# Supplementary material for: Integrated Bioinformatics Analysis of Master Regulators in Anaplastic Thyroid Carcinoma
Source: Biomed Res Int. 2019 Apr 28;2019:9734576. doi: 10.1155/2019/9734576 (PMC6512074; doi:10.1155/2019/9734576)
Supplement: Supplementary Materials — The tables with the full list of detected genes in each dataset along with their intensities, the fold changes, and the P values were uploaded in Supplementary Materials. Moreover, the Relative Log Expression (RLE) plots of GSE33630, GSE29265, and GSE65144 were also conducted and uploaded (See Figures S1–S3 in the Supplementary Materials for comprehensive image analysis). [file 9734576.f1.zip › GSE29265.xlsx]

## Sheet: ATC VS NT
ID	adj.P.Val	P.Value	t	B	logFC	Gene.symbol	Gene.title
201562_s_at	1.06e-08	1.94e-13	-12.7	20.3399	-3.43	SORD	sorbitol dehydrogenase
214735_at	4.86e-08	1.78e-12	-11.6	18.2899	-3.74	IPCEF1	interaction protein for cytohesin exchange factors 1
201669_s_at	5e-08	2.74e-12	11.4	17.8847	1.48	MARCKS	myristoylated alanine rich protein kinase C substrate
228546_at	5.65e-08	4.13e-12	-11.2	17.4999	-3.77	DPP6	dipeptidyl peptidase like 6
39549_at	5.93e-08	5.42e-12	11.1	17.2457	1.96	NPAS2	neuronal PAS domain protein 2
204256_at	9.22e-08	1.01e-11	10.8	16.6594	3.04	ELOVL6	ELOVL fatty acid elongase 6
203971_at	9.26e-08	1.43e-11	10.6	16.3333	1.85	SLC31A1	solute carrier family 31 member 1
219208_at	9.26e-08	1.57e-11	10.6	16.2466	1.73	FBXO11	F-box protein 11
238009_at	9.26e-08	1.67e-11	-10.6	16.1879	-2.3	SOX5	SRY-box 5
203755_at	9.26e-08	1.69e-11	10.6	16.1731	3.78	BUB1B	BUB1 mitotic checkpoint serine/threonine kinase B
207789_s_at	1.13e-07	2.43e-11	-10.4	15.8318	-2.7	DPP6	dipeptidyl peptidase like 6
211215_x_at	1.13e-07	2.49e-11	-10.4	15.8096	-2.09	DIO2	deiodinase, iodothyronine, type II
202136_at	1.4e-07	3.32e-11	-10.3	15.5372	-1.6	ZMYND11	zinc finger MYND-type containing 11
224339_s_at	1.44e-07	3.68e-11	-10.2	15.4407	-4.01	ANGPTL1	angiopoietin like 1
204170_s_at	1.66e-07	4.78e-11	10.1	15.1916	3.19	CKS2	CDC28 protein kinase regulatory subunit 2
242134_at	1.66e-07	4.84e-11	-10.1	15.1793	-3.83
238756_at	1.71e-07	5.33e-11	10.1	15.089	2.74	GAS2L3	growth arrest specific 2 like 3
219945_at	1.8e-07	5.92e-11	-10	14.9889	-2.49	DDX25	DEAD-box helicase 25
229490_s_at	1.86e-07	7.02e-11	9.93	14.8274	3.97
201521_s_at	1.86e-07	7.33e-11	9.91	14.786	1.55	NCBP2	nuclear cap binding protein subunit 2
201512_s_at	1.86e-07	8.05e-11	9.87	14.6974	1.33	TOMM70	translocase of outer mitochondrial membrane 70
221676_s_at	1.86e-07	8.49e-11	9.85	14.6467	2.69	CORO1C	coronin 1C
201477_s_at	1.86e-07	8.67e-11	9.84	14.6264	1.45	RRM1	ribonucleotide reductase catalytic subunit M1
1554478_a_at	1.86e-07	8.69e-11	9.84	14.6238	2.05	HEATR3	HEAT repeat containing 3
226744_at	1.86e-07	9.01e-11	-9.82	14.59	-1.22	LOC284009///METTL16	uncharacterized LOC284009///methyltransferase like 16
243032_at	1.86e-07	9.29e-11	-9.81	14.5611	-3.43
223397_s_at	1.86e-07	9.92e-11	9.78	14.4981	1.58	NIP7	NIP7, nucleolar pre-rRNA processing protein
201088_at	1.86e-07	1e-10	9.78	14.4868	2.11	KPNA2	karyopherin subunit alpha 2
226829_at	1.86e-07	1.02e-10	-9.77	14.4726	-3.23	AFAP1L2	actin filament associated protein 1 like 2
236283_x_at	1.86e-07	1.03e-10	9.77	14.4632	1.28	LOC646214	p21 protein (Cdc42/Rac)-activated kinase 2 pseudogene
206273_at	1.86e-07	1.08e-10	9.75	14.4176	0.84	PRELID3A	PRELI domain containing 3A
242560_at	1.86e-07	1.12e-10	9.73	14.385	2.99	FANCD2	Fanconi anemia complementation group D2
210735_s_at	1.86e-07	1.15e-10	9.72	14.3611	1.6	CA12	carbonic anhydrase 12
230536_at	1.86e-07	1.16e-10	-9.72	14.3519	-2.22	PBX4	PBX homeobox 4
205721_at	1.96e-07	1.25e-10	-9.68	14.2751	-1.91	GFRA2	GDNF family receptor alpha 2
205534_at	2.27e-07	1.51e-10	9.6	14.0959	2.66	PCDH7	protocadherin 7
227081_at	2.27e-07	1.53e-10	-9.6	14.0828	-3.36	DNALI1	dynein axonemal light intermediate chain 1
201577_at	2.47e-07	1.72e-10	9.55	13.9758	1.77	NME1	NME/NM23 nucleoside diphosphate kinase 1
231773_at	2.66e-07	2.02e-10	-9.48	13.819	-3.66	ANGPTL1	angiopoietin like 1
230255_at	2.66e-07	2.02e-10	9.48	13.8186	0.879	GABRD	gamma-aminobutyric acid type A receptor delta subunit
212012_at	2.66e-07	2.04e-10	9.47	13.8095	3.23	PXDN	peroxidasin
229097_at	2.66e-07	2.08e-10	9.47	13.7944	2.61	DIAPH3	diaphanous related formin 3
235783_at	2.66e-07	2.09e-10	9.46	13.7891	2.05	MRTO4	MRT4 homolog, ribosome maturation factor
205339_at	2.75e-07	2.21e-10	9.44	13.7331	2.1	STIL	SCL/TAL1 interrupting locus
219836_at	2.87e-07	2.41e-10	-9.4	13.6513	-4.37	ZBED2	zinc finger BED-type containing 2
208964_s_at	2.87e-07	2.41e-10	9.4	13.6508	2.05	MIR1908///FADS1	microRNA 1908///fatty acid desaturase 1
202912_at	2.94e-07	2.52e-10	9.38	13.6084	2.86	ADM	adrenomedullin
202660_at	3.13e-07	2.75e-10	9.35	13.5273	1.33	ITPR2	inositol 1,4,5-trisphosphate receptor type 2
225651_at	3.19e-07	2.89e-10	9.33	13.4782	1.29	UBE2E2	ubiquitin conjugating enzyme E2 E2
206498_at	3.19e-07	2.92e-10	-9.32	13.4696	-2.9	OCA2	OCA2 melanosomal transmembrane protein
228064_at	3.48e-07	3.25e-10	-9.28	13.3682	-1.57	LRRC75B	leucine rich repeat containing 75B
227091_at	4.07e-07	3.87e-10	-9.2	13.1992	-2.94	CCDC146	coiled-coil domain containing 146
219306_at	4.26e-07	4.25e-10	9.16	13.1108	3.12	KIF15	kinesin family member 15
218595_s_at	4.26e-07	4.31e-10	9.16	13.0963	1.32	HEATR1	HEAT repeat containing 1
201752_s_at	4.26e-07	4.33e-10	-9.16	13.093	-1.55	ADD3	adducin 3
203319_s_at	4.26e-07	4.36e-10	-9.15	13.0863	-1.63	ZNF148	zinc finger protein 148
218723_s_at	4.26e-07	4.45e-10	-9.15	13.0675	-2.22	RGCC	regulator of cell cycle
222608_s_at	4.31e-07	4.57e-10	9.13	13.0404	5.23	ANLN	anillin actin binding protein
208877_at	4.32e-07	4.66e-10	9.13	13.0224	1.18	PAK2	p21 (RAC1) activated kinase 2
213007_at	4.62e-07	5.07e-10	9.09	12.941	2.91	FANCI	Fanconi anemia complementation group I
218711_s_at	4.73e-07	5.28e-10	-9.07	12.9026	-3.41	SDPR	serum deprivation response
208864_s_at	5.07e-07	5.74e-10	9.04	12.8221	1.07	TXN	thioredoxin
228033_at	5.42e-07	6.32e-10	9	12.7314	4.27	E2F7	E2F transcription factor 7
214697_s_at	5.42e-07	6.34e-10	9	12.7276	1.73	PTBP3	polypyrimidine tract binding protein 3
241708_at	5.53e-07	6.57e-10	8.98	12.6935	1.71	DOCK1	dedicator of cytokinesis 1
211922_s_at	5.83e-07	7.04e-10	-8.95	12.6275	-2.02	CAT	catalase
1554915_a_at	6.18e-07	7.62e-10	8.92	12.5517	1.34	PDE12	phosphodiesterase 12
222701_s_at	6.18e-07	7.69e-10	8.92	12.5425	1.34	CHCHD7	coiled-coil-helix-coiled-coil-helix domain containing 7
205394_at	6.25e-07	7.89e-10	8.91	12.5181	3.06	CHEK1	checkpoint kinase 1
203820_s_at	6.59e-07	8.7e-10	8.87	12.425	3.44	IGF2BP3	insulin like growth factor 2 mRNA binding protein 3
1556588_at	6.59e-07	8.81e-10	8.86	12.4129	0.868	ST20-AS1	ST20 antisense RNA 1
204508_s_at	6.59e-07	9.02e-10	8.85	12.3902	2.37	CA12	carbonic anhydrase 12
227334_at	6.59e-07	9.04e-10	-8.85	12.3877	-3.11	USP54	ubiquitin specific peptidase 54
1552733_at	6.59e-07	9.11e-10	-8.85	12.3802	-2.13	KLHDC1	kelch domain containing 1
225655_at	6.59e-07	9.39e-10	8.84	12.351	4.05	UHRF1	ubiquitin like with PHD and ring finger domains 1
209470_s_at	6.59e-07	9.41e-10	-8.84	12.3494	-3.71	GPM6A	glycoprotein M6A
206571_s_at	6.59e-07	9.49e-10	8.83	12.3407	2.38	MAP4K4	mitogen-activated protein kinase kinase kinase kinase 4
234985_at	6.59e-07	9.51e-10	8.83	12.3395	2.05	LDLRAD3	low density lipoprotein receptor class A domain containing 3
213071_at	6.59e-07	9.52e-10	-8.83	12.3377	-3.46	DPT	dermatopontin
219959_at	6.75e-07	9.9e-10	8.81	12.301	2.73	MOCOS	molybdenum cofactor sulfurase
201533_at	6.75e-07	1.01e-09	8.81	12.2815	1.26	CTNNB1	catenin beta 1
200598_s_at	6.75e-07	1.01e-09	-8.8	12.2783	-1.23	MIR3652///HSP90B1	microRNA 3652///heat shock protein 90 beta family member 1
214798_at	6.75e-07	1.02e-09	-8.8	12.2682	-1.75	ATP2C2	ATPase secretory pathway Ca2+ transporting 2
217897_at	6.76e-07	1.04e-09	-8.79	12.2547	-2.25	FXYD6	FXYD domain containing ion transport regulator 6
226560_at	6.89e-07	1.07e-09	-8.78	12.2246	-2.89	SGPP2	sphingosine-1-phosphate phosphatase 2
204728_s_at	7.21e-07	1.13e-09	8.76	12.1702	2.4	WDHD1	WD repeat and HMG-box DNA binding protein 1
227753_at	7.33e-07	1.17e-09	-8.75	12.1433	-3.42	TMEM139	transmembrane protein 139
218424_s_at	7.42e-07	1.2e-09	8.74	12.1159	2.14	STEAP3	STEAP3 metalloreductase
213462_at	7.42e-07	1.21e-09	8.73	12.1093	1.25	NPAS2	neuronal PAS domain protein 2
226719_at	7.78e-07	1.28e-09	-8.71	12.053	-1.19	DERL2	derlin 2
211767_at	7.97e-07	1.33e-09	8.69	12.02	1.97	GINS4	GINS complex subunit 4
204641_at	8.06e-07	1.36e-09	8.69	11.9984	3.67	NEK2	NIMA related kinase 2
239792_at	8.15e-07	1.39e-09	8.68	11.9769	1.44	UBL7-AS1	UBL7 antisense RNA 1 (head to head)
203187_at	8.27e-07	1.43e-09	-8.66	11.9447	-1.44	DOCK1	dedicator of cytokinesis 1
210461_s_at	8.27e-07	1.44e-09	-8.66	11.9431	-2.26	ABLIM1	actin binding LIM protein 1
235228_at	8.43e-07	1.48e-09	-8.65	11.915	-2.67	CCDC85A	coiled-coil domain containing 85A
219436_s_at	8.7e-07	1.56e-09	-8.63	11.8628	-2.69	EMCN	endomucin
204475_at	8.7e-07	1.56e-09	8.63	11.8612	4.92	MMP1	matrix metallopeptidase 1
219787_s_at	8.7e-07	1.58e-09	8.63	11.8548	2.37	ECT2	epithelial cell transforming 2
239433_at	8.83e-07	1.62e-09	8.61	11.8301	1.72	LRRC8E	leucine rich repeat containing 8 family member E
201588_at	8.83e-07	1.63e-09	-8.61	11.821	-1.48	TXNL1	thioredoxin like 1
222548_s_at	8.98e-07	1.68e-09	8.6	11.7953	1.9	MAP4K4	mitogen-activated protein kinase kinase kinase kinase 4
203639_s_at	9.78e-07	1.84e-09	-8.56	11.7043	-2.5	FGFR2	fibroblast growth factor receptor 2
221905_at	9.96e-07	1.89e-09	-8.55	11.678	-1.27	CYLD	CYLD lysine 63 deubiquitinase
228368_at	1.06e-06	2.03e-09	-8.52	11.6106	-2.37	ARHGAP20	Rho GTPase activating protein 20
235232_at	1.06e-06	2.06e-09	8.52	11.596	0.964	GMEB1	glucocorticoid modulatory element binding protein 1
227113_at	1.07e-06	2.1e-09	-8.51	11.5782	-1.48	ADHFE1	alcohol dehydrogenase, iron containing 1
229839_at	1.09e-06	2.16e-09	-8.5	11.5507	-2.88	SCARA5	scavenger receptor class A member 5
212048_s_at	1.1e-06	2.2e-09	8.49	11.5327	1.55	YARS	tyrosyl-tRNA synthetase
219065_s_at	1.1e-06	2.24e-09	8.48	11.5174	1.08	DPY30///MEMO1	dpy-30, histone methyltransferase complex regulatory subunit///mediator of cell motility 1
214974_x_at	1.1e-06	2.24e-09	8.48	11.516	4.65	CXCL5	C-X-C motif chemokine ligand 5
1554147_s_at	1.15e-06	2.36e-09	-8.46	11.468	-1.93	MAATS1	MYCBP associated and testis expressed 1
204294_at	1.16e-06	2.41e-09	-8.45	11.4476	-1.4	AMT	aminomethyltransferase
214011_s_at	1.18e-06	2.48e-09	8.44	11.4195	1.61	NOP16	NOP16 nucleolar protein
219358_s_at	1.18e-06	2.48e-09	8.44	11.4178	1.74	ADAP2	ArfGAP with dual PH domains 2
228785_at	1.21e-06	2.56e-09	8.43	11.3891	1.37	ZNF281	zinc finger protein 281
222036_s_at	1.21e-06	2.58e-09	8.43	11.3805	2.18	MCM4	minichromosome maintenance complex component 4
205882_x_at	1.21e-06	2.6e-09	-8.42	11.372	-1.52	ADD3	adducin 3
203571_s_at	1.24e-06	2.7e-09	-8.41	11.3385	-2.52	ADIRF	adipogenesis regulatory factor
1553672_at	1.25e-06	2.75e-09	8.4	11.3202	2.81	ENAH	enabled homolog (Drosophila)
204519_s_at	1.26e-06	2.79e-09	-8.39	11.3059	-1.87	PLLP	plasmolipin
212840_at	1.28e-06	2.85e-09	8.39	11.2834	1.29	UBXN7	UBX domain protein 7
237058_x_at	1.29e-06	2.9e-09	-8.38	11.2672	-3.61	SLC6A13	solute carrier family 6 member 13
220688_s_at	1.31e-06	2.99e-09	8.37	11.2387	1.6	MRTO4	MRT4 homolog, ribosome maturation factor
211833_s_at	1.31e-06	2.99e-09	8.37	11.2386	1.51	BAX	BCL2 associated X, apoptosis regulator
229994_at	1.38e-06	3.18e-09	-8.34	11.1788	-3.98	NFIA	nuclear factor I A
235609_at	1.39e-06	3.25e-09	8.33	11.1573	1.81	BRIP1	BRCA1 interacting protein C-terminal helicase 1
224954_at	1.39e-06	3.29e-09	-8.33	11.1468	-1.68	MIR6778///SHMT1	microRNA 6778///serine hydroxymethyltransferase 1
208962_s_at	1.39e-06	3.29e-09	8.33	11.1459	2.64	MIR1908///FADS1	microRNA 1908///fatty acid desaturase 1
204510_at	1.39e-06	3.3e-09	8.33	11.144	2.37	CDC7	cell division cycle 7
200696_s_at	1.39e-06	3.34e-09	-8.32	11.1323	-1.36	GSN	gelsolin
1552275_s_at	1.39e-06	3.37e-09	-8.32	11.1224	-1.98	PXK	PX domain containing serine/threonine kinase like
1563874_at	1.39e-06	3.39e-09	-8.32	11.1177	-2.62	WDR72	WD repeat domain 72
201563_at	1.39e-06	3.4e-09	-8.31	11.114	-3.12	SORD	sorbitol dehydrogenase
235085_at	1.39e-06	3.43e-09	-8.31	11.1071	-2.05	SGK223	homolog of rat pragma of Rnd2
222396_at	1.4e-06	3.48e-09	8.31	11.0923	1.47	HN1	hematological and neurological expressed 1
210039_s_at	1.4e-06	3.5e-09	-8.3	11.0878	-1.82	PRKCQ	protein kinase C theta
209288_s_at	1.4e-06	3.53e-09	8.3	11.0795	1.44	CDC42EP3	CDC42 effector protein 3
230782_at	1.4e-06	3.57e-09	-8.3	11.0677	-3.63	SORD	sorbitol dehydrogenase
204113_at	1.41e-06	3.62e-09	8.29	11.0541	1.43	CELF1	CUGBP, Elav-like family member 1
224374_s_at	1.44e-06	3.72e-09	8.28	11.0289	1.8	EMILIN2	elastin microfibril interfacer 2
203023_at	1.46e-06	3.79e-09	8.27	11.0113	1.81	NOP16	NOP16 nucleolar protein
228273_at	1.46e-06	3.83e-09	8.27	11.0002	3.45	PRR11	proline rich 11
206102_at	1.46e-06	3.85e-09	8.27	10.996	2.8	GINS1	GINS complex subunit 1
227243_s_at	1.46e-06	3.87e-09	-8.26	10.9893	-2.45	EBF3	early B-cell factor 3
205891_at	1.47e-06	3.92e-09	8.26	10.9779	2.49	ADORA2B	adenosine A2b receptor
218325_s_at	1.5e-06	4.05e-09	-8.25	10.946	-1.18	DIDO1	death inducer-obliterator 1
210038_at	1.5e-06	4.07e-09	-8.24	10.9411	-2.38	PRKCQ	protein kinase C theta
202870_s_at	1.53e-06	4.21e-09	8.23	10.9102	3.37	CDC20	cell division cycle 20
211726_s_at	1.53e-06	4.22e-09	-8.23	10.9062	-2.57	FMO2	flavin containing monooxygenase 2
209172_s_at	1.53e-06	4.24e-09	8.23	10.9031	2.69	CENPF	centromere protein F
230069_at	1.55e-06	4.31e-09	8.22	10.8869	1.54	SFXN1	sideroflexin 1
222039_at	1.57e-06	4.39e-09	8.21	10.8688	3.37	KIF18B	kinesin family member 18B
223162_s_at	1.6e-06	4.51e-09	-8.2	10.8421	-1.39	KIAA1147	KIAA1147
205264_at	1.61e-06	4.57e-09	8.2	10.8308	1.23	CD3EAP	CD3e molecule associated protein
229130_at	1.64e-06	4.69e-09	-8.19	10.8048	-2.54
219493_at	1.64e-06	4.7e-09	8.19	10.8043	3.34	SHCBP1	SHC binding and spindle associated 1
235205_at	1.68e-06	4.87e-09	8.17	10.7699	2.51	OXR1	oxidation resistance 1
201368_at	1.7e-06	4.96e-09	-8.17	10.7522	-1.42	ZFP36L2	ZFP36 ring finger protein like 2
238931_at	1.71e-06	5e-09	8.16	10.7434	1.94	LOC284009///METTL16	uncharacterized LOC284009///methyltransferase like 16
216221_s_at	1.73e-06	5.09e-09	-8.15	10.726	-1.2	PUM2	pumilio RNA binding family member 2
202733_at	1.75e-06	5.19e-09	8.15	10.7081	1.85	LOC101927705///P4HA2	uncharacterized LOC101927705///prolyl 4-hydroxylase subunit alpha 2
39582_at	1.75e-06	5.24e-09	-8.14	10.6979	-1.45	CYLD	CYLD lysine 63 deubiquitinase
206043_s_at	1.75e-06	5.26e-09	-8.14	10.6949	-2.06	ATP2C2	ATPase secretory pathway Ca2+ transporting 2
201268_at	1.79e-06	5.4e-09	8.13	10.67	1.04	NME1-NME2///NME2	NME1-NME2 readthrough///NME/NM23 nucleoside diphosphate kinase 2
227550_at	1.82e-06	5.55e-09	-8.12	10.6438	-1.65	GFRA1	GDNF family receptor alpha 1
1555301_a_at	1.82e-06	5.56e-09	8.12	10.6408	1.65	DIP2A	disco interacting protein 2 homolog A
223075_s_at	1.83e-06	5.62e-09	-8.12	10.6316	-3.36	AIF1L	allograft inflammatory factor 1 like
213383_at	1.87e-06	5.77e-09	-8.11	10.6055	-1.39	SBF1	SET binding factor 1
201573_s_at	1.89e-06	5.86e-09	8.1	10.5904	0.944	ETF1	eukaryotic translation termination factor 1
219763_at	1.94e-06	6.06e-09	8.09	10.5589	1.75	DENND1A	DENN domain containing 1A
204033_at	2.03e-06	6.38e-09	8.07	10.5096	3.26	TRIP13	thyroid hormone receptor interactor 13
209369_at	2.05e-06	6.51e-09	-8.06	10.4894	-3.59	ANXA3	annexin A3
226422_at	2.05e-06	6.53e-09	8.06	10.487	0.992	ERGIC2	ERGIC and golgi 2
213295_at	2.05e-06	6.56e-09	-8.05	10.4826	-1.56	CYLD	CYLD lysine 63 deubiquitinase
201778_s_at	2.05e-06	6.59e-09	-8.05	10.4776	-0.871	EFCAB14	EF-hand calcium binding domain 14
228158_at	2.07e-06	6.74e-09	8.04	10.4554	1.93	LOC100996735///LOC100996732///LOC654342///LOC645166	uncharacterized LOC100996735///uncharacterized LOC100996732///lymphocyte-specific protein 1 pseudogene///lymphocyte-specific protein 1 pseudogene
222068_s_at	2.07e-06	6.75e-09	-8.04	10.4545	-1.02	DNAAF1	dynein axonemal assembly factor 1
225164_s_at	2.11e-06	6.9e-09	8.03	10.4334	1.13	EIF2AK4	eukaryotic translation initiation factor 2 alpha kinase 4
204159_at	2.11e-06	6.95e-09	8.03	10.4262	1.32	CDKN2C	cyclin dependent kinase inhibitor 2C
205700_at	2.12e-06	7.02e-09	-8.03	10.417	-3.74	HSD17B6	hydroxysteroid 17-beta dehydrogenase 6
204825_at	2.15e-06	7.14e-09	8.02	10.3999	3.92	MELK	maternal embryonic leucine zipper kinase
1558540_s_at	2.17e-06	7.29e-09	8.01	10.3797	1.44	SLC2A11	solute carrier family 2 member 11
235545_at	2.17e-06	7.3e-09	8.01	10.3795	2.74	DEPDC1	DEP domain containing 1
205263_at	2.18e-06	7.36e-09	8.01	10.3712	1.26	BCL10	B-cell CLL/lymphoma 10
1553984_s_at	2.22e-06	7.58e-09	8	10.3421	1.42	DTYMK	deoxythymidylate kinase
225933_at	2.22e-06	7.6e-09	8	10.3401	1.41	CCDC137	coiled-coil domain containing 137
211056_s_at	2.22e-06	7.62e-09	8	10.3377	1.69	SRD5A1	steroid 5 alpha-reductase 1
222037_at	2.22e-06	7.71e-09	7.99	10.3261	1.73	MCM4	minichromosome maintenance complex component 4
209744_x_at	2.22e-06	7.73e-09	7.99	10.3235	1.66	ITCH	itchy E3 ubiquitin protein ligase
235427_at	2.22e-06	7.83e-09	-7.99	10.3114	-2.46	CFLAR	CASP8 and FADD like apoptosis regulator
202679_at	2.22e-06	7.83e-09	7.98	10.3109	1.81	NPC1	NPC intracellular cholesterol transporter 1
236783_at	2.22e-06	7.85e-09	-7.98	10.3087	-2.5	KCNIP4	potassium voltage-gated channel interacting protein 4
205839_s_at	2.25e-06	7.98e-09	-7.98	10.2936	-0.998	TSPOAP1	TSPO associated protein 1
243237_at	2.25e-06	8.02e-09	-7.98	10.2877	-1.19	CFAP221	cilia and flagella associated protein 221
200783_s_at	2.27e-06	8.13e-09	7.97	10.2746	1.57	STMN1	stathmin 1
228853_at	2.27e-06	8.17e-09	7.97	10.2701	0.955	STYX	serine/threonine/tyrosine interacting protein
218355_at	2.3e-06	8.38e-09	7.96	10.2461	2.51	KIF4A	kinesin family member 4A
214435_x_at	2.3e-06	8.4e-09	7.96	10.2432	2.26	RALA	RALA Ras like proto-oncogene A
203758_at	2.3e-06	8.44e-09	-7.96	10.2385	-1.67	CTSO	cathepsin O
238075_at	2.3e-06	8.45e-09	7.95	10.2374	1.6	CHEK1	checkpoint kinase 1
215527_at	2.3e-06	8.54e-09	-7.95	10.2275	-1.8	KHDRBS2	KH RNA binding domain containing, signal transduction associated 2
212160_at	2.3e-06	8.55e-09	7.95	10.226	0.859	XPOT	exportin for tRNA
214598_at	2.37e-06	8.84e-09	-7.94	10.1946	-3.78	CLDN8	claudin 8
203911_at	2.37e-06	8.89e-09	-7.94	10.1891	-2.95	RAP1GAP	RAP1 GTPase activating protein
237324_s_at	2.37e-06	8.94e-09	-7.93	10.1833	-1.1	HKDC1	hexokinase domain containing 1
213616_at	2.37e-06	8.97e-09	7.93	10.1805	1.39	TPGS2	tubulin polyglutamylase complex subunit 2
229341_at	2.38e-06	9.04e-09	-7.93	10.1726	-1.72	TFCP2L1	transcription factor CP2-like 1
232424_at	2.38e-06	9.1e-09	-7.93	10.1668	-2.92	PRDM16	PR/SET domain 16
223461_at	2.4e-06	9.23e-09	7.92	10.1526	1.25	TBC1D7	TBC1 domain family member 7
210192_at	2.4e-06	9.26e-09	-7.92	10.15	-1.99	ATP8A1	ATPase phospholipid transporting 8A1
204754_at	2.43e-06	9.43e-09	-7.91	10.1321	-2.52	HLF	HLF, PAR bZIP transcription factor
205524_s_at	2.43e-06	9.45e-09	7.91	10.1296	0.972	HAPLN1	hyaluronan and proteoglycan link protein 1
214745_at	2.45e-06	9.57e-09	-7.91	10.1176	-2.28	PLCH1	phospholipase C eta 1
225722_at	2.54e-06	9.97e-09	7.89	10.0783	1.31	MIR3658///UCK2	microRNA 3658///uridine-cytidine kinase 2
1558460_at	2.59e-06	1.02e-08	7.88	10.0524	1.09	ABCC5	ATP binding cassette subfamily C member 5
227165_at	2.67e-06	1.06e-08	7.87	10.0165	1.57	SKA3	spindle and kinetochore associated complex subunit 3
219951_s_at	2.67e-06	1.07e-08	-7.86	10.0132	-1.6	DZANK1	double zinc ribbon and ankyrin repeat domains 1
218517_at	2.7e-06	1.08e-08	-7.86	9.99882	-1.5	JADE1	jade family PHD finger 1
214096_s_at	2.72e-06	1.09e-08	7.85	9.98796	1.64	SHMT2	serine hydroxymethyltransferase 2
214044_at	2.82e-06	1.14e-08	-7.84	9.94821	-1.84	RYR2	ryanodine receptor 2
202709_at	2.86e-06	1.16e-08	-7.83	9.9284	-1.95	FMOD	fibromodulin
228292_at	2.86e-06	1.17e-08	-7.83	9.927	-1.48
218882_s_at	2.9e-06	1.19e-08	7.82	9.90883	0.918	WDR3	WD repeat domain 3
204092_s_at	2.9e-06	1.2e-08	7.82	9.90322	2.76	AURKA	aurora kinase A
204028_s_at	2.91e-06	1.21e-08	-7.82	9.89339	-1.08	RABGAP1	RAB GTPase activating protein 1
209293_x_at	2.91e-06	1.21e-08	-7.81	9.89168	-2.78	ID4	inhibitor of DNA binding 4, HLH protein
213642_at	2.92e-06	1.22e-08	7.81	9.88678	0.903
213801_x_at	2.97e-06	1.25e-08	7.8	9.86352	0.58	RPSAP19///RPSAP9///SNORA6///RPSAP58///SNORA62///RPSA	ribosomal protein SA pseudogene 19///ribosomal protein SA pseudogene 9///small nucleolar RNA, H/ACA box 6///ribosomal protein SA pseudogene 58///small nucleolar RNA, H/ACA box 62///ribosomal protein SA
222020_s_at	2.99e-06	1.26e-08	7.8	9.85454	2.09	LOC102725271///NTM	neurotrimin-like///neurotrimin
205034_at	2.99e-06	1.27e-08	7.8	9.84674	2.85	CCNE2	cyclin E2
228069_at	2.99e-06	1.27e-08	7.8	9.84416	2.79	MTFR2	mitochondrial fission regulator 2
202965_s_at	2.99e-06	1.28e-08	-7.79	9.84048	-1.49	CAPN6	calpain 6
214222_at	3.03e-06	1.3e-08	-7.79	9.82463	-1.67	DNAH7	dynein axonemal heavy chain 7
238022_at	3.09e-06	1.33e-08	7.78	9.80082	2.47	CRNDE	colorectal neoplasia differentially expressed (non-protein coding)
214929_s_at	3.09e-06	1.34e-08	-7.77	9.79022	-1.66	KIAA1109	KIAA1109
224061_at	3.09e-06	1.34e-08	-7.77	9.78968	-1.82	INMT	indolethylamine N-methyltransferase
229032_at	3.09e-06	1.35e-08	-7.77	9.78801	-2.56	WSCD2	WSC domain containing 2
213488_at	3.1e-06	1.35e-08	-7.77	9.78258	-1.51	SNED1	sushi, nidogen and EGF like domains 1
212013_at	3.11e-06	1.36e-08	7.77	9.77585	3.42	PXDN	peroxidasin
203764_at	3.12e-06	1.38e-08	7.76	9.76567	3.82	DLGAP5	DLG associated protein 5
1554079_at	3.12e-06	1.38e-08	-7.76	9.76433	-2.28	GALNT18	polypeptide N-acetylgalactosaminyltransferase 18
212021_s_at	3.15e-06	1.41e-08	7.76	9.74605	2.7	MKI67	marker of proliferation Ki-67
65493_at	3.15e-06	1.41e-08	7.76	9.74601	0.757	HEATR6	HEAT repeat containing 6
228105_at	3.17e-06	1.43e-08	-7.75	9.73225	-1.6
204348_s_at	3.17e-06	1.43e-08	7.75	9.73157	2.02	LOC100507855///AK4	adenylate kinase 4, mitochondrial-like///adenylate kinase 4
203697_at	3.19e-06	1.44e-08	-7.75	9.72154	-2.08	FRZB	frizzled-related protein
220723_s_at	3.2e-06	1.45e-08	-7.74	9.71433	-3	CWH43	cell wall biogenesis 43 C-terminal homolog
213106_at	3.21e-06	1.47e-08	-7.74	9.7059	-2.83	ATP8A1	ATPase phospholipid transporting 8A1
213435_at	3.21e-06	1.47e-08	7.74	9.70535	2.04	SATB2	SATB homeobox 2
211998_at	3.22e-06	1.48e-08	-7.74	9.69396	-1.72	MIR4738///H3F3B///H3F3A	microRNA 4738///H3 histone, family 3B///H3 histone, family 3A
209653_at	3.22e-06	1.49e-08	7.74	9.69307	1.96	KPNA4	karyopherin subunit alpha 4
215130_s_at	3.27e-06	1.52e-08	-7.73	9.67179	-1.65	IQCK	IQ motif containing K
227148_at	3.27e-06	1.52e-08	-7.73	9.67096	-1.95	PLEKHH2	pleckstrin homology, MyTH4 and FERM domain containing H2
218542_at	3.32e-06	1.55e-08	7.72	9.65236	4.04	CEP55	centrosomal protein 55
234464_s_at	3.34e-06	1.57e-08	7.71	9.63962	1.89	EME1	essential meiotic structure-specific endonuclease 1
238835_at	3.34e-06	1.57e-08	-7.71	9.63905	-3.22	AVPR1A	arginine vasopressin receptor 1A
223381_at	3.34e-06	1.58e-08	7.71	9.63603	3.25	NUF2	NUF2, NDC80 kinetochore complex component
1559067_a_at	3.34e-06	1.58e-08	7.71	9.63258	1.28	LOC158402	uncharacterized LOC158402
224976_at	3.41e-06	1.63e-08	-7.7	9.60418	-2.12	NFIA	nuclear factor I A
231181_at	3.41e-06	1.63e-08	-7.7	9.60345	-4.96
224933_s_at	3.41e-06	1.64e-08	-7.7	9.60021	-1.22	JMJD1C	jumonji domain containing 1C
222547_at	3.46e-06	1.67e-08	7.69	9.58248	2.25	MAP4K4	mitogen-activated protein kinase kinase kinase kinase 4
121_at	3.51e-06	1.69e-08	-7.68	9.56626	-2.84	PAX8	paired box 8
214126_at	3.51e-06	1.7e-08	7.68	9.56341	1.11
213226_at	3.52e-06	1.71e-08	7.68	9.5569	2.66	CCNA2	cyclin A2
1553015_a_at	3.63e-06	1.78e-08	7.66	9.51815	1.02	RECQL4	RecQ like helicase 4
217755_at	3.63e-06	1.79e-08	7.66	9.51561	2.04	HN1	hematological and neurological expressed 1
216603_at	3.63e-06	1.79e-08	-7.66	9.51437	-2.18	SLC7A8	solute carrier family 7 member 8
210819_x_at	3.64e-06	1.8e-08	-7.66	9.5092	-1.78	DIO2	deiodinase, iodothyronine, type II
219064_at	3.65e-06	1.81e-08	-7.66	9.50426	-2.38	ITIH5	inter-alpha-trypsin inhibitor heavy chain family member 5
213590_at	3.65e-06	1.82e-08	-7.66	9.49594	-1.34	SLC16A5	solute carrier family 16 member 5
229644_at	3.65e-06	1.82e-08	7.66	9.49547	1.24	PREP	prolyl endopeptidase
223498_at	3.75e-06	1.88e-08	7.64	9.46725	0.834	SPECC1	sperm antigen with calponin homology and coiled-coil domains 1
205745_x_at	3.8e-06	1.91e-08	7.64	9.44831	1.01	ADAM17	ADAM metallopeptidase domain 17
220724_at	3.8e-06	1.92e-08	-7.64	9.44592	-2.62	CWH43	cell wall biogenesis 43 C-terminal homolog
200795_at	3.82e-06	1.93e-08	-7.63	9.43907	-1.79	SPARCL1	SPARC like 1
201178_at	3.83e-06	1.95e-08	-7.63	9.43217	-1.14	FBXO7	F-box protein 7
225736_at	3.97e-06	2.03e-08	7.61	9.39054	1.14	FBXO22	F-box protein 22
204623_at	3.97e-06	2.03e-08	-7.61	9.39047	-3.88	TFF3	trefoil factor 3
214073_at	4.06e-06	2.09e-08	7.6	9.36414	1.87	CTTN	cortactin
205571_at	4.07e-06	2.1e-08	-7.6	9.35845	-1.34	LIPT1	lipoyltransferase 1
204061_at	4.11e-06	2.13e-08	-7.6	9.3468	-2.14	PRKX	protein kinase, X-linked
212560_at	4.17e-06	2.17e-08	-7.59	9.32918	-1.77	SORL1	sortilin related receptor 1
237337_at	4.2e-06	2.2e-08	-7.58	9.31604	-0.99
201544_x_at	4.2e-06	2.2e-08	-7.58	9.31596	-0.57	BCL2L2-PABPN1///PABPN1///BCL2L2	BCL2L2-PABPN1 readthrough///poly(A) binding protein nuclear 1///BCL2 like 2
203699_s_at	4.2e-06	2.21e-08	-7.58	9.31169	-3.6	DIO2	deiodinase, iodothyronine, type II
242881_x_at	4.24e-06	2.23e-08	7.58	9.29897	3.86	DUXAP10	double homeobox A pseudogene 10
214164_x_at	4.24e-06	2.24e-08	7.58	9.29564	2.33	CA12	carbonic anhydrase 12
229538_s_at	4.27e-06	2.27e-08	7.57	9.2852	2.55	IQGAP3	IQ motif containing GTPase activating protein 3
214437_s_at	4.32e-06	2.3e-08	7.57	9.27204	1.99	SHMT2	serine hydroxymethyltransferase 2
207923_x_at	4.37e-06	2.33e-08	-7.56	9.25654	-1.41	PAX8	paired box 8
203025_at	4.45e-06	2.39e-08	7.55	9.23506	1.29	NAA10	N(alpha)-acetyltransferase 10, NatA catalytic subunit
204442_x_at	4.61e-06	2.49e-08	-7.54	9.19603	-1.37	LTBP4	latent transforming growth factor beta binding protein 4
214528_s_at	4.61e-06	2.49e-08	-7.54	9.19525	-3.1	PAX8	paired box 8
207980_s_at	4.61e-06	2.5e-08	-7.53	9.18962	-3.48	CITED2	Cbp/p300 interacting transactivator with Glu/Asp rich carboxy-terminal domain 2
201292_at	4.61e-06	2.52e-08	7.53	9.18422	3.4	TOP2A	topoisomerase (DNA) II alpha
235029_at	4.61e-06	2.52e-08	7.53	9.18371	0.797	GINS4	GINS complex subunit 4
235424_at	4.61e-06	2.52e-08	-7.53	9.18193	-1.42	FAM122A	family with sequence similarity 122A
231179_at	4.62e-06	2.54e-08	-7.53	9.17696	-1.87	IP6K3	inositol hexakisphosphate kinase 3
236641_at	4.63e-06	2.55e-08	7.53	9.1715	2.54	KIF14	kinesin family member 14
202690_s_at	4.68e-06	2.59e-08	7.52	9.15807	0.859	SNRPD1	small nuclear ribonucleoprotein D1 polypeptide
213649_at	4.7e-06	2.6e-08	-7.52	9.1516	-2.13	SRSF7	serine and arginine rich splicing factor 7
1558292_s_at	4.73e-06	2.63e-08	7.52	9.14239	1.4	PIGW	phosphatidylinositol glycan anchor biosynthesis class W
214001_x_at	4.8e-06	2.68e-08	7.51	9.1245	0.827	RPS10	ribosomal protein S10
216228_s_at	4.9e-06	2.74e-08	7.5	9.10036	2.33	WDHD1	WD repeat and HMG-box DNA binding protein 1
203276_at	4.9e-06	2.75e-08	7.5	9.09721	1.98	LMNB1	lamin B1
218392_x_at	4.92e-06	2.78e-08	7.49	9.08826	1.04	SFXN1	sideroflexin 1
205449_at	4.92e-06	2.79e-08	7.49	9.08586	1.73	SAC3D1	SAC3 domain containing 1
203766_s_at	4.92e-06	2.79e-08	-7.49	9.0851	-1.98	LMOD1	leiomodin 1
227526_at	4.93e-06	2.8e-08	-7.49	9.07984	-2.95	CDON	cell adhesion associated, oncogene regulated
206030_at	5.1e-06	2.91e-08	-7.48	9.04372	-2.43	ASPA	aspartoacylase
201125_s_at	5.11e-06	2.92e-08	7.47	9.03904	1.44	ITGB5	integrin subunit beta 5
223623_at	5.12e-06	2.94e-08	-7.47	9.03333	-4.73	C2orf40	chromosome 2 open reading frame 40
203064_s_at	5.16e-06	2.98e-08	7.47	9.02138	1.05	FOXK2	forkhead box K2
216806_at	5.16e-06	2.99e-08	7.47	9.01704	1.03
1558116_x_at	5.16e-06	2.99e-08	7.47	9.01595	1.47	RECK	reversion inducing cysteine rich protein with kazal motifs
205393_s_at	5.22e-06	3.04e-08	7.46	9.00258	2.15	CHEK1	checkpoint kinase 1
205416_s_at	5.22e-06	3.05e-08	7.46	8.99967	1.07	ATXN3	ataxin 3
206364_at	5.23e-06	3.06e-08	7.46	8.99476	2.33	KIF14	kinesin family member 14
201407_s_at	5.38e-06	3.16e-08	7.44	8.9633	1.45	PPP1CB	protein phosphatase 1 catalytic subunit beta
223480_s_at	5.38e-06	3.17e-08	7.44	8.96046	1.19	MRPL47	mitochondrial ribosomal protein L47
210868_s_at	5.38e-06	3.18e-08	7.44	8.95641	1.99	ELOVL6	ELOVL fatty acid elongase 6
229848_at	5.38e-06	3.19e-08	-7.44	8.95588	-1.92	ZNF10	zinc finger protein 10
218732_at	5.39e-06	3.21e-08	7.44	8.94963	1.08	PTRH2	peptidyl-tRNA hydrolase 2
206499_s_at	5.45e-06	3.25e-08	7.43	8.93683	1.36	RCC1	regulator of chromosome condensation 1
222000_at	5.45e-06	3.26e-08	7.43	8.93308	1.11	C1orf174	chromosome 1 open reading frame 174
236703_at	5.49e-06	3.3e-08	-7.43	8.921	-2.2
212841_s_at	5.49e-06	3.31e-08	-7.43	8.91863	-1.85	PPFIBP2	PPFIA binding protein 2
231260_at	5.49e-06	3.32e-08	-7.43	8.91753	-1.93	ZNF582-AS1	ZNF582 antisense RNA 1 (head to head)
227904_at	5.75e-06	3.48e-08	7.41	8.87035	1.68	AZI2	5-azacytidine induced 2
212791_at	5.79e-06	3.51e-08	7.4	8.8614	1.26	C1orf216	chromosome 1 open reading frame 216
228232_s_at	5.81e-06	3.54e-08	-7.4	8.85493	-0.908	VSIG2	V-set and immunoglobulin domain containing 2
213338_at	5.85e-06	3.57e-08	7.4	8.8447	4.43	TMEM158	transmembrane protein 158 (gene/pseudogene)
209071_s_at	5.92e-06	3.63e-08	-7.39	8.83029	-2.37	RGS5	regulator of G-protein signaling 5
212489_at	6.02e-06	3.7e-08	7.38	8.81011	3.32	COL5A1	collagen type V alpha 1 chain
226355_at	6.02e-06	3.71e-08	7.38	8.80749	1.7	POC1A	POC1 centriolar protein A
218539_at	6.02e-06	3.73e-08	-7.38	8.80271	-1.09	FBXO34	F-box protein 34
226833_at	6.02e-06	3.74e-08	-7.38	8.80133	-2.08	CYB5D1	cytochrome b5 domain containing 1
209032_s_at	6.02e-06	3.75e-08	-7.38	8.79944	-3.09	CADM1	cell adhesion molecule 1
214308_s_at	6.06e-06	3.78e-08	-7.38	8.79113	-2.59	HGD	homogentisate 1,2-dioxygenase
214607_at	6.06e-06	3.79e-08	-7.37	8.78728	-1.78	PAK3	p21 (RAC1) activated kinase 3
217504_at	6.07e-06	3.81e-08	-7.37	8.78302	-1.48	ABCA6	ATP binding cassette subfamily A member 6
213447_at	6.08e-06	3.82e-08	-7.37	8.77943	-2.27	LOC101930404///SNORD116-28///SNORD115-26///SNORD115-13///SNORD115-7///SNORD116-22///SNORD116-4///PWARSN///SNORD107///SNRPN///IPW	uncharacterized LOC101930404///small nucleolar RNA, C/D box 116-28///small nucleolar RNA, C/D box 115-26///small nucleolar RNA, C/D box 115-13///small nucleolar RNA, C/D box 115-7///small nucleolar RNA, C/D box 116-22///small nucleolar RNA, C/D box 116-4///Prader Willi/Angelman region RNA, SNRPN neighbor///small nucleolar RNA, C/D box 107///small nuclear ribonucleoprotein polypeptide N///imprinte…
202972_s_at	6.09e-06	3.86e-08	-7.37	8.77119	-1.46	FAM13A	family with sequence similarity 13 member A
235384_at	6.09e-06	3.86e-08	7.37	8.77072	1.26	NUDT19	nudix hydrolase 19
242774_at	6.09e-06	3.86e-08	-7.37	8.76922	-1.38	SYNE2	spectrin repeat containing nuclear envelope protein 2
208873_s_at	6.21e-06	3.96e-08	-7.36	8.74655	-1.72	REEP5	receptor accessory protein 5
244268_x_at	6.21e-06	3.97e-08	7.36	8.74406	0.788	LOC646214	p21 protein (Cdc42/Rac)-activated kinase 2 pseudogene
215867_x_at	6.25e-06	4e-08	7.35	8.73491	2.59	CA12	carbonic anhydrase 12
210052_s_at	6.27e-06	4.03e-08	7.35	8.72811	2.83	TPX2	TPX2, microtubule nucleation factor
226936_at	6.27e-06	4.04e-08	7.35	8.72723	1.99	CENPW	centromere protein W
232978_at	6.27e-06	4.05e-08	-7.35	8.72412	-1.68
37512_at	6.32e-06	4.09e-08	-7.35	8.71344	-3.49	HSD17B6	hydroxysteroid 17-beta dehydrogenase 6
215442_s_at	6.37e-06	4.15e-08	-7.34	8.70087	-4.32	TSHR	thyroid stimulating hormone receptor
206307_s_at	6.37e-06	4.15e-08	7.34	8.70087	2.95	FOXD1	forkhead box D1
223556_at	6.4e-06	4.19e-08	7.34	8.69166	2.16	HELLS	helicase, lymphoid-specific
202998_s_at	6.4e-06	4.21e-08	7.34	8.68675	2.99	LOXL2	lysyl oxidase like 2
225195_at	6.4e-06	4.21e-08	7.34	8.68674	1.85	DPH3	diphthamide biosynthesis 3
202234_s_at	6.4e-06	4.22e-08	7.33	8.68496	3.21	SLC16A1	solute carrier family 16 member 1
222984_at	6.48e-06	4.28e-08	-7.33	8.67094	-0.629	PAIP2	poly(A) binding protein interacting protein 2
225702_at	6.5e-06	4.3e-08	7.33	8.6652	1.28	C8orf76	chromosome 8 open reading frame 76
1558019_at	6.5e-06	4.31e-08	-7.33	8.66281	-2.6
227370_at	6.56e-06	4.37e-08	7.32	8.65118	1.9	FAM171B	family with sequence similarity 171 member B
213358_at	6.56e-06	4.38e-08	7.32	8.64802	2.43	MTCL1	microtubule crosslinking factor 1
225897_at	6.61e-06	4.43e-08	7.32	8.63738	1.12	MARCKS	myristoylated alanine rich protein kinase C substrate
203312_x_at	6.61e-06	4.45e-08	7.31	8.63315	1.15	ARF6	ADP ribosylation factor 6
231240_at	6.61e-06	4.45e-08	-7.31	8.63294	-3.54	DIO2	deiodinase, iodothyronine, type II
242939_at	6.8e-06	4.59e-08	7.3	8.60352	1.4	TFDP1	transcription factor Dp-1
225706_at	6.83e-06	4.64e-08	-7.3	8.59161	-1.78	GLCCI1	glucocorticoid induced 1
208822_s_at	6.83e-06	4.65e-08	7.3	8.58953	0.508	DAP3	death associated protein 3
214433_s_at	6.83e-06	4.66e-08	-7.3	8.58903	-3.38	SELENBP1	selenium binding protein 1
228729_at	6.83e-06	4.67e-08	7.3	8.58698	1.95	CCNB1	cyclin B1
208079_s_at	6.83e-06	4.67e-08	7.3	8.58619	2.89	AURKA	aurora kinase A
206114_at	6.88e-06	4.72e-08	-7.29	8.57611	-2.66	EPHA4	EPH receptor A4
211383_s_at	6.88e-06	4.74e-08	-7.29	8.5709	-0.908	WDR37	WD repeat domain 37
1558208_at	6.88e-06	4.75e-08	7.29	8.56944	0.839	TARDBP	TAR DNA binding protein
228338_at	6.88e-06	4.76e-08	-7.29	8.56789	-2.14	COLCA2	colorectal cancer associated 2
201558_at	6.91e-06	4.79e-08	7.29	8.56084	0.983	RAE1	ribonucleic acid export 1
207921_x_at	6.92e-06	4.82e-08	-7.28	8.55626	-1.59	PAX8	paired box 8
1568611_at	6.92e-06	4.83e-08	7.28	8.55415	1.14	P4HA2	prolyl 4-hydroxylase subunit alpha 2
227819_at	6.92e-06	4.83e-08	-7.28	8.55294	-0.973	LGR6	leucine rich repeat containing G protein-coupled receptor 6
209283_at	6.93e-06	4.85e-08	-7.28	8.54879	-2.78	CRYAB	crystallin alpha B
228401_at	6.97e-06	4.89e-08	7.28	8.54083	1.49	ATAD2	ATPase family, AAA domain containing 2
200815_s_at	7e-06	4.94e-08	7.27	8.53186	1.15	PAFAH1B1	platelet activating factor acetylhydrolase 1b regulatory subunit 1
203362_s_at	7e-06	4.95e-08	7.27	8.53061	2.94	MAD2L1	MAD2 mitotic arrest deficient-like 1 (yeast)
218053_at	7.02e-06	4.97e-08	7.27	8.52545	0.756	PRPF40A	pre-mRNA processing factor 40 homolog A
225073_at	7.03e-06	4.99e-08	7.27	8.52256	1.09	PPHLN1	periphilin 1
221245_s_at	7.03e-06	5e-08	-7.27	8.5192	-1.91	FZD5	frizzled class receptor 5
222628_s_at	7.12e-06	5.08e-08	-7.26	8.5052	-0.895	REV1	REV1, DNA directed polymerase
228973_at	7.18e-06	5.13e-08	-7.26	8.49469	-2.22	DLG2	discs large MAGUK scaffold protein 2
224733_at	7.22e-06	5.18e-08	7.26	8.48584	1.47	CMTM3	CKLF like MARVEL transmembrane domain containing 3
209442_x_at	7.22e-06	5.19e-08	-7.26	8.48367	-1.76	ANK3	ankyrin 3, node of Ranvier (ankyrin G)
209355_s_at	7.22e-06	5.21e-08	-7.25	8.48008	-3.17	PLPP3	phospholipid phosphatase 3
204506_at	7.22e-06	5.21e-08	7.25	8.47942	0.985	PPP3R1	protein phosphatase 3 regulatory subunit B, alpha
227874_at	7.27e-06	5.27e-08	-7.25	8.46873	-2.55	EMCN	endomucin
208963_x_at	7.27e-06	5.28e-08	7.25	8.46757	1.58	MIR1908///FADS1	microRNA 1908///fatty acid desaturase 1
218334_at	7.28e-06	5.3e-08	7.25	8.46395	0.832	THOC7	THO complex 7
203968_s_at	7.34e-06	5.36e-08	7.24	8.45294	2.21	CDC6	cell division cycle 6
201375_s_at	7.34e-06	5.37e-08	-7.24	8.45031	-1.06	PPP2CB	protein phosphatase 2 catalytic subunit beta
223197_s_at	7.35e-06	5.39e-08	-7.24	8.44752	-1.1	SMARCAD1	SWI/SNF-related, matrix-associated actin-dependent regulator of chromatin, subfamily a, containing DEAD/H box 1
222394_at	7.44e-06	5.47e-08	-7.24	8.43263	-1.64	PDCD6IP	programmed cell death 6 interacting protein
202613_at	7.47e-06	5.51e-08	7.23	8.42576	2.08	CTPS1	CTP synthase 1
226145_s_at	7.47e-06	5.52e-08	-7.23	8.4236	-3.37	FRAS1	Fraser extracellular matrix complex subunit 1
219529_at	7.48e-06	5.54e-08	-7.23	8.42002	-3.23	CLIC3	chloride intracellular channel 3
214662_at	7.49e-06	5.56e-08	7.23	8.4163	1.43	WDR43	WD repeat domain 43
223292_s_at	7.57e-06	5.65e-08	7.22	8.40229	1.92	MRPS15	mitochondrial ribosomal protein S15
209469_at	7.57e-06	5.65e-08	-7.22	8.40175	-3.29	GPM6A	glycoprotein M6A
228569_at	7.63e-06	5.7e-08	-7.22	8.39238	-1.54	PAPOLA	poly(A) polymerase alpha
208878_s_at	7.67e-06	5.75e-08	7.22	8.38462	0.916	PAK2	p21 (RAC1) activated kinase 2
201465_s_at	7.7e-06	5.79e-08	-7.21	8.37825	-2.58	JUN	Jun proto-oncogene, AP-1 transcription factor subunit
226059_at	7.7e-06	5.81e-08	7.21	8.37444	0.862	TOMM40L	translocase of outer mitochondrial membrane 40 like
206209_s_at	7.7e-06	5.82e-08	-7.21	8.37374	-3.58	CA4	carbonic anhydrase 4
232437_at	7.7e-06	5.83e-08	7.21	8.37162	0.875	CPSF3L	cleavage and polyadenylation specific factor 3-like
227350_at	7.73e-06	5.88e-08	7.21	8.36341	2.24	HELLS	helicase, lymphoid-specific
232535_at	7.73e-06	5.88e-08	7.21	8.36233	1.29	RSBN1L	round spermatid basic protein 1 like
204709_s_at	7.79e-06	5.96e-08	7.2	8.35053	2.9	KIF23	kinesin family member 23
223426_s_at	7.79e-06	5.96e-08	-7.2	8.35019	-1.45	EPB41L4B	erythrocyte membrane protein band 4.1 like 4B
208454_s_at	7.82e-06	6e-08	-7.2	8.34415	-2.32	CPQ	carboxypeptidase Q
238708_at	7.83e-06	6.01e-08	-7.2	8.34132	-1.13	ZNF582-AS1	ZNF582 antisense RNA 1 (head to head)
212326_at	7.91e-06	6.09e-08	-7.19	8.32921	-1.15	VPS13D	vacuolar protein sorting 13 homolog D
203995_at	7.93e-06	6.12e-08	-7.19	8.3245	-0.993	C21orf2	chromosome 21 open reading frame 2
226448_at	7.95e-06	6.16e-08	7.19	8.31729	1.26	MIR1182///FAM89A	microRNA 1182///family with sequence similarity 89 member A
223488_s_at	7.95e-06	6.18e-08	7.19	8.31408	1.53	GNB4	G protein subunit beta 4
208074_s_at	7.95e-06	6.19e-08	7.19	8.3127	1.68	AP2S1	adaptor related protein complex 2 sigma 1 subunit
203434_s_at	7.95e-06	6.2e-08	7.19	8.31203	4.38	MME	membrane metallo-endopeptidase
214853_s_at	7.95e-06	6.21e-08	7.19	8.30974	1.04	SHC1	SHC adaptor protein 1
214020_x_at	8.09e-06	6.33e-08	7.18	8.29154	1.24	ITGB5	integrin subunit beta 5
209552_at	8.09e-06	6.37e-08	-7.18	8.28617	-3.58	PAX8	paired box 8
202241_at	8.09e-06	6.38e-08	-7.18	8.28409	-1.51	TRIB1	tribbles pseudokinase 1
229679_at	8.09e-06	6.38e-08	7.18	8.28382	1.2	LOC101060443///C12orf76	uncharacterized LOC101060443///chromosome 12 open reading frame 76
227801_at	8.12e-06	6.44e-08	7.17	8.27461	2.08	TRIM59	tripartite motif containing 59
222958_s_at	8.12e-06	6.44e-08	7.17	8.27457	3.28	DEPDC1	DEP domain containing 1
210299_s_at	8.12e-06	6.44e-08	-7.17	8.27456	-2.98	FHL1	four and a half LIM domains 1
203318_s_at	8.17e-06	6.5e-08	-7.17	8.26638	-1	ZNF148	zinc finger protein 148
221480_at	8.22e-06	6.56e-08	-7.17	8.25775	-1.23	HNRNPD	heterogeneous nuclear ribonucleoprotein D
239891_x_at	8.38e-06	6.7e-08	7.16	8.23681	1.27	RAB12	RAB12, member RAS oncogene family
224784_at	8.41e-06	6.74e-08	-7.16	8.23087	-1.44	MLLT6	MLLT6, PHD finger domain containing
206959_s_at	8.44e-06	6.79e-08	-7.15	8.22413	-1.41	UPF3A	UPF3 regulator of nonsense transcripts homolog A (yeast)
225606_at	8.44e-06	6.8e-08	-7.15	8.22225	-1.02	BCL2L11	BCL2 like 11
219105_x_at	8.44e-06	6.81e-08	7.15	8.22092	2.04	ORC6	origin recognition complex subunit 6
1554018_at	8.49e-06	6.89e-08	7.15	8.20918	2.29	GPNMB	glycoprotein nmb
221521_s_at	8.49e-06	6.9e-08	7.15	8.20879	1.81	GINS2	GINS complex subunit 2
202242_at	8.49e-06	6.9e-08	-7.15	8.20874	-2.54	TSPAN7	tetraspanin 7
235024_at	8.59e-06	6.99e-08	-7.14	8.19532	-1.35	JADE1	jade family PHD finger 1
1556581_at	8.61e-06	7.04e-08	7.14	8.18915	0.758	ZNF778	zinc finger protein 778
200630_x_at	8.61e-06	7.04e-08	7.14	8.18858	1.1	SETSIP///SET	SET-like protein///SET nuclear proto-oncogene
227889_at	8.68e-06	7.12e-08	-7.14	8.17798	-2.84	LPCAT2	lysophosphatidylcholine acyltransferase 2
206208_at	8.68e-06	7.13e-08	-7.14	8.17637	-2.57	CA4	carbonic anhydrase 4
232065_x_at	8.74e-06	7.19e-08	7.13	8.16797	1.71	CENPL	centromere protein L
207983_s_at	8.83e-06	7.28e-08	-7.13	8.156	-0.93	STAG2	stromal antigen 2
1561286_a_at	8.88e-06	7.34e-08	7.12	8.14863	1.61	DIP2A	disco interacting protein 2 homolog A
212131_at	8.88e-06	7.36e-08	-7.12	8.14556	-1.14	LSM14A	LSM14A, mRNA processing body assembly factor
200965_s_at	8.88e-06	7.37e-08	-7.12	8.14429	-2.16	ABLIM1	actin binding LIM protein 1
201522_x_at	8.89e-06	7.4e-08	-7.12	8.13975	-1.62	SNURF///SNRPN	SNRPN upstream reading frame///small nuclear ribonucleoprotein polypeptide N
209325_s_at	8.89e-06	7.42e-08	-7.12	8.13816	-2.52	RGS16	regulator of G-protein signaling 16
227940_at	8.91e-06	7.46e-08	7.12	8.13244	1.38	LOC339803	uncharacterized LOC339803
226420_at	8.91e-06	7.48e-08	7.12	8.1306	2.42	MECOM	MDS1 and EVI1 complex locus
206453_s_at	8.91e-06	7.49e-08	-7.12	8.12815	-1.33	NDRG2	NDRG family member 2
217525_at	8.91e-06	7.5e-08	-7.12	8.12733	-1.54	OLFML1	olfactomedin like 1
219148_at	8.91e-06	7.51e-08	7.12	8.12609	3.31	PBK	PDZ binding kinase
226737_at	8.92e-06	7.53e-08	-7.11	8.12292	-0.948	SLC25A42	solute carrier family 25 member 42
223660_at	8.98e-06	7.61e-08	7.11	8.11388	1.82	ADORA3	adenosine A3 receptor
220173_at	9e-06	7.63e-08	-7.11	8.11026	-1.91	BBOF1	basal body orientation factor 1
216604_s_at	9.01e-06	7.67e-08	-7.11	8.10623	-2.26	SLC7A8	solute carrier family 7 member 8
209501_at	9.03e-06	7.7e-08	-7.11	8.1021	-1.14	LOC101060399///CDR2	cerebellar degeneration-related protein 2///cerebellar degeneration related protein 2
1567105_at	9.05e-06	7.74e-08	7.1	8.09626	1.29
202920_at	9.05e-06	7.76e-08	-7.1	8.09405	-2.21	ANK2	ankyrin 2, neuronal
1557100_s_at	9.05e-06	7.77e-08	-7.1	8.0935	-1.49	HECTD1	HECT domain E3 ubiquitin protein ligase 1
201711_x_at	9.07e-06	7.8e-08	-7.1	8.08992	-1.29	RANBP2	RAN binding protein 2
227174_at	9.19e-06	7.92e-08	-7.1	8.07513	-4.2	WDR72	WD repeat domain 72
230102_at	9.19e-06	7.94e-08	7.09	8.0726	1.36	ETV5	ETS variant 5
228461_at	9.25e-06	8e-08	7.09	8.06436	1.67	SH3RF3	SH3 domain containing ring finger 3
217347_at	9.26e-06	8.03e-08	7.09	8.06104	1.27
202648_at	9.32e-06	8.1e-08	7.09	8.05265	0.837	TCF3	transcription factor 3
204347_at	9.32e-06	8.13e-08	7.09	8.04971	1.21	LOC100507855///AK4	adenylate kinase 4, mitochondrial-like///adenylate kinase 4
213900_at	9.32e-06	8.13e-08	-7.09	8.04888	-3.27	FAM189A2	family with sequence similarity 189 member A2
235572_at	9.39e-06	8.21e-08	7.08	8.04036	1.46	SPC24	SPC24, NDC80 kinetochore complex component
207924_x_at	9.49e-06	8.31e-08	-7.08	8.028	-1.73	PAX8	paired box 8
212226_s_at	9.51e-06	8.35e-08	-7.08	8.02303	-2.7	PLPP3	phospholipid phosphatase 3
227566_at	9.54e-06	8.39e-08	7.07	8.01852	2.95	LOC102725271///NTM	neurotrimin-like///neurotrimin
203071_at	9.55e-06	8.42e-08	-7.07	8.01484	-0.93	MIR6872///SEMA3B	microRNA 6872///semaphorin 3B
244841_at	9.55e-06	8.44e-08	7.07	8.01277	1.61	SEC24A	SEC24 homolog A, COPII coat complex component
243770_at	9.55e-06	8.45e-08	-7.07	8.0118	-1.08	ZNF483	zinc finger protein 483
229635_at	9.7e-06	8.61e-08	7.06	7.99385	1.65	LINC01094	long intergenic non-protein coding RNA 1094
208918_s_at	9.73e-06	8.65e-08	7.06	7.98902	1.56	NADK	NAD kinase
1554528_at	9.74e-06	8.67e-08	-7.06	7.9868	-2	MAATS1	MYCBP associated and testis expressed 1
203698_s_at	9.78e-06	8.73e-08	-7.06	7.98002	-2.02	FRZB	frizzled-related protein
222885_at	9.79e-06	8.76e-08	-7.06	7.97718	-2.15	EMCN	endomucin
235849_at	9.82e-06	8.8e-08	-7.06	7.9726	-2.27	SCARA5	scavenger receptor class A member 5
218584_at	9.82e-06	8.81e-08	-7.06	7.97092	-1.15	TCTN1	tectonic family member 1
214095_at	9.86e-06	8.87e-08	7.05	7.96508	1.79	SHMT2	serine hydroxymethyltransferase 2
229634_at	9.93e-06	8.95e-08	-7.05	7.95567	-2.47	TMEM139	transmembrane protein 139
239183_at	9.96e-06	9.02e-08	-7.05	7.94916	-1.94	ANGPTL1	angiopoietin like 1
209591_s_at	9.96e-06	9.02e-08	-7.05	7.9486	-2.89	BMP7	bone morphogenetic protein 7
204962_s_at	9.99e-06	9.07e-08	7.04	7.94358	3.12	SLC35F6///CENPA	solute carrier family 35 member F6///centromere protein A
203954_x_at	1.01e-05	9.21e-08	-7.04	7.92889	-2.63	CLDN3	claudin 3
205051_s_at	1.01e-05	9.24e-08	-7.04	7.92534	-2.28	KIT	KIT proto-oncogene receptor tyrosine kinase
237032_x_at	1.04e-05	9.49e-08	7.03	7.89898	1.37	SIPA1L1	signal induced proliferation associated 1 like 1
1554807_a_at	1.05e-05	9.61e-08	7.02	7.88681	1.17	SPIRE1	spire type actin nucleation factor 1
218487_at	1.06e-05	9.75e-08	-7.02	7.8728	-1.21	ALAD	aminolevulinate dehydratase
217812_at	1.06e-05	9.75e-08	7.02	7.8728	0.574	YTHDF2	YTH N6-methyladenosine RNA binding protein 2
235746_s_at	1.06e-05	9.76e-08	-7.02	7.87189	-3.49	PLA2R1	phospholipase A2 receptor 1
219643_at	1.06e-05	9.82e-08	-7.01	7.86591	-3.02	LRP1B	LDL receptor related protein 1B
210405_x_at	1.06e-05	9.83e-08	7.01	7.86498	1.41	TNFRSF10B	TNF receptor superfamily member 10b
201914_s_at	1.07e-05	9.92e-08	-7.01	7.85659	-1.35	SEC63	SEC63 homolog, protein translocation regulator
235043_at	1.07e-05	9.92e-08	-7.01	7.85651	-1.23	FAM122A	family with sequence similarity 122A
212942_s_at	1.07e-05	9.99e-08	7.01	7.84957	3.65	CEMIP	cell migration inducing hyaluronan binding protein
203323_at	1.07e-05	9.99e-08	-7.01	7.84951	-2.29	CAV2	caveolin 2
205752_s_at	1.07e-05	1e-07	-7.01	7.84893	-1.47	GSTM5	glutathione S-transferase mu 5
214825_at	1.08e-05	1.01e-07	7.01	7.84195	1.05	FAM155A	family with sequence similarity 155 member A
213696_s_at	1.09e-05	1.02e-07	7	7.82636	1.14	MED8	mediator complex subunit 8
235989_at	1.11e-05	1.04e-07	6.99	7.81209	0.642
205437_at	1.11e-05	1.04e-07	-6.99	7.80993	-0.909	ZNF211	zinc finger protein 211
226038_at	1.12e-05	1.06e-07	-6.99	7.79631	-1.19	LONRF1	LON peptidase N-terminal domain and ring finger 1
202040_s_at	1.13e-05	1.06e-07	6.99	7.79	1.09	KDM5A	lysine demethylase 5A
229120_s_at	1.13e-05	1.07e-07	6.98	7.78518	1.26	CDC42SE1	CDC42 small effector 1
223427_s_at	1.13e-05	1.07e-07	-6.98	7.78515	-2.49	EPB41L4B	erythrocyte membrane protein band 4.1 like 4B
203088_at	1.14e-05	1.08e-07	-6.98	7.77072	-2.38	FBLN5	fibulin 5
221913_at	1.14e-05	1.08e-07	-6.98	7.77046	-0.758	SIRT3	sirtuin 3
205549_at	1.14e-05	1.08e-07	-6.98	7.77005	-3.94	PCP4	Purkinje cell protein 4
226473_at	1.14e-05	1.09e-07	6.98	7.7663	1.12	CBX2	chromobox 2
225520_at	1.15e-05	1.1e-07	6.97	7.75828	1.96	LOC101928195///LOC100996643///MTHFD1L	methylenetetrahydrofolate dehydrogenase (NADP+ dependent) 1-like pseudogene///monofunctional C1-tetrahydrofolate synthase, mitochondrial-like///methylenetetrahydrofolate dehydrogenase (NADP+ dependent) 1-like
1558783_at	1.15e-05	1.1e-07	-6.97	7.75547	-1.54
202350_s_at	1.15e-05	1.1e-07	-6.97	7.75517	-3.91	LOC100506558///MATN2	uncharacterized LOC100506558///matrilin 2
1552711_a_at	1.16e-05	1.12e-07	-6.97	7.74187	-1.6	CYB5D1	cytochrome b5 domain containing 1
202589_at	1.16e-05	1.12e-07	6.97	7.74073	3.28	TYMS	thymidylate synthetase
221539_at	1.16e-05	1.12e-07	6.97	7.73956	2.03	EIF4EBP1	eukaryotic translation initiation factor 4E binding protein 1
226980_at	1.16e-05	1.12e-07	6.96	7.7359	2.03	DEPDC1B	DEP domain containing 1B
215933_s_at	1.17e-05	1.14e-07	-6.96	7.72541	-3.05	HHEX	hematopoietically expressed homeobox
212519_at	1.17e-05	1.14e-07	6.96	7.72209	0.663	UBE2E1	ubiquitin conjugating enzyme E2 E1
222428_s_at	1.17e-05	1.14e-07	6.96	7.72182	0.618	LARS	leucyl-tRNA synthetase
224962_at	1.19e-05	1.16e-07	6.95	7.70348	0.957	C9orf69	chromosome 9 open reading frame 69
203638_s_at	1.21e-05	1.18e-07	-6.95	7.68939	-3.29	FGFR2	fibroblast growth factor receptor 2
1554696_s_at	1.21e-05	1.18e-07	6.94	7.68501	1.8	TYMS	thymidylate synthetase
1556186_s_at	1.22e-05	1.19e-07	6.94	7.67909	1.56	EMC1	ER membrane protein complex subunit 1
218332_at	1.24e-05	1.22e-07	-6.93	7.65434	-3.37	BEX1	brain expressed X-linked 1
225575_at	1.24e-05	1.22e-07	-6.93	7.65405	-1.81	LIFR	leukemia inhibitory factor receptor alpha
213772_s_at	1.24e-05	1.23e-07	-6.93	7.65129	-1.12	GGA2	golgi associated, gamma adaptin ear containing, ARF binding protein 2
222658_s_at	1.25e-05	1.24e-07	6.93	7.64375	0.931	APTX	aprataxin
239444_at	1.25e-05	1.24e-07	-6.93	7.6414	-1.23	LOC728024	chromosome X open reading frame 56 pseudogene
201432_at	1.27e-05	1.26e-07	-6.92	7.62594	-1.47	CAT	catalase
214866_at	1.29e-05	1.28e-07	6.92	7.60888	2.89	PLAUR	plasminogen activator, urokinase receptor
204368_at	1.29e-05	1.28e-07	-6.91	7.60789	-2.29	SLCO2A1	solute carrier organic anion transporter family member 2A1
219873_at	1.3e-05	1.3e-07	-6.91	7.59629	-2.3	COLEC11	collectin subfamily member 11
210334_x_at	1.3e-05	1.3e-07	6.91	7.59476	1.23	BIRC5	baculoviral IAP repeat containing 5
203819_s_at	1.3e-05	1.3e-07	6.91	7.59461	2.84	IGF2BP3	insulin like growth factor 2 mRNA binding protein 3
201587_s_at	1.31e-05	1.31e-07	6.91	7.58651	1.5	IRAK1	interleukin 1 receptor associated kinase 1
206544_x_at	1.31e-05	1.32e-07	-6.91	7.58278	-1.64	SMARCA2	SWI/SNF related, matrix associated, actin dependent regulator of chromatin, subfamily a, member 2
242500_at	1.31e-05	1.32e-07	-6.9	7.57817	-1.54
210231_x_at	1.32e-05	1.33e-07	6.9	7.5714	1.11	SET	SET nuclear proto-oncogene
236644_at	1.34e-05	1.35e-07	-6.9	7.55813	-2.44	RNF180	ring finger protein 180
202095_s_at	1.34e-05	1.35e-07	6.9	7.55775	3.4	BIRC5	baculoviral IAP repeat containing 5
212206_s_at	1.35e-05	1.37e-07	-6.89	7.54103	-1.22	H2AFV	H2A histone family member V
207590_s_at	1.35e-05	1.38e-07	6.89	7.53995	0.909	CENPI	centromere protein I
202503_s_at	1.37e-05	1.4e-07	6.88	7.52613	2.74	KIAA0101	KIAA0101
222717_at	1.37e-05	1.4e-07	-6.88	7.52372	-2.91	SDPR	serum deprivation response
209114_at	1.37e-05	1.4e-07	-6.88	7.52104	-2.22	TSPAN1	tetraspanin 1
229312_s_at	1.38e-05	1.41e-07	-6.88	7.51841	-1.55	GKAP1	G kinase anchoring protein 1
209586_s_at	1.38e-05	1.41e-07	-6.88	7.51559	-0.974	PRUNE1	prune exopolyphosphatase
209907_s_at	1.38e-05	1.42e-07	-6.88	7.51218	-1.43	ITSN2	intersectin 2
235577_at	1.39e-05	1.43e-07	-6.87	7.503	-0.972	ZNF652	zinc finger protein 652
237344_at	1.39e-05	1.43e-07	-6.87	7.50138	-1.15	LINC01539	long intergenic non-protein coding RNA 1539
1553997_a_at	1.39e-05	1.44e-07	6.87	7.49737	0.901	ASPHD1	aspartate beta-hydroxylase domain containing 1
220974_x_at	1.4e-05	1.45e-07	6.87	7.49015	1.21	SFXN3	sideroflexin 3
218726_at	1.4e-05	1.45e-07	6.87	7.48822	1.79	HJURP	Holliday junction recognition protein
230290_at	1.4e-05	1.45e-07	-6.87	7.48782	-1.87	SCUBE3	signal peptide, CUB domain and EGF like domain containing 3
203967_at	1.41e-05	1.46e-07	6.87	7.48208	2.08	CDC6	cell division cycle 6
206517_at	1.41e-05	1.46e-07	-6.87	7.47979	-2.36	CDH16	cadherin 16
208728_s_at	1.41e-05	1.47e-07	6.86	7.47397	1.07	CDC42	cell division cycle 42
225881_at	1.41e-05	1.47e-07	6.86	7.47388	1.06	SLC35B4	solute carrier family 35 member B4
204060_s_at	1.41e-05	1.48e-07	-6.86	7.47073	-1.81	PRKY///PRKX	protein kinase, Y-linked, pseudogene///protein kinase, X-linked
224975_at	1.42e-05	1.49e-07	-6.86	7.46463	-2.02	NFIA	nuclear factor I A
204675_at	1.43e-05	1.51e-07	6.85	7.45199	2.21	SRD5A1	steroid 5 alpha-reductase 1
231729_s_at	1.44e-05	1.51e-07	-6.85	7.44644	-1.06	CAPS	calcyphosine
213836_s_at	1.45e-05	1.52e-07	6.85	7.44022	1.33	WIPI1	WD repeat domain, phosphoinositide interacting 1
203029_s_at	1.45e-05	1.53e-07	-6.85	7.43739	-1.85	PTPRN2	protein tyrosine phosphatase, receptor type N2
223582_at	1.46e-05	1.54e-07	-6.85	7.43132	-2.17	ADGRV1	adhesion G protein-coupled receptor V1
203560_at	1.47e-05	1.56e-07	6.84	7.41992	2.64	GGH	gamma-glutamyl hydrolase
230831_at	1.47e-05	1.56e-07	6.84	7.41642	2.27	FRMD5	FERM domain containing 5
227404_s_at	1.48e-05	1.57e-07	-6.84	7.41245	-2.21	EGR1	early growth response 1
215239_x_at	1.5e-05	1.59e-07	-6.83	7.39819	-1.43	ZNF273	zinc finger protein 273
203963_at	1.5e-05	1.6e-07	6.83	7.39255	3	CA12	carbonic anhydrase 12
238021_s_at	1.51e-05	1.61e-07	6.83	7.38843	2.85	CRNDE	colorectal neoplasia differentially expressed (non-protein coding)
225755_at	1.51e-05	1.61e-07	-6.83	7.38687	-1.3	KLHDC8B	kelch domain containing 8B
224315_at	1.51e-05	1.62e-07	6.83	7.38417	0.92	DDX20	DEAD-box helicase 20
225555_x_at	1.51e-05	1.62e-07	6.83	7.38216	0.672	AURKAIP1	aurora kinase A interacting protein 1
220153_at	1.51e-05	1.63e-07	6.83	7.37773	1.02	ENTPD7	ectonucleoside triphosphate diphosphohydrolase 7
218235_s_at	1.52e-05	1.63e-07	6.82	7.37349	0.994	UTP11	UTP11, small subunit processome component homolog (S. cerevisiae)
219289_at	1.52e-05	1.64e-07	6.82	7.36683	1.1	HEATR3	HEAT repeat containing 3
226794_at	1.52e-05	1.64e-07	6.82	7.36674	1.19	STXBP5	syntaxin binding protein 5
1553801_a_at	1.52e-05	1.65e-07	6.82	7.3634	1.31	DTD2	D-tyrosyl-tRNA deacylase 2 (putative)
235305_s_at	1.52e-05	1.65e-07	-6.82	7.36248	-2	ECHDC2	enoyl-CoA hydratase domain containing 2
204976_s_at	1.53e-05	1.67e-07	6.82	7.3538	1.38	AMMECR1	Alport syndrome, mental retardation, midface hypoplasia and elliptocytosis chromosomal region gene 1
226504_at	1.53e-05	1.67e-07	6.82	7.3521	1.17	FAM109B	family with sequence similarity 109 member B
242844_at	1.54e-05	1.68e-07	-6.81	7.34553	-1.7	PGGT1B	protein geranylgeranyltransferase type I subunit beta
205171_at	1.55e-05	1.69e-07	-6.81	7.34186	-1.63	PTPN4	protein tyrosine phosphatase, non-receptor type 4
212658_at	1.55e-05	1.69e-07	6.81	7.33838	0.952	LHFPL2	lipoma HMGIC fusion partner-like 2
212455_at	1.56e-05	1.71e-07	-6.81	7.33146	-0.914	YTHDC1	YTH domain containing 1
206702_at	1.56e-05	1.71e-07	-6.81	7.32662	-1.59	TEK	TEK receptor tyrosine kinase
223395_at	1.57e-05	1.73e-07	-6.8	7.31924	-2.78	ABI3BP	ABI family member 3 binding protein
202404_s_at	1.57e-05	1.73e-07	6.8	7.31917	2.82	COL1A2	collagen type I alpha 2 chain
231766_s_at	1.57e-05	1.73e-07	6.8	7.31836	3.29	COL12A1	collagen type XII alpha 1 chain
235561_at	1.57e-05	1.74e-07	-6.8	7.31325	-3.82	TXNL1	thioredoxin like 1
201034_at	1.58e-05	1.75e-07	-6.8	7.30483	-1.13	ADD3	adducin 3
202976_s_at	1.6e-05	1.78e-07	6.79	7.29229	1.57	RHOBTB3	Rho related BTB domain containing 3
213119_at	1.6e-05	1.78e-07	6.79	7.29178	1.56	SLC36A1	solute carrier family 36 member 1
204933_s_at	1.61e-05	1.79e-07	-6.79	7.28558	-3.15	TNFRSF11B	TNF receptor superfamily member 11b
201664_at	1.61e-05	1.79e-07	6.79	7.28399	1.12	SMC4	structural maintenance of chromosomes 4
225685_at	1.61e-05	1.79e-07	6.79	7.28213	1.49	CDC42EP3	CDC42 effector protein 3
222708_s_at	1.61e-05	1.8e-07	-6.79	7.28164	-0.906	STX17	syntaxin 17
202705_at	1.63e-05	1.82e-07	6.78	7.26878	2.97	CCNB2	cyclin B2
222077_s_at	1.63e-05	1.83e-07	6.78	7.26142	2.28	RACGAP1	Rac GTPase activating protein 1
238622_at	1.63e-05	1.84e-07	6.78	7.25857	1.29	RAP2B	RAP2B, member of RAS oncogene family
215945_s_at	1.63e-05	1.84e-07	-6.78	7.25853	-2.08	TRIM2	tripartite motif containing 2
218088_s_at	1.64e-05	1.85e-07	6.78	7.25476	0.846	RRAGC	Ras related GTP binding C
218755_at	1.64e-05	1.85e-07	6.78	7.25338	3.02	KIF20A	kinesin family member 20A
200908_s_at	1.65e-05	1.87e-07	6.77	7.24328	1.04	RPLP2	ribosomal protein lateral stalk subunit P2
219031_s_at	1.66e-05	1.89e-07	6.77	7.23409	1.42	NIP7	NIP7, nucleolar pre-rRNA processing protein
204689_at	1.66e-05	1.89e-07	-6.77	7.23393	-2.59	HHEX	hematopoietically expressed homeobox
205024_s_at	1.66e-05	1.89e-07	6.77	7.2328	2.26	RAD51	RAD51 recombinase
236222_at	1.67e-05	1.9e-07	-6.77	7.22842	-2.06	MAATS1	MYCBP associated and testis expressed 1
201041_s_at	1.67e-05	1.9e-07	-6.77	7.22422	-1.67	DUSP1	dual specificity phosphatase 1
201898_s_at	1.67e-05	1.91e-07	6.77	7.22247	1.13	UBE2A	ubiquitin conjugating enzyme E2 A
202341_s_at	1.67e-05	1.91e-07	-6.77	7.22217	-2.57	TRIM2	tripartite motif containing 2
218858_at	1.67e-05	1.92e-07	-6.76	7.21859	-2.24	DEPTOR	DEP domain containing MTOR-interacting protein
223129_x_at	1.67e-05	1.92e-07	-6.76	7.21706	-1.52	MYLIP	myosin regulatory light chain interacting protein
218353_at	1.67e-05	1.92e-07	-6.76	7.2168	-2.83	RGS5	regulator of G-protein signaling 5
225417_at	1.67e-05	1.92e-07	-6.76	7.21634	-0.745	EPC1	enhancer of polycomb homolog 1
202094_at	1.68e-05	1.93e-07	6.76	7.20937	2.43	BIRC5	baculoviral IAP repeat containing 5
218473_s_at	1.69e-05	1.95e-07	6.76	7.20115	1.72	COLGALT1	collagen beta(1-O)galactosyltransferase 1
226767_s_at	1.7e-05	1.96e-07	6.76	7.19423	0.994	FAHD1	fumarylacetoacetate hydrolase domain containing 1
233654_at	1.71e-05	1.98e-07	-6.75	7.18624	-0.89	PIGG	phosphatidylinositol glycan anchor biosynthesis class G
213507_s_at	1.71e-05	1.98e-07	6.75	7.186	0.981	KPNB1	karyopherin subunit beta 1
201890_at	1.72e-05	2e-07	6.75	7.17851	3.88	RRM2	ribonucleotide reductase regulatory subunit M2
223368_s_at	1.72e-05	2e-07	6.75	7.17511	1.56	NTMT1	N-terminal Xaa-Pro-Lys N-methyltransferase 1
227964_at	1.72e-05	2e-07	6.75	7.17498	1.1	FRMD8	FERM domain containing 8
218157_x_at	1.73e-05	2.01e-07	6.75	7.16999	1.3	CDC42SE1	CDC42 small effector 1
220011_at	1.73e-05	2.02e-07	6.75	7.16855	1.35	AUNIP	aurora kinase A and ninein interacting protein
211762_s_at	1.73e-05	2.02e-07	6.75	7.1665	1.91	KPNA2	karyopherin subunit alpha 2
221556_at	1.74e-05	2.04e-07	-6.74	7.156	-1.86	CDC14B	cell division cycle 14B
208140_s_at	1.74e-05	2.04e-07	-6.74	7.15591	-1.7	DRC3	dynein regulatory complex subunit 3
225182_at	1.75e-05	2.06e-07	-6.74	7.14822	-1.81	TMEM50B	transmembrane protein 50B
209642_at	1.75e-05	2.06e-07	6.74	7.14689	2.89	BUB1	BUB1 mitotic checkpoint serine/threonine kinase
226203_at	1.75e-05	2.07e-07	-6.74	7.14425	-1.75	MYO9A	myosin IXA
225285_at	1.75e-05	2.07e-07	6.74	7.14353	3.44	BCAT1	branched chain amino acid transaminase 1
219735_s_at	1.76e-05	2.09e-07	-6.73	7.13581	-1.85	TFCP2L1	transcription factor CP2-like 1
205349_at	1.76e-05	2.09e-07	6.73	7.1354	2.35	GNA15	G protein subunit alpha 15
219442_at	1.76e-05	2.09e-07	-6.73	7.13515	-1.1	CLUHP3	clustered mitochondria homolog pseudogene 3
227642_at	1.76e-05	2.09e-07	-6.73	7.13457	-2.4	TFCP2L1	transcription factor CP2-like 1
1559108_at	1.77e-05	2.11e-07	6.73	7.12728	1.2	VPS53	VPS53, GARP complex subunit
218815_s_at	1.77e-05	2.11e-07	6.73	7.12679	1.24	TMEM51	transmembrane protein 51
218865_at	1.77e-05	2.11e-07	-6.73	7.12359	-2.77	2017-03-01	mitochondrial amidoxime reducing component 1
235526_at	1.77e-05	2.11e-07	-6.73	7.12349	-1.66	SOX6	SRY-box 6
227497_at	1.77e-05	2.12e-07	-6.73	7.12109	-2.03	SOX6	SRY-box 6
235369_at	1.77e-05	2.13e-07	-6.73	7.11596	-1.11	C14orf28	chromosome 14 open reading frame 28
203263_s_at	1.77e-05	2.13e-07	6.73	7.11514	1.15	ARHGEF9	Cdc42 guanine nucleotide exchange factor 9
230999_at	1.78e-05	2.14e-07	6.72	7.11305	1.22	ST3GAL4-AS1	ST3GAL4 antisense RNA 1 (head to head)
214739_at	1.78e-05	2.15e-07	6.72	7.10717	0.926	LRCH3	leucine rich repeats and calponin homology domain containing 3
218886_at	1.78e-05	2.15e-07	6.72	7.10474	0.997	PAK1IP1	PAK1 interacting protein 1
223008_s_at	1.8e-05	2.17e-07	-6.72	7.09777	-1.45	TMEM245	transmembrane protein 245
219401_at	1.8e-05	2.18e-07	6.72	7.09487	0.838	XYLT2	xylosyltransferase 2
223440_at	1.8e-05	2.18e-07	6.72	7.09184	0.582	C16orf70	chromosome 16 open reading frame 70
212695_at	1.82e-05	2.21e-07	-6.71	7.08035	-1.24	CRY2	cryptochrome circadian clock 2
208875_s_at	1.82e-05	2.22e-07	6.71	7.07785	1.3	PAK2	p21 (RAC1) activated kinase 2
213800_at	1.86e-05	2.27e-07	-6.7	7.05415	-2.07	CFH	complement factor H
1557651_x_at	1.86e-05	2.28e-07	6.7	7.05148	0.7	GALE	UDP-galactose-4-epimerase
204214_s_at	1.86e-05	2.28e-07	6.7	7.04965	1.56	RAB32	RAB32, member RAS oncogene family
205203_at	1.86e-05	2.28e-07	6.7	7.04945	0.912	PLD1	phospholipase D1
209612_s_at	1.87e-05	2.29e-07	-6.7	7.04625	-3.73	ADH1B	alcohol dehydrogenase 1B (class I), beta polypeptide
228466_at	1.9e-05	2.34e-07	-6.69	7.02675	-1.29	GABPB2	GA binding protein transcription factor beta subunit 2
211936_at	1.91e-05	2.35e-07	-6.69	7.01967	-0.866	HSPA5	heat shock protein family A (Hsp70) member 5
212713_at	1.93e-05	2.38e-07	-6.69	7.01003	-1.48	MFAP4	microfibrillar associated protein 4
228559_at	1.93e-05	2.38e-07	6.68	7.00768	1.55	CENPN	centromere protein N
218663_at	1.94e-05	2.4e-07	6.68	6.99887	2.87	NCAPG	non-SMC condensin I complex subunit G
213835_x_at	1.94e-05	2.4e-07	6.68	6.99845	0.49	GTPBP3	GTP binding protein 3 (mitochondrial)
213262_at	1.95e-05	2.41e-07	6.68	6.99576	1.87	SACS	sacsin molecular chaperone
218854_at	1.95e-05	2.42e-07	6.68	6.99366	1.31	DSE	dermatan sulfate epimerase
238542_at	1.96e-05	2.44e-07	6.68	6.98464	2.45	ULBP2	UL16 binding protein 2
203886_s_at	1.97e-05	2.45e-07	-6.67	6.98048	-1.6	FBLN2	fibulin 2
1554719_at	1.99e-05	2.48e-07	6.67	6.96803	1.46	NDUFA10	NADH:ubiquinone oxidoreductase subunit A10
211034_s_at	1.99e-05	2.48e-07	-6.67	6.96775	-1.01	HECTD4	HECT domain E3 ubiquitin protein ligase 4
204298_s_at	1.99e-05	2.49e-07	6.67	6.96402	2.74	LOX	lysyl oxidase
232278_s_at	2e-05	2.5e-07	6.67	6.95989	2.02	DEPDC1	DEP domain containing 1
211806_s_at	2e-05	2.51e-07	-6.66	6.95614	-2.65	KCNJ15	potassium voltage-gated channel subfamily J member 15
213411_at	2e-05	2.51e-07	-6.66	6.95546	-2.02	ADAM22	ADAM metallopeptidase domain 22
225018_at	2e-05	2.51e-07	6.66	6.95524	1.16	SPIRE1	spire type actin nucleation factor 1
235751_s_at	2e-05	2.52e-07	6.66	6.9543	1.95	VMO1	vitelline membrane outer layer 1 homolog
231855_at	2e-05	2.52e-07	6.66	6.954	1.44	KIAA1524	KIAA1524
242722_at	2e-05	2.53e-07	-6.66	6.95014	-1.45	LMO7	LIM domain 7
225686_at	2.01e-05	2.54e-07	6.66	6.94522	1.24	SKA2	spindle and kinetochore associated complex subunit 2
242346_x_at	2.01e-05	2.55e-07	-6.66	6.94246	-1.24
227637_at	2.01e-05	2.55e-07	-6.66	6.94211	-0.734	TFCP2	transcription factor CP2
219512_at	2.01e-05	2.55e-07	6.66	6.94165	1.18	DSN1	DSN1 homolog, MIS12 kinetochore complex component
218123_at	2.01e-05	2.55e-07	-6.66	6.94053	-1.02	C21orf59	chromosome 21 open reading frame 59
218399_s_at	2.01e-05	2.57e-07	6.66	6.93512	1.05	CDCA4	cell division cycle associated 4
219061_s_at	2.01e-05	2.57e-07	6.66	6.93434	1.04	LAGE3	L antigen family member 3
1560792_at	2.01e-05	2.57e-07	6.66	6.93362	0.904
204767_s_at	2.01e-05	2.57e-07	6.66	6.93214	1.89	FEN1	flap structure-specific endonuclease 1
202952_s_at	2.01e-05	2.58e-07	6.65	6.93036	3.07	ADAM12	ADAM metallopeptidase domain 12
226661_at	2.01e-05	2.58e-07	6.65	6.93027	2.08	CDCA2	cell division cycle associated 2
223135_s_at	2.02e-05	2.6e-07	-6.65	6.92422	-0.725	BBX	BBX, HMG-box containing
221883_at	2.02e-05	2.6e-07	-6.65	6.92287	-1.34	PKNOX1	PBX/knotted 1 homeobox 1
225110_at	2.02e-05	2.6e-07	6.65	6.92216	0.906	OGFOD1	2-oxoglutarate and iron dependent oxygenase domain containing 1
203953_s_at	2.04e-05	2.63e-07	-6.65	6.91202	-3.03	CLDN3	claudin 3
226156_at	2.04e-05	2.63e-07	-6.65	6.9098	-1.83	AKT2	AKT serine/threonine kinase 2
226517_at	2.05e-05	2.65e-07	6.64	6.9047	3.96	BCAT1	branched chain amino acid transaminase 1
209408_at	2.05e-05	2.65e-07	6.64	6.90312	2.31	KIF2C	kinesin family member 2C
227452_at	2.06e-05	2.67e-07	6.64	6.89827	1.96	LINC00673///LINC00511	long intergenic non-protein coding RNA 673///long intergenic non-protein coding RNA 511
221816_s_at	2.06e-05	2.67e-07	-6.64	6.89594	-0.989	PHF11	PHD finger protein 11
204040_at	2.06e-05	2.68e-07	6.64	6.89446	1.79	RNF144A	ring finger protein 144A
205471_s_at	2.06e-05	2.69e-07	6.64	6.89083	0.656	DACH1	dachshund family transcription factor 1
1552793_at	2.06e-05	2.69e-07	-6.64	6.88851	-1.36	C8orf31	chromosome 8 open reading frame 31
232001_at	2.06e-05	2.7e-07	-6.64	6.88718	-1.39	PRKCQ-AS1	PRKCQ antisense RNA 1
242486_at	2.06e-05	2.71e-07	6.64	6.88415	0.808
224027_at	2.06e-05	2.71e-07	-6.64	6.88375	-2.09	CCL28	C-C motif chemokine ligand 28
203685_at	2.06e-05	2.71e-07	-6.64	6.88372	-2.49	BCL2	BCL2, apoptosis regulator
239339_at	2.07e-05	2.71e-07	-6.64	6.88155	-0.705	ZNF397	zinc finger protein 397
204304_s_at	2.07e-05	2.73e-07	-6.63	6.87575	-3.45	PROM1	prominin 1
243584_at	2.07e-05	2.73e-07	-6.63	6.87395	-2.01
236012_at	2.07e-05	2.74e-07	6.63	6.87318	0.939	PSMF1	proteasome inhibitor subunit 1
235339_at	2.08e-05	2.75e-07	-6.63	6.86762	-0.799	SETDB2	SET domain bifurcated 2
207961_x_at	2.09e-05	2.76e-07	-6.63	6.8645	-1.18	MYH11	myosin heavy chain 11
1570125_at	2.1e-05	2.78e-07	6.63	6.85676	0.655	GHET1	gastric carcinoma proliferation enhancing transcript 1
204755_x_at	2.1e-05	2.78e-07	-6.63	6.85655	-3.07	HLF	HLF, PAR bZIP transcription factor
238304_at	2.1e-05	2.79e-07	-6.63	6.85483	-1.66
217226_s_at	2.1e-05	2.8e-07	6.62	6.85231	1.1	SFXN3	sideroflexin 3
209368_at	2.1e-05	2.8e-07	-6.62	6.84924	-2.23	EPHX2	epoxide hydrolase 2
1555758_a_at	2.1e-05	2.81e-07	6.62	6.84899	2.6	CDKN3	cyclin dependent kinase inhibitor 3
230595_at	2.12e-05	2.84e-07	-6.62	6.8381	-2	PGM5-AS1	PGM5 antisense RNA 1
229400_at	2.14e-05	2.87e-07	6.62	6.82704	2.56	HOXD10	homeobox D10
217864_s_at	2.14e-05	2.87e-07	-6.61	6.82618	-1.12	PIAS1	protein inhibitor of activated STAT 1
225132_at	2.17e-05	2.9e-07	-6.61	6.81581	-1.34	FBXL3	F-box and leucine rich repeat protein 3
221884_at	2.17e-05	2.91e-07	6.61	6.81236	2.01	MECOM	MDS1 and EVI1 complex locus
238557_at	2.19e-05	2.94e-07	6.61	6.80261	0.677	CHKB-AS1	CHKB antisense RNA 1 (head to head)
219490_s_at	2.22e-05	3e-07	6.6	6.78531	1.15	DCLRE1B	DNA cross-link repair 1B
242985_x_at	2.22e-05	3e-07	-6.6	6.78524	-1.99	RNF180	ring finger protein 180
204719_at	2.22e-05	3e-07	-6.6	6.78451	-3.15	ABCA8	ATP binding cassette subfamily A member 8
206093_x_at	2.22e-05	3e-07	-6.6	6.78344	-1.15	TNXB///TNXA	tenascin XB///tenascin XA (pseudogene)
220760_x_at	2.22e-05	3.01e-07	-6.6	6.78184	-0.591	ZNF665	zinc finger protein 665
204822_at	2.24e-05	3.04e-07	6.59	6.77217	2.49	TTK	TTK protein kinase
218009_s_at	2.24e-05	3.04e-07	6.59	6.77103	2.6	PRC1	protein regulator of cytokinesis 1
227762_at	2.24e-05	3.05e-07	-6.59	6.76883	-1.92
224240_s_at	2.24e-05	3.05e-07	-6.59	6.76861	-1.66	CCL28	C-C motif chemokine ligand 28
213237_at	2.24e-05	3.06e-07	6.59	6.76596	1.11	KNOP1	lysine rich nucleolar protein 1
222522_x_at	2.24e-05	3.06e-07	6.59	6.76457	0.916	MRPS10	mitochondrial ribosomal protein S10
230543_at	2.24e-05	3.06e-07	-6.59	6.7635	-2.03	USP9X	ubiquitin specific peptidase 9, X-linked
231953_at	2.24e-05	3.06e-07	6.59	6.76328	0.805	BPTF	bromodomain PHD finger transcription factor
228766_at	2.24e-05	3.07e-07	-6.59	6.76138	-2.41	CD36	CD36 molecule
228476_at	2.25e-05	3.09e-07	-6.59	6.75448	-1.22	CCDC191	coiled-coil domain containing 191
226907_at	2.25e-05	3.1e-07	-6.59	6.75233	-3.71	PPP1R14C	protein phosphatase 1 regulatory inhibitor subunit 14C
204199_at	2.25e-05	3.1e-07	-6.59	6.75195	-1.93	RALGPS1	Ral GEF with PH domain and SH3 binding motif 1
218982_s_at	2.28e-05	3.14e-07	6.58	6.74072	1.23	MRPS17	mitochondrial ribosomal protein S17
202761_s_at	2.28e-05	3.15e-07	-6.58	6.73763	-1.93	SYNE2	spectrin repeat containing nuclear envelope protein 2
214772_at	2.28e-05	3.15e-07	6.58	6.73734	2.08	KIAA1549L	KIAA1549 like
231779_at	2.28e-05	3.16e-07	6.58	6.73389	1.7	IRAK2	interleukin 1 receptor associated kinase 2
209189_at	2.28e-05	3.16e-07	-6.58	6.73357	-3.43	FOS	Fos proto-oncogene, AP-1 transcription factor subunit
237234_at	2.31e-05	3.21e-07	-6.57	6.71901	-0.897	CYTH2	cytohesin 2
227760_at	2.32e-05	3.22e-07	-6.57	6.71523	-2.76	IGFBPL1	insulin like growth factor binding protein like 1
243729_at	2.32e-05	3.22e-07	-6.57	6.71473	-1.01
1558487_a_at	2.32e-05	3.23e-07	-6.57	6.71081	-2.2	TMED4	transmembrane p24 trafficking protein 4
219403_s_at	2.32e-05	3.24e-07	6.57	6.71053	2.8	HPSE	heparanase
242123_at	2.33e-05	3.25e-07	6.57	6.7057	0.985	PAQR7	progestin and adipoQ receptor family member 7
211276_at	2.33e-05	3.25e-07	-6.57	6.70496	-4.18	TCEAL2	transcription elongation factor A like 2
212996_s_at	2.33e-05	3.26e-07	6.57	6.70274	1.06	URB1	URB1 ribosome biogenesis 1 homolog (S. cerevisiae)
201162_at	2.33e-05	3.27e-07	-6.57	6.70153	-1.61	IGFBP7	insulin like growth factor binding protein 7
222667_s_at	2.34e-05	3.28e-07	-6.57	6.69847	-1.04	ASH1L	ASH1 like histone lysine methyltransferase
226303_at	2.34e-05	3.29e-07	-6.56	6.6938	-1.62	PGM5	phosphoglucomutase 5
1558703_at	2.36e-05	3.32e-07	-6.56	6.6845	-1.05	SLC46A1	solute carrier family 46 member 1
209900_s_at	2.36e-05	3.33e-07	6.56	6.68242	2.55	SLC16A1	solute carrier family 16 member 1
225796_at	2.36e-05	3.33e-07	-6.56	6.68122	-1.57	PXK	PX domain containing serine/threonine kinase like
203501_at	2.36e-05	3.34e-07	-6.56	6.68043	-1.82	CPQ	carboxypeptidase Q
241937_s_at	2.36e-05	3.34e-07	6.56	6.67937	1.37	WDR4	WD repeat domain 4
201291_s_at	2.36e-05	3.35e-07	6.56	6.67757	4.05	TOP2A	topoisomerase (DNA) II alpha
241436_at	2.37e-05	3.37e-07	-6.56	6.67208	-1.69	SCNN1G	sodium channel epithelial 1 gamma subunit
241859_at	2.38e-05	3.38e-07	-6.55	6.6676	-1.22	PLCL1	phospholipase C like 1
1552846_s_at	2.38e-05	3.38e-07	6.55	6.66721	0.985	RAB42	RAB42, member RAS oncogene family
211571_s_at	2.38e-05	3.38e-07	6.55	6.66708	1.92	VCAN	versican
202616_s_at	2.38e-05	3.39e-07	-6.55	6.66482	-1.02	MECP2	methyl-CpG binding protein 2
202149_at	2.39e-05	3.41e-07	-6.55	6.65984	-1.28	NEDD9	neural precursor cell expressed, developmentally down-regulated 9
218747_s_at	2.39e-05	3.42e-07	-6.55	6.65665	-1.53	TAPBPL	TAP binding protein like
227278_at	2.41e-05	3.45e-07	6.55	6.64915	1.17	TAF13	TATA-box binding protein associated factor 13
202723_s_at	2.42e-05	3.47e-07	-6.55	6.64388	-1.73	FOXO1	forkhead box O1
229551_x_at	2.42e-05	3.47e-07	6.54	6.64204	1.81	ZNF367	zinc finger protein 367
229178_at	2.42e-05	3.48e-07	-6.54	6.64036	-2.92	PRTG	protogenin
218096_at	2.42e-05	3.48e-07	6.54	6.63916	0.651	AGPAT5	1-acylglycerol-3-phosphate O-acyltransferase 5
235113_at	2.45e-05	3.52e-07	6.54	6.62767	1.79	LRR1	leucine rich repeat protein 1
203213_at	2.45e-05	3.53e-07	6.54	6.62701	2.38	CDK1	cyclin dependent kinase 1
202053_s_at	2.45e-05	3.53e-07	-6.54	6.62601	-1.45	ALDH3A2	aldehyde dehydrogenase 3 family member A2
214770_at	2.45e-05	3.54e-07	6.54	6.62416	2.19	MSR1	macrophage scavenger receptor 1
225077_at	2.45e-05	3.54e-07	-6.54	6.62313	-1.32	CHD2	chromodomain helicase DNA binding protein 2
219555_s_at	2.45e-05	3.54e-07	6.54	6.62202	1.75	CENPN	centromere protein N
212680_x_at	2.45e-05	3.55e-07	6.54	6.61971	1.47	PPP1R14B	protein phosphatase 1 regulatory inhibitor subunit 14B
221520_s_at	2.45e-05	3.56e-07	6.54	6.619	1.45	CDCA8	cell division cycle associated 8
208695_s_at	2.5e-05	3.64e-07	6.53	6.59715	0.324	RPL39	ribosomal protein L39
204558_at	2.51e-05	3.66e-07	6.53	6.59059	1.73	RAD54L	RAD54-like (S. cerevisiae)
208943_s_at	2.54e-05	3.7e-07	-6.52	6.58026	-1.36	SEC62	SEC62 homolog, preprotein translocation factor
205463_s_at	2.54e-05	3.71e-07	6.52	6.57848	2.07	PDGFA	platelet derived growth factor subunit A
224970_at	2.54e-05	3.72e-07	-6.52	6.57566	-1.97	NFIA	nuclear factor I A
203117_s_at	2.55e-05	3.73e-07	-6.52	6.57164	-1.06	PAN2	PAN2 poly(A) specific ribonuclease subunit
230589_at	2.55e-05	3.74e-07	-6.52	6.56891	-1.13	TRAF3IP2-AS1	TRAF3IP2 antisense RNA 1
1558115_at	2.55e-05	3.75e-07	6.52	6.56828	1.35	RECK	reversion inducing cysteine rich protein with kazal motifs
219773_at	2.56e-05	3.75e-07	6.52	6.56644	2.2	NOX4	NADPH oxidase 4
209357_at	2.56e-05	3.76e-07	-6.52	6.56395	-2.33	CITED2	Cbp/p300 interacting transactivator with Glu/Asp rich carboxy-terminal domain 2
222889_at	2.56e-05	3.77e-07	6.51	6.56124	1.14	DCLRE1B	DNA cross-link repair 1B
1555446_s_at	2.57e-05	3.79e-07	6.51	6.55601	1.03	TRAPPC10	trafficking protein particle complex 10
1559048_at	2.58e-05	3.81e-07	6.51	6.55301	0.672
220161_s_at	2.59e-05	3.84e-07	-6.51	6.54523	-3.72	EPB41L4B	erythrocyte membrane protein band 4.1 like 4B
203339_at	2.59e-05	3.84e-07	-6.51	6.54479	-0.903	SLC25A12	solute carrier family 25 member 12
223586_at	2.62e-05	3.88e-07	6.5	6.53534	1.98	ARNTL2	aryl hydrocarbon receptor nuclear translocator like 2
218193_s_at	2.63e-05	3.9e-07	6.5	6.52884	2.03	GOLT1B	golgi transport 1B
209891_at	2.63e-05	3.91e-07	6.5	6.52748	2.54	SPC25	SPC25, NDC80 kinetochore complex component
224470_at	2.64e-05	3.92e-07	6.5	6.52391	1.62	SEC22C	SEC22 homolog C, vesicle trafficking protein
209944_at	2.64e-05	3.93e-07	6.5	6.52295	0.812	PTGR2///ZNF410	prostaglandin reductase 2///zinc finger protein 410
204792_s_at	2.64e-05	3.94e-07	-6.5	6.52057	-1.28	IFT140	intraflagellar transport 140
232238_at	2.64e-05	3.95e-07	6.5	6.51786	2.59	ASPM	abnormal spindle microtubule assembly
41220_at	2.66e-05	3.98e-07	6.49	6.51084	1.5	2017-09-09	septin 9
202174_s_at	2.66e-05	3.98e-07	-6.49	6.51031	-1.22	PCM1	pericentriolar material 1
223196_s_at	2.66e-05	3.98e-07	6.49	6.50908	1.17	SESN2	sestrin 2
205129_at	2.66e-05	3.99e-07	6.49	6.50822	1.66	NPM3	nucleophosmin/nucleoplasmin 3
212604_at	2.66e-05	3.99e-07	-6.49	6.50762	-1.25	MRPS31	mitochondrial ribosomal protein S31
235486_at	2.66e-05	4e-07	6.49	6.50418	1.81	KIAA1549L	KIAA1549 like
1554110_at	2.67e-05	4.02e-07	6.49	6.50082	1.35	CDCP1	CUB domain containing protein 1
205240_at	2.68e-05	4.04e-07	6.49	6.49624	1.94	GPSM2	G-protein signaling modulator 2
215646_s_at	2.7e-05	4.07e-07	6.49	6.48754	2.57	VCAN	versican
1554830_a_at	2.71e-05	4.09e-07	6.48	6.48371	1.21	STEAP3	STEAP3 metalloreductase
240770_at	2.71e-05	4.11e-07	-6.48	6.47737	-2.66	TMEM171	transmembrane protein 171
228985_at	2.71e-05	4.12e-07	6.48	6.4761	0.787	OSBPL8	oxysterol binding protein like 8
201525_at	2.71e-05	4.12e-07	-6.48	6.47568	-2.74	APOD	apolipoprotein D
235867_at	2.71e-05	4.12e-07	-6.48	6.47555	-2.13	GSTM3	glutathione S-transferase mu 3
222118_at	2.71e-05	4.13e-07	6.48	6.4748	1.85	CENPN	centromere protein N
212022_s_at	2.72e-05	4.13e-07	6.48	6.47278	2.42	MKI67	marker of proliferation Ki-67
235429_at	2.73e-05	4.15e-07	6.48	6.46803	1.36	EIF3E	eukaryotic translation initiation factor 3 subunit E
218082_s_at	2.73e-05	4.16e-07	6.48	6.46586	0.879	UBP1	upstream binding protein 1 (LBP-1a)
225425_s_at	2.74e-05	4.18e-07	6.48	6.46282	0.698	MRPL41	mitochondrial ribosomal protein L41
212888_at	2.74e-05	4.2e-07	-6.47	6.45816	-1.02	DICER1	dicer 1, ribonuclease III
244677_at	2.76e-05	4.22e-07	-6.47	6.45232	-1.2	MIR6883///PER1	microRNA 6883///period circadian clock 1
209854_s_at	2.76e-05	4.23e-07	-6.47	6.45123	-0.899	KLK2	kallikrein related peptidase 2
228124_at	2.76e-05	4.23e-07	-6.47	6.45106	-1.6	ABHD12	abhydrolase domain containing 12
223666_at	2.76e-05	4.24e-07	6.47	6.44851	1.21	SNX5	sorting nexin 5
208990_s_at	2.76e-05	4.26e-07	-6.47	6.44454	-1.17	HNRNPH3	heterogeneous nuclear ribonucleoprotein H3
213002_at	2.76e-05	4.26e-07	6.47	6.44447	1.5	MARCKS	myristoylated alanine rich protein kinase C substrate
212914_at	2.76e-05	4.26e-07	-6.47	6.44403	-1.49	CBX7	chromobox 7
1562098_at	2.76e-05	4.27e-07	6.47	6.44193	0.612	UHRF1BP1L	UHRF1 binding protein 1 like
222026_at	2.77e-05	4.28e-07	6.47	6.43987	0.873	RBM3	RNA binding motif (RNP1, RRM) protein 3
211941_s_at	2.77e-05	4.28e-07	-6.47	6.43867	-1.58	PEBP1	phosphatidylethanolamine binding protein 1
219320_at	2.77e-05	4.3e-07	6.47	6.43513	0.906	MYO19	myosin XIX
212171_x_at	2.79e-05	4.32e-07	-6.46	6.42996	-1.16	VEGFA	vascular endothelial growth factor A
221731_x_at	2.79e-05	4.33e-07	6.46	6.42683	3.11	VCAN	versican
201818_at	2.79e-05	4.34e-07	6.46	6.42621	1.3	LPCAT1	lysophosphatidylcholine acyltransferase 1
217731_s_at	2.79e-05	4.34e-07	-6.46	6.42609	-0.743	ITM2B	integral membrane protein 2B
224481_s_at	2.79e-05	4.35e-07	-6.46	6.42402	-0.916	HECTD1	HECT domain E3 ubiquitin protein ligase 1
206042_x_at	2.79e-05	4.35e-07	-6.46	6.42309	-1.43	SNURF///SNRPN	SNRPN upstream reading frame///small nuclear ribonucleoprotein polypeptide N
201128_s_at	2.79e-05	4.36e-07	6.46	6.42085	1.01	ACLY	ATP citrate lyase
200595_s_at	2.8e-05	4.38e-07	6.46	6.4161	0.861	EIF3A	eukaryotic translation initiation factor 3 subunit A
213392_at	2.81e-05	4.41e-07	-6.46	6.4112	-1.71	IQCK	IQ motif containing K
208694_at	2.81e-05	4.41e-07	6.46	6.41047	1.01	PRKDC	protein kinase, DNA-activated, catalytic polypeptide
201022_s_at	2.83e-05	4.44e-07	-6.45	6.40323	-0.91	DSTN	destrin, actin depolymerizing factor
1558077_s_at	2.83e-05	4.45e-07	-6.45	6.40218	-2.38	MDH1B	malate dehydrogenase 1B
200054_at	2.84e-05	4.47e-07	6.45	6.39778	1.07	ZPR1	ZPR1 zinc finger
202729_s_at	2.85e-05	4.48e-07	6.45	6.39397	2.37	LTBP1	latent transforming growth factor beta binding protein 1
230673_at	2.85e-05	4.49e-07	-6.45	6.39221	-3.79	PKHD1L1	polycystic kidney and hepatic disease 1 (autosomal recessive)-like 1
226318_at	2.85e-05	4.5e-07	-6.45	6.39101	-1.55	TBRG1	transforming growth factor beta regulator 1
228268_at	2.85e-05	4.51e-07	-6.45	6.38947	-1.85	FMO2	flavin containing monooxygenase 2
221698_s_at	2.85e-05	4.51e-07	6.45	6.38747	1.98	CLEC7A	C-type lectin domain family 7 member A
213788_s_at	2.87e-05	4.55e-07	-6.45	6.38019	-1.21
224523_s_at	2.87e-05	4.56e-07	6.44	6.37837	1.27	CMSS1	cms1 ribosomal small subunit homolog (yeast)
212319_at	2.87e-05	4.56e-07	-6.44	6.37739	-0.876	SGSM2	small G protein signaling modulator 2
201195_s_at	2.88e-05	4.58e-07	6.44	6.37413	3.07	SLC7A5	solute carrier family 7 member 5
220341_s_at	2.88e-05	4.59e-07	-6.44	6.37158	-0.853	C5orf45	chromosome 5 open reading frame 45
212769_at	2.89e-05	4.61e-07	6.44	6.3671	1.3	TLE3	transducin like enhancer of split 3
206858_s_at	2.9e-05	4.63e-07	6.44	6.3626	2.47	HOXC6	homeobox C6
1556283_s_at	2.91e-05	4.64e-07	6.44	6.36116	1.49	FGFR1OP2	FGFR1 oncogene partner 2
221895_at	2.91e-05	4.64e-07	-6.44	6.36002	-0.959	MOSPD2	motile sperm domain containing 2
230780_at	2.92e-05	4.67e-07	-6.44	6.35539	-1.43	LINC00886	long intergenic non-protein coding RNA 886
219918_s_at	2.94e-05	4.72e-07	6.43	6.34512	3.19	ASPM	abnormal spindle microtubule assembly
201930_at	2.96e-05	4.74e-07	6.43	6.34008	1.7	MCM6	minichromosome maintenance complex component 6
220088_at	2.96e-05	4.76e-07	6.43	6.33623	1.55	C5AR1	complement component 5a receptor 1
204924_at	2.97e-05	4.78e-07	6.43	6.33178	1.71	TLR2	toll like receptor 2
214786_at	2.98e-05	4.79e-07	-6.43	6.32927	-1.6	MAP3K1	mitogen-activated protein kinase kinase kinase 1
227413_at	2.98e-05	4.81e-07	6.43	6.32694	1.05	UBLCP1	ubiquitin like domain containing CTD phosphatase 1
207069_s_at	3e-05	4.85e-07	-6.42	6.31883	-1.89	SMAD6	SMAD family member 6
206737_at	3e-05	4.85e-07	-6.42	6.31749	-0.768	WNT11	Wnt family member 11
229160_at	3e-05	4.85e-07	-6.42	6.31712	-3.11	MUM1L1	MUM1 like 1
226424_at	3.01e-05	4.87e-07	-6.42	6.31449	-1.1	CAPS	calcyphosine
214703_s_at	3.01e-05	4.88e-07	-6.42	6.31133	-1.13	MAN2B2	mannosidase alpha class 2B member 2
202904_s_at	3.02e-05	4.9e-07	6.42	6.30807	1.36	LSM5	LSM5 homolog, U6 small nuclear RNA and mRNA degradation associated
207265_s_at	3.02e-05	4.91e-07	6.42	6.30696	2.08	KDELR3	KDEL endoplasmic reticulum protein retention receptor 3
201174_s_at	3.03e-05	4.93e-07	-6.42	6.30117	-0.743	TERF2IP	TERF2 interacting protein
208636_at	3.04e-05	4.95e-07	6.41	6.29806	2.15	ACTN1	actinin alpha 1
201130_s_at	3.04e-05	4.96e-07	-6.41	6.29673	-1.73	CDH1	cadherin 1
202580_x_at	3.05e-05	4.98e-07	6.41	6.29197	2.8	FOXM1	forkhead box M1
230292_at	3.07e-05	5.02e-07	-6.41	6.28439	-1.88	LOC100996412	uncharacterized LOC100996412
214051_at	3.09e-05	5.05e-07	6.41	6.27964	1.45	TMSB15B///TMSB15A	thymosin beta 15B///thymosin beta 15a
233011_at	3.1e-05	5.07e-07	-6.41	6.27433	-3.36	ANXA1	annexin A1
205908_s_at	3.12e-05	5.12e-07	-6.4	6.26611	-2.13	OMD	osteomodulin
244675_at	3.12e-05	5.13e-07	-6.4	6.26432	-2.95	RGS8	regulator of G-protein signaling 8
234954_at	3.12e-05	5.13e-07	6.4	6.26421	1.46
218585_s_at	3.12e-05	5.13e-07	6.4	6.26318	2.37	DTL	denticleless E3 ubiquitin protein ligase homolog
229168_at	3.12e-05	5.14e-07	-6.4	6.26124	-2.42	COL23A1	collagen type XXIII alpha 1 chain
214283_at	3.13e-05	5.15e-07	6.4	6.2592	0.69	TMEM97	transmembrane protein 97
225687_at	3.14e-05	5.18e-07	6.4	6.25435	2.66	FAM83D	family with sequence similarity 83 member D
229778_at	3.2e-05	5.28e-07	-6.39	6.23538	-3.35	SPX	spexin hormone
206656_s_at	3.21e-05	5.3e-07	-6.39	6.23163	-0.847	APMAP	adipocyte plasma membrane associated protein
201761_at	3.21e-05	5.32e-07	6.39	6.22841	2.57	MTHFD2	methylenetetrahydrofolate dehydrogenase (NADP+ dependent) 2, methenyltetrahydrofolate cyclohydrolase
218966_at	3.23e-05	5.35e-07	-6.39	6.22359	-2.41	MYO5C	myosin VC
1552257_a_at	3.25e-05	5.39e-07	6.38	6.2156	1.35	TTLL12	tubulin tyrosine ligase like 12
211406_at	3.25e-05	5.4e-07	6.38	6.21432	1.22	IER3IP1	immediate early response 3 interacting protein 1
1568799_at	3.25e-05	5.4e-07	6.38	6.21314	0.528	SLC16A1-AS1	SLC16A1 antisense RNA 1
227167_s_at	3.25e-05	5.41e-07	6.38	6.21256	1.47	RASSF3	Ras association domain family member 3
222606_at	3.27e-05	5.44e-07	6.38	6.2065	1.33	ZWILCH	zwilch kinetochore protein
202747_s_at	3.27e-05	5.45e-07	-6.38	6.20448	-1.72	ITM2A	integral membrane protein 2A
224703_at	3.27e-05	5.46e-07	-6.38	6.20375	-0.863	DCAF5	DDB1 and CUL4 associated factor 5
228825_at	3.27e-05	5.47e-07	6.38	6.20191	0.757	PTGR1	prostaglandin reductase 1
242672_at	3.27e-05	5.47e-07	-6.38	6.20051	-1.19
218046_s_at	3.27e-05	5.48e-07	6.38	6.19968	1.2	MRPS16	mitochondrial ribosomal protein S16
218847_at	3.27e-05	5.48e-07	6.38	6.1996	1.49	IGF2BP2	insulin like growth factor 2 mRNA binding protein 2
224469_s_at	3.27e-05	5.48e-07	6.38	6.19897	1.76	INF2	inverted formin, FH2 and WH2 domain containing
201672_s_at	3.27e-05	5.5e-07	6.38	6.19547	0.911	USP14	ubiquitin specific peptidase 14
215039_at	3.28e-05	5.52e-07	-6.37	6.19223	-1.48	LINC01140	long intergenic non-protein coding RNA 1140
205241_at	3.28e-05	5.53e-07	6.37	6.19136	1.68	SCO2	SCO2 cytochrome c oxidase assembly protein
201327_s_at	3.29e-05	5.55e-07	6.37	6.1865	0.84	CCT6A	chaperonin containing TCP1 subunit 6A
226368_at	3.3e-05	5.57e-07	6.37	6.18312	1.9	CHST11	carbohydrate (chondroitin 4) sulfotransferase 11
204264_at	3.3e-05	5.58e-07	6.37	6.18127	1.09	CPT2	carnitine palmitoyltransferase 2
225727_at	3.3e-05	5.58e-07	-6.37	6.1811	-2.85	PLEKHH1	pleckstrin homology, MyTH4 and FERM domain containing H1
202768_at	3.31e-05	5.6e-07	-6.37	6.1777	-3.55	FOSB	FosB proto-oncogene, AP-1 transcription factor subunit
214010_s_at	3.31e-05	5.62e-07	-6.37	6.17582	-0.91	ATP9B	ATPase phospholipid transporting 9B (putative)
229845_at	3.31e-05	5.62e-07	6.37	6.17425	0.966	MAPKAP1	mitogen-activated protein kinase associated protein 1
230895_at	3.34e-05	5.67e-07	6.36	6.16644	1.22	HAPLN1	hyaluronan and proteoglycan link protein 1
218306_s_at	3.34e-05	5.68e-07	-6.36	6.16536	-0.952	HERC1	HECT and RLD domain containing E3 ubiquitin protein ligase family member 1
209613_s_at	3.35e-05	5.71e-07	-6.36	6.16032	-4.08	ADH1B	alcohol dehydrogenase 1B (class I), beta polypeptide
1556043_a_at	3.35e-05	5.71e-07	-6.36	6.16019	-1.29	TTN-AS1	TTN antisense RNA 1
204444_at	3.35e-05	5.71e-07	6.36	6.15962	2.33	KIF11	kinesin family member 11
235054_at	3.35e-05	5.72e-07	-6.36	6.15854	-1.27	NUDT16	nudix hydrolase 16
229351_at	3.37e-05	5.77e-07	-6.36	6.15017	-1.39	USP49	ubiquitin specific peptidase 49
209070_s_at	3.37e-05	5.77e-07	-6.36	6.14928	-2.16	RGS5	regulator of G-protein signaling 5
235178_x_at	3.4e-05	5.83e-07	6.35	6.13863	0.63	ESCO2	establishment of sister chromatid cohesion N-acetyltransferase 2
206034_at	3.42e-05	5.87e-07	6.35	6.13287	1.13	SERPINB8	serpin family B member 8
1557689_at	3.42e-05	5.87e-07	6.35	6.13211	0.736
225320_at	3.43e-05	5.9e-07	6.35	6.12704	0.543	MCU	mitochondrial calcium uniporter
222680_s_at	3.43e-05	5.91e-07	6.35	6.12635	2.13	DTL	denticleless E3 ubiquitin protein ligase homolog
227662_at	3.44e-05	5.93e-07	-6.35	6.1228	-2.19	SYNPO2	synaptopodin 2
212741_at	3.45e-05	5.96e-07	-6.35	6.11755	-3.57	MAOA	monoamine oxidase A
212218_s_at	3.45e-05	5.96e-07	6.35	6.11729	0.955	FASN	fatty acid synthase
207610_s_at	3.47e-05	6e-07	6.34	6.11227	1.45	ADGRE2	adhesion G protein-coupled receptor E2
203585_at	3.47e-05	6e-07	-6.34	6.11161	-1.61	ZNF185	zinc finger protein 185 (LIM domain)
206059_at	3.47e-05	6.01e-07	-6.34	6.11044	-2.49	ZNF91	zinc finger protein 91
222006_at	3.47e-05	6.02e-07	6.34	6.10746	0.836	LETM1	leucine zipper and EF-hand containing transmembrane protein 1
221939_at	3.47e-05	6.03e-07	6.34	6.10672	0.61	YIPF2	Yip1 domain family member 2
1558152_at	3.48e-05	6.04e-07	6.34	6.10434	1.66	LOC100131262	uncharacterized LOC100131262
239108_at	3.48e-05	6.06e-07	6.34	6.1026	1.91	FAR2	fatty acyl-CoA reductase 2
206026_s_at	3.48e-05	6.06e-07	6.34	6.10149	3.22	TNFAIP6	TNF alpha induced protein 6
203657_s_at	3.5e-05	6.09e-07	-6.34	6.09636	-1.01	CTSF	cathepsin F
209106_at	3.5e-05	6.12e-07	-6.34	6.09305	-1.21	NCOA1	nuclear receptor coactivator 1
218636_s_at	3.5e-05	6.12e-07	6.34	6.09293	0.838	MAN1B1	mannosidase alpha class 1B member 1
213599_at	3.51e-05	6.14e-07	6.34	6.08959	2.22	OIP5	Opa interacting protein 5
215440_s_at	3.51e-05	6.15e-07	-6.33	6.08801	-2.13	BEX4	brain expressed X-linked 4
202148_s_at	3.51e-05	6.15e-07	6.33	6.08685	1.1	PYCR1	pyrroline-5-carboxylate reductase 1
209447_at	3.54e-05	6.22e-07	-6.33	6.07696	-1.65	SYNE1	spectrin repeat containing nuclear envelope protein 1
209714_s_at	3.55e-05	6.23e-07	6.33	6.07551	2.67	CDKN3	cyclin dependent kinase inhibitor 3
200832_s_at	3.55e-05	6.25e-07	6.33	6.07178	3.05	SCD	stearoyl-CoA desaturase
219026_s_at	3.55e-05	6.25e-07	6.33	6.0715	0.938	RASAL2	RAS protein activator like 2
225729_at	3.61e-05	6.35e-07	-6.32	6.05593	-1.32	C6orf89	chromosome 6 open reading frame 89
1557302_at	3.61e-05	6.37e-07	-6.32	6.05365	-1.32	ZNF585B	zinc finger protein 585B
222985_at	3.62e-05	6.39e-07	6.32	6.04973	0.936	YWHAG	tyrosine 3-monooxygenase/tryptophan 5-monooxygenase activation protein gamma
219257_s_at	3.63e-05	6.41e-07	6.32	6.0469	2.34	SPHK1	sphingosine kinase 1
242931_at	3.64e-05	6.43e-07	-6.32	6.04431	-2.75
227082_at	3.65e-05	6.46e-07	-6.32	6.03955	-2.18	ZBTB20	zinc finger and BTB domain containing 20
201668_x_at	3.65e-05	6.46e-07	6.32	6.03919	1.09	MARCKS	myristoylated alanine rich protein kinase C substrate
229734_at	3.65e-05	6.47e-07	-6.32	6.03764	-1.06	MIR4697///MIR4697HG	microRNA 4697///MIR4697 host gene
204620_s_at	3.67e-05	6.52e-07	6.31	6.03014	3.03	VCAN	versican
217779_s_at	3.67e-05	6.53e-07	-6.31	6.02919	-1.14	PNRC2	proline rich nuclear receptor coactivator 2
205221_at	3.68e-05	6.56e-07	-6.31	6.02508	-3.15	HGD	homogentisate 1,2-dioxygenase
222499_at	3.68e-05	6.56e-07	6.31	6.0246	1.04	MRPS16	mitochondrial ribosomal protein S16
203044_at	3.69e-05	6.57e-07	6.31	6.02314	1.15	CHSY1	chondroitin sulfate synthase 1
222848_at	3.7e-05	6.6e-07	6.31	6.01919	2.96	CENPK	centromere protein K
1555719_a_at	3.7e-05	6.62e-07	-6.31	6.01607	-1.64	MAATS1	MYCBP associated and testis expressed 1
227983_at	3.71e-05	6.64e-07	-6.31	6.01369	-1.04	RILPL2	Rab interacting lysosomal protein like 2
204015_s_at	3.71e-05	6.64e-07	6.31	6.01244	1.58	DUSP4	dual specificity phosphatase 4
217732_s_at	3.71e-05	6.65e-07	-6.31	6.01229	-0.905	ITM2B	integral membrane protein 2B
240039_at	3.76e-05	6.74e-07	-6.3	5.99829	-1.77	PLA2R1	phospholipase A2 receptor 1
235728_at	3.76e-05	6.75e-07	-6.3	5.99663	-1.67	ZFP3	ZFP3 zinc finger protein
1556988_s_at	3.78e-05	6.81e-07	6.3	5.98892	0.703	CHD1L	chromodomain helicase DNA binding protein 1 like
238951_at	3.78e-05	6.81e-07	-6.3	5.98846	-1.1
242680_at	3.78e-05	6.81e-07	-6.3	5.98804	-2.45	AVPR1A	arginine vasopressin receptor 1A
219929_s_at	3.79e-05	6.83e-07	-6.3	5.98511	-1.6	ZFYVE21	zinc finger FYVE-type containing 21
219866_at	3.79e-05	6.84e-07	-6.3	5.98461	-1.61	CLIC5	chloride intracellular channel 5
230163_at	3.79e-05	6.86e-07	-6.29	5.98219	-0.679	GFRA1	GDNF family receptor alpha 1
216547_at	3.79e-05	6.86e-07	6.29	5.98095	0.982
212310_at	3.8e-05	6.89e-07	-6.29	5.97798	-1.24	MIA3	MIA family member 3, ER export factor
33197_at	3.81e-05	6.9e-07	6.29	5.97563	1.1	MYO7A	myosin VIIA
203159_at	3.81e-05	6.91e-07	-6.29	5.97505	-1.45	GLS	glutaminase
205167_s_at	3.81e-05	6.92e-07	6.29	5.97261	1.83	CDC25C	cell division cycle 25C
201899_s_at	3.86e-05	7.02e-07	6.29	5.95862	0.761	UBE2A	ubiquitin conjugating enzyme E2 A
214030_at	3.86e-05	7.03e-07	-6.29	5.95836	-1.47	CRYBG3	crystallin beta-gamma domain containing 3
1554423_a_at	3.87e-05	7.05e-07	-6.28	5.95541	-1.13	FBXO7	F-box protein 7
230123_at	3.87e-05	7.06e-07	6.28	5.95314	0.909	NECAP2	NECAP endocytosis associated 2
201067_at	3.88e-05	7.08e-07	-6.28	5.95155	-1.06	PSMC2	proteasome 26S subunit, ATPase 2
202921_s_at	3.91e-05	7.14e-07	-6.28	5.94251	-0.898	ANK2	ankyrin 2, neuronal
210005_at	3.92e-05	7.17e-07	6.28	5.93894	1.42	GART	phosphoribosylglycinamide formyltransferase, phosphoribosylglycinamide synthetase, phosphoribosylaminoimidazole synthetase
1570225_at	3.92e-05	7.17e-07	6.28	5.93866	0.571	TMEM150B	transmembrane protein 150B
219007_at	3.94e-05	7.22e-07	6.28	5.93236	0.726	NUP43	nucleoporin 43
212858_at	3.95e-05	7.25e-07	6.27	5.92749	1.11	PAQR4	progestin and adipoQ receptor family member 4
1570351_at	3.95e-05	7.26e-07	6.27	5.92708	0.871	ADAMTS6	ADAM metallopeptidase with thrombospondin type 1 motif 6
219366_at	3.95e-05	7.26e-07	6.27	5.92664	1.47	AVEN	apoptosis and caspase activation inhibitor
1557609_s_at	3.95e-05	7.29e-07	6.27	5.92287	0.561	TBC1D12	TBC1 domain family member 12
222875_at	3.95e-05	7.29e-07	6.27	5.92283	1.41	DHX33	DEAH-box helicase 33
1562648_at	3.95e-05	7.29e-07	6.27	5.92281	0.758	CCDC88A	coiled-coil domain containing 88A
226614_s_at	3.96e-05	7.32e-07	-6.27	5.91892	-2.53	FAM167A	family with sequence similarity 167 member A
225817_at	3.96e-05	7.33e-07	-6.27	5.91789	-2.75	LOC101930349///LOC101930344///CGNL1	uncharacterized LOC101930349///uncharacterized LOC101930344///cingulin like 1
229969_at	3.96e-05	7.33e-07	-6.27	5.91674	-1.6	SEC63	SEC63 homolog, protein translocation regulator
217818_s_at	3.96e-05	7.34e-07	6.27	5.91658	0.963	ARPC4	actin related protein 2/3 complex subunit 4
204025_s_at	3.97e-05	7.35e-07	6.27	5.91415	0.929	PDCD2	programmed cell death 2
229654_at	3.98e-05	7.38e-07	-6.27	5.911	-1.98
202061_s_at	3.98e-05	7.39e-07	-6.27	5.90905	-0.902	SEL1L	SEL1L ERAD E3 ligase adaptor subunit
1554084_a_at	3.99e-05	7.42e-07	6.27	5.90511	0.901	NOL9	nucleolar protein 9
226492_at	4e-05	7.45e-07	-6.26	5.90171	-2.14	SEMA6D	semaphorin 6D
223504_at	4e-05	7.46e-07	-6.26	5.90061	-1.28	DNAJC27	DnaJ heat shock protein family (Hsp40) member C27
225265_at	4.04e-05	7.54e-07	6.26	5.88949	1.42	RBMS1	RNA binding motif single stranded interacting protein 1
202468_s_at	4.04e-05	7.54e-07	-6.26	5.88938	-1.3	CTNNAL1	catenin alpha like 1
230285_at	4.04e-05	7.56e-07	-6.26	5.88671	-1.83	SVIP	small VCP interacting protein
202365_at	4.04e-05	7.57e-07	-6.26	5.88616	-0.946	UNC119B	unc-119 lipid binding chaperone B
222290_at	4.04e-05	7.57e-07	-6.26	5.88611	-1.49	OR2A9P///OR2A20P	olfactory receptor family 2 subfamily A member 9 pseudogene///olfactory receptor family 2 subfamily A member 20 pseudogene
227771_at	4.04e-05	7.58e-07	-6.26	5.88498	-1.67	LIFR	leukemia inhibitory factor receptor alpha
202235_at	4.04e-05	7.59e-07	6.26	5.88395	2.13	SLC16A1	solute carrier family 16 member 1
219390_at	4.04e-05	7.59e-07	6.26	5.8838	2.15	FKBP14	FK506 binding protein 14
210959_s_at	4.07e-05	7.65e-07	6.26	5.87625	2.03	SRD5A1	steroid 5 alpha-reductase 1
227212_s_at	4.07e-05	7.65e-07	6.25	5.87602	1.99	PHF19	PHD finger protein 19
217630_at	4.07e-05	7.67e-07	6.25	5.87348	0.711	ANGEL2	angel homolog 2
222619_at	4.09e-05	7.71e-07	6.25	5.86878	1.44	ZNF281	zinc finger protein 281
35201_at	4.09e-05	7.71e-07	6.25	5.86844	0.978	HNRNPL	heterogeneous nuclear ribonucleoprotein L
204017_at	4.09e-05	7.71e-07	6.25	5.86777	2.27	KDELR3	KDEL endoplasmic reticulum protein retention receptor 3
217094_s_at	4.09e-05	7.72e-07	6.25	5.86661	1.39	ITCH	itchy E3 ubiquitin protein ligase
210042_s_at	4.09e-05	7.74e-07	6.25	5.86488	1.62	CTSZ	cathepsin Z
203104_at	4.11e-05	7.78e-07	6.25	5.85973	1.92	CSF1R	colony stimulating factor 1 receptor
225559_at	4.11e-05	7.78e-07	-6.25	5.85926	-0.787	CCDC174	coiled-coil domain containing 174
243_g_at	4.11e-05	7.8e-07	6.25	5.85668	1.25	MAP4	microtubule associated protein 4
213645_at	4.15e-05	7.88e-07	-6.24	5.84758	-2.22	ENOSF1	enolase superfamily member 1
1554030_at	4.15e-05	7.89e-07	6.24	5.84623	0.836	ARSB	arylsulfatase B
203413_at	4.16e-05	7.91e-07	-6.24	5.8439	-2.61	NELL2	neural EGFL like 2
215903_s_at	4.16e-05	7.93e-07	6.24	5.84032	1	MAST2	microtubule associated serine/threonine kinase 2
241782_at	4.16e-05	7.94e-07	-6.24	5.84005	-3.15	NEBL	nebulette
206806_at	4.17e-05	7.95e-07	-6.24	5.83824	-2.54	DGKI	diacylglycerol kinase iota
223308_s_at	4.17e-05	7.96e-07	6.24	5.83708	1.09	WDR5	WD repeat domain 5
219049_at	4.17e-05	7.96e-07	-6.24	5.83686	-2.27	CSGALNACT1	chondroitin sulfate N-acetylgalactosaminyltransferase 1
228948_at	4.18e-05	8e-07	-6.24	5.8329	-2.39	EPHA4	EPH receptor A4
217940_s_at	4.19e-05	8.02e-07	-6.24	5.8305	-1.02	NAXD	NAD(P)HX dehydratase
227186_s_at	4.2e-05	8.05e-07	6.24	5.82608	1.08	MRPL41	mitochondrial ribosomal protein L41
1558680_s_at	4.21e-05	8.08e-07	-6.23	5.82291	-2.37	PDE1A	phosphodiesterase 1A
205604_at	4.21e-05	8.08e-07	6.23	5.82219	0.827	HOXD9	homeobox D9
220174_at	4.21e-05	8.1e-07	6.23	5.82055	0.949	LRRC8E	leucine rich repeat containing 8 family member E
243841_at	4.21e-05	8.1e-07	-6.23	5.82054	-0.727	SYNE2	spectrin repeat containing nuclear envelope protein 2
223877_at	4.22e-05	8.12e-07	-6.23	5.81751	-1.08	C1QTNF7	C1q and tumor necrosis factor related protein 7
1552299_at	4.23e-05	8.16e-07	-6.23	5.81272	-1.44	AK9	adenylate kinase 9
201232_s_at	4.24e-05	8.18e-07	6.23	5.81028	0.902	PSMD13	proteasome 26S subunit, non-ATPase 13
222493_s_at	4.25e-05	8.2e-07	6.23	5.80808	0.93	ZFAND3	zinc finger AN1-type containing 3
227854_at	4.26e-05	8.24e-07	-6.23	5.80397	-1.14
213208_at	4.26e-05	8.24e-07	-6.23	5.80346	-0.83	GLTSCR1L	GLTSCR1 like
225777_at	4.26e-05	8.26e-07	6.23	5.8018	1.19	SAPCD2	suppressor APC domain containing 2
214002_at	4.28e-05	8.29e-07	-6.23	5.79749	-0.856	MYL6	myosin light chain 6
223804_s_at	4.28e-05	8.3e-07	6.22	5.79623	0.768	THUMPD3	THUMP domain containing 3
231084_at	4.29e-05	8.33e-07	-6.22	5.79274	-1.68	CFAP43	cilia and flagella associated protein 43
227719_at	4.29e-05	8.34e-07	-6.22	5.79149	-3.11	SMAD9	SMAD family member 9
224676_at	4.29e-05	8.35e-07	-6.22	5.79095	-1.2	TMED4	transmembrane p24 trafficking protein 4
213113_s_at	4.29e-05	8.35e-07	-6.22	5.79049	-1.52	SLC43A3	solute carrier family 43 member 3
228865_at	4.29e-05	8.36e-07	-6.22	5.78941	-1.98	C1orf116	chromosome 1 open reading frame 116
229440_at	4.3e-05	8.39e-07	-6.22	5.78603	-0.927	RBM47	RNA binding motif protein 47
205361_s_at	4.3e-05	8.4e-07	6.22	5.78519	1.04	PFDN4	prefoldin subunit 4
210055_at	4.3e-05	8.4e-07	-6.22	5.7846	-4.73	TSHR	thyroid stimulating hormone receptor
241453_at	4.3e-05	8.43e-07	6.22	5.78193	1.55	PTK2	protein tyrosine kinase 2
219849_at	4.3e-05	8.43e-07	-6.22	5.78112	-0.821	ZNF671	zinc finger protein 671
223158_s_at	4.3e-05	8.44e-07	6.22	5.7807	1.61	NEK6	NIMA related kinase 6
233924_s_at	4.32e-05	8.48e-07	-6.22	5.77606	-1.59	EXOC6	exocyst complex component 6
228207_at	4.32e-05	8.49e-07	-6.22	5.77447	-0.829	LOC100499489	uncharacterized LOC100499489
221765_at	4.34e-05	8.52e-07	6.22	5.7709	2.12	UGCG	UDP-glucose ceramide glucosyltransferase
1555114_at	4.35e-05	8.56e-07	6.21	5.76645	0.646	ATP6V0A2	ATPase H+ transporting V0 subunit a2
223839_s_at	4.35e-05	8.58e-07	6.21	5.76489	2.06
223486_at	4.36e-05	8.59e-07	6.21	5.76347	0.885	GTPBP8	GTP binding protein 8 (putative)
1555890_at	4.36e-05	8.61e-07	-6.21	5.76123	-1.9	LOC101928605///OR2A1-AS1///OR2A9P///OR2A20P	uncharacterized LOC101928605///OR2A1 antisense RNA 1///olfactory receptor family 2 subfamily A member 9 pseudogene///olfactory receptor family 2 subfamily A member 20 pseudogene
230524_at	4.39e-05	8.68e-07	6.21	5.75322	0.709	MPI	mannose phosphate isomerase
1563431_x_at	4.4e-05	8.7e-07	6.21	5.75084	0.784
203908_at	4.4e-05	8.72e-07	-6.21	5.74932	-3.15	SLC4A4	solute carrier family 4 member 4
224952_at	4.42e-05	8.76e-07	6.21	5.74446	1.67	TANC2	tetratricopeptide repeat, ankyrin repeat and coiled-coil containing 2
213100_at	4.42e-05	8.77e-07	6.21	5.74348	1.64	UNC5B	unc-5 netrin receptor B
218312_s_at	4.44e-05	8.81e-07	-6.2	5.73893	-2.1	ZSCAN18	zinc finger and SCAN domain containing 18
229322_at	4.45e-05	8.85e-07	6.2	5.73473	0.724	PPP2R5E	protein phosphatase 2 regulatory subunit B'epsilon
222437_s_at	4.46e-05	8.86e-07	-6.2	5.73343	-0.842	RNF103-CHMP3///CHMP3	RNF103-CHMP3 readthrough///charged multivesicular body protein 3
227849_at	4.47e-05	8.89e-07	6.2	5.73026	0.935	RP9	retinitis pigmentosa 9 (autosomal dominant)
211924_s_at	4.47e-05	8.91e-07	6.2	5.72828	2.52	PLAUR	plasminogen activator, urokinase receptor
223785_at	4.48e-05	8.93e-07	6.2	5.72537	1.51	FANCI	Fanconi anemia complementation group I
215046_at	4.5e-05	8.99e-07	-6.2	5.71944	-1.77	KANSL1L	KAT8 regulatory NSL complex subunit 1 like
201506_at	4.52e-05	9.04e-07	6.19	5.71418	2.44	TGFBI	transforming growth factor beta induced
220319_s_at	4.53e-05	9.05e-07	-6.19	5.7126	-1.49	MYLIP	myosin regulatory light chain interacting protein
220295_x_at	4.53e-05	9.07e-07	6.19	5.71092	2.49	DEPDC1	DEP domain containing 1
236158_at	4.53e-05	9.07e-07	-6.19	5.71057	-1.47
201497_x_at	4.53e-05	9.08e-07	-6.19	5.70919	-1.45	MYH11	myosin heavy chain 11
229275_at	4.54e-05	9.12e-07	-6.19	5.70513	-1.12	IGFN1	immunoglobulin-like and fibronectin type III domain containing 1
244661_at	4.54e-05	9.12e-07	6.19	5.70492	1.39	SOAT1	sterol O-acyltransferase 1
204727_at	4.55e-05	9.16e-07	6.19	5.70143	1.2	WDHD1	WD repeat and HMG-box DNA binding protein 1
242037_at	4.55e-05	9.16e-07	6.19	5.70079	1.34	ASPH	aspartate beta-hydroxylase
220274_at	4.56e-05	9.18e-07	-6.19	5.69944	-1.66	IQCA1	IQ motif containing with AAA domain 1
205413_at	4.56e-05	9.19e-07	-6.19	5.69792	-3.78	MPPED2	metallophosphoesterase domain containing 2
204026_s_at	4.56e-05	9.2e-07	6.19	5.6964	1.58	ZWINT	ZW10 interacting kinetochore protein
232549_at	4.56e-05	9.23e-07	-6.19	5.69377	-0.978	RBM11	RNA binding motif protein 11
217984_at	4.56e-05	9.23e-07	-6.19	5.69361	-1.31	RNASET2	ribonuclease T2
235570_at	4.56e-05	9.24e-07	-6.19	5.69294	-2.17	RBMS3	RNA binding motif single stranded interacting protein 3
201108_s_at	4.56e-05	9.24e-07	6.19	5.69288	2.48	THBS1	thrombospondin 1
233058_at	4.57e-05	9.26e-07	6.19	5.69082	1.61	GPSM2	G-protein signaling modulator 2
218497_s_at	4.58e-05	9.3e-07	6.18	5.68584	1.05	RNASEH1	ribonuclease H1
228293_at	4.58e-05	9.31e-07	6.18	5.68518	2.09	DEPDC7	DEP domain containing 7
213142_x_at	4.58e-05	9.32e-07	-6.18	5.68439	-1.36	GSAP	gamma-secretase activating protein
204183_s_at	4.58e-05	9.32e-07	6.18	5.68425	1.2	GRK3	G protein-coupled receptor kinase 3
228254_at	4.59e-05	9.34e-07	-6.18	5.68191	-1.04	STAM2	signal transducing adaptor molecule 2
219476_at	4.62e-05	9.42e-07	-6.18	5.67389	-2.7	C1orf116	chromosome 1 open reading frame 116
230615_at	4.62e-05	9.43e-07	-6.18	5.67308	-1.95	DUOXA2	dual oxidase maturation factor 2
225976_at	4.64e-05	9.48e-07	-6.18	5.66787	-0.852	BTF3L4	basic transcription factor 3 like 4
200911_s_at	4.66e-05	9.53e-07	-6.17	5.66241	-0.997	TACC1	transforming acidic coiled-coil containing protein 1
229664_at	4.66e-05	9.53e-07	-6.17	5.66214	-1.29	MAPK8	mitogen-activated protein kinase 8
220470_at	4.66e-05	9.54e-07	6.17	5.66134	0.876	BET1L	Bet1 golgi vesicular membrane trafficking protein like
204244_s_at	4.67e-05	9.56e-07	6.17	5.65972	1.26	DBF4	DBF4 zinc finger
224445_s_at	4.67e-05	9.57e-07	-6.17	5.65897	-1.23	ZFYVE21	zinc finger FYVE-type containing 21
241468_at	4.67e-05	9.58e-07	-6.17	5.65791	-1.28
205523_at	4.68e-05	9.62e-07	6.17	5.65323	1.77	HAPLN1	hyaluronan and proteoglycan link protein 1
235210_s_at	4.68e-05	9.63e-07	-6.17	5.65211	-1.46	SBSPON	somatomedin B and thrombospondin type 1 domain containing
232109_at	4.68e-05	9.64e-07	-6.17	5.65175	-0.764	UBXN10	UBX domain protein 10
215341_at	4.69e-05	9.66e-07	-6.17	5.64936	-0.644	DNAH6	dynein axonemal heavy chain 6
238049_at	4.69e-05	9.67e-07	-6.17	5.64801	-2.37	GRAMD3	GRAM domain containing 3
205098_at	4.72e-05	9.74e-07	6.17	5.64181	2.64	CCR1	C-C motif chemokine receptor 1
225705_at	4.74e-05	9.78e-07	-6.17	5.63703	-1.47	CEP95	centrosomal protein 95
231094_s_at	4.74e-05	9.81e-07	6.16	5.63443	1.17	LOC101928195///LOC100996643///MTHFD1L	methylenetetrahydrofolate dehydrogenase (NADP+ dependent) 1-like pseudogene///monofunctional C1-tetrahydrofolate synthase, mitochondrial-like///methylenetetrahydrofolate dehydrogenase (NADP+ dependent) 1-like
204231_s_at	4.74e-05	9.81e-07	-6.16	5.63418	-1.32	FAAH	fatty acid amide hydrolase
1555522_s_at	4.74e-05	9.82e-07	6.16	5.63338	0.797	DPY30///MEMO1	dpy-30, histone methyltransferase complex regulatory subunit///mediator of cell motility 1
202838_at	4.78e-05	9.91e-07	-6.16	5.6249	-1.29	FUCA1	fucosidase, alpha-L- 1, tissue
217993_s_at	4.79e-05	9.93e-07	-6.16	5.62285	-0.89	MAT2B	methionine adenosyltransferase 2B
1567013_at	4.8e-05	9.97e-07	-6.16	5.61924	-0.73	NFE2L2	nuclear factor, erythroid 2 like 2
229208_at	4.8e-05	9.98e-07	6.16	5.61768	0.9	HAUS2	HAUS augmin like complex subunit 2
218662_s_at	4.8e-05	1e-06	6.16	5.61627	2.58	NCAPG	non-SMC condensin I complex subunit G
227064_at	4.8e-05	1e-06	6.16	5.61619	0.634	ANKRD40	ankyrin repeat domain 40
243774_at	4.81e-05	1e-06	-6.16	5.61474	-0.909	MUC20	mucin 20, cell surface associated
202144_s_at	4.82e-05	1.01e-06	6.16	5.61071	0.95	ADSL	adenylosuccinate lyase
212488_at	4.82e-05	1.01e-06	6.16	5.6104	3.03	COL5A1	collagen type V alpha 1 chain
242546_at	4.83e-05	1.01e-06	6.15	5.60833	2.78	LINC01296///DUXAP10	long intergenic non-protein coding RNA 1296///double homeobox A pseudogene 10
208940_at	4.83e-05	1.01e-06	-6.15	5.60659	-1.06	SEPHS1	selenophosphate synthetase 1
202291_s_at	4.83e-05	1.01e-06	-6.15	5.60577	-2.26	MGP	matrix Gla protein
235250_at	4.89e-05	1.02e-06	6.15	5.59259	1.04	FLCN	folliculin
1554748_at	4.93e-05	1.03e-06	-6.14	5.58347	-2.07	CLCNKB	chloride voltage-gated channel Kb
212651_at	4.94e-05	1.04e-06	6.14	5.58126	1.45	RHOBTB1	Rho related BTB domain containing 1
205907_s_at	4.94e-05	1.04e-06	-6.14	5.58055	-2.12	OMD	osteomodulin
225943_at	4.94e-05	1.04e-06	6.14	5.58029	1.54	NLN	neurolysin
208228_s_at	4.96e-05	1.04e-06	-6.14	5.57417	-2.67	FGFR2	fibroblast growth factor receptor 2
210854_x_at	4.99e-05	1.05e-06	6.14	5.56882	0.687	SLC6A8	solute carrier family 6 member 8
230419_at	4.99e-05	1.05e-06	-6.14	5.5658	-1.1	SOX9-AS1	SOX9 antisense RNA 1
205628_at	4.99e-05	1.05e-06	6.14	5.56576	1.31	PRIM2	primase (DNA) subunit 2
203325_s_at	4.99e-05	1.05e-06	6.14	5.56575	2.53	COL5A1	collagen type V alpha 1 chain
236446_at	5.01e-05	1.06e-06	-6.14	5.56024	-2.23
233536_at	5.04e-05	1.07e-06	-6.13	5.55462	-1.86	ASXL3	additional sex combs like 3, transcriptional regulator
224511_s_at	5.1e-05	1.08e-06	6.13	5.54239	0.752	TXNDC17	thioredoxin domain containing 17
213317_at	5.13e-05	1.09e-06	-6.13	5.53474	-2.16	CLIC5	chloride intracellular channel 5
218145_at	5.14e-05	1.09e-06	6.13	5.53347	1.96	TRIB3	tribbles pseudokinase 3
205796_at	5.15e-05	1.09e-06	6.12	5.5302	2.24	TCP11L1	t-complex 11 like 1
227928_at	5.15e-05	1.09e-06	6.12	5.52938	1.2	PARPBP	PARP1 binding protein
212345_s_at	5.18e-05	1.1e-06	-6.12	5.52231	-1.26	CREB3L2	cAMP responsive element binding protein 3 like 2
228564_at	5.18e-05	1.1e-06	6.12	5.52218	2.6	LINC01116	long intergenic non-protein coding RNA 1116
209763_at	5.18e-05	1.1e-06	-6.12	5.52004	-3.03	CHRDL1	chordin like 1
207264_at	5.18e-05	1.1e-06	6.12	5.51988	1.75	KDELR3	KDEL endoplasmic reticulum protein retention receptor 3
220201_at	5.2e-05	1.11e-06	6.12	5.51533	1.14	RC3H2	ring finger and CCCH-type domains 2
215758_x_at	5.22e-05	1.11e-06	-6.12	5.5118	-0.861	ZNF93	zinc finger protein 93
226997_at	5.26e-05	1.12e-06	6.11	5.50212	1.83	ADAMTS12	ADAM metallopeptidase with thrombospondin type 1 motif 12
222338_x_at	5.26e-05	1.12e-06	6.11	5.50197	0.602
228490_at	5.27e-05	1.13e-06	6.11	5.49936	2.11	ABHD2	abhydrolase domain containing 2
219725_at	5.29e-05	1.13e-06	6.11	5.49466	1.13	TREM2	triggering receptor expressed on myeloid cells 2
219069_at	5.3e-05	1.14e-06	-6.11	5.49292	-1.09	ANKRD49	ankyrin repeat domain 49
226264_at	5.3e-05	1.14e-06	6.11	5.49135	1.14	SUSD1	sushi domain containing 1
203349_s_at	5.3e-05	1.14e-06	6.11	5.49051	1.66	ETV5	ETS variant 5
1555826_at	5.31e-05	1.14e-06	6.11	5.48828	1.59	BIRC5	baculoviral IAP repeat containing 5
212527_at	5.32e-05	1.14e-06	6.11	5.48593	2.03	DESI1	desumoylating isopeptidase 1
228736_at	5.32e-05	1.14e-06	-6.11	5.4848	-1.08	HELQ	helicase, POLQ-like
218609_s_at	5.35e-05	1.15e-06	6.11	5.47756	1.21	NUDT2	nudix hydrolase 2
215322_at	5.35e-05	1.16e-06	-6.1	5.47601	-1.43	LONRF1	LON peptidase N-terminal domain and ring finger 1
205497_at	5.35e-05	1.16e-06	-6.1	5.47565	-0.585	ZNF175	zinc finger protein 175
227679_at	5.36e-05	1.16e-06	-6.1	5.47252	-1.31	HDAC11	histone deacetylase 11
202990_at	5.36e-05	1.16e-06	6.1	5.4721	1.78	PYGL	phosphorylase, glycogen, liver
214040_s_at	5.36e-05	1.16e-06	-6.1	5.4698	-1.17	GSN	gelsolin
209418_s_at	5.36e-05	1.16e-06	6.1	5.46956	1.12	THOC5	THO complex 5
225106_s_at	5.36e-05	1.16e-06	6.1	5.46882	1.24	OGFOD1	2-oxoglutarate and iron dependent oxygenase domain containing 1
228975_at	5.36e-05	1.16e-06	6.1	5.46859	0.987	SP6	Sp6 transcription factor
238488_at	5.36e-05	1.16e-06	-6.1	5.46808	-1.84	LRRC70///IPO11	leucine rich repeat containing 70///importin 11
212141_at	5.37e-05	1.17e-06	6.1	5.46547	1.32	MCM4	minichromosome maintenance complex component 4
217346_at	5.37e-05	1.17e-06	6.1	5.46474	0.686
214583_at	5.37e-05	1.17e-06	6.1	5.46433	1.18	DDI2///RSC1A1	DNA damage inducible 1 homolog 2///regulatory solute carrier protein, family 1, member 1
229099_at	5.37e-05	1.17e-06	6.1	5.46383	1.26	UQCC3	ubiquinol-cytochrome c reductase complex assembly factor 3
207165_at	5.37e-05	1.17e-06	6.1	5.4626	2.77	HMMR	hyaluronan mediated motility receptor
203435_s_at	5.38e-05	1.17e-06	6.1	5.45981	2.52	MME	membrane metallo-endopeptidase
224753_at	5.4e-05	1.18e-06	6.1	5.45591	2	CDCA5	cell division cycle associated 5
201091_s_at	5.4e-05	1.18e-06	6.1	5.45582	1.11	CBX3	chromobox 3
207616_s_at	5.41e-05	1.18e-06	-6.1	5.45174	-1.02	TANK	TRAF family member associated NFKB activator
205770_at	5.43e-05	1.19e-06	6.09	5.44733	0.974	GSR	glutathione-disulfide reductase
224250_s_at	5.48e-05	1.2e-06	-6.09	5.43736	-1.26	SECISBP2	SECIS binding protein 2
226118_at	5.48e-05	1.2e-06	6.09	5.43658	0.976	CENPO	centromere protein O
217639_at	5.48e-05	1.2e-06	-6.09	5.43615	-1.21
218191_s_at	5.48e-05	1.2e-06	-6.09	5.4359	-1.52	LMBRD1	LMBR1 domain containing 1
222989_s_at	5.5e-05	1.21e-06	6.09	5.43213	1.23	UBQLN1	ubiquilin 1
210466_s_at	5.51e-05	1.21e-06	6.09	5.42852	0.918	SERBP1	SERPINE1 mRNA binding protein 1
218991_at	5.51e-05	1.21e-06	6.09	5.4281	0.565	HEATR6	HEAT repeat containing 6
223452_s_at	5.52e-05	1.22e-06	6.09	5.42617	2.03	ATL3	atlastin GTPase 3
227461_at	5.54e-05	1.22e-06	-6.08	5.42128	-1.72	STON2	stonin 2
231882_at	5.55e-05	1.23e-06	6.08	5.4183	2.43
210788_s_at	5.6e-05	1.24e-06	-6.08	5.40852	-1.41	DHRS7	dehydrogenase/reductase 7
228499_at	5.6e-05	1.24e-06	6.08	5.40798	1.26	PFKFB4	6-phosphofructo-2-kinase/fructose-2,6-biphosphatase 4
230023_at	5.61e-05	1.24e-06	-6.08	5.40591	-0.874	NSUN4	NOP2/Sun RNA methyltransferase family member 4
204542_at	5.61e-05	1.24e-06	-6.08	5.40504	-2.09	ST6GALNAC2	ST6 N-acetylgalactosaminide alpha-2,6-sialyltransferase 2
209701_at	5.61e-05	1.24e-06	6.08	5.40423	0.813	ERAP1	endoplasmic reticulum aminopeptidase 1
207761_s_at	5.62e-05	1.25e-06	-6.08	5.40246	-2.19	METTL7A	methyltransferase like 7A
220024_s_at	5.66e-05	1.26e-06	-6.07	5.39496	-0.804	PRX	periaxin
214074_s_at	5.69e-05	1.26e-06	6.07	5.38903	1.03	CTTN	cortactin
210423_s_at	5.7e-05	1.27e-06	6.07	5.38598	1.25	SLC11A1	solute carrier family 11 member 1
237813_at	5.72e-05	1.27e-06	-6.07	5.38096	-0.765	PCBP2	poly(rC) binding protein 2
211228_s_at	5.74e-05	1.28e-06	-6.07	5.37737	-0.846	RAD17	RAD17 checkpoint clamp loader component
226087_at	5.74e-05	1.28e-06	6.07	5.37609	1.23	LZIC	leucine zipper and CTNNBIP1 domain containing
225855_at	5.8e-05	1.29e-06	-6.06	5.36521	-1.32	EPB41L5	erythrocyte membrane protein band 4.1 like 5
209147_s_at	5.8e-05	1.3e-06	-6.06	5.36408	-1.17	PLPP1	phospholipid phosphatase 1
239673_at	5.8e-05	1.3e-06	-6.06	5.36333	-3.38
202819_s_at	5.82e-05	1.3e-06	6.06	5.35955	0.862	TCEB3	transcription elongation factor B subunit 3
220239_at	5.84e-05	1.31e-06	6.06	5.35533	1.97	KLHL7	kelch like family member 7
242024_at	5.86e-05	1.31e-06	-6.06	5.35205	-2.22
227536_at	5.86e-05	1.31e-06	-6.06	5.3504	-1.01	ZC3H13	zinc finger CCCH-type containing 13
200719_at	5.89e-05	1.32e-06	-6.06	5.34553	-1.17	SKP1	S-phase kinase-associated protein 1
213444_at	5.89e-05	1.32e-06	-6.06	5.3441	-0.902	ZNF862	zinc finger protein 862
227847_at	5.89e-05	1.32e-06	-6.05	5.34305	-1.91	EPM2AIP1	EPM2A interacting protein 1
215936_s_at	5.89e-05	1.33e-06	-6.05	5.34278	-1.3	KIAA1033	KIAA1033
227035_x_at	5.92e-05	1.33e-06	6.05	5.33699	0.687	RP9P	retinitis pigmentosa 9 pseudogene
209966_x_at	5.95e-05	1.34e-06	-6.05	5.33154	-1.91	ESRRG	estrogen related receptor gamma
221987_s_at	5.96e-05	1.34e-06	6.05	5.32977	1.08	TSR1	TSR1, ribosome maturation factor
204029_at	5.98e-05	1.35e-06	-6.05	5.32529	-1.51	CELSR2	cadherin EGF LAG seven-pass G-type receptor 2
218117_at	5.98e-05	1.35e-06	6.05	5.32397	0.872	RBX1	ring-box 1
203157_s_at	5.98e-05	1.35e-06	-6.05	5.32272	-1.32	GLS	glutaminase
236699_at	5.99e-05	1.36e-06	-6.05	5.31958	-1.78
1554558_at	5.99e-05	1.36e-06	6.05	5.31933	0.522	DCAF5	DDB1 and CUL4 associated factor 5
204014_at	5.99e-05	1.36e-06	6.05	5.3192	2.54	DUSP4	dual specificity phosphatase 4
203684_s_at	6.04e-05	1.37e-06	-6.04	5.3105	-1.16	BCL2	BCL2, apoptosis regulator
205499_at	6.04e-05	1.37e-06	6.04	5.30963	2.84	SRPX2	sushi repeat containing protein, X-linked 2
238917_s_at	6.04e-05	1.37e-06	6.04	5.30962	0.948	DENND5B	DENN domain containing 5B
223010_s_at	6.05e-05	1.37e-06	-6.04	5.30713	-1.15	OCIAD1	OCIA domain containing 1
203222_s_at	6.07e-05	1.38e-06	-6.04	5.30181	-1.07	TLE1	transducin like enhancer of split 1
1559881_s_at	6.07e-05	1.38e-06	-6.04	5.30121	-0.885	ZNF12	zinc finger protein 12
228256_s_at	6.12e-05	1.39e-06	-6.04	5.29305	-1.99	EPB41L4A	erythrocyte membrane protein band 4.1 like 4A
213813_x_at	6.12e-05	1.4e-06	6.04	5.29168	0.731
223074_s_at	6.12e-05	1.4e-06	-6.04	5.29093	-0.694	AIF1L	allograft inflammatory factor 1 like
220589_s_at	6.14e-05	1.4e-06	-6.03	5.28818	-0.701	LOC100507424///ITFG2	uncharacterized LOC100507424///integrin alpha FG-GAP repeat containing 2
239425_at	6.14e-05	1.4e-06	-6.03	5.28732	-1.44	DCUN1D5	defective in cullin neddylation 1 domain containing 5
212257_s_at	6.14e-05	1.4e-06	-6.03	5.28686	-1.49	SMARCA2	SWI/SNF related, matrix associated, actin dependent regulator of chromatin, subfamily a, member 2
203484_at	6.15e-05	1.41e-06	6.03	5.28373	0.887	SEC61G	Sec61 translocon gamma subunit
202107_s_at	6.16e-05	1.41e-06	6.03	5.28088	1.23	MCM2	minichromosome maintenance complex component 2
209433_s_at	6.16e-05	1.41e-06	6.03	5.28013	1.53	PPAT	phosphoribosyl pyrophosphate amidotransferase
235988_at	6.17e-05	1.42e-06	-6.03	5.27776	-1.85	ADGRF1	adhesion G protein-coupled receptor F1
202304_at	6.18e-05	1.42e-06	-6.03	5.27538	-1	FNDC3A	fibronectin type III domain containing 3A
226030_at	6.19e-05	1.42e-06	-6.03	5.27406	-1.35	ACADSB	acyl-CoA dehydrogenase, short/branched chain
222344_at	6.19e-05	1.42e-06	6.03	5.27342	2.36
202056_at	6.19e-05	1.43e-06	6.03	5.27156	0.629	KPNA1	karyopherin subunit alpha 1
219522_at	6.2e-05	1.43e-06	6.03	5.26998	2.24	FJX1	four jointed box 1
204030_s_at	6.24e-05	1.44e-06	6.03	5.26343	2.21	IQCJ-SCHIP1///SCHIP1	IQCJ-SCHIP1 readthrough///schwannomin interacting protein 1
210988_s_at	6.28e-05	1.45e-06	-6.02	5.25512	-1.34	PRUNE1	prune exopolyphosphatase
225415_at	6.3e-05	1.45e-06	6.02	5.25257	0.868	DTX3L	deltex E3 ubiquitin ligase 3L
214148_at	6.3e-05	1.46e-06	-6.02	5.25119	-0.819	LOC100507424///ITFG2	uncharacterized LOC100507424///integrin alpha FG-GAP repeat containing 2
206055_s_at	6.31e-05	1.46e-06	6.02	5.2484	1.03	SNRPA1	small nuclear ribonucleoprotein polypeptide A'
229525_at	6.34e-05	1.47e-06	6.02	5.24397	1.01
230625_s_at	6.34e-05	1.47e-06	-6.02	5.24248	-0.712	TSPAN12	tetraspanin 12
207543_s_at	6.36e-05	1.47e-06	6.02	5.23928	1.19	P4HA1	prolyl 4-hydroxylase subunit alpha 1
231954_at	6.37e-05	1.48e-06	-6.01	5.23649	-1.31	MIR4453///DKFZP434I0714	microRNA 4453///uncharacterized protein DKFZP434I0714
205774_at	6.37e-05	1.48e-06	6.01	5.23558	1.24	F12	coagulation factor XII
228323_at	6.37e-05	1.48e-06	6.01	5.23548	2.26	KNL1	kinetochore scaffold 1
232235_at	6.38e-05	1.48e-06	6.01	5.23349	2.61	DSEL	dermatan sulfate epimerase-like
202584_at	6.39e-05	1.49e-06	-6.01	5.22988	-1.02	NFX1	nuclear transcription factor, X-box binding 1
1559954_s_at	6.42e-05	1.5e-06	-6.01	5.22559	-1.19	DDX42	DEAD-box helicase 42
232530_at	6.42e-05	1.5e-06	6.01	5.22277	1.43	PLD1	phospholipase D1
208657_s_at	6.42e-05	1.5e-06	6.01	5.22268	1.08	2017-09-09	septin 9
204318_s_at	6.42e-05	1.5e-06	6.01	5.22223	1.84	GTSE1	G2 and S-phase expressed 1
203209_at	6.43e-05	1.5e-06	6.01	5.21993	0.932	RFC5	replication factor C subunit 5
1552619_a_at	6.45e-05	1.51e-06	6.01	5.21668	2.05	ANLN	anillin actin binding protein
235795_at	6.47e-05	1.52e-06	6.01	5.21267	2.33	PAX6	paired box 6
204939_s_at	6.52e-05	1.53e-06	-6	5.20396	-2.29	PLN	phospholamban
219658_at	6.52e-05	1.53e-06	-6	5.20372	-0.717	PTCD2	pentatricopeptide repeat domain 2
226963_at	6.54e-05	1.54e-06	6	5.19899	1.09	BTF3L4	basic transcription factor 3 like 4
220917_s_at	6.54e-05	1.54e-06	-6	5.19891	-1.47	WDR19	WD repeat domain 19
228123_s_at	6.55e-05	1.54e-06	-6	5.19789	-1.5	ABHD12	abhydrolase domain containing 12
1553689_s_at	6.56e-05	1.54e-06	6	5.19565	1.01	METTL6	methyltransferase like 6
209497_s_at	6.57e-05	1.55e-06	-6	5.19314	-0.684	RBM4B	RNA binding motif protein 4B
40093_at	6.57e-05	1.55e-06	-6	5.19106	-0.902	BCAM	basal cell adhesion molecule (Lutheran blood group)
225423_x_at	6.57e-05	1.55e-06	6	5.19015	0.609	MRPL41	mitochondrial ribosomal protein L41
210342_s_at	6.57e-05	1.55e-06	-6	5.18945	-4.52	TPO	thyroid peroxidase
211483_x_at	6.57e-05	1.55e-06	-6	5.18936	-0.893	CAMK2B	calcium/calmodulin dependent protein kinase II beta
217027_x_at	6.57e-05	1.55e-06	6	5.18912	0.915
227407_at	6.59e-05	1.56e-06	-6	5.18538	-1.04	TAPT1	transmembrane anterior posterior transformation 1
201010_s_at	6.6e-05	1.56e-06	-5.99	5.18292	-1.09	TXNIP	thioredoxin interacting protein
206829_x_at	6.6e-05	1.56e-06	-5.99	5.18223	-0.909	ZNF430	zinc finger protein 430
212949_at	6.61e-05	1.57e-06	5.99	5.17981	1.56	NCAPH	non-SMC condensin I complex subunit H
203961_at	6.63e-05	1.57e-06	-5.99	5.17667	-3.33	NEBL	nebulette
239544_at	6.64e-05	1.58e-06	-5.99	5.17475	-1.03
211717_at	6.66e-05	1.58e-06	5.99	5.17007	0.623	ANKRD40	ankyrin repeat domain 40
230158_at	6.66e-05	1.58e-06	-5.99	5.16935	-2.42	DPY19L2	dpy-19 like 2
222365_at	6.69e-05	1.59e-06	-5.99	5.16506	-0.807	TBCEL	tubulin folding cofactor E like
226022_at	6.7e-05	1.59e-06	-5.99	5.16304	-1.35	SASH1	SAM and SH3 domain containing 1
207047_s_at	6.7e-05	1.6e-06	-5.99	5.16145	-1.31	CLCNKB///CLCNKA	chloride voltage-gated channel Kb///chloride voltage-gated channel Ka
213571_s_at	6.72e-05	1.6e-06	5.99	5.15758	0.958	EIF4E2	eukaryotic translation initiation factor 4E family member 2
232560_at	6.72e-05	1.6e-06	5.99	5.15694	0.615	UROS	uroporphyrinogen III synthase
229004_at	6.74e-05	1.61e-06	-5.98	5.15366	-1.38	ADAMTS15	ADAM metallopeptidase with thrombospondin type 1 motif 15
1555963_x_at	6.78e-05	1.62e-06	5.98	5.14787	1.23	B3GNT7	UDP-GlcNAc:betaGal beta-1,3-N-acetylglucosaminyltransferase 7
221834_at	6.78e-05	1.62e-06	-5.98	5.14717	-1.46	LOC100507577///LONP2	uncharacterized LOC100507577///lon peptidase 2, peroxisomal
229230_at	6.79e-05	1.63e-06	-5.98	5.14462	-0.439	SLC51A	solute carrier family 51 alpha subunit
213578_at	6.84e-05	1.64e-06	-5.98	5.13693	-1.61	BMPR1A	bone morphogenetic protein receptor type 1A
206167_s_at	6.86e-05	1.64e-06	-5.98	5.1336	-2.29	ARHGAP6	Rho GTPase activating protein 6
223307_at	6.89e-05	1.65e-06	5.97	5.12784	2.23	CDCA3	cell division cycle associated 3
229948_at	6.9e-05	1.66e-06	-5.97	5.1253	-1.26
235507_at	6.91e-05	1.66e-06	-5.97	5.12449	-0.933	PCMTD1	protein-L-isoaspartate (D-aspartate) O-methyltransferase domain containing 1
201116_s_at	6.92e-05	1.66e-06	-5.97	5.12147	-2.28	CPE	carboxypeptidase E
223255_at	6.92e-05	1.67e-06	5.97	5.12122	0.965	G2E3	G2/M-phase specific E3 ubiquitin protein ligase
230275_at	6.93e-05	1.67e-06	5.97	5.11924	0.912	ARSI	arylsulfatase family member I
208080_at	6.93e-05	1.67e-06	5.97	5.11834	0.521	AURKA	aurora kinase A
203812_at	6.93e-05	1.67e-06	-5.97	5.11636	-1.39	SLIT3	slit guidance ligand 3
203270_at	6.93e-05	1.67e-06	5.97	5.11622	1.13	DTYMK	deoxythymidylate kinase
1555419_a_at	6.95e-05	1.68e-06	-5.97	5.11245	-2.09	ASAH1	N-acylsphingosine amidohydrolase 1
203824_at	6.96e-05	1.68e-06	-5.97	5.11048	-2.61	TSPAN8	tetraspanin 8
208951_at	6.97e-05	1.69e-06	-5.97	5.10846	-1.12	ALDH7A1	aldehyde dehydrogenase 7 family member A1
201105_at	6.98e-05	1.69e-06	5.97	5.10733	2.61	LGALS1	galectin 1
200002_at	6.99e-05	1.69e-06	5.97	5.10505	0.894	RPL35	ribosomal protein L35
207828_s_at	6.99e-05	1.7e-06	5.97	5.10361	2.57	CENPF	centromere protein F
226146_at	7.03e-05	1.71e-06	-5.96	5.09723	-0.933	HEIH	hepatocellular carcinoma up-regulated EZH2-associated long non-coding RNA
218594_at	7.03e-05	1.71e-06	5.96	5.09694	0.958	HEATR1	HEAT repeat containing 1
214901_at	7.03e-05	1.71e-06	5.96	5.0959	0.729	ZNF8	zinc finger protein 8
242905_at	7.07e-05	1.72e-06	5.96	5.09012	1.11	PNO1	partner of NOB1 homolog
226421_at	7.07e-05	1.72e-06	5.96	5.08854	0.949	AMMECR1	Alport syndrome, mental retardation, midface hypoplasia and elliptocytosis chromosomal region gene 1
218039_at	7.12e-05	1.74e-06	5.96	5.08133	3.29	NUSAP1	nucleolar and spindle associated protein 1
201231_s_at	7.14e-05	1.74e-06	5.96	5.07833	1.33	ENO1	enolase 1
208405_s_at	7.15e-05	1.75e-06	-5.95	5.07495	-1.14	CD164	CD164 molecule
219542_at	7.15e-05	1.75e-06	-5.95	5.07452	-1.39	NEK11	NIMA related kinase 11
218242_s_at	7.15e-05	1.75e-06	-5.95	5.07415	-1.14	KMT5B	lysine methyltransferase 5B
209292_at	7.16e-05	1.75e-06	-5.95	5.07194	-4.53	ID4	inhibitor of DNA binding 4, HLH protein
201415_at	7.16e-05	1.75e-06	5.95	5.07146	0.869	GSS	glutathione synthetase
223159_s_at	7.18e-05	1.76e-06	5.95	5.06715	1.74	NEK6	NIMA related kinase 6
214252_s_at	7.18e-05	1.76e-06	-5.95	5.06703	-1.83	CLN5	ceroid-lipofuscinosis, neuronal 5
243816_at	7.18e-05	1.76e-06	5.95	5.06664	1.19	ZNF70	zinc finger protein 70
236079_at	7.18e-05	1.76e-06	-5.95	5.06551	-1.53	LOC202025	uncharacterized LOC202025
209825_s_at	7.28e-05	1.79e-06	5.95	5.05208	1.65	MIR3658///UCK2	microRNA 3658///uridine-cytidine kinase 2
208975_s_at	7.28e-05	1.79e-06	5.95	5.05102	0.885	KPNB1	karyopherin subunit beta 1
1555068_at	7.28e-05	1.79e-06	5.95	5.05012	0.86	WNK1	WNK lysine deficient protein kinase 1
214091_s_at	7.28e-05	1.79e-06	-5.95	5.04996	-3.01	GPX3	glutathione peroxidase 3
213154_s_at	7.28e-05	1.79e-06	5.94	5.04839	0.99	BICD2	BICD cargo adaptor 2
218115_at	7.28e-05	1.8e-06	5.94	5.0481	0.98	ASF1B	anti-silencing function 1B histone chaperone
233550_s_at	7.29e-05	1.8e-06	-5.94	5.04655	-0.935	SLC4A11	solute carrier family 4 member 11
205574_x_at	7.31e-05	1.8e-06	5.94	5.0434	1.37	BMP1	bone morphogenetic protein 1
243380_at	7.32e-05	1.81e-06	-5.94	5.04149	-1.68
200875_s_at	7.32e-05	1.81e-06	5.94	5.04087	0.844	MIR1292///SNORD110///SNORD86///SNORD57///NOP56	microRNA 1292///small nucleolar RNA, C/D box 110///small nucleolar RNA, C/D box 86///small nucleolar RNA, C/D box 57///NOP56 ribonucleoprotein
222762_x_at	7.32e-05	1.81e-06	5.94	5.03956	0.99	LIMD1	LIM domains containing 1
239297_at	7.32e-05	1.81e-06	-5.94	5.03906	-3.11	LOC101927137///KIAA1456	uncharacterized LOC101927137///KIAA1456
213355_at	7.32e-05	1.82e-06	5.94	5.03744	1.69	ST3GAL6	ST3 beta-galactoside alpha-2,3-sialyltransferase 6
238035_at	7.32e-05	1.82e-06	-5.94	5.03738	-1.01	SP3	Sp3 transcription factor
220060_s_at	7.32e-05	1.82e-06	5.94	5.03667	1.2	PARPBP	PARP1 binding protein
1553243_at	7.32e-05	1.82e-06	-5.94	5.03589	-1.75	ITIH5	inter-alpha-trypsin inhibitor heavy chain family member 5
1554172_a_at	7.35e-05	1.83e-06	5.94	5.03163	0.526	ZMYM3	zinc finger MYM-type containing 3
200653_s_at	7.36e-05	1.83e-06	5.94	5.02975	1.25	CALM3///CALM2///CALM1	calmodulin 3///calmodulin 2///calmodulin 1
224204_x_at	7.36e-05	1.83e-06	5.94	5.02864	2.48	ARNTL2	aryl hydrocarbon receptor nuclear translocator like 2
221619_s_at	7.36e-05	1.83e-06	-5.94	5.02761	-0.991	MTCH1	mitochondrial carrier 1
1556147_at	7.36e-05	1.84e-06	-5.94	5.02667	-1.44	LOC105377832	uncharacterized LOC105377832
235251_at	7.37e-05	1.84e-06	-5.94	5.02555	-2.47
223604_at	7.39e-05	1.84e-06	-5.93	5.02179	-1.31	GARNL3	GTPase activating Rap/RanGAP domain like 3
239349_at	7.39e-05	1.85e-06	-5.93	5.02084	-2.35	C1QTNF7	C1q and tumor necrosis factor related protein 7
224869_s_at	7.45e-05	1.86e-06	5.93	5.01233	0.74	MRPS25	mitochondrial ribosomal protein S25
212992_at	7.46e-05	1.87e-06	5.93	5.01107	2.3	AHNAK2	AHNAK nucleoprotein 2
230958_s_at	7.46e-05	1.87e-06	-5.93	5.01015	-2
230006_s_at	7.46e-05	1.87e-06	-5.93	5.00814	-2.15	SVIP	small VCP interacting protein
226858_at	7.46e-05	1.87e-06	5.93	5.00803	1.6	CSNK1E	casein kinase 1 epsilon
205225_at	7.46e-05	1.87e-06	-5.93	5.00757	-1.82	ESR1	estrogen receptor 1
205091_x_at	7.56e-05	1.9e-06	5.92	4.9934	1.32	RECQL	RecQ like helicase
228177_at	7.56e-05	1.9e-06	-5.92	4.99288	-0.704	CREBBP	CREB binding protein
231772_x_at	7.56e-05	1.9e-06	5.92	4.99272	1.73	CENPH	centromere protein H
203594_at	7.56e-05	1.9e-06	5.92	4.99119	0.85	RTCA	RNA 3'-terminal phosphate cyclase
212425_at	7.56e-05	1.91e-06	-5.92	4.99065	-1.77	SCAMP1	secretory carrier membrane protein 1
226684_at	7.56e-05	1.91e-06	-5.92	4.99044	-0.891	ATG2B	autophagy related 2B
201896_s_at	7.57e-05	1.91e-06	5.92	4.98827	1.47	PSRC1	proline and serine rich coiled-coil 1
1554503_a_at	7.58e-05	1.91e-06	5.92	4.98673	1.05	OSCAR	osteoclast associated, immunoglobulin-like receptor
227614_at	7.58e-05	1.91e-06	-5.92	4.98588	-2.09	HKDC1	hexokinase domain containing 1
227525_at	7.59e-05	1.92e-06	-5.92	4.98347	-1.55	GLCCI1	glucocorticoid induced 1
220276_at	7.61e-05	1.93e-06	-5.92	4.98004	-2.84	RERGL	RERG like
202199_s_at	7.62e-05	1.93e-06	5.92	4.97871	0.693	SRPK1	SRSF protein kinase 1
225676_s_at	7.62e-05	1.93e-06	5.92	4.97804	1.1	DCAF13	DDB1 and CUL4 associated factor 13
1570289_at	7.68e-05	1.95e-06	-5.92	4.96962	-2.86	LOC646736	uncharacterized LOC646736
226834_at	7.68e-05	1.95e-06	5.91	4.96841	2.47	CLMP	CXADR like membrane protein
232596_at	7.69e-05	1.95e-06	5.91	4.96718	1.67	DIAPH3	diaphanous related formin 3
203040_s_at	7.72e-05	1.96e-06	5.91	4.96211	0.967	HMBS	hydroxymethylbilane synthase
201104_x_at	7.72e-05	1.96e-06	-5.91	4.96183	-0.959	NBPF25P///NBPF26///NBPF19///NBPF20///NBPF10///NBPF8///NBPF9///NBPF15///NBPF11///NBPF14	neuroblastoma breakpoint family member 25, pseudogene///neuroblastoma breakpoint family member 26///neuroblastoma breakpoint family member 19///neuroblastoma breakpoint family member 20///neuroblastoma breakpoint family member 10///neuroblastoma breakpoint family member 8///neuroblastoma breakpoint family member 9///neuroblastoma breakpoint family member 15///neuroblastoma breakpoint family membe…
225070_at	7.73e-05	1.97e-06	-5.91	4.96016	-1.54	NUS1	NUS1 dehydrodolichyl diphosphate synthase subunit
229963_at	7.73e-05	1.97e-06	-5.91	4.95758	-2.67	BEX5	brain expressed X-linked 5
201348_at	7.73e-05	1.97e-06	-5.91	4.95757	-2.94	GPX3	glutathione peroxidase 3
219274_at	7.73e-05	1.97e-06	-5.91	4.95717	-2.24	TSPAN12	tetraspanin 12
201054_at	7.73e-05	1.97e-06	-5.91	4.9565	-0.85	HNRNPA0	heterogeneous nuclear ribonucleoprotein A0
210695_s_at	7.75e-05	1.98e-06	-5.91	4.9524	-1.12	WWOX	WW domain containing oxidoreductase
217430_x_at	7.75e-05	1.98e-06	5.91	4.95234	0.881	COL1A1	collagen type I alpha 1 chain
210416_s_at	7.75e-05	1.98e-06	5.91	4.95178	1.26	CHEK2	checkpoint kinase 2
229798_s_at	7.75e-05	1.98e-06	5.91	4.95158	0.644	BRI3	brain protein I3
222171_s_at	7.82e-05	2e-06	-5.9	4.94185	-1.66	PKNOX2	PBX/knotted 1 homeobox 2
219027_s_at	7.85e-05	2.01e-06	-5.9	4.93841	-0.789	MYO9A	myosin IXA
238467_at	7.85e-05	2.01e-06	-5.9	4.93732	-1.03	DYNLL2	dynein light chain LC8-type 2
227249_at	7.85e-05	2.01e-06	5.9	4.93691	1.89	NDE1	nudE neurodevelopment protein 1
201921_at	7.86e-05	2.02e-06	5.9	4.935	0.66	GNG10	G protein subunit gamma 10
206510_at	7.87e-05	2.02e-06	5.9	4.93215	1.6	SIX2	SIX homeobox 2
212157_at	7.88e-05	2.03e-06	-5.9	4.93049	-2.3	SDC2	syndecan 2
204044_at	7.89e-05	2.03e-06	5.9	4.92886	1.57	QPRT	quinolinate phosphoribosyltransferase
230104_s_at	7.9e-05	2.04e-06	-5.9	4.9265	-1.83	TPPP	tubulin polymerization promoting protein
229828_at	7.92e-05	2.04e-06	-5.9	4.92356	-1.1	CDC73	cell division cycle 73
219310_at	7.94e-05	2.05e-06	-5.9	4.92099	-1.6	SYNDIG1	synapse differentiation inducing 1
205936_s_at	7.95e-05	2.05e-06	5.9	4.91816	0.806	HK3	hexokinase 3
212959_s_at	7.98e-05	2.06e-06	5.89	4.91412	1.14	GNPTAB	N-acetylglucosamine-1-phosphate transferase alpha and beta subunits
211071_s_at	7.99e-05	2.07e-06	5.89	4.91224	2.15	MLLT11	myeloid/lymphoid or mixed-lineage leukemia; translocated to, 11
207156_at	8.01e-05	2.07e-06	5.89	4.90886	1.24	HIST1H2AH///HIST1H2AG///HIST1H2AM///HIST1H2AL///HIST1H2AK///HIST1H2AI	histone cluster 1, H2ah///histone cluster 1, H2ag///histone cluster 1, H2am///histone cluster 1, H2al///histone cluster 1, H2ak///histone cluster 1, H2ai
230002_at	8.02e-05	2.08e-06	5.89	4.9073	1.09	GPSM2	G-protein signaling modulator 2
225354_s_at	8.03e-05	2.08e-06	-5.89	4.90557	-2.64	SH3BGRL2	SH3 domain binding glutamate rich protein like 2
232122_s_at	8.07e-05	2.09e-06	5.89	4.8999	1.83	VEPH1	ventricular zone expressed PH domain containing 1
218471_s_at	8.08e-05	2.1e-06	-5.89	4.89713	-1.46	BBS1	Bardet-Biedl syndrome 1
235286_at	8.08e-05	2.1e-06	5.89	4.89709	1.48
244396_at	8.1e-05	2.1e-06	5.89	4.89486	1.68	G3BP1	G3BP stress granule assembly factor 1
226250_at	8.16e-05	2.12e-06	-5.88	4.88589	-1.56	ZBTB20	zinc finger and BTB domain containing 20
208902_s_at	8.16e-05	2.12e-06	-5.88	4.88542	-0.858	RPS28	ribosomal protein S28
46167_at	8.18e-05	2.13e-06	5.88	4.88201	0.63	MROH7-TTC4///TTC4	MROH7-TTC4 readthrough (NMD candidate)///tetratricopeptide repeat domain 4
223945_x_at	8.18e-05	2.13e-06	5.88	4.88164	0.721	RP9P	retinitis pigmentosa 9 pseudogene
209567_at	8.19e-05	2.13e-06	5.88	4.88056	1.18	RRS1	ribosome biogenesis regulator homolog
160020_at	8.22e-05	2.14e-06	5.88	4.87646	0.612	MMP14	matrix metallopeptidase 14
230060_at	8.23e-05	2.15e-06	5.88	4.87394	0.91	CDCA7	cell division cycle associated 7
213075_at	8.23e-05	2.15e-06	-5.88	4.87325	-1.6	OLFML2A	olfactomedin like 2A
219727_at	8.24e-05	2.15e-06	-5.88	4.87114	-3.82	DUOX2	dual oxidase 2
209122_at	8.25e-05	2.16e-06	5.88	4.86995	1.75	PLIN2	perilipin 2
218706_s_at	8.26e-05	2.16e-06	-5.88	4.86817	-1.72	GRAMD3	GRAM domain containing 3
237083_at	8.32e-05	2.18e-06	-5.87	4.85956	-1.77
224863_at	8.32e-05	2.18e-06	5.87	4.85832	0.73	GNAQ	G protein subunit alpha q
211519_s_at	8.32e-05	2.18e-06	5.87	4.85832	1.71	KIF2C	kinesin family member 2C
239002_at	8.32e-05	2.18e-06	5.87	4.85787	2.95	ASPM	abnormal spindle microtubule assembly
201583_s_at	8.34e-05	2.19e-06	-5.87	4.85554	-1.24	SEC23B	Sec23 homolog B, coat complex II component
234526_at	8.43e-05	2.21e-06	5.87	4.84448	0.391	OR51B6	olfactory receptor family 51 subfamily B member 6
203962_s_at	8.43e-05	2.22e-06	-5.87	4.84324	-3.14	NEBL	nebulette
211464_x_at	8.43e-05	2.22e-06	5.87	4.84249	0.943	CASP6	caspase 6
210942_s_at	8.48e-05	2.23e-06	5.87	4.83654	1.59	ST3GAL6	ST3 beta-galactoside alpha-2,3-sialyltransferase 6
219689_at	8.5e-05	2.24e-06	-5.86	4.83333	-1.55	SEMA3G	semaphorin 3G
224852_at	8.5e-05	2.24e-06	-5.86	4.83328	-1.14	TTC17	tetratricopeptide repeat domain 17
214452_at	8.51e-05	2.25e-06	5.86	4.83049	3.41	BCAT1	branched chain amino acid transaminase 1
225407_at	8.52e-05	2.25e-06	-5.86	4.82953	-1.08	MBP	myelin basic protein
213917_at	8.52e-05	2.25e-06	-5.86	4.82893	-2.67	PAX8	paired box 8
225681_at	8.56e-05	2.26e-06	5.86	4.82341	3.35	CTHRC1	collagen triple helix repeat containing 1
204437_s_at	8.58e-05	2.27e-06	-5.86	4.82058	-3.15	FOLR1	folate receptor 1
209360_s_at	8.59e-05	2.27e-06	5.86	4.8185	2.25	LOC101928269///LOC100506403///RUNX1	uncharacterized LOC101928269///uncharacterized LOC100506403///runt related transcription factor 1
237218_at	8.6e-05	2.28e-06	-5.86	4.81614	-1.43
222605_at	8.67e-05	2.3e-06	-5.86	4.80833	-1.1	RCOR3	REST corepressor 3
227925_at	8.68e-05	2.31e-06	5.85	4.80551	1.08	ST3GAL4-AS1	ST3GAL4 antisense RNA 1 (head to head)
219402_s_at	8.68e-05	2.31e-06	5.85	4.80518	1.29	DERL1	derlin 1
220022_at	8.68e-05	2.31e-06	-5.85	4.80468	-1.09	ZNF334	zinc finger protein 334
243916_x_at	8.68e-05	2.31e-06	5.85	4.80412	1.33	UBLCP1	ubiquitin like domain containing CTD phosphatase 1
225253_s_at	8.68e-05	2.31e-06	5.85	4.80361	0.974	METTL2A///METTL2B	methyltransferase like 2A///methyltransferase like 2B
238721_at	8.69e-05	2.31e-06	-5.85	4.80237	-1.65	MDH1B	malate dehydrogenase 1B
206767_at	8.69e-05	2.31e-06	-5.85	4.80168	-1.27	RBMS3	RNA binding motif single stranded interacting protein 3
211713_x_at	8.7e-05	2.32e-06	5.85	4.79999	1.43	KIAA0101	KIAA0101
203102_s_at	8.72e-05	2.33e-06	5.85	4.79651	1.01	MGAT2	mannosyl (alpha-1,6-)-glycoprotein beta-1,2-N-acetylglucosaminyltransferase
232218_at	8.73e-05	2.33e-06	5.85	4.79484	0.808
226207_at	8.74e-05	2.33e-06	-5.85	4.79338	-1.16	RILPL1	Rab interacting lysosomal protein like 1
212857_x_at	8.74e-05	2.34e-06	5.85	4.79229	0.778	SUB1	SUB1 homolog, transcriptional regulator
221990_at	8.75e-05	2.34e-06	-5.85	4.79091	-2.49	PAX8	paired box 8
228027_at	8.8e-05	2.36e-06	-5.85	4.78449	-1.17	ARMCX5-GPRASP2///GPRASP2	ARMCX5-GPRASP2 readthrough///G protein-coupled receptor associated sorting protein 2
211086_x_at	8.8e-05	2.36e-06	-5.85	4.78361	-1.27	NEK1	NIMA related kinase 1
203898_at	8.8e-05	2.36e-06	5.85	4.7827	0.821	CRCP	CGRP receptor component
214875_x_at	8.8e-05	2.36e-06	-5.85	4.78266	-1.23	APLP2	amyloid beta precursor like protein 2
1554919_s_at	8.82e-05	2.37e-06	-5.84	4.77978	-1.41	CFAP69	cilia and flagella associated protein 69
231977_at	8.89e-05	2.39e-06	-5.84	4.77141	-0.741	GRID1	glutamate ionotropic receptor delta type subunit 1
238253_at	8.94e-05	2.4e-06	-5.84	4.76531	-1.28	WDR72	WD repeat domain 72
205226_at	8.98e-05	2.42e-06	-5.84	4.75993	-1.92	PDGFRL	platelet derived growth factor receptor like
201114_x_at	9e-05	2.42e-06	5.84	4.75683	0.79	PSMA7	proteasome subunit alpha 7
226522_at	9.02e-05	2.43e-06	-5.83	4.75439	-0.668	PODN	podocan
204766_s_at	9.03e-05	2.43e-06	5.83	4.75327	1.69	NUDT1	nudix hydrolase 1
219455_at	9.06e-05	2.44e-06	-5.83	4.74893	-1.31	CFAP69	cilia and flagella associated protein 69
50374_at	9.07e-05	2.45e-06	5.83	4.74669	0.83	OXLD1	oxidoreductase like domain containing 1
209324_s_at	9.07e-05	2.45e-06	-5.83	4.74665	-2	RGS16	regulator of G-protein signaling 16
204726_at	9.07e-05	2.45e-06	5.83	4.74556	1.8	CDH13	cadherin 13
240690_at	9.08e-05	2.46e-06	-5.83	4.74402	-2.01
204832_s_at	9.11e-05	2.47e-06	-5.83	4.74062	-1.77	BMPR1A	bone morphogenetic protein receptor type 1A
216609_at	9.13e-05	2.47e-06	5.83	4.73701	1.47	TXN	thioredoxin
204619_s_at	9.14e-05	2.48e-06	5.83	4.73546	2.99	VCAN	versican
200066_at	9.16e-05	2.49e-06	-5.83	4.73215	-0.617	IK	IK cytokine, down-regulator of HLA II
226915_s_at	9.16e-05	2.49e-06	5.83	4.73206	0.939	ARPC5L	actin related protein 2/3 complex subunit 5 like
224664_at	9.22e-05	2.5e-06	-5.82	4.72513	-1	ANAPC16	anaphase promoting complex subunit 16
1560316_s_at	9.22e-05	2.51e-06	-5.82	4.72456	-1	GLCCI1	glucocorticoid induced 1
202425_x_at	9.24e-05	2.51e-06	5.82	4.72185	0.99	PPP3CA	protein phosphatase 3 catalytic subunit alpha
213591_at	9.28e-05	2.52e-06	-5.82	4.71748	-1.09	ALDH7A1	aldehyde dehydrogenase 7 family member A1
221648_s_at	9.29e-05	2.53e-06	5.82	4.7158	1.45	AGMAT	agmatinase
210559_s_at	9.3e-05	2.53e-06	5.82	4.71398	2.44	CDK1	cyclin dependent kinase 1
218151_x_at	9.36e-05	2.55e-06	5.82	4.70703	1.21	SLC52A2	solute carrier family 52 member 2
1554406_a_at	9.41e-05	2.57e-06	5.81	4.70059	1.29	CLEC7A	C-type lectin domain family 7 member A
231741_at	9.41e-05	2.57e-06	5.81	4.70026	0.381	S1PR3	sphingosine-1-phosphate receptor 3
224321_at	9.42e-05	2.58e-06	5.81	4.69825	1.19	TMEFF2	transmembrane protein with EGF like and two follistatin like domains 2
235955_at	9.43e-05	2.58e-06	-5.81	4.69726	-2.6	MARVELD2	MARVEL domain containing 2
203586_s_at	9.45e-05	2.59e-06	-5.81	4.69436	-1.53	ARL4D	ADP ribosylation factor like GTPase 4D
214358_at	9.47e-05	2.59e-06	5.81	4.6921	1.18	ACACA	acetyl-CoA carboxylase alpha
202832_at	9.47e-05	2.59e-06	-5.81	4.69085	-0.99	GCC2	GRIP and coiled-coil domain containing 2
214313_s_at	9.47e-05	2.6e-06	5.81	4.69063	1.31	EIF5B	eukaryotic translation initiation factor 5B
227872_at	9.49e-05	2.6e-06	5.81	4.68714	0.824	POLR3A	RNA polymerase III subunit A
207111_at	9.52e-05	2.61e-06	5.81	4.6844	1.11	ADGRE1	adhesion G protein-coupled receptor E1
224179_s_at	9.52e-05	2.62e-06	-5.81	4.68292	-1.43	MIOX	myo-inositol oxygenase
201425_at	9.55e-05	2.62e-06	-5.81	4.67996	-1.44	ALDH2	aldehyde dehydrogenase 2 family (mitochondrial)
205440_s_at	9.57e-05	2.64e-06	-5.81	4.67585	-2.11	NPY1R	neuropeptide Y receptor Y1
206025_s_at	9.57e-05	2.64e-06	5.81	4.67579	3.23	TNFAIP6	TNF alpha induced protein 6
218263_s_at	9.59e-05	2.64e-06	-5.81	4.67402	-0.798	ZBED5	zinc finger BED-type containing 5
223316_at	9.6e-05	2.65e-06	-5.8	4.67161	-1.27	CCDC3	coiled-coil domain containing 3
207447_s_at	9.65e-05	2.66e-06	-5.8	4.66665	-2.68	MGAT4C	MGAT4 family member C
235588_at	9.65e-05	2.66e-06	5.8	4.66575	0.984	ESCO2	establishment of sister chromatid cohesion N-acetyltransferase 2
218789_s_at	9.67e-05	2.67e-06	-5.8	4.66268	-1.63	C11orf71	chromosome 11 open reading frame 71
206764_x_at	9.72e-05	2.69e-06	-5.8	4.65677	-0.784	MPPE1	metallophosphoesterase 1
219933_at	9.72e-05	2.69e-06	5.8	4.65642	1.19	GLRX2	glutaredoxin 2
221476_s_at	9.72e-05	2.69e-06	-5.8	4.65595	-0.925	RPL15	ribosomal protein L15
219599_at	9.75e-05	2.7e-06	-5.8	4.65289	-1.75	EIF4B	eukaryotic translation initiation factor 4B
219276_x_at	9.76e-05	2.7e-06	-5.8	4.65098	-1.35	CAAP1	caspase activity and apoptosis inhibitor 1
206574_s_at	9.76e-05	2.71e-06	5.8	4.65052	1.44	PTP4A3	protein tyrosine phosphatase type IVA, member 3
202119_s_at	9.77e-05	2.71e-06	-5.8	4.64896	-0.992	CPNE3	copine 3
225507_at	9.8e-05	2.72e-06	-5.79	4.64519	-1.59	PNISR	PNN interacting serine and arginine rich protein
210336_x_at	9.82e-05	2.73e-06	-5.79	4.64236	-0.802	MZF1	myeloid zinc finger 1
200739_s_at	9.84e-05	2.74e-06	5.79	4.63912	0.881	SUMO3	small ubiquitin-like modifier 3
203728_at	9.84e-05	2.74e-06	5.79	4.63883	0.757	BAK1	BCL2 antagonist/killer 1
230776_at	9.85e-05	2.74e-06	-5.79	4.63788	-1.69	RNF157-AS1	RNF157 antisense RNA 1
1563271_at	9.87e-05	2.75e-06	5.79	4.63467	0.405
244664_at	9.89e-05	2.76e-06	5.79	4.63182	0.439	ZNF530	zinc finger protein 530
220046_s_at	9.9e-05	2.76e-06	-5.79	4.63094	-1.87	CCNL1	cyclin L1
202724_s_at	9.9e-05	2.76e-06	-5.79	4.62986	-1.28	FOXO1	forkhead box O1
221940_at	9.9e-05	2.77e-06	5.79	4.62873	0.823	RPUSD2	RNA pseudouridylate synthase domain containing 2
203853_s_at	9.9e-05	2.77e-06	5.79	4.62868	0.901	GAB2	GRB2 associated binding protein 2
203247_s_at	9.9e-05	2.77e-06	-5.79	4.62812	-0.635	ZNF24	zinc finger protein 24
201379_s_at	9.92e-05	2.78e-06	5.79	4.62554	0.905	TPD52L2	tumor protein D52 like 2
229782_at	9.97e-05	2.79e-06	-5.78	4.61979	-4.31	RMST	rhabdomyosarcoma 2 associated transcript (non-protein coding)
211047_x_at	9.97e-05	2.79e-06	5.78	4.61922	1.23	AP2S1	adaptor related protein complex 2 sigma 1 subunit
202528_at	9.98e-05	2.8e-06	5.78	4.61751	1.64	GALE	UDP-galactose-4-epimerase
209859_at	0.0001	2.81e-06	5.78	4.61517	2.13	TRIM9	tripartite motif containing 9
228854_at	0.0001	2.81e-06	-5.78	4.61444	-2.06
210095_s_at	0.0001	2.81e-06	5.78	4.61345	1.85	IGFBP3	insulin like growth factor binding protein 3
243580_at	0.000101	2.83e-06	-5.78	4.60811	-1.12	GNA14	G protein subunit alpha 14
224261_at	0.000101	2.83e-06	-5.78	4.60573	-1.21
205401_at	0.000102	2.86e-06	5.78	4.5962	1.55	AGPS	alkylglycerone phosphate synthase
237108_x_at	0.000102	2.87e-06	-5.77	4.59331	-0.654	LINC00982	long intergenic non-protein coding RNA 982
229630_s_at	0.000102	2.87e-06	5.77	4.59291	0.653	WTAP	Wilms tumor 1 associated protein
235366_at	0.000102	2.88e-06	-5.77	4.59126	-1.47	ZNF10	zinc finger protein 10
221519_at	0.000102	2.89e-06	-5.77	4.58585	-1.04	FBXW4	F-box and WD repeat domain containing 4
236468_at	0.000103	2.9e-06	-5.77	4.5829	-1.59	TMEM132B	transmembrane protein 132B
213265_at	0.000103	2.9e-06	-5.77	4.58183	-0.639	PGA4///PGA3///PGA5	pepsinogen 4, group I (pepsinogen A)///pepsinogen 3, group I (pepsinogen A)///pepsinogen 5, group I (pepsinogen A)
208922_s_at	0.000103	2.92e-06	-5.77	4.57801	-1.02	NXF1	nuclear RNA export factor 1
201143_s_at	0.000103	2.92e-06	5.77	4.57684	1.31	EIF2S1	eukaryotic translation initiation factor 2 subunit alpha
224727_at	0.000103	2.92e-06	-5.77	4.57674	-1.07	EMC10	ER membrane protein complex subunit 10
200025_s_at	0.000103	2.92e-06	5.77	4.57558	0.489	RPL27	ribosomal protein L27
1568955_at	0.000103	2.92e-06	5.77	4.57475	1.35	SRGAP2C///SRGAP2B///SRGAP2	SLIT-ROBO Rho GTPase activating protein 2C///SLIT-ROBO Rho GTPase activating protein 2B///SLIT-ROBO Rho GTPase activating protein 2
227812_at	0.000103	2.93e-06	5.77	4.5732	1.98	TNFRSF19	TNF receptor superfamily member 19
1564236_at	0.000103	2.93e-06	-5.77	4.57311	-1.82
204146_at	0.000103	2.93e-06	5.77	4.57305	1.88	RAD51AP1	RAD51 associated protein 1
230729_at	0.000103	2.93e-06	-5.77	4.57235	-1.35
206848_at	0.000103	2.93e-06	-5.77	4.57202	-1.64	COX20	COX20, cytochrome c oxidase assembly factor
201250_s_at	0.000103	2.93e-06	5.77	4.57159	1.46	SLC2A1	solute carrier family 2 member 1
242069_at	0.000103	2.94e-06	5.77	4.56986	1.68	CBX5	chromobox 5
203387_s_at	0.000103	2.95e-06	-5.77	4.56728	-1.37	TBC1D4	TBC1 domain family member 4
210286_s_at	0.000103	2.95e-06	5.76	4.56622	1.17	SLC4A7	solute carrier family 4 member 7
204937_s_at	0.000104	2.95e-06	-5.76	4.56513	-0.882	ZNF274	zinc finger protein 274
206320_s_at	0.000104	2.96e-06	-5.76	4.56398	-1.13	SMAD9	SMAD family member 9
204048_s_at	0.000104	2.97e-06	-5.76	4.55887	-1.51	PHACTR2	phosphatase and actin regulator 2
238002_at	0.000104	2.98e-06	5.76	4.55759	1.31	GOLIM4	golgi integral membrane protein 4
205296_at	0.000104	2.98e-06	5.76	4.55553	0.915	RBL1	RB transcriptional corepressor like 1
204042_at	0.000105	3e-06	-5.76	4.54937	-2.16	WASF3	WAS protein family member 3
221649_s_at	0.000106	3.03e-06	5.76	4.54129	0.856	PPAN-P2RY11///PPAN	PPAN-P2RY11 readthrough///peter pan homolog (Drosophila)
60471_at	0.000106	3.03e-06	5.76	4.53994	1.34	RIN3	Ras and Rab interactor 3
203324_s_at	0.000106	3.03e-06	-5.76	4.53979	-1.49	CAV2	caveolin 2
201842_s_at	0.000106	3.04e-06	-5.75	4.53835	-1.82	EFEMP1	EGF containing fibulin like extracellular matrix protein 1
243008_at	0.000106	3.04e-06	-5.75	4.53732	-1.16	RHEB	Ras homolog enriched in brain
227574_at	0.000106	3.04e-06	-5.75	4.53612	-1.13	OBSL1	obscurin like 1
1553559_at	0.000107	3.07e-06	-5.75	4.52905	-1.8	TMEM171	transmembrane protein 171
205046_at	0.000107	3.07e-06	5.75	4.52783	1.57	CENPE	centromere protein E
221729_at	0.000107	3.08e-06	5.75	4.52446	2.45	COL5A2	collagen type V alpha 2 chain
240409_at	0.000107	3.09e-06	-5.75	4.52292	-1.58	TPTE2P5	transmembrane phosphoinositide 3-phosphatase and tensin homolog 2 pseudogene 5
226100_at	0.000107	3.09e-06	5.75	4.52259	0.767	KMT2E	lysine methyltransferase 2E
200987_x_at	0.000107	3.09e-06	5.75	4.5201	1.2	PSME3	proteasome activator subunit 3
223011_s_at	0.000107	3.1e-06	-5.75	4.51826	-0.707	OCIAD1	OCIA domain containing 1
202397_at	0.000109	3.13e-06	5.74	4.50785	0.801	NUTF2P4///NUTF2	nuclear transport factor 2 pseudogene 4///nuclear transport factor 2
209207_s_at	0.000109	3.14e-06	5.74	4.50496	0.967	LOC102724364///LOC100996517///SEC22B	vesicle-trafficking protein SEC22b-like///vesicle-trafficking protein SEC22b///SEC22 homolog B, vesicle trafficking protein (gene/pseudogene)
226486_at	0.000109	3.15e-06	-5.74	4.50202	-0.918	MTERF4	mitochondrial transcription termination factor 4
231784_s_at	0.000109	3.16e-06	5.74	4.50106	1.11	DCAF13	DDB1 and CUL4 associated factor 13
232524_x_at	0.000109	3.16e-06	-5.74	4.50055	-0.764	ANAPC4	anaphase promoting complex subunit 4
205722_s_at	0.000109	3.16e-06	-5.74	4.49999	-0.975	GFRA2	GDNF family receptor alpha 2
236936_at	0.000109	3.16e-06	-5.74	4.4986	-1.3
229860_x_at	0.000109	3.16e-06	5.74	4.49825	1.85	C4orf48	chromosome 4 open reading frame 48
222483_at	0.000109	3.17e-06	5.74	4.49696	1.53	EFHD2	EF-hand domain family member D2
224755_at	0.000109	3.17e-06	-5.74	4.49563	-1.5	TM9SF3	transmembrane 9 superfamily member 3
213310_at	0.000109	3.17e-06	5.74	4.49536	1.29	CASC7///AGO2	cancer susceptibility candidate 7 (non-protein coding)///argonaute 2, RISC catalytic component
209218_at	0.000109	3.18e-06	5.74	4.49496	1.37	SQLE	squalene epoxidase
223651_x_at	0.000109	3.18e-06	5.74	4.49234	1.26	CDC23	cell division cycle 23
213285_at	0.00011	3.19e-06	-5.74	4.48991	-3.26	TMEM30B	transmembrane protein 30B
1553218_a_at	0.00011	3.19e-06	-5.74	4.48929	-1.11	ZNF512	zinc finger protein 512
209773_s_at	0.00011	3.2e-06	5.74	4.48814	4.09	RRM2	ribonucleotide reductase regulatory subunit M2
203085_s_at	0.00011	3.2e-06	5.74	4.4878	1.81	TGFB1	transforming growth factor beta 1
235442_at	0.00011	3.21e-06	5.73	4.48363	1.25	CXorf56	chromosome X open reading frame 56
243212_at	0.00011	3.21e-06	5.73	4.48309	0.393
203407_at	0.00011	3.22e-06	-5.73	4.48024	-2.3	PPL	periplakin
228407_at	0.00011	3.23e-06	-5.73	4.47926	-2.49	SCUBE3	signal peptide, CUB domain and EGF like domain containing 3
222702_x_at	0.000111	3.24e-06	5.73	4.47694	0.943	CRIPT	CXXC repeat containing interactor of PDZ3 domain
214934_at	0.000111	3.25e-06	-5.73	4.47313	-1.09	ATP9B	ATPase phospholipid transporting 9B (putative)
204527_at	0.000111	3.27e-06	5.73	4.46791	1.49	MYO5A	myosin VA
229740_at	0.000111	3.27e-06	-5.73	4.46676	-1.78	SMIM5	small integral membrane protein 5
232327_at	0.000111	3.27e-06	-5.73	4.46652	-0.856	THSD7B	thrombospondin type 1 domain containing 7B
242771_at	0.000111	3.27e-06	-5.73	4.46579	-0.628	TTN	titin
1560162_at	0.000112	3.29e-06	5.73	4.46209	0.47	LOC643549	uncharacterized LOC643549
221015_s_at	0.000112	3.29e-06	-5.73	4.46073	-1.26	CDADC1	cytidine and dCMP deaminase domain containing 1
240395_at	0.000112	3.29e-06	-5.73	4.46059	-2.99	LOC100128727///DGKI	uncharacterized LOC100128727///diacylglycerol kinase iota
228875_at	0.000112	3.3e-06	-5.72	4.45647	-1.51	FAM162B	family with sequence similarity 162 member B
220987_s_at	0.000112	3.31e-06	-5.72	4.45541	-2	NUAK2///AKIP1	NUAK family kinase 2///A-kinase interacting protein 1
224741_x_at	0.000112	3.31e-06	5.72	4.45391	1.01	SNORD77///SNORD76///SNORD74///GAS5///SNORD44///SNORD47///SNORD80///SNORD79///SNORD81	small nucleolar RNA, C/D box 77///small nucleolar RNA, C/D box 76///small nucleolar RNA, C/D box 74///growth arrest specific 5 (non-protein coding)///small nucleolar RNA, C/D box 44///small nucleolar RNA, C/D box 47///small nucleolar RNA, C/D box 80///small nucleolar RNA, C/D box 79///small nucleolar RNA, C/D box 81
208394_x_at	0.000113	3.32e-06	5.72	4.45117	1.71	ESM1	endothelial cell specific molecule 1
226380_at	0.000113	3.33e-06	-5.72	4.45016	-1.33	PTPN21	protein tyrosine phosphatase, non-receptor type 21
228312_at	0.000113	3.33e-06	-5.72	4.4486	-0.771	PI16	peptidase inhibitor 16
209623_at	0.000113	3.33e-06	-5.72	4.448	-1.29	MCCC2	methylcrotonoyl-CoA carboxylase 2
221922_at	0.000113	3.34e-06	5.72	4.44735	2.37	GPSM2	G-protein signaling modulator 2
209053_s_at	0.000113	3.34e-06	5.72	4.4473	1.18	WHSC1	Wolf-Hirschhorn syndrome candidate 1
213328_at	0.000113	3.34e-06	-5.72	4.44621	-1	NEK1	NIMA related kinase 1
239056_at	0.000113	3.34e-06	5.72	4.4461	0.486	SEC22C	SEC22 homolog C, vesicle trafficking protein
228377_at	0.000113	3.34e-06	-5.72	4.44511	-2.86	KLHL14	kelch like family member 14
218269_at	0.000113	3.34e-06	5.72	4.44482	0.72	DROSHA	drosha ribonuclease III
214307_at	0.000113	3.37e-06	-5.72	4.43836	-2.42	HGD	homogentisate 1,2-dioxygenase
235117_at	0.000114	3.39e-06	5.72	4.43291	1.44	CHAC2	ChaC cation transport regulator homolog 2
223006_s_at	0.000114	3.39e-06	-5.72	4.43281	-1.08	TMEM245	transmembrane protein 245
1553244_at	0.000114	3.39e-06	5.72	4.43202	0.694	FANCB	Fanconi anemia complementation group B
1555906_s_at	0.000115	3.41e-06	5.71	4.42591	0.858	TCAIM	T-cell activation inhibitor, mitochondrial
219210_s_at	0.000115	3.42e-06	5.71	4.42315	1.57	RAB8B	RAB8B, member RAS oncogene family
206539_s_at	0.000115	3.43e-06	-5.71	4.41957	-0.54	CYP4F12	cytochrome P450 family 4 subfamily F member 12
219785_s_at	0.000115	3.43e-06	5.71	4.41942	1.46	C16orf95	chromosome 16 open reading frame 95
221774_x_at	0.000115	3.43e-06	-5.71	4.41925	-1.05	SUPT20H	SPT20 homolog, SAGA complex component
203240_at	0.000115	3.44e-06	-5.71	4.4183	-3.49	FCGBP	Fc fragment of IgG binding protein
223172_s_at	0.000115	3.44e-06	5.71	4.41764	1.26	MTFP1	mitochondrial fission process 1
223007_s_at	0.000115	3.45e-06	-5.71	4.41599	-1.22	TMEM245	transmembrane protein 245
226201_at	0.000115	3.45e-06	5.71	4.41508	0.699	DOT1L	DOT1 like histone lysine methyltransferase
230613_at	0.000115	3.45e-06	5.71	4.41484	0.649	GMEB1	glucocorticoid modulatory element binding protein 1
227417_at	0.000115	3.45e-06	-5.71	4.41418	-2.66	2017-03-02	mitochondrial amidoxime reducing component 2
209341_s_at	0.000116	3.46e-06	-5.71	4.41062	-0.742	IKBKB	inhibitor of kappa light polypeptide gene enhancer in B-cells, kinase beta
217783_s_at	0.000116	3.47e-06	-5.71	4.40984	-0.674	YPEL5	yippee like 5
203417_at	0.000116	3.47e-06	5.71	4.40935	2.3	MFAP2	microfibrillar associated protein 2
203469_s_at	0.000116	3.47e-06	-5.71	4.40819	-0.673	CDK10	cyclin dependent kinase 10
231559_at	0.000116	3.48e-06	5.71	4.40608	1.23	NNMT	nicotinamide N-methyltransferase
228097_at	0.000116	3.48e-06	-5.71	4.40589	-2.09	MYLIP	myosin regulatory light chain interacting protein
228001_at	0.000116	3.49e-06	-5.7	4.40342	-1.34	TMEM50B	transmembrane protein 50B
238166_s_at	0.000117	3.51e-06	5.7	4.39814	0.714	C17orf51	chromosome 17 open reading frame 51
201888_s_at	0.000117	3.51e-06	5.7	4.39734	0.869	IL13RA1	interleukin 13 receptor subunit alpha 1
232092_at	0.000117	3.52e-06	5.7	4.39618	0.766	SLC25A51	solute carrier family 25 member 51
206159_at	0.000117	3.52e-06	-5.7	4.39513	-1.46	GDF10	growth differentiation factor 10
229133_s_at	0.000117	3.52e-06	-5.7	4.39494	-0.635	ZNF397	zinc finger protein 397
231576_at	0.000117	3.54e-06	-5.7	4.38998	-2.16
201191_at	0.000117	3.54e-06	-5.7	4.38908	-0.831	PITPNA	phosphatidylinositol transfer protein alpha
214710_s_at	0.000118	3.56e-06	5.7	4.38465	1.76	CCNB1	cyclin B1
206188_at	0.000118	3.57e-06	5.7	4.38218	1.25	ZNF623	zinc finger protein 623
219646_at	0.000118	3.58e-06	5.7	4.37911	1.11	DEF8	differentially expressed in FDCP 8 homolog
243179_at	0.000118	3.58e-06	-5.69	4.37749	-1.78	LOC101928433	uncharacterized LOC101928433
233072_at	0.000118	3.59e-06	5.69	4.37674	0.56	NTNG2	netrin G2
216952_s_at	0.000118	3.59e-06	5.69	4.37672	1.55	LMNB2	lamin B2
228132_at	0.000119	3.62e-06	-5.69	4.36889	-1	ABLIM2	actin binding LIM protein family member 2
211977_at	0.000119	3.62e-06	5.69	4.36799	1.04	GPR107	G protein-coupled receptor 107
220954_s_at	0.000119	3.62e-06	-5.69	4.36668	-1.07	MIR6840///STAG3L5P-PVRIG2P-PILRB///PILRB	microRNA 6840///STAG3L5P-PVRIG2P-PILRB readthrough///paired immunoglobin-like type 2 receptor beta
219546_at	0.00012	3.63e-06	5.69	4.36514	1.21	BMP2K	BMP2 inducible kinase
212020_s_at	0.00012	3.63e-06	5.69	4.36401	1.13	MKI67	marker of proliferation Ki-67
232702_at	0.00012	3.66e-06	5.69	4.3573	0.652	RABGAP1L	RAB GTPase activating protein 1 like
203376_at	0.00012	3.66e-06	-5.69	4.35686	-0.704	CDC40	cell division cycle 40
204790_at	0.00012	3.66e-06	-5.69	4.35667	-1.47	SMAD7	SMAD family member 7
209068_at	0.000121	3.67e-06	-5.69	4.35369	-1.15	HNRNPDL	heterogeneous nuclear ribonucleoprotein D like
204793_at	0.000121	3.68e-06	-5.69	4.35279	-2.49	GPRASP1	G protein-coupled receptor associated sorting protein 1
204602_at	0.000121	3.68e-06	5.69	4.35251	3.71	DKK1	dickkopf WNT signaling pathway inhibitor 1
204779_s_at	0.000121	3.68e-06	5.69	4.35156	1.74	HOXB7	homeobox B7
1554082_a_at	0.000121	3.68e-06	5.68	4.35124	1.22	NOL9	nucleolar protein 9
213970_at	0.000121	3.71e-06	-5.68	4.34532	-1.15	RABL3	RAB, member of RAS oncogene family like 3
227573_s_at	0.000121	3.71e-06	-5.68	4.34504	-0.816	OBSL1	obscurin like 1
203404_at	0.000121	3.71e-06	-5.68	4.34381	-1.08	ARMCX2	armadillo repeat containing, X-linked 2
209992_at	0.000121	3.71e-06	-5.68	4.34307	-1.97	PFKFB2	6-phosphofructo-2-kinase/fructose-2,6-biphosphatase 2
201044_x_at	0.000121	3.72e-06	-5.68	4.34215	-2.33	DUSP1	dual specificity phosphatase 1
37408_at	0.000121	3.72e-06	5.68	4.34166	1.65	MRC2	mannose receptor C type 2
230093_at	0.000122	3.73e-06	-5.68	4.33958	-2.35	RSPH1	radial spoke head 1 homolog
226774_at	0.000122	3.73e-06	-5.68	4.33846	-0.835	FAM120B	family with sequence similarity 120B
228383_at	0.000122	3.74e-06	-5.68	4.33701	-0.768	PNPLA7	patatin like phospholipase domain containing 7
225525_at	0.000122	3.74e-06	-5.68	4.33664	-1.28	KIAA1671	KIAA1671
204915_s_at	0.000122	3.74e-06	5.68	4.33632	1.26	SOX11	SRY-box 11
232926_x_at	0.000122	3.75e-06	5.68	4.33481	0.566	ANKRD19P	ankyrin repeat domain 19, pseudogene
209687_at	0.000122	3.75e-06	-5.68	4.33403	-1.76	CXCL12	C-X-C motif chemokine ligand 12
212814_at	0.000122	3.75e-06	-5.68	4.33261	-1.61	AHCYL2	adenosylhomocysteinase like 2
218673_s_at	0.000123	3.78e-06	5.68	4.32672	1.43	ATG7	autophagy related 7
226437_at	0.000123	3.78e-06	5.68	4.3258	1.54	YIF1B	Yip1 interacting factor homolog B, membrane trafficking protein
227865_at	0.000123	3.79e-06	-5.67	4.32334	-1.21	IDNK	IDNK, gluconokinase
202730_s_at	0.000123	3.8e-06	-5.67	4.32059	-1.73	MIR4680///PDCD4	microRNA 4680///programmed cell death 4 (neoplastic transformation inhibitor)
207826_s_at	0.000123	3.81e-06	-5.67	4.31807	-1.58	ID3	inhibitor of DNA binding 3, HLH protein
219979_s_at	0.000123	3.81e-06	5.67	4.31743	1.51	HIKESHI	Hikeshi, heat shock protein nuclear import factor
234944_s_at	0.000124	3.82e-06	5.67	4.31588	0.922	MTFR2	mitochondrial fission regulator 2
204169_at	0.000124	3.82e-06	5.67	4.31578	0.751	IMPDH1	inosine monophosphate dehydrogenase 1
222206_s_at	0.000124	3.83e-06	5.67	4.31365	0.995	NCLN	nicalin
238043_at	0.000124	3.84e-06	-5.67	4.3118	-1.44	ARID1B	AT-rich interaction domain 1B
220168_at	0.000124	3.84e-06	-5.67	4.31169	-2.2	CASC1	cancer susceptibility candidate 1
204126_s_at	0.000124	3.86e-06	5.67	4.30667	1.99	CDC45	cell division cycle 45
224387_at	0.000124	3.86e-06	5.67	4.30503	0.688	COMMD5	COMM domain containing 5
227349_at	0.000124	3.86e-06	5.67	4.30481	1.08	HELLS	helicase, lymphoid-specific
231926_at	0.000125	3.87e-06	5.67	4.3035	0.917	EPS15L1	epidermal growth factor receptor pathway substrate 15 like 1
205326_at	0.000125	3.87e-06	-5.67	4.30257	-1.48	RAMP3	receptor (G protein-coupled) activity modifying protein 3
224247_s_at	0.000125	3.9e-06	5.66	4.29533	0.912	MRPS10	mitochondrial ribosomal protein S10
204513_s_at	0.000126	3.91e-06	-5.66	4.29429	-1.64	ELMO1	engulfment and cell motility 1
225123_at	0.000126	3.93e-06	-5.66	4.28862	-1.43	SESN3	sestrin 3
1555183_at	0.000126	3.93e-06	5.66	4.28807	0.491	TERF2	telomeric repeat binding factor 2
214804_at	0.000126	3.94e-06	5.66	4.28562	1.34	CENPI	centromere protein I
205194_at	0.000127	3.95e-06	5.66	4.28222	1.17	PSPH	phosphoserine phosphatase
225550_at	0.000127	3.96e-06	-5.66	4.28194	-0.782	CNST	consortin, connexin sorting protein
225853_at	0.000127	3.96e-06	5.66	4.2802	1.32	GNPNAT1	glucosamine-phosphate N-acetyltransferase 1
219269_at	0.000127	3.97e-06	-5.66	4.27908	-1.04	HMBOX1	homeobox containing 1
229864_at	0.000127	3.97e-06	5.66	4.27872	0.715	ELP6	elongator acetyltransferase complex subunit 6
226273_at	0.000127	3.98e-06	5.66	4.27632	0.897	CLCN5	chloride voltage-gated channel 5
221046_s_at	0.000127	3.98e-06	5.66	4.2751	0.83	GTPBP8	GTP binding protein 8 (putative)
226992_at	0.000127	3.99e-06	-5.66	4.2748	-1.32	NOSTRIN	nitric oxide synthase trafficking
233388_at	0.000128	4.02e-06	5.65	4.2661	0.665
226132_s_at	0.000128	4.02e-06	5.65	4.26554	1.69	MANEAL	mannosidase endo-alpha like
219095_at	0.000128	4.03e-06	-5.65	4.26405	-0.595	PLA2G4B///JMJD7-PLA2G4B	phospholipase A2 group IVB///JMJD7-PLA2G4B readthrough
219316_s_at	0.000129	4.04e-06	5.65	4.26163	0.892	FLVCR2	feline leukemia virus subgroup C cellular receptor family member 2
220651_s_at	0.000129	4.04e-06	5.65	4.26088	1.84	MCM10	minichromosome maintenance 10 replication initiation factor
204963_at	0.000129	4.05e-06	-5.65	4.25851	-1.28	SSPN	sarcospan
224330_s_at	0.000129	4.06e-06	5.65	4.25793	0.754	MRPL27	mitochondrial ribosomal protein L27
215134_at	0.000129	4.06e-06	5.65	4.25699	1.06	PI4K2A	phosphatidylinositol 4-kinase type 2 alpha
235398_at	0.000129	4.07e-06	5.65	4.25501	1.02	ZNF805	zinc finger protein 805
225093_at	0.000129	4.07e-06	-5.65	4.25461	-1.19	UTRN	utrophin
222529_at	0.000129	4.07e-06	5.65	4.25395	1.09	SLC25A37	solute carrier family 25 member 37
209836_x_at	0.000129	4.07e-06	5.65	4.25389	1.02	BOLA2B///BOLA2	bolA family member 2B///bolA family member 2
208371_s_at	0.000129	4.08e-06	-5.65	4.25221	-0.758	RING1	ring finger protein 1
231793_s_at	0.000129	4.08e-06	5.65	4.2517	1.88	CAMK2D	calcium/calmodulin dependent protein kinase II delta
232060_at	0.000129	4.09e-06	5.65	4.25063	1.85	ROR1	receptor tyrosine kinase like orphan receptor 1
223647_x_at	0.000129	4.09e-06	5.65	4.25059	0.77	HSCB	HscB mitochondrial iron-sulfur cluster cochaperone
228996_at	0.000129	4.09e-06	5.65	4.25057	0.907	RC3H1	ring finger and CCCH-type domains 1
221747_at	0.00013	4.1e-06	-5.65	4.2471	-1.06	TNS1	tensin 1
218035_s_at	0.00013	4.11e-06	-5.65	4.24539	-1.99	RBM47	RNA binding motif protein 47
211747_s_at	0.00013	4.12e-06	5.64	4.24243	0.889	LSM5	LSM5 homolog, U6 small nuclear RNA and mRNA degradation associated
216554_s_at	0.00013	4.13e-06	5.64	4.24056	1.09	ENO1	enolase 1
1554648_a_at	0.00013	4.13e-06	-5.64	4.23967	-2.19	DUOXA1	dual oxidase maturation factor 1
212408_at	0.00013	4.14e-06	-5.64	4.23844	-0.805	TOR1AIP1	torsin 1A interacting protein 1
211597_s_at	0.000131	4.16e-06	-5.64	4.23408	-2.59	HOPX	HOP homeobox
211051_s_at	0.000131	4.16e-06	5.64	4.23271	0.677	EXTL3	exostosin like glycosyltransferase 3
226806_s_at	0.000131	4.16e-06	-5.64	4.23222	-1.85	NFIA	nuclear factor I A
218668_s_at	0.000131	4.16e-06	5.64	4.23209	1.14	RAP2C	RAP2C, member of RAS oncogene family
237247_at	0.000131	4.17e-06	-5.64	4.23187	-1.12	USP51	ubiquitin specific peptidase 51
222520_s_at	0.000131	4.17e-06	-5.64	4.2302	-1.35	IFT57	intraflagellar transport 57
203650_at	0.000131	4.18e-06	5.64	4.22922	1.47	PROCR	protein C receptor
202731_at	0.000131	4.19e-06	-5.64	4.22677	-1.81	MIR4680///PDCD4	microRNA 4680///programmed cell death 4 (neoplastic transformation inhibitor)
209608_s_at	0.000131	4.2e-06	5.64	4.22503	1.03	ACAT2	acetyl-CoA acetyltransferase 2
223325_at	0.000131	4.2e-06	-5.64	4.22469	-0.941	TXNDC11	thioredoxin domain containing 11
212071_s_at	0.000132	4.22e-06	-5.64	4.21932	-0.928	SPTBN1	spectrin beta, non-erythrocytic 1
208022_s_at	0.000132	4.23e-06	-5.64	4.21808	-1.09	CDC14B	cell division cycle 14B
222930_s_at	0.000133	4.24e-06	5.63	4.21454	0.649	AGMAT	agmatinase
217952_x_at	0.000133	4.25e-06	-5.63	4.21272	-1.02	PHF3	PHD finger protein 3
204285_s_at	0.000133	4.25e-06	5.63	4.21184	2.94	PMAIP1	phorbol-12-myristate-13-acetate-induced protein 1
216119_s_at	0.000133	4.25e-06	-5.63	4.21175	-0.55	SPEF1	sperm flagellar 1
63305_at	0.000133	4.27e-06	-5.63	4.20693	-1.32	PKNOX2	PBX/knotted 1 homeobox 2
214089_at	0.000134	4.28e-06	5.63	4.20525	0.456	RPS8	ribosomal protein S8
225810_at	0.000134	4.29e-06	-5.63	4.20427	-0.768	MTMR10	myotubularin related protein 10
242883_at	0.000134	4.29e-06	-5.63	4.20383	-2.12	OTOS	otospiralin
218104_at	0.000134	4.3e-06	5.63	4.20206	0.714	TEX10	testis expressed 10
210050_at	0.000134	4.3e-06	5.63	4.20181	0.902	TPI1	triosephosphate isomerase 1
203887_s_at	0.000134	4.3e-06	-5.63	4.2006	-1.55	THBD	thrombomodulin
223361_at	0.000134	4.31e-06	5.63	4.19913	0.792	ABRACL	ABRA C-terminal like
200811_at	0.000134	4.31e-06	-5.63	4.19895	-1.55	CIRBP	cold inducible RNA binding protein
1556205_at	0.000134	4.32e-06	-5.63	4.19693	-0.799
224648_at	0.000134	4.32e-06	-5.63	4.19688	-0.996	GPBP1	GC-rich promoter binding protein 1
205883_at	0.000134	4.32e-06	-5.63	4.19582	-2.09	ZBTB16	zinc finger and BTB domain containing 16
208707_at	0.000135	4.35e-06	-5.63	4.19079	-1.51	EIF5	eukaryotic translation initiation factor 5
219876_s_at	0.000136	4.4e-06	-5.62	4.17817	-0.768	GOLGA2P5	golgin A2 pseudogene 5
220623_s_at	0.000136	4.4e-06	-5.62	4.17802	-1.29	TSGA10	testis specific 10
208443_x_at	0.000137	4.42e-06	5.62	4.17425	1.65	SHOX2	short stature homeobox 2
201466_s_at	0.000137	4.44e-06	-5.62	4.16953	-1.85	JUN	Jun proto-oncogene, AP-1 transcription factor subunit
209853_s_at	0.000137	4.44e-06	5.62	4.169	1.13	PSME3	proteasome activator subunit 3
212224_at	0.000138	4.46e-06	-5.62	4.16601	-2.67	ALDH1A1	aldehyde dehydrogenase 1 family member A1
223363_at	0.000138	4.46e-06	5.62	4.16526	1.01	PSMG3	proteasome assembly chaperone 3
230699_at	0.000138	4.47e-06	5.62	4.16413	0.745	PGLS	6-phosphogluconolactonase
237476_at	0.000138	4.48e-06	-5.61	4.1622	-1.13
231331_at	0.000138	4.49e-06	-5.61	4.15979	-3.67
218655_s_at	0.000138	4.49e-06	-5.61	4.15976	-0.516	CWC25	CWC25 spliceosome associated protein homolog
203507_at	0.000138	4.49e-06	5.61	4.15957	1.05	LOC101928634///SNORA67///CD68	uncharacterized LOC101928634///small nucleolar RNA, H/ACA box 67///CD68 molecule
227122_at	0.000138	4.49e-06	-5.61	4.15949	-1.01	ZNF791	zinc finger protein 791
239006_at	0.000138	4.49e-06	-5.61	4.15897	-4.6	SLC26A7	solute carrier family 26 member 7
222594_s_at	0.000138	4.49e-06	5.61	4.1583	0.758	SPATS2	spermatogenesis associated serine rich 2
200910_at	0.000138	4.49e-06	5.61	4.15808	0.645	LOC101927137///CCT3	uncharacterized LOC101927137///chaperonin containing TCP1 subunit 3
221591_s_at	0.000138	4.5e-06	5.61	4.15748	1.08	FAM64A	family with sequence similarity 64 member A
218440_at	0.000138	4.5e-06	-5.61	4.15743	-0.909	MCCC1	methylcrotonoyl-CoA carboxylase 1
1556001_at	0.000138	4.51e-06	5.61	4.15524	0.549	LOC284939///MAPK8IP2	uncharacterized LOC284939///mitogen-activated protein kinase 8 interacting protein 2
205606_at	0.000138	4.52e-06	-5.61	4.15372	-0.749	LRP6	LDL receptor related protein 6
225133_at	0.000138	4.52e-06	-5.61	4.15255	-0.923	KLF3	Kruppel like factor 3
217978_s_at	0.000138	4.52e-06	-5.61	4.15209	-0.79	UBE2Q1	ubiquitin conjugating enzyme E2 Q1
235961_at	0.000138	4.53e-06	5.61	4.15108	1.05	GPR161	G protein-coupled receptor 161
223491_at	0.000138	4.53e-06	5.61	4.15094	1.14	COMMD2	COMM domain containing 2
218782_s_at	0.000139	4.54e-06	5.61	4.14825	1.13	ATAD2	ATPase family, AAA domain containing 2
216333_x_at	0.000139	4.55e-06	-5.61	4.14583	-1.01	TNXB///TNXA	tenascin XB///tenascin XA (pseudogene)
226198_at	0.000139	4.55e-06	-5.61	4.14523	-0.952	TOM1L2	target of myb1 like 2 membrane trafficking protein
236489_at	0.000139	4.56e-06	-5.61	4.14452	-2.64	ADGRF1	adhesion G protein-coupled receptor F1
230300_at	0.00014	4.58e-06	-5.61	4.13965	-1.7	PSMA5	proteasome subunit alpha 5
228868_x_at	0.00014	4.59e-06	5.61	4.13802	1.49	CDT1	chromatin licensing and DNA replication factor 1
226777_at	0.00014	4.6e-06	5.61	4.13629	3.2	ADAM12	ADAM metallopeptidase domain 12
238480_at	0.00014	4.6e-06	5.61	4.1359	1.97	TTC39C	tetratricopeptide repeat domain 39C
229311_at	0.00014	4.6e-06	-5.6	4.13576	-0.67	GKAP1	G kinase anchoring protein 1
242599_at	0.000141	4.63e-06	-5.6	4.12976	-1.19
227419_x_at	0.000141	4.63e-06	-5.6	4.12891	-1.28	PLAC9	placenta specific 9
215127_s_at	0.000141	4.64e-06	5.6	4.12831	0.827	RBMS1	RNA binding motif single stranded interacting protein 1
226745_at	0.000141	4.66e-06	-5.6	4.12397	-1.2	CYP4V2	cytochrome P450 family 4 subfamily V member 2
230661_at	0.000142	4.67e-06	-5.6	4.12202	-0.709	LOC286191	uncharacterized LOC286191
212196_at	0.000142	4.68e-06	-5.6	4.1191	-0.911	IL6ST	interleukin 6 signal transducer
229947_at	0.000142	4.69e-06	5.6	4.11737	1.73	PI15	peptidase inhibitor 15
1557690_x_at	0.000142	4.69e-06	5.6	4.11633	0.702
238204_at	0.000142	4.7e-06	-5.6	4.11442	-1.82
223487_x_at	0.000142	4.71e-06	5.6	4.11317	1.5	GNB4	G protein subunit beta 4
1554942_a_at	0.000142	4.71e-06	-5.6	4.11249	-0.965	KLHL14	kelch like family member 14
202566_s_at	0.000142	4.71e-06	-5.6	4.11201	-1.2	SVIL	supervillin
203746_s_at	0.000143	4.73e-06	5.6	4.10925	1.24	HCCS	holocytochrome c synthase
34697_at	0.000143	4.74e-06	-5.59	4.1059	-0.547	LRP6	LDL receptor related protein 6
205687_at	0.000143	4.75e-06	5.59	4.10494	1.14	UBFD1	ubiquitin family domain containing 1
201065_s_at	0.000144	4.77e-06	-5.59	4.1012	-0.663	GTF2IP4///GTF2IP1///GTF2I	general transcription factor IIi pseudogene 4///general transcription factor IIi pseudogene 1///general transcription factor IIi
203665_at	0.000144	4.78e-06	5.59	4.09883	1.83	HMOX1	heme oxygenase 1
223912_s_at	0.000144	4.78e-06	5.59	4.0988	0.546	CLN8	ceroid-lipofuscinosis, neuronal 8
221796_at	0.000144	4.78e-06	-5.59	4.09806	-3.89	NTRK2	neurotrophic receptor tyrosine kinase 2
225781_at	0.000144	4.78e-06	-5.59	4.09751	-0.797	MAPK9	mitogen-activated protein kinase 9
218298_s_at	0.000144	4.8e-06	-5.59	4.0946	-0.824	C14orf159	chromosome 14 open reading frame 159
225799_at	0.000144	4.8e-06	5.59	4.09449	1.71	LOC101930489///MIR4435-2HG///LINC00152	uncharacterized LOC101930489///MIR4435-2 host gene///long intergenic non-protein coding RNA 152
237411_at	0.000144	4.81e-06	5.59	4.09279	2.18	ADAMTS6	ADAM metallopeptidase with thrombospondin type 1 motif 6
225395_s_at	0.000144	4.81e-06	-5.59	4.09221	-0.977	FAM120AOS	family with sequence similarity 120A opposite strand
219060_at	0.000145	4.82e-06	5.59	4.09068	1.11	WDYHV1	WDYHV motif containing 1
237300_at	0.000145	4.82e-06	5.59	4.08974	0.623	PSMA3	proteasome subunit alpha 3
1554408_a_at	0.000145	4.83e-06	5.59	4.08899	1.71	TK1	thymidine kinase 1
212662_at	0.000145	4.83e-06	5.59	4.08764	1.66	PVR	poliovirus receptor
225504_at	0.000145	4.84e-06	-5.59	4.08716	-1.18	HMBOX1	homeobox containing 1
229323_at	0.000145	4.84e-06	-5.59	4.08645	-1.15	LINC00959	long intergenic non-protein coding RNA 959
1557776_at	0.000145	4.84e-06	-5.59	4.08578	-1.53	LOC101928303	uncharacterized LOC101928303
205714_s_at	0.000146	4.89e-06	-5.58	4.07734	-0.584	ZMYND10	zinc finger MYND-type containing 10
206069_s_at	0.000147	4.91e-06	-5.58	4.07273	-2.5	ACADL	acyl-CoA dehydrogenase, long chain
228131_at	0.000147	4.92e-06	-5.58	4.07129	-0.762	ERCC1	ERCC excision repair 1, endonuclease non-catalytic subunit
213848_at	0.000147	4.92e-06	5.58	4.07004	1.42	DUSP7	dual specificity phosphatase 7
218336_at	0.000147	4.92e-06	5.58	4.06997	0.671	PFDN2	prefoldin subunit 2
238485_at	0.000148	4.96e-06	-5.58	4.06314	-0.769	IQCH-AS1	IQCH antisense RNA 1
1568623_a_at	0.000149	5.02e-06	5.57	4.05172	1.15	SLC35E4	solute carrier family 35 member E4
235542_at	0.000149	5.02e-06	5.57	4.05149	1.19	TET3	tet methylcytosine dioxygenase 3
207557_s_at	0.000149	5.02e-06	-5.57	4.0505	-1.2	RYR2	ryanodine receptor 2
220658_s_at	0.00015	5.04e-06	5.57	4.04737	2.24	ARNTL2	aryl hydrocarbon receptor nuclear translocator like 2
213103_at	0.00015	5.05e-06	-5.57	4.04573	-1.53	STARD13	StAR related lipid transfer domain containing 13
204288_s_at	0.00015	5.05e-06	-5.57	4.04559	-2.04	SORBS2	sorbin and SH3 domain containing 2
1552307_a_at	0.000151	5.08e-06	5.57	4.03948	1.1	TTC39C	tetratricopeptide repeat domain 39C
238178_at	0.000151	5.09e-06	-5.57	4.03802	-2.87
1558942_at	0.000151	5.09e-06	5.57	4.037	0.706	ZNF765	zinc finger protein 765
206411_s_at	0.000151	5.1e-06	5.57	4.03622	0.745	ABL2	ABL proto-oncogene 2, non-receptor tyrosine kinase
221550_at	0.000152	5.12e-06	5.57	4.03174	0.876	COX15	COX15, cytochrome c oxidase assembly homolog
219774_at	0.000152	5.12e-06	5.57	4.0311	0.792	CCDC93	coiled-coil domain containing 93
203662_s_at	0.000152	5.13e-06	-5.57	4.0306	-1.53	TMOD1	tropomodulin 1
1553977_a_at	0.000152	5.14e-06	-5.57	4.02823	-1.53	CYP39A1	cytochrome P450 family 39 subfamily A member 1
218740_s_at	0.000152	5.15e-06	-5.56	4.02623	-0.897	CDK5RAP3	CDK5 regulatory subunit associated protein 3
206068_s_at	0.000152	5.15e-06	-5.56	4.02619	-2.45	ACADL	acyl-CoA dehydrogenase, long chain
209286_at	0.000152	5.15e-06	5.56	4.02526	1.37	CDC42EP3	CDC42 effector protein 3
201964_at	0.000153	5.17e-06	-5.56	4.02298	-0.853	SETX	senataxin
203054_s_at	0.000153	5.17e-06	-5.56	4.02188	-0.968	TCTA	T-cell leukemia translocation altered
221880_s_at	0.000153	5.17e-06	-5.56	4.02173	-1.35	FAM174B	family with sequence similarity 174 member B
213427_at	0.000153	5.17e-06	5.56	4.02163	0.894	RPP40	ribonuclease P/MRP subunit p40
202888_s_at	0.000153	5.18e-06	5.56	4.02011	2.05	ANPEP	alanyl aminopeptidase, membrane
218349_s_at	0.000153	5.2e-06	5.56	4.01736	1.81	ZWILCH	zwilch kinetochore protein
225834_at	0.000153	5.21e-06	5.56	4.01495	3.06	FAM72A///FAM72D///FAM72B///FAM72C	family with sequence similarity 72 member A///family with sequence similarity 72 member D///family with sequence similarity 72 member B///family with sequence similarity 72 member C
235266_at	0.000153	5.22e-06	5.56	4.01373	1.78	ATAD2	ATPase family, AAA domain containing 2
219973_at	0.000153	5.22e-06	5.56	4.01244	1.59	ARSJ	arylsulfatase family member J
217943_s_at	0.000153	5.22e-06	5.56	4.0122	1.11	MAP7D1	MAP7 domain containing 1
225609_at	0.000153	5.23e-06	5.56	4.01203	0.999	GSR	glutathione-disulfide reductase
208927_at	0.000154	5.23e-06	-5.56	4.01051	-0.975	SPOP	speckle type BTB/POZ protein
227599_at	0.000154	5.23e-06	5.56	4.01047	1.01	MB21D2	Mab-21 domain containing 2
206451_at	0.000154	5.25e-06	5.56	4.00783	1.01	TBCCD1	TBCC domain containing 1
230448_at	0.000154	5.25e-06	5.56	4.00727	1.07	SLC38A10	solute carrier family 38 member 10
227792_at	0.000155	5.28e-06	5.56	4.0014	1.05	ITPRIPL2	inositol 1,4,5-trisphosphate receptor interacting protein like 2
200049_at	0.000155	5.29e-06	-5.55	3.99994	-0.871	KAT7	lysine acetyltransferase 7
204639_at	0.000155	5.3e-06	5.55	3.99918	1.68	ADA	adenosine deaminase
238423_at	0.000155	5.3e-06	-5.55	3.99895	-1.28	SYTL3	synaptotagmin like 3
230706_s_at	0.000155	5.31e-06	5.55	3.99638	0.706	CAMK2N2	calcium/calmodulin dependent protein kinase II inhibitor 2
206253_at	0.000155	5.32e-06	-5.55	3.99433	-1.67	DLG2	discs large MAGUK scaffold protein 2
205598_at	0.000156	5.33e-06	5.55	3.99282	0.659	TRAIP	TRAF interacting protein
1554008_at	0.000156	5.33e-06	5.55	3.99227	1.73	OSMR	oncostatin M receptor
224780_at	0.000156	5.34e-06	-5.55	3.99029	-0.772	RBM17	RNA binding motif protein 17
223700_at	0.000156	5.35e-06	5.55	3.98868	1.65	MND1	meiotic nuclear divisions 1
212697_at	0.000156	5.36e-06	5.55	3.98668	0.843	FAM134C	family with sequence similarity 134 member C
221430_s_at	0.000156	5.37e-06	-5.55	3.98638	-1.68	RNF146	ring finger protein 146
222640_at	0.000157	5.4e-06	5.55	3.97948	0.975	DNMT3A	DNA methyltransferase 3 alpha
234811_at	0.000157	5.42e-06	5.55	3.97714	0.431	CENPN	centromere protein N
230305_at	0.000157	5.42e-06	-5.55	3.97711	-1.1	DNAJC15	DnaJ heat shock protein family (Hsp40) member C15
216973_s_at	0.000158	5.44e-06	5.54	3.97293	1.38	HOXB7	homeobox B7
213637_at	0.000158	5.45e-06	5.54	3.9709	0.887	DDX52	DEAD-box helicase 52
202338_at	0.000159	5.47e-06	5.54	3.96791	1.97	TK1	thymidine kinase 1
210135_s_at	0.000159	5.48e-06	5.54	3.96669	2.26	SHOX2	short stature homeobox 2
203888_at	0.000159	5.48e-06	-5.54	3.96617	-1.61	THBD	thrombomodulin
204141_at	0.000159	5.48e-06	5.54	3.96537	2.21	TUBB2A	tubulin beta 2A class IIa
210879_s_at	0.000159	5.49e-06	5.54	3.96448	0.921	RAB11FIP5	RAB11 family interacting protein 5
241068_at	0.000159	5.5e-06	5.54	3.96307	1.01	IGSF6	immunoglobulin superfamily member 6
201479_at	0.000159	5.5e-06	5.54	3.96264	0.431	MIR664B///SNORA56///DKC1	microRNA 664b///small nucleolar RNA, H/ACA box 56///dyskerin pseudouridine synthase 1
221951_at	0.000159	5.51e-06	-5.54	3.96123	-1.03	TMEM80	transmembrane protein 80
227873_at	0.00016	5.52e-06	-5.54	3.95901	-0.728	TXNDC15	thioredoxin domain containing 15
227990_at	0.00016	5.55e-06	-5.54	3.95448	-0.814	SLU7	SLU7 homolog, splicing factor
208374_s_at	0.00016	5.55e-06	5.54	3.95338	0.746	CAPZA1	capping actin protein of muscle Z-line alpha subunit 1
222543_at	0.000161	5.56e-06	5.54	3.95107	0.555	DERL1	derlin 1
225522_at	0.000161	5.58e-06	-5.54	3.94907	-0.94	AAK1	AP2 associated kinase 1
214076_at	0.000162	5.61e-06	-5.53	3.94375	-0.696	GFOD2	glucose-fructose oxidoreductase domain containing 2
223264_at	0.000162	5.63e-06	5.53	3.94043	0.681	MESDC1	mesoderm development candidate 1
212566_at	0.000163	5.66e-06	5.53	3.93508	1.04	MAP4	microtubule associated protein 4
225726_s_at	0.000163	5.67e-06	-5.53	3.9321	-2.61	PLEKHH1	pleckstrin homology, MyTH4 and FERM domain containing H1
205704_s_at	0.000163	5.68e-06	5.53	3.93086	1.06	ATP6V0A2	ATPase H+ transporting V0 subunit a2
1569241_a_at	0.000164	5.69e-06	5.53	3.92926	1.23	ZNF93	zinc finger protein 93
210194_at	0.000164	5.69e-06	-5.53	3.92869	-1.49	PLA2R1	phospholipase A2 receptor 1
221437_s_at	0.000164	5.7e-06	5.53	3.92793	1.01	MRPS15	mitochondrial ribosomal protein S15
201016_at	0.000164	5.71e-06	5.53	3.9257	1.24	EIF1AX	eukaryotic translation initiation factor 1A, X-linked
205353_s_at	0.000164	5.72e-06	-5.53	3.92515	-1.54	PEBP1	phosphatidylethanolamine binding protein 1
222409_at	0.000164	5.72e-06	5.53	3.92481	1.34	CORO1C	coronin 1C
212174_at	0.000164	5.72e-06	5.53	3.92394	0.91	AK2	adenylate kinase 2
202744_at	0.000165	5.77e-06	-5.52	3.91602	-1.6	SLC20A2	solute carrier family 20 member 2
213364_s_at	0.000167	5.82e-06	-5.52	3.90756	-1.92	SNX1	sorting nexin 1
225928_at	0.000167	5.82e-06	-5.52	3.90745	-0.937	VTI1B	vesicle transport through interaction with t-SNAREs 1B
212943_at	0.000167	5.84e-06	-5.52	3.90404	-0.88	C2CD5	C2 calcium dependent domain containing 5
217313_at	0.000167	5.84e-06	5.52	3.90387	0.699
225082_at	0.000167	5.85e-06	5.52	3.90242	0.635	CPSF3	cleavage and polyadenylation specific factor 3
1563853_at	0.000167	5.86e-06	5.52	3.90141	0.555	LOC283045	uncharacterized LOC283045
236849_at	0.000167	5.86e-06	5.52	3.90136	0.959	VTI1A	vesicle transport through interaction with t-SNAREs 1A
226599_at	0.000167	5.87e-06	-5.52	3.90001	-1.94	FHDC1	FH2 domain containing 1
242521_at	0.000167	5.88e-06	5.52	3.89841	1.23	CARD8-AS1	CARD8 antisense RNA 1
205727_at	0.000168	5.9e-06	5.52	3.89512	0.865	TEP1	telomerase associated protein 1
223339_at	0.000168	5.9e-06	-5.52	3.89457	-1.09	ATPIF1	ATPase inhibitory factor 1
224605_at	0.000168	5.91e-06	-5.52	3.89356	-0.789	C4orf3	chromosome 4 open reading frame 3
210826_x_at	0.000168	5.91e-06	-5.51	3.89307	-0.678	RAD17	RAD17 checkpoint clamp loader component
1559550_s_at	0.000168	5.92e-06	5.51	3.89153	0.298
219334_s_at	0.000168	5.92e-06	5.51	3.89042	0.968	NABP1	nucleic acid binding protein 1
244317_at	0.000168	5.93e-06	-5.51	3.88937	-1.08	KIAA1324L	KIAA1324 like
217834_s_at	0.000169	5.94e-06	5.51	3.88781	0.682	SYNCRIP	synaptotagmin binding cytoplasmic RNA interacting protein
1558943_x_at	0.000169	5.94e-06	5.51	3.88748	0.766	ZNF765	zinc finger protein 765
229073_at	0.000169	5.97e-06	-5.51	3.88339	-2.47	PRTG	protogenin
222685_at	0.00017	6e-06	5.51	3.87892	1.14	HAUS6	HAUS augmin like complex subunit 6
201482_at	0.00017	6e-06	5.51	3.87809	1.38	QSOX1	quiescin sulfhydryl oxidase 1
213451_x_at	0.000171	6.03e-06	-5.51	3.87363	-0.958	TNXB///TNXA	tenascin XB///tenascin XA (pseudogene)
218590_at	0.000172	6.09e-06	5.5	3.86367	0.968	C10orf2	chromosome 10 open reading frame 2
201242_s_at	0.000173	6.1e-06	-5.5	3.86173	-1.51	ATP1B1	ATPase Na+/K+ transporting subunit beta 1
222689_at	0.000173	6.11e-06	5.5	3.86044	1.22	ACER3	alkaline ceramidase 3
1556026_at	0.000173	6.11e-06	-5.5	3.85988	-1.17	LINC00893	long intergenic non-protein coding RNA 893
220789_s_at	0.000173	6.13e-06	5.5	3.85661	1.09	SNORA5B///TBRG4	small nucleolar RNA, H/ACA box 5B///transforming growth factor beta regulator 4
40446_at	0.000174	6.16e-06	-5.5	3.85214	-0.812	PHF1	PHD finger protein 1
202311_s_at	0.000174	6.17e-06	5.5	3.85175	3.05	COL1A1	collagen type I alpha 1 chain
219077_s_at	0.000174	6.18e-06	-5.5	3.8496	-1.69	WWOX	WW domain containing oxidoreductase
217983_s_at	0.000175	6.19e-06	-5.5	3.84726	-1.49	RNASET2	ribonuclease T2
206071_s_at	0.000175	6.21e-06	-5.5	3.84404	-0.654	EPHA3	EPH receptor A3
223939_at	0.000175	6.22e-06	-5.5	3.84393	-1.95	SUCNR1	succinate receptor 1
202072_at	0.000175	6.22e-06	5.5	3.8436	0.989	HNRNPL	heterogeneous nuclear ribonucleoprotein L
210571_s_at	0.000175	6.23e-06	-5.5	3.84205	-1.08	CMAHP	cytidine monophospho-N-acetylneuraminic acid hydroxylase, pseudogene
217881_s_at	0.000175	6.23e-06	-5.5	3.84138	-0.746	CDC27	cell division cycle 27
1557558_s_at	0.000175	6.24e-06	-5.5	3.84025	-0.585	MATN1-AS1	MATN1 antisense RNA 1
225343_at	0.000175	6.24e-06	-5.5	3.8401	-0.588	TMED8	transmembrane p24 trafficking protein family member 8
1554159_a_at	0.000175	6.25e-06	-5.49	3.83894	-1.49	ZMYND11	zinc finger MYND-type containing 11
226687_at	0.000176	6.26e-06	-5.49	3.83673	-1.29	PRPF40A	pre-mRNA processing factor 40 homolog A
223406_x_at	0.000176	6.28e-06	-5.49	3.83386	-0.454	FAM192A	family with sequence similarity 192 member A
226490_at	0.000177	6.32e-06	5.49	3.82787	1.59	NHSL1	NHS like 1
204914_s_at	0.000177	6.32e-06	5.49	3.82725	1.74	SOX11	SRY-box 11
239262_at	0.000177	6.32e-06	-5.49	3.82707	-2.51
213190_at	0.000178	6.34e-06	-5.49	3.82398	-0.853	COG7	component of oligomeric golgi complex 7
205646_s_at	0.000178	6.35e-06	5.49	3.82335	1.63	PAX6	paired box 6
38487_at	0.000179	6.39e-06	5.49	3.81745	1.56	STAB1	stabilin 1
216908_x_at	0.000179	6.39e-06	-5.49	3.81651	-1.44	RRN3P1	RRN3 homolog, RNA polymerase I transcription factor pseudogene 1
229177_at	0.000179	6.39e-06	-5.49	3.81643	-3.81	C16orf89	chromosome 16 open reading frame 89
214426_x_at	0.000179	6.41e-06	5.49	3.81461	0.924	CHAF1A	chromatin assembly factor 1 subunit A
235407_at	0.00018	6.44e-06	5.48	3.80932	1.12	RABGEF1	RAB guanine nucleotide exchange factor 1
202824_s_at	0.00018	6.45e-06	5.48	3.80825	0.687	TCEB1	transcription elongation factor B subunit 1
200759_x_at	0.00018	6.45e-06	-5.48	3.80744	-0.572	NFE2L1	nuclear factor, erythroid 2 like 1
220238_s_at	0.00018	6.47e-06	5.48	3.80536	1.57	KLHL7	kelch like family member 7
225346_at	0.00018	6.48e-06	-5.48	3.80326	-1.74	MTERF2	mitochondrial transcription termination factor 2
204315_s_at	0.000181	6.51e-06	5.48	3.79949	2.59	GTSE1	G2 and S-phase expressed 1
215443_at	0.000181	6.51e-06	-5.48	3.79898	-3.75	TSHR	thyroid stimulating hormone receptor
212970_at	0.000181	6.52e-06	-5.48	3.7974	-1.09	APBB2	amyloid beta precursor protein binding family B member 2
202233_s_at	0.000182	6.55e-06	5.48	3.79297	0.649	UQCRHL///UQCRH	ubiquinol-cytochrome c reductase hinge protein like///ubiquinol-cytochrome c reductase hinge protein
239747_s_at	0.000182	6.57e-06	-5.48	3.78988	-0.616
202627_s_at	0.000183	6.6e-06	5.48	3.78601	3	SERPINE1	serpin family E member 1
1564757_a_at	0.000183	6.61e-06	-5.47	3.7838	-0.949	CCDC148	coiled-coil domain containing 148
222773_s_at	0.000184	6.63e-06	-5.47	3.78077	-1.53	GALNT12	polypeptide N-acetylgalactosaminyltransferase 12
231371_at	0.000185	6.68e-06	-5.47	3.77374	-1.02	TDRD10	tudor domain containing 10
228180_at	0.000185	6.69e-06	-5.47	3.7723	-1.16
209030_s_at	0.000185	6.69e-06	-5.47	3.7721	-2.16	CADM1	cell adhesion molecule 1
209709_s_at	0.000185	6.69e-06	5.47	3.77191	1.7	HMMR	hyaluronan mediated motility receptor
207757_at	0.000185	6.7e-06	-5.47	3.77184	-1.04	ZFP2	ZFP2 zinc finger protein
230464_at	0.000185	6.7e-06	5.47	3.77071	0.835	S1PR5	sphingosine-1-phosphate receptor 5
215768_at	0.000186	6.72e-06	-5.47	3.76793	-2.59
1568957_x_at	0.000186	6.74e-06	5.47	3.76473	1.17	SRGAP2C///SRGAP2B///SRGAP2	SLIT-ROBO Rho GTPase activating protein 2C///SLIT-ROBO Rho GTPase activating protein 2B///SLIT-ROBO Rho GTPase activating protein 2
218809_at	0.000187	6.77e-06	5.47	3.76135	0.827	PANK2	pantothenate kinase 2
234303_s_at	0.000187	6.77e-06	5.47	3.76129	0.749	GPR85	G protein-coupled receptor 85
211317_s_at	0.000187	6.77e-06	-5.47	3.76103	-1.23	CFLAR	CASP8 and FADD like apoptosis regulator
223570_at	0.000187	6.77e-06	5.47	3.76099	1.43	MCM10	minichromosome maintenance 10 replication initiation factor
205620_at	0.000187	6.77e-06	-5.47	3.76052	-1.19	F10	coagulation factor X
230057_at	0.000187	6.77e-06	-5.47	3.76039	-0.606	LOC285178	uncharacterized LOC285178
206953_s_at	0.000187	6.78e-06	-5.47	3.75939	-1.74	ADGRL2	adhesion G protein-coupled receptor L2
1553718_at	0.000187	6.81e-06	-5.46	3.75541	-0.704	ZNF548	zinc finger protein 548
240451_at	0.000188	6.83e-06	-5.46	3.75266	-1.52
224586_x_at	0.000188	6.86e-06	5.46	3.74855	0.827	SUB1	SUB1 homolog, transcriptional regulator
207005_s_at	0.000189	6.86e-06	-5.46	3.74765	-0.805	BCL2	BCL2, apoptosis regulator
214162_at	0.000189	6.88e-06	-5.46	3.74589	-1.27	ASXL3	additional sex combs like 3, transcriptional regulator
222150_s_at	0.000189	6.88e-06	-5.46	3.74525	-1.37	GSAP	gamma-secretase activating protein
201597_at	0.000189	6.89e-06	5.46	3.74342	0.703	COX7A2	cytochrome c oxidase subunit 7A2
212917_x_at	0.000189	6.9e-06	5.46	3.74288	1.18	RECQL	RecQ like helicase
204331_s_at	0.000189	6.9e-06	5.46	3.74235	1.3	MRPS12	mitochondrial ribosomal protein S12
234005_x_at	0.000189	6.9e-06	-5.46	3.74221	-0.54	STK36	serine/threonine kinase 36
203358_s_at	0.000189	6.91e-06	5.46	3.7414	2.37	EZH2	enhancer of zeste 2 polycomb repressive complex 2 subunit
227640_s_at	0.00019	6.96e-06	5.46	3.73455	0.73	RP9P///RP9	retinitis pigmentosa 9 pseudogene///retinitis pigmentosa 9 (autosomal dominant)
[truncated: 52,676 more rows]
