# Supplementary material for: Integrated Bioinformatics Analysis of Master Regulators in Anaplastic Thyroid Carcinoma
Source: Biomed Res Int. 2019 Apr 28;2019:9734576. doi: 10.1155/2019/9734576 (PMC6512074; doi:10.1155/2019/9734576)
Supplement: Supplementary Materials — The tables with the full list of detected genes in each dataset along with their intensities, the fold changes, and the P values were uploaded in Supplementary Materials. Moreover, the Relative Log Expression (RLE) plots of GSE33630, GSE29265, and GSE65144 were also conducted and uploaded (See Figures S1–S3 in the Supplementary Materials for comprehensive image analysis). [file 9734576.f1.zip › GSE29265_series_matrix.txt]

!Series_title	"Sporadic vs. Post-Chernobyl Papillary vs. Anaplastic Thyroid Cancers"
!Series_geo_accession	"GSE29265"
!Series_status	"Public on Jun 01 2012"
!Series_submission_date	"May 12 2011"
!Series_last_update_date	"May 05 2017"
!Series_summary	"We profiled the gene expression of anaplastic thyroid cancers of Belgian patients."
!Series_summary	"We compared these with the expression profile of a cohort of papillary thyroid tumors both from the Chernobyl Tissues Bank (CTB) and French patients with no history of exposure to radiations, along with their patient-matched healthy adjacent thyroid."
!Series_overall_design	"A group of nine anaplastic thyroid carcinomas (ATCs), together with twenty papillary thyroid carcinomas (PTCs) paired with their respective adjacent tissues (N), were hybridized onto Affymetrix U133 Plus 2.0 arrays. PTCs were obtained from the Ambroise Paré Hospital (Boulogne, France; sporadic PTC, n=10) and from the Chernobyl Tissue Bank (CTB, www.chernobyltissuebank.com) (post-Chernobyl PTC, n=10). ATCs were obtained from the Jules Bordet Institute (Brussels) and the Ambroise Paré Hospital (France)."
!Series_type	"Expression profiling by array"
!Series_contributor	"Gil,,Tomas"
!Series_contributor	"Detours,,Vincent"
!Series_sample_id	"GSM723320 GSM723321 GSM723322 GSM723323 GSM723324 GSM723325 GSM723326 GSM723327 GSM723328 GSM723329 GSM723330 GSM723331 GSM723332 GSM723333 GSM723334 GSM723335 GSM723336 GSM723337 GSM723338 GSM723339 GSM723340 GSM723341 GSM723342 GSM723343 GSM723344 GSM723345 GSM723346 GSM723347 GSM723348 GSM723349 GSM723350 GSM723351 GSM723352 GSM723353 GSM723354 GSM723355 GSM723356 GSM723357 GSM723358 GSM723359 GSM723360 GSM723361 GSM723362 GSM723363 GSM723364 GSM723365 GSM723366 GSM723367 GSM723368 "
!Series_contact_name	"Gil,,Tomas"
!Series_contact_email	"gil.tomas@ulb.ac.be"
!Series_contact_department	"IRIBHM"
!Series_contact_institute	"ULB"
!Series_contact_address	"808 route de Lennik"
!Series_contact_city	"Brussels"
!Series_contact_zip/postal_code	"1070"
!Series_contact_country	"Belgium"
!Series_supplementary_file	"ftp://ftp.ncbi.nlm.nih.gov/pub/geo/DATA/supplementary/series/GSE29265/GSE29265_RAW.tar"
!Series_platform_id	"GPL570"
!Series_platform_taxid	"9606"
!Series_sample_taxid	"9606"
!Series_relation	"BioProject: https://www.ncbi.nlm.nih.gov/bioproject/PRJNA140273"

!Sample_title	"Anaplastic thyroid carcinoma ATC1"	"Anaplastic thyroid carcinoma ATC2"	"Anaplastic thyroid carcinoma ATC3"	"Anaplastic thyroid carcinoma ATC4"	"Anaplastic thyroid carcinoma ATC5"	"Anaplastic thyroid carcinoma ATC6"	"Anaplastic thyroid carcinoma ATC7"	"Anaplastic thyroid carcinoma ATC8"	"Anaplastic thyroid carcinoma ATC10"	"Patient-matched non-tumor control NPTC6"	"Patient-matched non-tumor control NPTC7"	"Patient-matched non-tumor control NPTC8"	"Patient-matched non-tumor control NPTC9"	"Patient-matched non-tumor control NPTC14"	"Patient-matched non-tumor control NPTC18"	"Patient-matched non-tumor control NPTC19"	"Patient-matched non-tumor control NPTC20"	"Patient-matched non-tumor control NPTC23"	"Patient-matched non-tumor control NPTC26"	"Papillary thyroid carcinoma PTC6"	"Papillary thyroid carcinoma PTC7"	"Papillary thyroid carcinoma PTC8"	"Papillary thyroid carcinoma PTC9"	"Papillary thyroid carcinoma PTC14"	"Papillary thyroid carcinoma PTC18"	"Papillary thyroid carcinoma PTC19"	"Papillary thyroid carcinoma PTC20"	"Papillary thyroid carcinoma PTC23"	"Papillary thyroid carcinoma PTC26"	"Patient-matched non-tumor control S405N"	"Papillary thyroid carcinoma S405T"	"Patient-matched non-tumor control S409N"	"Papillary thyroid carcinoma S409T"	"Patient-matched non-tumor control S415N"	"Papillary thyroid carcinoma S415T"	"Patient-matched non-tumor control S418N"	"Papillary thyroid carcinoma S418T"	"Patient-matched non-tumor control S420N"	"Papillary thyroid carcinoma S420T"	"Patient-matched non-tumor control S422N"	"Papillary thyroid carcinoma S422T"	"Patient-matched non-tumor control S423N"	"Papillary thyroid carcinoma S423T"	"Patient-matched non-tumor control S425N"	"Papillary thyroid carcinoma S425T"	"Patient-matched non-tumor control V519N"	"Papillary thyroid carcinoma V519T"	"Patient-matched non-tumor control V608N"	"Papillary thyroid carcinoma V608T"
!Sample_geo_accession	"GSM723320"	"GSM723321"	"GSM723322"	"GSM723323"	"GSM723324"	"GSM723325"	"GSM723326"	"GSM723327"	"GSM723328"	"GSM723329"	"GSM723330"	"GSM723331"	"GSM723332"	"GSM723333"	"GSM723334"	"GSM723335"	"GSM723336"	"GSM723337"	"GSM723338"	"GSM723339"	"GSM723340"	"GSM723341"	"GSM723342"	"GSM723343"	"GSM723344"	"GSM723345"	"GSM723346"	"GSM723347"	"GSM723348"	"GSM723349"	"GSM723350"	"GSM723351"	"GSM723352"	"GSM723353"	"GSM723354"	"GSM723355"	"GSM723356"	"GSM723357"	"GSM723358"	"GSM723359"	"GSM723360"	"GSM723361"	"GSM723362"	"GSM723363"	"GSM723364"	"GSM723365"	"GSM723366"	"GSM723367"	"GSM723368"
!Sample_status	"Public on Jun 01 2012"	"Public on Jun 01 2012"	"Public on Jun 01 2012"	"Public on Jun 01 2012"	"Public on Jun 01 2012"	"Public on Jun 01 2012"	"Public on Jun 01 2012"	"Public on Jun 01 2012"	"Public on Jun 01 2012"	"Public on Jun 01 2012"	"Public on Jun 01 2012"	"Public on Jun 01 2012"	"Public on Jun 01 2012"	"Public on Jun 01 2012"	"Public on Jun 01 2012"	"Public on Jun 01 2012"	"Public on Jun 01 2012"	"Public on Jun 01 2012"	"Public on Jun 01 2012"	"Public on Jun 01 2012"	"Public on Jun 01 2012"	"Public on Jun 01 2012"	"Public on Jun 01 2012"	"Public on Jun 01 2012"	"Public on Jun 01 2012"	"Public on Jun 01 2012"	"Public on Jun 01 2012"	"Public on Jun 01 2012"	"Public on Jun 01 2012"	"Public on Jun 01 2012"	"Public on Jun 01 2012"	"Public on Jun 01 2012"	"Public on Jun 01 2012"	"Public on Jun 01 2012"	"Public on Jun 01 2012"	"Public on Jun 01 2012"	"Public on Jun 01 2012"	"Public on Jun 01 2012"	"Public on Jun 01 2012"	"Public on Jun 01 2012"	"Public on Jun 01 2012"	"Public on Jun 01 2012"	"Public on Jun 01 2012"	"Public on Jun 01 2012"	"Public on Jun 01 2012"	"Public on Jun 01 2012"	"Public on Jun 01 2012"	"Public on Jun 01 2012"	"Public on Jun 01 2012"
!Sample_submission_date	"May 12 2011"	"May 12 2011"	"May 12 2011"	"May 12 2011"	"May 12 2011"	"May 12 2011"	"May 12 2011"	"May 12 2011"	"May 12 2011"	"May 12 2011"	"May 12 2011"	"May 12 2011"	"May 12 2011"	"May 12 2011"	"May 12 2011"	"May 12 2011"	"May 12 2011"	"May 12 2011"	"May 12 2011"	"May 12 2011"	"May 12 2011"	"May 12 2011"	"May 12 2011"	"May 12 2011"	"May 12 2011"	"May 12 2011"	"May 12 2011"	"May 12 2011"	"May 12 2011"	"May 12 2011"	"May 12 2011"	"May 12 2011"	"May 12 2011"	"May 12 2011"	"May 12 2011"	"May 12 2011"	"May 12 2011"	"May 12 2011"	"May 12 2011"	"May 12 2011"	"May 12 2011"	"May 12 2011"	"May 12 2011"	"May 12 2011"	"May 12 2011"	"May 12 2011"	"May 12 2011"	"May 12 2011"	"May 12 2011"
!Sample_last_update_date	"Jun 01 2012"	"Jun 01 2012"	"Jun 01 2012"	"Jun 01 2012"	"Jun 01 2012"	"Jun 01 2012"	"Jun 01 2012"	"Jun 01 2012"	"Jun 01 2012"	"Jun 01 2012"	"Jun 01 2012"	"Jun 01 2012"	"Jun 01 2012"	"Jun 01 2012"	"Jun 01 2012"	"Jun 01 2012"	"Jun 01 2012"	"Jun 01 2012"	"Jun 01 2012"	"Jun 01 2012"	"Jun 01 2012"	"Jun 01 2012"	"Jun 01 2012"	"Jun 01 2012"	"Jun 01 2012"	"Jun 01 2012"	"Jun 01 2012"	"Jun 01 2012"	"Jun 01 2012"	"Jun 01 2012"	"Jun 01 2012"	"Jun 01 2012"	"Jun 01 2012"	"Jun 01 2012"	"Jun 01 2012"	"Jun 01 2012"	"Jun 01 2012"	"Jun 01 2012"	"Jun 01 2012"	"Jun 01 2012"	"Jun 01 2012"	"Jun 01 2012"	"Jun 01 2012"	"Jun 01 2012"	"Jun 01 2012"	"Jun 01 2012"	"Jun 01 2012"	"Jun 01 2012"	"Jun 01 2012"
!Sample_type	"RNA"	"RNA"	"RNA"	"RNA"	"RNA"	"RNA"	"RNA"	"RNA"	"RNA"	"RNA"	"RNA"	"RNA"	"RNA"	"RNA"	"RNA"	"RNA"	"RNA"	"RNA"	"RNA"	"RNA"	"RNA"	"RNA"	"RNA"	"RNA"	"RNA"	"RNA"	"RNA"	"RNA"	"RNA"	"RNA"	"RNA"	"RNA"	"RNA"	"RNA"	"RNA"	"RNA"	"RNA"	"RNA"	"RNA"	"RNA"	"RNA"	"RNA"	"RNA"	"RNA"	"RNA"	"RNA"	"RNA"	"RNA"	"RNA"
!Sample_channel_count	"1"	"1"	"1"	"1"	"1"	"1"	"1"	"1"	"1"	"1"	"1"	"1"	"1"	"1"	"1"	"1"	"1"	"1"	"1"	"1"	"1"	"1"	"1"	"1"	"1"	"1"	"1"	"1"	"1"	"1"	"1"	"1"	"1"	"1"	"1"	"1"	"1"	"1"	"1"	"1"	"1"	"1"	"1"	"1"	"1"	"1"	"1"	"1"	"1"
!Sample_source_name_ch1	"tumor"	"tumor"	"tumor"	"tumor"	"tumor"	"tumor"	"tumor"	"tumor"	"tumor"	"patient-matched nontumor control"	"patient-matched nontumor control"	"patient-matched nontumor control"	"patient-matched nontumor control"	"patient-matched nontumor control"	"patient-matched nontumor control"	"patient-matched nontumor control"	"patient-matched nontumor control"	"patient-matched nontumor control"	"patient-matched nontumor control"	"tumor"	"tumor"	"tumor"	"tumor"	"tumor"	"tumor"	"tumor"	"tumor"	"tumor"	"tumor"	"patient-matched nontumor control"	"tumor"	"patient-matched nontumor control"	"tumor"	"patient-matched nontumor control"	"tumor"	"patient-matched nontumor control"	"tumor"	"patient-matched nontumor control"	"tumor"	"patient-matched nontumor control"	"tumor"	"patient-matched nontumor control"	"tumor"	"patient-matched nontumor control"	"tumor"	"patient-matched nontumor control"	"tumor"	"patient-matched nontumor control"	"tumor"
!Sample_organism_ch1	"Homo sapiens"	"Homo sapiens"	"Homo sapiens"	"Homo sapiens"	"Homo sapiens"	"Homo sapiens"	"Homo sapiens"	"Homo sapiens"	"Homo sapiens"	"Homo sapiens"	"Homo sapiens"	"Homo sapiens"	"Homo sapiens"	"Homo sapiens"	"Homo sapiens"	"Homo sapiens"	"Homo sapiens"	"Homo sapiens"	"Homo sapiens"	"Homo sapiens"	"Homo sapiens"	"Homo sapiens"	"Homo sapiens"	"Homo sapiens"	"Homo sapiens"	"Homo sapiens"	"Homo sapiens"	"Homo sapiens"	"Homo sapiens"	"Homo sapiens"	"Homo sapiens"	"Homo sapiens"	"Homo sapiens"	"Homo sapiens"	"Homo sapiens"	"Homo sapiens"	"Homo sapiens"	"Homo sapiens"	"Homo sapiens"	"Homo sapiens"	"Homo sapiens"	"Homo sapiens"	"Homo sapiens"	"Homo sapiens"	"Homo sapiens"	"Homo sapiens"	"Homo sapiens"	"Homo sapiens"	"Homo sapiens"
!Sample_characteristics_ch1	"origin: NA"	"origin: NA"	"origin: NA"	"origin: NA"	"origin: NA"	"origin: NA"	"origin: NA"	"origin: NA"	"origin: NA"	"origin: NA"	"origin: NA"	"origin: NA"	"origin: NA"	"origin: NA"	"origin: NA"	"origin: NA"	"origin: NA"	"origin: NA"	"origin: NA"	"origin: sporadic"	"origin: sporadic"	"origin: sporadic"	"origin: sporadic"	"origin: sporadic"	"origin: sporadic"	"origin: sporadic"	"origin: sporadic"	"origin: sporadic"	"origin: sporadic"	"origin: Chernobyl"	"origin: Chernobyl"	"origin: Chernobyl"	"origin: Chernobyl"	"origin: Chernobyl"	"origin: Chernobyl"	"origin: Chernobyl"	"origin: Chernobyl"	"origin: Chernobyl"	"origin: Chernobyl"	"origin: Chernobyl"	"origin: Chernobyl"	"origin: Chernobyl"	"origin: Chernobyl"	"origin: Chernobyl"	"origin: Chernobyl"	"origin: Chernobyl"	"origin: Chernobyl"	"origin: Chernobyl"	"origin: Chernobyl"
!Sample_characteristics_ch1	"dominant variant: NA"	"dominant variant: NA"	"dominant variant: NA"	"dominant variant: NA"	"dominant variant: NA"	"dominant variant: NA"	"dominant variant: NA"	"dominant variant: NA"	"dominant variant: NA"	"dominant variant: NA"	"dominant variant: NA"	"dominant variant: NA"	"dominant variant: NA"	"dominant variant: NA"	"dominant variant: NA"	"dominant variant: NA"	"dominant variant: NA"	"dominant variant: NA"	"dominant variant: NA"	"dominant variant: papillary"	"dominant variant: papillary"	"dominant variant: papillary"	"dominant variant: papillary"	"dominant variant: follicular"	"dominant variant: papillary"	"dominant variant: follicular"	"dominant variant: papillary"	"dominant variant: follicular"	"dominant variant: papillary"	"dominant variant: NA"	"dominant variant: papillary"	"dominant variant: NA"	"dominant variant: papillary"	"dominant variant: NA"	"dominant variant: papillary"	"dominant variant: NA"	"dominant variant: follicular"	"dominant variant: NA"	"dominant variant: solitary"	"dominant variant: NA"	"dominant variant: papillary"	"dominant variant: NA"	"dominant variant: papillary"	"dominant variant: NA"	"dominant variant: follicular"	"dominant variant: NA"	"dominant variant: papillary"	"dominant variant: NA"	"dominant variant: papillary"
!Sample_characteristics_ch1	"invasion capsule: NA"	"invasion capsule: NA"	"invasion capsule: NA"	"invasion capsule: NA"	"invasion capsule: NA"	"invasion capsule: NA"	"invasion capsule: NA"	"invasion capsule: NA"	"invasion capsule: NA"	"invasion capsule: NA"	"invasion capsule: NA"	"invasion capsule: NA"	"invasion capsule: NA"	"invasion capsule: NA"	"invasion capsule: NA"	"invasion capsule: NA"	"invasion capsule: NA"	"invasion capsule: NA"	"invasion capsule: NA"	"invasion capsule: no"	"invasion capsule: no"	"invasion capsule: no"	"invasion capsule: no"	"invasion capsule: no"	"invasion capsule: no"	"invasion capsule: no"	"invasion capsule: no"	"invasion capsule: no"	"invasion capsule: yes"	"invasion capsule: NA"	"invasion capsule: no"	"invasion capsule: NA"	"invasion capsule: yes"	"invasion capsule: NA"	"invasion capsule: yes"	"invasion capsule: NA"	"invasion capsule: yes"	"invasion capsule: NA"	"invasion capsule: yes"	"invasion capsule: NA"	"invasion capsule: yes"	"invasion capsule: NA"	"invasion capsule: yes"	"invasion capsule: NA"	"invasion capsule: no"	"invasion capsule: NA"	"invasion capsule: no"	"invasion capsule: NA"	"invasion capsule: no"
!Sample_characteristics_ch1	"extra-thyroid invasion: NA"	"extra-thyroid invasion: NA"	"extra-thyroid invasion: NA"	"extra-thyroid invasion: NA"	"extra-thyroid invasion: NA"	"extra-thyroid invasion: NA"	"extra-thyroid invasion: NA"	"extra-thyroid invasion: NA"	"extra-thyroid invasion: NA"	"extra-thyroid invasion: NA"	"extra-thyroid invasion: NA"	"extra-thyroid invasion: NA"	"extra-thyroid invasion: NA"	"extra-thyroid invasion: NA"	"extra-thyroid invasion: NA"	"extra-thyroid invasion: NA"	"extra-thyroid invasion: NA"	"extra-thyroid invasion: NA"	"extra-thyroid invasion: NA"	"extra-thyroid invasion: yes"	"extra-thyroid invasion: yes"	"extra-thyroid invasion: no"	"extra-thyroid invasion: yes"	"extra-thyroid invasion: no"	"extra-thyroid invasion: yes"	"extra-thyroid invasion: no"	"extra-thyroid invasion: yes"	"extra-thyroid invasion: no"	"extra-thyroid invasion: no"	"extra-thyroid invasion: NA"	"extra-thyroid invasion: yes"	"extra-thyroid invasion: NA"	"extra-thyroid invasion: no"	"extra-thyroid invasion: NA"	"extra-thyroid invasion: yes"	"extra-thyroid invasion: NA"	"extra-thyroid invasion: no"	"extra-thyroid invasion: NA"	"extra-thyroid invasion: no"	"extra-thyroid invasion: NA"	"extra-thyroid invasion: no"	"extra-thyroid invasion: NA"	"extra-thyroid invasion: no"	"extra-thyroid invasion: NA"	"extra-thyroid invasion: no"	"extra-thyroid invasion: NA"	"extra-thyroid invasion: no"	"extra-thyroid invasion: NA"	"extra-thyroid invasion: no"
!Sample_characteristics_ch1	"regional metastasis: NA"	"regional metastasis: NA"	"regional metastasis: NA"	"regional metastasis: NA"	"regional metastasis: NA"	"regional metastasis: NA"	"regional metastasis: NA"	"regional metastasis: NA"	"regional metastasis: NA"	"regional metastasis: NA"	"regional metastasis: NA"	"regional metastasis: NA"	"regional metastasis: NA"	"regional metastasis: NA"	"regional metastasis: NA"	"regional metastasis: NA"	"regional metastasis: NA"	"regional metastasis: NA"	"regional metastasis: NA"	"regional metastasis: yes"	"regional metastasis: no"	"regional metastasis: yes"	"regional metastasis: yes"	"regional metastasis: NA"	"regional metastasis: NA"	"regional metastasis: no"	"regional metastasis: yes"	"regional metastasis: no"	"regional metastasis: no"	"regional metastasis: NA"	"regional metastasis: yes"	"regional metastasis: NA"	"regional metastasis: no"	"regional metastasis: NA"	"regional metastasis: yes"	"regional metastasis: NA"	"regional metastasis: no"	"regional metastasis: NA"	"regional metastasis: no"	"regional metastasis: NA"	"regional metastasis: no"	"regional metastasis: NA"	"regional metastasis: no"	"regional metastasis: NA"	"regional metastasis: yes"	"regional metastasis: NA"	"regional metastasis: yes"	"regional metastasis: NA"	"regional metastasis: yes"
!Sample_characteristics_ch1	"age at operation: NA"	"age at operation: NA"	"age at operation: NA"	"age at operation: NA"	"age at operation: NA"	"age at operation: NA"	"age at operation: NA"	"age at operation: NA"	"age at operation: NA"	"age at operation: 37"	"age at operation: 29"	"age at operation: 36"	"age at operation: 38"	"age at operation: 32"	"age at operation: 59"	"age at operation: 68"	"age at operation: 68"	"age at operation: 33"	"age at operation: 47"	"age at operation: 37"	"age at operation: 29"	"age at operation: 36"	"age at operation: 38"	"age at operation: 32"	"age at operation: 59"	"age at operation: 68"	"age at operation: 68"	"age at operation: 33"	"age at operation: 47"	"age at operation: 16"	"age at operation: 16"	"age at operation: 28"	"age at operation: 28"	"age at operation: 28"	"age at operation: 28"	"age at operation: 27"	"age at operation: 27"	"age at operation: 28"	"age at operation: 28"	"age at operation: 31"	"age at operation: 31"	"age at operation: 22"	"age at operation: 22"	"age at operation: 19"	"age at operation: 19"	"age at operation: 18"	"age at operation: 18"	"age at operation: 32"	"age at operation: 32"
!Sample_characteristics_ch1	"age at incident: NA"	"age at incident: NA"	"age at incident: NA"	"age at incident: NA"	"age at incident: NA"	"age at incident: NA"	"age at incident: NA"	"age at incident: NA"	"age at incident: NA"	"age at incident: 24"	"age at incident: 13"	"age at incident: 22"	"age at incident: 24"	"age at incident: 17"	"age at incident: NA"	"age at incident: 54"	"age at incident: 54"	"age at incident: 17"	"age at incident: 36"	"age at incident: 24"	"age at incident: 13"	"age at incident: 22"	"age at incident: 24"	"age at incident: 17"	"age at incident: NA"	"age at incident: 54"	"age at incident: 54"	"age at incident: 17"	"age at incident: 36"	"age at incident: 1"	"age at incident: 1"	"age at incident: 11"	"age at incident: 11"	"age at incident: 12"	"age at incident: 12"	"age at incident: 10"	"age at incident: 10"	"age at incident: 12"	"age at incident: 12"	"age at incident: 15"	"age at incident: 15"	"age at incident: 5"	"age at incident: 5"	"age at incident: 3"	"age at incident: 3"	"age at incident: 2"	"age at incident: 2"	"age at incident: 15"	"age at incident: 15"
!Sample_characteristics_ch1	"height (cm): NA"	"height (cm): NA"	"height (cm): NA"	"height (cm): NA"	"height (cm): NA"	"height (cm): NA"	"height (cm): NA"	"height (cm): NA"	"height (cm): NA"	"height (cm): NA"	"height (cm): NA"	"height (cm): NA"	"height (cm): NA"	"height (cm): NA"	"height (cm): NA"	"height (cm): NA"	"height (cm): NA"	"height (cm): NA"	"height (cm): NA"	"height (cm): 5"	"height (cm): 1.5"	"height (cm): 0.6"	"height (cm): 2.3"	"height (cm): 2.5"	"height (cm): 1"	"height (cm): 0.9"	"height (cm): 1"	"height (cm): 0.8"	"height (cm): 1"	"height (cm): NA"	"height (cm): 3"	"height (cm): NA"	"height (cm): 2.2"	"height (cm): NA"	"height (cm): 6"	"height (cm): NA"	"height (cm): 1.4"	"height (cm): NA"	"height (cm): 1.4"	"height (cm): NA"	"height (cm): 0.9"	"height (cm): NA"	"height (cm): 4.5"	"height (cm): NA"	"height (cm): 1.6"	"height (cm): NA"	"height (cm): 1.7"	"height (cm): NA"	"height (cm): 1.6"
!Sample_characteristics_ch1	"weight (g): NA"	"weight (g): NA"	"weight (g): NA"	"weight (g): NA"	"weight (g): NA"	"weight (g): NA"	"weight (g): NA"	"weight (g): NA"	"weight (g): NA"	"weight (g): NA"	"weight (g): NA"	"weight (g): NA"	"weight (g): NA"	"weight (g): NA"	"weight (g): NA"	"weight (g): NA"	"weight (g): NA"	"weight (g): NA"	"weight (g): NA"	"weight (g): 35"	"weight (g): 10"	"weight (g): 54"	"weight (g): 19"	"weight (g): 20"	"weight (g): 28"	"weight (g): 13"	"weight (g): 15"	"weight (g): 16"	"weight (g): 6"	"weight (g): NA"	"weight (g): NA"	"weight (g): NA"	"weight (g): NA"	"weight (g): NA"	"weight (g): NA"	"weight (g): NA"	"weight (g): NA"	"weight (g): NA"	"weight (g): NA"	"weight (g): NA"	"weight (g): NA"	"weight (g): NA"	"weight (g): NA"	"weight (g): NA"	"weight (g): NA"	"weight (g): NA"	"weight (g): NA"	"weight (g): NA"	"weight (g): NA"
!Sample_characteristics_ch1	"Sex: NA"	"Sex: NA"	"Sex: NA"	"Sex: NA"	"Sex: NA"	"Sex: NA"	"Sex: NA"	"Sex: NA"	"Sex: NA"	"Sex: M"	"Sex: F"	"Sex: M"	"Sex: F"	"Sex: M"	"Sex: F"	"Sex: M"	"Sex: F"	"Sex: M"	"Sex: F"	"Sex: M"	"Sex: F"	"Sex: M"	"Sex: F"	"Sex: M"	"Sex: F"	"Sex: M"	"Sex: F"	"Sex: M"	"Sex: F"	"Sex: F"	"Sex: F"	"Sex: F"	"Sex: F"	"Sex: M"	"Sex: M"	"Sex: M"	"Sex: M"	"Sex: F"	"Sex: F"	"Sex: M"	"Sex: M"	"Sex: F"	"Sex: F"	"Sex: M"	"Sex: M"	"Sex: F"	"Sex: F"	"Sex: F"	"Sex: F"
!Sample_characteristics_ch1	"braf: NA"	"braf: NA"	"braf: NA"	"braf: NA"	"braf: NA"	"braf: NA"	"braf: NA"	"braf: NA"	"braf: NA"	"braf: NA"	"braf: NA"	"braf: NA"	"braf: NA"	"braf: NA"	"braf: NA"	"braf: NA"	"braf: NA"	"braf: NA"	"braf: NA"	"braf: -"	"braf: +"	"braf: -"	"braf: +"	"braf: -"	"braf: +"	"braf: -"	"braf: +"	"braf: -"	"braf: +"	"braf: NA"	"braf: -"	"braf: NA"	"braf: +"	"braf: NA"	"braf: +"	"braf: NA"	"braf: -"	"braf: NA"	"braf: -"	"braf: NA"	"braf: +"	"braf: NA"	"braf: NA"	"braf: NA"	"braf: -"	"braf: NA"	"braf: -"	"braf: NA"	"braf: NA"
!Sample_characteristics_ch1	"braf delph: NA"	"braf delph: NA"	"braf delph: NA"	"braf delph: NA"	"braf delph: NA"	"braf delph: NA"	"braf delph: NA"	"braf delph: NA"	"braf delph: NA"	"braf delph: NA"	"braf delph: NA"	"braf delph: NA"	"braf delph: NA"	"braf delph: NA"	"braf delph: NA"	"braf delph: NA"	"braf delph: NA"	"braf delph: NA"	"braf delph: NA"	"braf delph: -"	"braf delph: +"	"braf delph: NA"	"braf delph: +"	"braf delph: -"	"braf delph: +"	"braf delph: -"	"braf delph: +"	"braf delph: -"	"braf delph: +"	"braf delph: NA"	"braf delph: -"	"braf delph: NA"	"braf delph: +"	"braf delph: NA"	"braf delph: +"	"braf delph: NA"	"braf delph: +"	"braf delph: NA"	"braf delph: -"	"braf delph: NA"	"braf delph: +"	"braf delph: NA"	"braf delph: +"	"braf delph: NA"	"braf delph: -"	"braf delph: NA"	"braf delph: -"	"braf delph: NA"	"braf delph: -"
!Sample_characteristics_ch1	"lymphocyte infiltration: NA"	"lymphocyte infiltration: NA"	"lymphocyte infiltration: NA"	"lymphocyte infiltration: NA"	"lymphocyte infiltration: NA"	"lymphocyte infiltration: NA"	"lymphocyte infiltration: NA"	"lymphocyte infiltration: NA"	"lymphocyte infiltration: NA"	"lymphocyte infiltration: NA"	"lymphocyte infiltration: NA"	"lymphocyte infiltration: NA"	"lymphocyte infiltration: NA"	"lymphocyte infiltration: NA"	"lymphocyte infiltration: NA"	"lymphocyte infiltration: NA"	"lymphocyte infiltration: NA"	"lymphocyte infiltration: NA"	"lymphocyte infiltration: NA"	"lymphocyte infiltration: yes"	"lymphocyte infiltration: no"	"lymphocyte infiltration: no"	"lymphocyte infiltration: yes"	"lymphocyte infiltration: no"	"lymphocyte infiltration: no"	"lymphocyte infiltration: no"	"lymphocyte infiltration: yes"	"lymphocyte infiltration: no"	"lymphocyte infiltration: no"	"lymphocyte infiltration: NA"	"lymphocyte infiltration: NA"	"lymphocyte infiltration: NA"	"lymphocyte infiltration: NA"	"lymphocyte infiltration: NA"	"lymphocyte infiltration: NA"	"lymphocyte infiltration: NA"	"lymphocyte infiltration: NA"	"lymphocyte infiltration: NA"	"lymphocyte infiltration: NA"	"lymphocyte infiltration: NA"	"lymphocyte infiltration: NA"	"lymphocyte infiltration: NA"	"lymphocyte infiltration: NA"	"lymphocyte infiltration: NA"	"lymphocyte infiltration: NA"	"lymphocyte infiltration: NA"	"lymphocyte infiltration: NA"	"lymphocyte infiltration: NA"	"lymphocyte infiltration: NA"
!Sample_characteristics_ch1	"sample id: ATC1"	"sample id: ATC2"	"sample id: ATC3"	"sample id: ATC4"	"sample id: ATC5"	"sample id: ATC6"	"sample id: ATC7"	"sample id: ATC8"	"sample id: ATC10"	"sample id: NPTC6"	"sample id: NPTC7"	"sample id: NPTC8"	"sample id: NPTC9"	"sample id: NPTC14"	"sample id: NPTC18"	"sample id: NPTC19"	"sample id: NPTC20"	"sample id: NPTC23"	"sample id: NPTC26"	"sample id: PTC6"	"sample id: PTC7"	"sample id: PTC8"	"sample id: PTC9"	"sample id: PTC14"	"sample id: PTC18"	"sample id: PTC19"	"sample id: PTC20"	"sample id: PTC23"	"sample id: PTC26"	"sample id: S405N"	"sample id: S405T"	"sample id: S409N"	"sample id: S409T"	"sample id: S415N"	"sample id: S415T"	"sample id: S418N"	"sample id: S418T"	"sample id: S420N"	"sample id: S420T"	"sample id: S422N"	"sample id: S422T"	"sample id: S423N"	"sample id: S423T"	"sample id: S425N"	"sample id: S425T"	"sample id: V519N"	"sample id: V519T"	"sample id: V608N"	"sample id: V608T"
!Sample_characteristics_ch1	"tissue: Anaplastic thyroid carcinoma"	"tissue: Anaplastic thyroid carcinoma"	"tissue: Anaplastic thyroid carcinoma"	"tissue: Anaplastic thyroid carcinoma"	"tissue: Anaplastic thyroid carcinoma"	"tissue: Anaplastic thyroid carcinoma"	"tissue: Anaplastic thyroid carcinoma"	"tissue: Anaplastic thyroid carcinoma"	"tissue: Anaplastic thyroid carcinoma"	"tissue: Patient-matched nontumor control"	"tissue: Patient-matched nontumor control"	"tissue: Patient-matched nontumor control"	"tissue: Patient-matched nontumor control"	"tissue: Patient-matched nontumor control"	"tissue: Patient-matched nontumor control"	"tissue: Patient-matched nontumor control"	"tissue: Patient-matched nontumor control"	"tissue: Patient-matched nontumor control"	"tissue: Patient-matched nontumor control"	"tissue: Papillary thyroid carcinoma"	"tissue: Papillary thyroid carcinoma"	"tissue: Papillary thyroid carcinoma"	"tissue: Papillary thyroid carcinoma"	"tissue: Papillary thyroid carcinoma"	"tissue: Papillary thyroid carcinoma"	"tissue: Papillary thyroid carcinoma"	"tissue: Papillary thyroid carcinoma"	"tissue: Papillary thyroid carcinoma"	"tissue: Papillary thyroid carcinoma"	"tissue: Patient-matched nontumor control"	"tissue: Papillary thyroid carcinoma"	"tissue: Patient-matched nontumor control"	"tissue: Papillary thyroid carcinoma"	"tissue: Patient-matched nontumor control"	"tissue: Papillary thyroid carcinoma"	"tissue: Patient-matched nontumor control"	"tissue: Papillary thyroid carcinoma"	"tissue: Patient-matched nontumor control"	"tissue: Papillary thyroid carcinoma"	"tissue: Patient-matched nontumor control"	"tissue: Papillary thyroid carcinoma"	"tissue: Patient-matched nontumor control"	"tissue: Papillary thyroid carcinoma"	"tissue: Patient-matched nontumor control"	"tissue: Papillary thyroid carcinoma"	"tissue: Patient-matched nontumor control"	"tissue: Papillary thyroid carcinoma"	"tissue: Patient-matched nontumor control"	"tissue: Papillary thyroid carcinoma"
!Sample_molecule_ch1	"total RNA"	"total RNA"	"total RNA"	"total RNA"	"total RNA"	"total RNA"	"total RNA"	"total RNA"	"total RNA"	"total RNA"	"total RNA"	"total RNA"	"total RNA"	"total RNA"	"total RNA"	"total RNA"	"total RNA"	"total RNA"	"total RNA"	"total RNA"	"total RNA"	"total RNA"	"total RNA"	"total RNA"	"total RNA"	"total RNA"	"total RNA"	"total RNA"	"total RNA"	"total RNA"	"total RNA"	"total RNA"	"total RNA"	"total RNA"	"total RNA"	"total RNA"	"total RNA"	"total RNA"	"total RNA"	"total RNA"	"total RNA"	"total RNA"	"total RNA"	"total RNA"	"total RNA"	"total RNA"	"total RNA"	"total RNA"	"total RNA"
!Sample_extract_protocol_ch1	"All tissues were immediately dissected, placed on ice, snap-frozen in liquid nitrogen, and stored at –80°C until processing. The ethics committees of the involved institutions approved the protocol. RNAs were prepared using TRIzol Reagent and RNeasy columns (Qiagen), followed by a verification of their quality. The Affymetrix protocol with two cycles of amplification was used and hybridizations were performed following manufacturer’s instructions."	"All tissues were immediately dissected, placed on ice, snap-frozen in liquid nitrogen, and stored at –80°C until processing. The ethics committees of the involved institutions approved the protocol. RNAs were prepared using TRIzol Reagent and RNeasy columns (Qiagen), followed by a verification of their quality. The Affymetrix protocol with two cycles of amplification was used and hybridizations were performed following manufacturer’s instructions."	"All tissues were immediately dissected, placed on ice, snap-frozen in liquid nitrogen, and stored at –80°C until processing. The ethics committees of the involved institutions approved the protocol. RNAs were prepared using TRIzol Reagent and RNeasy columns (Qiagen), followed by a verification of their quality. The Affymetrix protocol with two cycles of amplification was used and hybridizations were performed following manufacturer’s instructions."	"All tissues were immediately dissected, placed on ice, snap-frozen in liquid nitrogen, and stored at –80°C until processing. The ethics committees of the involved institutions approved the protocol. RNAs were prepared using TRIzol Reagent and RNeasy columns (Qiagen), followed by a verification of their quality. The Affymetrix protocol with two cycles of amplification was used and hybridizations were performed following manufacturer’s instructions."	"All tissues were immediately dissected, placed on ice, snap-frozen in liquid nitrogen, and stored at –80°C until processing. The ethics committees of the involved institutions approved the protocol. RNAs were prepared using TRIzol Reagent and RNeasy columns (Qiagen), followed by a verification of their quality. The Affymetrix protocol with two cycles of amplification was used and hybridizations were performed following manufacturer’s instructions."	"All tissues were immediately dissected, placed on ice, snap-frozen in liquid nitrogen, and stored at –80°C until processing. The ethics committees of the involved institutions approved the protocol. RNAs were prepared using TRIzol Reagent and RNeasy columns (Qiagen), followed by a verification of their quality. The Affymetrix protocol with two cycles of amplification was used and hybridizations were performed following manufacturer’s instructions."	"All tissues were immediately dissected, placed on ice, snap-frozen in liquid nitrogen, and stored at –80°C until processing. The ethics committees of the involved institutions approved the protocol. RNAs were prepared using TRIzol Reagent and RNeasy columns (Qiagen), followed by a verification of their quality. The Affymetrix protocol with two cycles of amplification was used and hybridizations were performed following manufacturer’s instructions."	"All tissues were immediately dissected, placed on ice, snap-frozen in liquid nitrogen, and stored at –80°C until processing. The ethics committees of the involved institutions approved the protocol. RNAs were prepared using TRIzol Reagent and RNeasy columns (Qiagen), followed by a verification of their quality. The Affymetrix protocol with two cycles of amplification was used and hybridizations were performed following manufacturer’s instructions."	"All tissues were immediately dissected, placed on ice, snap-frozen in liquid nitrogen, and stored at –80°C until processing. The ethics committees of the involved institutions approved the protocol. RNAs were prepared using TRIzol Reagent and RNeasy columns (Qiagen), followed by a verification of their quality. The Affymetrix protocol with two cycles of amplification was used and hybridizations were performed following manufacturer’s instructions."	"All tissues were immediately dissected, placed on ice, snap-frozen in liquid nitrogen, and stored at –80°C until processing. The ethics committees of the involved institutions approved the protocol. RNAs were prepared using TRIzol Reagent and RNeasy columns (Qiagen), followed by a verification of their quality. The Affymetrix protocol with two cycles of amplification was used and hybridizations were performed following manufacturer’s instructions."	"All tissues were immediately dissected, placed on ice, snap-frozen in liquid nitrogen, and stored at –80°C until processing. The ethics committees of the involved institutions approved the protocol. RNAs were prepared using TRIzol Reagent and RNeasy columns (Qiagen), followed by a verification of their quality. The Affymetrix protocol with two cycles of amplification was used and hybridizations were performed following manufacturer’s instructions."	"All tissues were immediately dissected, placed on ice, snap-frozen in liquid nitrogen, and stored at –80°C until processing. The ethics committees of the involved institutions approved the protocol. RNAs were prepared using TRIzol Reagent and RNeasy columns (Qiagen), followed by a verification of their quality. The Affymetrix protocol with two cycles of amplification was used and hybridizations were performed following manufacturer’s instructions."	"All tissues were immediately dissected, placed on ice, snap-frozen in liquid nitrogen, and stored at –80°C until processing. The ethics committees of the involved institutions approved the protocol. RNAs were prepared using TRIzol Reagent and RNeasy columns (Qiagen), followed by a verification of their quality. The Affymetrix protocol with two cycles of amplification was used and hybridizations were performed following manufacturer’s instructions."	"All tissues were immediately dissected, placed on ice, snap-frozen in liquid nitrogen, and stored at –80°C until processing. The ethics committees of the involved institutions approved the protocol. RNAs were prepared using TRIzol Reagent and RNeasy columns (Qiagen), followed by a verification of their quality. The Affymetrix protocol with two cycles of amplification was used and hybridizations were performed following manufacturer’s instructions."	"All tissues were immediately dissected, placed on ice, snap-frozen in liquid nitrogen, and stored at –80°C until processing. The ethics committees of the involved institutions approved the protocol. RNAs were prepared using TRIzol Reagent and RNeasy columns (Qiagen), followed by a verification of their quality. The Affymetrix protocol with two cycles of amplification was used and hybridizations were performed following manufacturer’s instructions."	"All tissues were immediately dissected, placed on ice, snap-frozen in liquid nitrogen, and stored at –80°C until processing. The ethics committees of the involved institutions approved the protocol. RNAs were prepared using TRIzol Reagent and RNeasy columns (Qiagen), followed by a verification of their quality. The Affymetrix protocol with two cycles of amplification was used and hybridizations were performed following manufacturer’s instructions."	"All tissues were immediately dissected, placed on ice, snap-frozen in liquid nitrogen, and stored at –80°C until processing. The ethics committees of the involved institutions approved the protocol. RNAs were prepared using TRIzol Reagent and RNeasy columns (Qiagen), followed by a verification of their quality. The Affymetrix protocol with two cycles of amplification was used and hybridizations were performed following manufacturer’s instructions."	"All tissues were immediately dissected, placed on ice, snap-frozen in liquid nitrogen, and stored at –80°C until processing. The ethics committees of the involved institutions approved the protocol. RNAs were prepared using TRIzol Reagent and RNeasy columns (Qiagen), followed by a verification of their quality. The Affymetrix protocol with two cycles of amplification was used and hybridizations were performed following manufacturer’s instructions."	"All tissues were immediately dissected, placed on ice, snap-frozen in liquid nitrogen, and stored at –80°C until processing. The ethics committees of the involved institutions approved the protocol. RNAs were prepared using TRIzol Reagent and RNeasy columns (Qiagen), followed by a verification of their quality. The Affymetrix protocol with two cycles of amplification was used and hybridizations were performed following manufacturer’s instructions."	"All tissues were immediately dissected, placed on ice, snap-frozen in liquid nitrogen, and stored at –80°C until processing. The ethics committees of the involved institutions approved the protocol. RNAs were prepared using TRIzol Reagent and RNeasy columns (Qiagen), followed by a verification of their quality. The Affymetrix protocol with two cycles of amplification was used and hybridizations were performed following manufacturer’s instructions."	"All tissues were immediately dissected, placed on ice, snap-frozen in liquid nitrogen, and stored at –80°C until processing. The ethics committees of the involved institutions approved the protocol. RNAs were prepared using TRIzol Reagent and RNeasy columns (Qiagen), followed by a verification of their quality. The Affymetrix protocol with two cycles of amplification was used and hybridizations were performed following manufacturer’s instructions."	"All tissues were immediately dissected, placed on ice, snap-frozen in liquid nitrogen, and stored at –80°C until processing. The ethics committees of the involved institutions approved the protocol. RNAs were prepared using TRIzol Reagent and RNeasy columns (Qiagen), followed by a verification of their quality. The Affymetrix protocol with two cycles of amplification was used and hybridizations were performed following manufacturer’s instructions."	"All tissues were immediately dissected, placed on ice, snap-frozen in liquid nitrogen, and stored at –80°C until processing. The ethics committees of the involved institutions approved the protocol. RNAs were prepared using TRIzol Reagent and RNeasy columns (Qiagen), followed by a verification of their quality. The Affymetrix protocol with two cycles of amplification was used and hybridizations were performed following manufacturer’s instructions."	"All tissues were immediately dissected, placed on ice, snap-frozen in liquid nitrogen, and stored at –80°C until processing. The ethics committees of the involved institutions approved the protocol. RNAs were prepared using TRIzol Reagent and RNeasy columns (Qiagen), followed by a verification of their quality. The Affymetrix protocol with two cycles of amplification was used and hybridizations were performed following manufacturer’s instructions."	"All tissues were immediately dissected, placed on ice, snap-frozen in liquid nitrogen, and stored at –80°C until processing. The ethics committees of the involved institutions approved the protocol. RNAs were prepared using TRIzol Reagent and RNeasy columns (Qiagen), followed by a verification of their quality. The Affymetrix protocol with two cycles of amplification was used and hybridizations were performed following manufacturer’s instructions."	"All tissues were immediately dissected, placed on ice, snap-frozen in liquid nitrogen, and stored at –80°C until processing. The ethics committees of the involved institutions approved the protocol. RNAs were prepared using TRIzol Reagent and RNeasy columns (Qiagen), followed by a verification of their quality. The Affymetrix protocol with two cycles of amplification was used and hybridizations were performed following manufacturer’s instructions."	"All tissues were immediately dissected, placed on ice, snap-frozen in liquid nitrogen, and stored at –80°C until processing. The ethics committees of the involved institutions approved the protocol. RNAs were prepared using TRIzol Reagent and RNeasy columns (Qiagen), followed by a verification of their quality. The Affymetrix protocol with two cycles of amplification was used and hybridizations were performed following manufacturer’s instructions."	"All tissues were immediately dissected, placed on ice, snap-frozen in liquid nitrogen, and stored at –80°C until processing. The ethics committees of the involved institutions approved the protocol. RNAs were prepared using TRIzol Reagent and RNeasy columns (Qiagen), followed by a verification of their quality. The Affymetrix protocol with two cycles of amplification was used and hybridizations were performed following manufacturer’s instructions."	"All tissues were immediately dissected, placed on ice, snap-frozen in liquid nitrogen, and stored at –80°C until processing. The ethics committees of the involved institutions approved the protocol. RNAs were prepared using TRIzol Reagent and RNeasy columns (Qiagen), followed by a verification of their quality. The Affymetrix protocol with two cycles of amplification was used and hybridizations were performed following manufacturer’s instructions."	"All tissues were immediately dissected, placed on ice, snap-frozen in liquid nitrogen, and stored at –80°C until processing. The ethics committees of the involved institutions approved the protocol. RNAs were prepared using TRIzol Reagent and RNeasy columns (Qiagen), followed by a verification of their quality. The Affymetrix protocol with two cycles of amplification was used and hybridizations were performed following manufacturer’s instructions."	"All tissues were immediately dissected, placed on ice, snap-frozen in liquid nitrogen, and stored at –80°C until processing. The ethics committees of the involved institutions approved the protocol. RNAs were prepared using TRIzol Reagent and RNeasy columns (Qiagen), followed by a verification of their quality. The Affymetrix protocol with two cycles of amplification was used and hybridizations were performed following manufacturer’s instructions."	"All tissues were immediately dissected, placed on ice, snap-frozen in liquid nitrogen, and stored at –80°C until processing. The ethics committees of the involved institutions approved the protocol. RNAs were prepared using TRIzol Reagent and RNeasy columns (Qiagen), followed by a verification of their quality. The Affymetrix protocol with two cycles of amplification was used and hybridizations were performed following manufacturer’s instructions."	"All tissues were immediately dissected, placed on ice, snap-frozen in liquid nitrogen, and stored at –80°C until processing. The ethics committees of the involved institutions approved the protocol. RNAs were prepared using TRIzol Reagent and RNeasy columns (Qiagen), followed by a verification of their quality. The Affymetrix protocol with two cycles of amplification was used and hybridizations were performed following manufacturer’s instructions."	"All tissues were immediately dissected, placed on ice, snap-frozen in liquid nitrogen, and stored at –80°C until processing. The ethics committees of the involved institutions approved the protocol. RNAs were prepared using TRIzol Reagent and RNeasy columns (Qiagen), followed by a verification of their quality. The Affymetrix protocol with two cycles of amplification was used and hybridizations were performed following manufacturer’s instructions."	"All tissues were immediately dissected, placed on ice, snap-frozen in liquid nitrogen, and stored at –80°C until processing. The ethics committees of the involved institutions approved the protocol. RNAs were prepared using TRIzol Reagent and RNeasy columns (Qiagen), followed by a verification of their quality. The Affymetrix protocol with two cycles of amplification was used and hybridizations were performed following manufacturer’s instructions."	"All tissues were immediately dissected, placed on ice, snap-frozen in liquid nitrogen, and stored at –80°C until processing. The ethics committees of the involved institutions approved the protocol. RNAs were prepared using TRIzol Reagent and RNeasy columns (Qiagen), followed by a verification of their quality. The Affymetrix protocol with two cycles of amplification was used and hybridizations were performed following manufacturer’s instructions."	"All tissues were immediately dissected, placed on ice, snap-frozen in liquid nitrogen, and stored at –80°C until processing. The ethics committees of the involved institutions approved the protocol. RNAs were prepared using TRIzol Reagent and RNeasy columns (Qiagen), followed by a verification of their quality. The Affymetrix protocol with two cycles of amplification was used and hybridizations were performed following manufacturer’s instructions."	"All tissues were immediately dissected, placed on ice, snap-frozen in liquid nitrogen, and stored at –80°C until processing. The ethics committees of the involved institutions approved the protocol. RNAs were prepared using TRIzol Reagent and RNeasy columns (Qiagen), followed by a verification of their quality. The Affymetrix protocol with two cycles of amplification was used and hybridizations were performed following manufacturer’s instructions."	"All tissues were immediately dissected, placed on ice, snap-frozen in liquid nitrogen, and stored at –80°C until processing. The ethics committees of the involved institutions approved the protocol. RNAs were prepared using TRIzol Reagent and RNeasy columns (Qiagen), followed by a verification of their quality. The Affymetrix protocol with two cycles of amplification was used and hybridizations were performed following manufacturer’s instructions."	"All tissues were immediately dissected, placed on ice, snap-frozen in liquid nitrogen, and stored at –80°C until processing. The ethics committees of the involved institutions approved the protocol. RNAs were prepared using TRIzol Reagent and RNeasy columns (Qiagen), followed by a verification of their quality. The Affymetrix protocol with two cycles of amplification was used and hybridizations were performed following manufacturer’s instructions."	"All tissues were immediately dissected, placed on ice, snap-frozen in liquid nitrogen, and stored at –80°C until processing. The ethics committees of the involved institutions approved the protocol. RNAs were prepared using TRIzol Reagent and RNeasy columns (Qiagen), followed by a verification of their quality. The Affymetrix protocol with two cycles of amplification was used and hybridizations were performed following manufacturer’s instructions."	"All tissues were immediately dissected, placed on ice, snap-frozen in liquid nitrogen, and stored at –80°C until processing. The ethics committees of the involved institutions approved the protocol. RNAs were prepared using TRIzol Reagent and RNeasy columns (Qiagen), followed by a verification of their quality. The Affymetrix protocol with two cycles of amplification was used and hybridizations were performed following manufacturer’s instructions."	"All tissues were immediately dissected, placed on ice, snap-frozen in liquid nitrogen, and stored at –80°C until processing. The ethics committees of the involved institutions approved the protocol. RNAs were prepared using TRIzol Reagent and RNeasy columns (Qiagen), followed by a verification of their quality. The Affymetrix protocol with two cycles of amplification was used and hybridizations were performed following manufacturer’s instructions."	"All tissues were immediately dissected, placed on ice, snap-frozen in liquid nitrogen, and stored at –80°C until processing. The ethics committees of the involved institutions approved the protocol. RNAs were prepared using TRIzol Reagent and RNeasy columns (Qiagen), followed by a verification of their quality. The Affymetrix protocol with two cycles of amplification was used and hybridizations were performed following manufacturer’s instructions."	"All tissues were immediately dissected, placed on ice, snap-frozen in liquid nitrogen, and stored at –80°C until processing. The ethics committees of the involved institutions approved the protocol. RNAs were prepared using TRIzol Reagent and RNeasy columns (Qiagen), followed by a verification of their quality. The Affymetrix protocol with two cycles of amplification was used and hybridizations were performed following manufacturer’s instructions."	"All tissues were immediately dissected, placed on ice, snap-frozen in liquid nitrogen, and stored at –80°C until processing. The ethics committees of the involved institutions approved the protocol. RNAs were prepared using TRIzol Reagent and RNeasy columns (Qiagen), followed by a verification of their quality. The Affymetrix protocol with two cycles of amplification was used and hybridizations were performed following manufacturer’s instructions."	"All tissues were immediately dissected, placed on ice, snap-frozen in liquid nitrogen, and stored at –80°C until processing. The ethics committees of the involved institutions approved the protocol. RNAs were prepared using TRIzol Reagent and RNeasy columns (Qiagen), followed by a verification of their quality. The Affymetrix protocol with two cycles of amplification was used and hybridizations were performed following manufacturer’s instructions."	"All tissues were immediately dissected, placed on ice, snap-frozen in liquid nitrogen, and stored at –80°C until processing. The ethics committees of the involved institutions approved the protocol. RNAs were prepared using TRIzol Reagent and RNeasy columns (Qiagen), followed by a verification of their quality. The Affymetrix protocol with two cycles of amplification was used and hybridizations were performed following manufacturer’s instructions."	"All tissues were immediately dissected, placed on ice, snap-frozen in liquid nitrogen, and stored at –80°C until processing. The ethics committees of the involved institutions approved the protocol. RNAs were prepared using TRIzol Reagent and RNeasy columns (Qiagen), followed by a verification of their quality. The Affymetrix protocol with two cycles of amplification was used and hybridizations were performed following manufacturer’s instructions."
!Sample_label_ch1	"biotin"	"biotin"	"biotin"	"biotin"	"biotin"	"biotin"	"biotin"	"biotin"	"biotin"	"biotin"	"biotin"	"biotin"	"biotin"	"biotin"	"biotin"	"biotin"	"biotin"	"biotin"	"biotin"	"biotin"	"biotin"	"biotin"	"biotin"	"biotin"	"biotin"	"biotin"	"biotin"	"biotin"	"biotin"	"biotin"	"biotin"	"biotin"	"biotin"	"biotin"	"biotin"	"biotin"	"biotin"	"biotin"	"biotin"	"biotin"	"biotin"	"biotin"	"biotin"	"biotin"	"biotin"	"biotin"	"biotin"	"biotin"	"biotin"
!Sample_label_protocol_ch1	"standard Affymetrix protocol"	"standard Affymetrix protocol"	"standard Affymetrix protocol"	"standard Affymetrix protocol"	"standard Affymetrix protocol"	"standard Affymetrix protocol"	"standard Affymetrix protocol"	"standard Affymetrix protocol"	"standard Affymetrix protocol"	"standard Affymetrix protocol"	"standard Affymetrix protocol"	"standard Affymetrix protocol"	"standard Affymetrix protocol"	"standard Affymetrix protocol"	"standard Affymetrix protocol"	"standard Affymetrix protocol"	"standard Affymetrix protocol"	"standard Affymetrix protocol"	"standard Affymetrix protocol"	"standard Affymetrix protocol"	"standard Affymetrix protocol"	"standard Affymetrix protocol"	"standard Affymetrix protocol"	"standard Affymetrix protocol"	"standard Affymetrix protocol"	"standard Affymetrix protocol"	"standard Affymetrix protocol"	"standard Affymetrix protocol"	"standard Affymetrix protocol"	"standard Affymetrix protocol"	"standard Affymetrix protocol"	"standard Affymetrix protocol"	"standard Affymetrix protocol"	"standard Affymetrix protocol"	"standard Affymetrix protocol"	"standard Affymetrix protocol"	"standard Affymetrix protocol"	"standard Affymetrix protocol"	"standard Affymetrix protocol"	"standard Affymetrix protocol"	"standard Affymetrix protocol"	"standard Affymetrix protocol"	"standard Affymetrix protocol"	"standard Affymetrix protocol"	"standard Affymetrix protocol"	"standard Affymetrix protocol"	"standard Affymetrix protocol"	"standard Affymetrix protocol"	"standard Affymetrix protocol"
!Sample_taxid_ch1	"9606"	"9606"	"9606"	"9606"	"9606"	"9606"	"9606"	"9606"	"9606"	"9606"	"9606"	"9606"	"9606"	"9606"	"9606"	"9606"	"9606"	"9606"	"9606"	"9606"	"9606"	"9606"	"9606"	"9606"	"9606"	"9606"	"9606"	"9606"	"9606"	"9606"	"9606"	"9606"	"9606"	"9606"	"9606"	"9606"	"9606"	"9606"	"9606"	"9606"	"9606"	"9606"	"9606"	"9606"	"9606"	"9606"	"9606"	"9606"	"9606"
!Sample_hyb_protocol	"standard Affymetrix protocol"	"standard Affymetrix protocol"	"standard Affymetrix protocol"	"standard Affymetrix protocol"	"standard Affymetrix protocol"	"standard Affymetrix protocol"	"standard Affymetrix protocol"	"standard Affymetrix protocol"	"standard Affymetrix protocol"	"standard Affymetrix protocol"	"standard Affymetrix protocol"	"standard Affymetrix protocol"	"standard Affymetrix protocol"	"standard Affymetrix protocol"	"standard Affymetrix protocol"	"standard Affymetrix protocol"	"standard Affymetrix protocol"	"standard Affymetrix protocol"	"standard Affymetrix protocol"	"standard Affymetrix protocol"	"standard Affymetrix protocol"	"standard Affymetrix protocol"	"standard Affymetrix protocol"	"standard Affymetrix protocol"	"standard Affymetrix protocol"	"standard Affymetrix protocol"	"standard Affymetrix protocol"	"standard Affymetrix protocol"	"standard Affymetrix protocol"	"standard Affymetrix protocol"	"standard Affymetrix protocol"	"standard Affymetrix protocol"	"standard Affymetrix protocol"	"standard Affymetrix protocol"	"standard Affymetrix protocol"	"standard Affymetrix protocol"	"standard Affymetrix protocol"	"standard Affymetrix protocol"	"standard Affymetrix protocol"	"standard Affymetrix protocol"	"standard Affymetrix protocol"	"standard Affymetrix protocol"	"standard Affymetrix protocol"	"standard Affymetrix protocol"	"standard Affymetrix protocol"	"standard Affymetrix protocol"	"standard Affymetrix protocol"	"standard Affymetrix protocol"	"standard Affymetrix protocol"
!Sample_scan_protocol	"standard Affymetrix protocol"	"standard Affymetrix protocol"	"standard Affymetrix protocol"	"standard Affymetrix protocol"	"standard Affymetrix protocol"	"standard Affymetrix protocol"	"standard Affymetrix protocol"	"standard Affymetrix protocol"	"standard Affymetrix protocol"	"standard Affymetrix protocol"	"standard Affymetrix protocol"	"standard Affymetrix protocol"	"standard Affymetrix protocol"	"standard Affymetrix protocol"	"standard Affymetrix protocol"	"standard Affymetrix protocol"	"standard Affymetrix protocol"	"standard Affymetrix protocol"	"standard Affymetrix protocol"	"standard Affymetrix protocol"	"standard Affymetrix protocol"	"standard Affymetrix protocol"	"standard Affymetrix protocol"	"standard Affymetrix protocol"	"standard Affymetrix protocol"	"standard Affymetrix protocol"	"standard Affymetrix protocol"	"standard Affymetrix protocol"	"standard Affymetrix protocol"	"standard Affymetrix protocol"	"standard Affymetrix protocol"	"standard Affymetrix protocol"	"standard Affymetrix protocol"	"standard Affymetrix protocol"	"standard Affymetrix protocol"	"standard Affymetrix protocol"	"standard Affymetrix protocol"	"standard Affymetrix protocol"	"standard Affymetrix protocol"	"standard Affymetrix protocol"	"standard Affymetrix protocol"	"standard Affymetrix protocol"	"standard Affymetrix protocol"	"standard Affymetrix protocol"	"standard Affymetrix protocol"	"standard Affymetrix protocol"	"standard Affymetrix protocol"	"standard Affymetrix protocol"	"standard Affymetrix protocol"
!Sample_description	"Anaplastic thyroid carcinoma"	"Anaplastic thyroid carcinoma"	"Anaplastic thyroid carcinoma"	"Anaplastic thyroid carcinoma"	"Anaplastic thyroid carcinoma"	"Anaplastic thyroid carcinoma"	"Anaplastic thyroid carcinoma"	"Anaplastic thyroid carcinoma"	"Anaplastic thyroid carcinoma"	"Patient-matched nontumor control"	"Patient-matched nontumor control"	"Patient-matched nontumor control"	"Patient-matched nontumor control"	"Patient-matched nontumor control"	"Patient-matched nontumor control"	"Patient-matched nontumor control"	"Patient-matched nontumor control"	"Patient-matched nontumor control"	"Patient-matched nontumor control"	"Papillary thyroid carcinoma"	"Papillary thyroid carcinoma"	"Papillary thyroid carcinoma"	"Papillary thyroid carcinoma"	"Papillary thyroid carcinoma"	"Papillary thyroid carcinoma"	"Papillary thyroid carcinoma"	"Papillary thyroid carcinoma"	"Papillary thyroid carcinoma"	"Papillary thyroid carcinoma"	"Patient-matched nontumor control"	"Papillary thyroid carcinoma"	"Patient-matched nontumor control"	"Papillary thyroid carcinoma"	"Patient-matched nontumor control"	"Papillary thyroid carcinoma"	"Patient-matched nontumor control"	"Papillary thyroid carcinoma"	"Patient-matched nontumor control"	"Papillary thyroid carcinoma"	"Patient-matched nontumor control"	"Papillary thyroid carcinoma"	"Patient-matched nontumor control"	"Papillary thyroid carcinoma"	"Patient-matched nontumor control"	"Papillary thyroid carcinoma"	"Patient-matched nontumor control"	"Papillary thyroid carcinoma"	"Patient-matched nontumor control"	"Papillary thyroid carcinoma"
!Sample_data_processing	"CEL files were normalized with RMA using the affy Bioconductor package"	"CEL files were normalized with RMA using the affy Bioconductor package"	"CEL files were normalized with RMA using the affy Bioconductor package"	"CEL files were normalized with RMA using the affy Bioconductor package"	"CEL files were normalized with RMA using the affy Bioconductor package"	"CEL files were normalized with RMA using the affy Bioconductor package"	"CEL files were normalized with RMA using the affy Bioconductor package"	"CEL files were normalized with RMA using the affy Bioconductor package"	"CEL files were normalized with RMA using the affy Bioconductor package"	"CEL files were normalized with RMA using the affy Bioconductor package"	"CEL files were normalized with RMA using the affy Bioconductor package"	"CEL files were normalized with RMA using the affy Bioconductor package"	"CEL files were normalized with RMA using the affy Bioconductor package"	"CEL files were normalized with RMA using the affy Bioconductor package"	"CEL files were normalized with RMA using the affy Bioconductor package"	"CEL files were normalized with RMA using the affy Bioconductor package"	"CEL files were normalized with RMA using the affy Bioconductor package"	"CEL files were normalized with RMA using the affy Bioconductor package"	"CEL files were normalized with RMA using the affy Bioconductor package"	"CEL files were normalized with RMA using the affy Bioconductor package"	"CEL files were normalized with RMA using the affy Bioconductor package"	"CEL files were normalized with RMA using the affy Bioconductor package"	"CEL files were normalized with RMA using the affy Bioconductor package"	"CEL files were normalized with RMA using the affy Bioconductor package"	"CEL files were normalized with RMA using the affy Bioconductor package"	"CEL files were normalized with RMA using the affy Bioconductor package"	"CEL files were normalized with RMA using the affy Bioconductor package"	"CEL files were normalized with RMA using the affy Bioconductor package"	"CEL files were normalized with RMA using the affy Bioconductor package"	"CEL files were normalized with RMA using the affy Bioconductor package"	"CEL files were normalized with RMA using the affy Bioconductor package"	"CEL files were normalized with RMA using the affy Bioconductor package"	"CEL files were normalized with RMA using the affy Bioconductor package"	"CEL files were normalized with RMA using the affy Bioconductor package"	"CEL files were normalized with RMA using the affy Bioconductor package"	"CEL files were normalized with RMA using the affy Bioconductor package"	"CEL files were normalized with RMA using the affy Bioconductor package"	"CEL files were normalized with RMA using the affy Bioconductor package"	"CEL files were normalized with RMA using the affy Bioconductor package"	"CEL files were normalized with RMA using the affy Bioconductor package"	"CEL files were normalized with RMA using the affy Bioconductor package"	"CEL files were normalized with RMA using the affy Bioconductor package"	"CEL files were normalized with RMA using the affy Bioconductor package"	"CEL files were normalized with RMA using the affy Bioconductor package"	"CEL files were normalized with RMA using the affy Bioconductor package"	"CEL files were normalized with RMA using the affy Bioconductor package"	"CEL files were normalized with RMA using the affy Bioconductor package"	"CEL files were normalized with RMA using the affy Bioconductor package"	"CEL files were normalized with RMA using the affy Bioconductor package"
!Sample_platform_id	"GPL570"	"GPL570"	"GPL570"	"GPL570"	"GPL570"	"GPL570"	"GPL570"	"GPL570"	"GPL570"	"GPL570"	"GPL570"	"GPL570"	"GPL570"	"GPL570"	"GPL570"	"GPL570"	"GPL570"	"GPL570"	"GPL570"	"GPL570"	"GPL570"	"GPL570"	"GPL570"	"GPL570"	"GPL570"	"GPL570"	"GPL570"	"GPL570"	"GPL570"	"GPL570"	"GPL570"	"GPL570"	"GPL570"	"GPL570"	"GPL570"	"GPL570"	"GPL570"	"GPL570"	"GPL570"	"GPL570"	"GPL570"	"GPL570"	"GPL570"	"GPL570"	"GPL570"	"GPL570"	"GPL570"	"GPL570"	"GPL570"
!Sample_contact_name	"Gil,,Tomas"	"Gil,,Tomas"	"Gil,,Tomas"	"Gil,,Tomas"	"Gil,,Tomas"	"Gil,,Tomas"	"Gil,,Tomas"	"Gil,,Tomas"	"Gil,,Tomas"	"Gil,,Tomas"	"Gil,,Tomas"	"Gil,,Tomas"	"Gil,,Tomas"	"Gil,,Tomas"	"Gil,,Tomas"	"Gil,,Tomas"	"Gil,,Tomas"	"Gil,,Tomas"	"Gil,,Tomas"	"Gil,,Tomas"	"Gil,,Tomas"	"Gil,,Tomas"	"Gil,,Tomas"	"Gil,,Tomas"	"Gil,,Tomas"	"Gil,,Tomas"	"Gil,,Tomas"	"Gil,,Tomas"	"Gil,,Tomas"	"Gil,,Tomas"	"Gil,,Tomas"	"Gil,,Tomas"	"Gil,,Tomas"	"Gil,,Tomas"	"Gil,,Tomas"	"Gil,,Tomas"	"Gil,,Tomas"	"Gil,,Tomas"	"Gil,,Tomas"	"Gil,,Tomas"	"Gil,,Tomas"	"Gil,,Tomas"	"Gil,,Tomas"	"Gil,,Tomas"	"Gil,,Tomas"	"Gil,,Tomas"	"Gil,,Tomas"	"Gil,,Tomas"	"Gil,,Tomas"
!Sample_contact_email	"gil.tomas@ulb.ac.be"	"gil.tomas@ulb.ac.be"	"gil.tomas@ulb.ac.be"	"gil.tomas@ulb.ac.be"	"gil.tomas@ulb.ac.be"	"gil.tomas@ulb.ac.be"	"gil.tomas@ulb.ac.be"	"gil.tomas@ulb.ac.be"	"gil.tomas@ulb.ac.be"	"gil.tomas@ulb.ac.be"	"gil.tomas@ulb.ac.be"	"gil.tomas@ulb.ac.be"	"gil.tomas@ulb.ac.be"	"gil.tomas@ulb.ac.be"	"gil.tomas@ulb.ac.be"	"gil.tomas@ulb.ac.be"	"gil.tomas@ulb.ac.be"	"gil.tomas@ulb.ac.be"	"gil.tomas@ulb.ac.be"	"gil.tomas@ulb.ac.be"	"gil.tomas@ulb.ac.be"	"gil.tomas@ulb.ac.be"	"gil.tomas@ulb.ac.be"	"gil.tomas@ulb.ac.be"	"gil.tomas@ulb.ac.be"	"gil.tomas@ulb.ac.be"	"gil.tomas@ulb.ac.be"	"gil.tomas@ulb.ac.be"	"gil.tomas@ulb.ac.be"	"gil.tomas@ulb.ac.be"	"gil.tomas@ulb.ac.be"	"gil.tomas@ulb.ac.be"	"gil.tomas@ulb.ac.be"	"gil.tomas@ulb.ac.be"	"gil.tomas@ulb.ac.be"	"gil.tomas@ulb.ac.be"	"gil.tomas@ulb.ac.be"	"gil.tomas@ulb.ac.be"	"gil.tomas@ulb.ac.be"	"gil.tomas@ulb.ac.be"	"gil.tomas@ulb.ac.be"	"gil.tomas@ulb.ac.be"	"gil.tomas@ulb.ac.be"	"gil.tomas@ulb.ac.be"	"gil.tomas@ulb.ac.be"	"gil.tomas@ulb.ac.be"	"gil.tomas@ulb.ac.be"	"gil.tomas@ulb.ac.be"	"gil.tomas@ulb.ac.be"
!Sample_contact_department	"IRIBHM"	"IRIBHM"	"IRIBHM"	"IRIBHM"	"IRIBHM"	"IRIBHM"	"IRIBHM"	"IRIBHM"	"IRIBHM"	"IRIBHM"	"IRIBHM"	"IRIBHM"	"IRIBHM"	"IRIBHM"	"IRIBHM"	"IRIBHM"	"IRIBHM"	"IRIBHM"	"IRIBHM"	"IRIBHM"	"IRIBHM"	"IRIBHM"	"IRIBHM"	"IRIBHM"	"IRIBHM"	"IRIBHM"	"IRIBHM"	"IRIBHM"	"IRIBHM"	"IRIBHM"	"IRIBHM"	"IRIBHM"	"IRIBHM"	"IRIBHM"	"IRIBHM"	"IRIBHM"	"IRIBHM"	"IRIBHM"	"IRIBHM"	"IRIBHM"	"IRIBHM"	"IRIBHM"	"IRIBHM"	"IRIBHM"	"IRIBHM"	"IRIBHM"	"IRIBHM"	"IRIBHM"	"IRIBHM"
!Sample_contact_institute	"ULB"	"ULB"	"ULB"	"ULB"	"ULB"	"ULB"	"ULB"	"ULB"	"ULB"	"ULB"	"ULB"	"ULB"	"ULB"	"ULB"	"ULB"	"ULB"	"ULB"	"ULB"	"ULB"	"ULB"	"ULB"	"ULB"	"ULB"	"ULB"	"ULB"	"ULB"	"ULB"	"ULB"	"ULB"	"ULB"	"ULB"	"ULB"	"ULB"	"ULB"	"ULB"	"ULB"	"ULB"	"ULB"	"ULB"	"ULB"	"ULB"	"ULB"	"ULB"	"ULB"	"ULB"	"ULB"	"ULB"	"ULB"	"ULB"
!Sample_contact_address	"808 route de Lennik"	"808 route de Lennik"	"808 route de Lennik"	"808 route de Lennik"	"808 route de Lennik"	"808 route de Lennik"	"808 route de Lennik"	"808 route de Lennik"	"808 route de Lennik"	"808 route de Lennik"	"808 route de Lennik"	"808 route de Lennik"	"808 route de Lennik"	"808 route de Lennik"	"808 route de Lennik"	"808 route de Lennik"	"808 route de Lennik"	"808 route de Lennik"	"808 route de Lennik"	"808 route de Lennik"	"808 route de Lennik"	"808 route de Lennik"	"808 route de Lennik"	"808 route de Lennik"	"808 route de Lennik"	"808 route de Lennik"	"808 route de Lennik"	"808 route de Lennik"	"808 route de Lennik"	"808 route de Lennik"	"808 route de Lennik"	"808 route de Lennik"	"808 route de Lennik"	"808 route de Lennik"	"808 route de Lennik"	"808 route de Lennik"	"808 route de Lennik"	"808 route de Lennik"	"808 route de Lennik"	"808 route de Lennik"	"808 route de Lennik"	"808 route de Lennik"	"808 route de Lennik"	"808 route de Lennik"	"808 route de Lennik"	"808 route de Lennik"	"808 route de Lennik"	"808 route de Lennik"	"808 route de Lennik"
!Sample_contact_city	"Brussels"	"Brussels"	"Brussels"	"Brussels"	"Brussels"	"Brussels"	"Brussels"	"Brussels"	"Brussels"	"Brussels"	"Brussels"	"Brussels"	"Brussels"	"Brussels"	"Brussels"	"Brussels"	"Brussels"	"Brussels"	"Brussels"	"Brussels"	"Brussels"	"Brussels"	"Brussels"	"Brussels"	"Brussels"	"Brussels"	"Brussels"	"Brussels"	"Brussels"	"Brussels"	"Brussels"	"Brussels"	"Brussels"	"Brussels"	"Brussels"	"Brussels"	"Brussels"	"Brussels"	"Brussels"	"Brussels"	"Brussels"	"Brussels"	"Brussels"	"Brussels"	"Brussels"	"Brussels"	"Brussels"	"Brussels"	"Brussels"
!Sample_contact_zip/postal_code	"1070"	"1070"	"1070"	"1070"	"1070"	"1070"	"1070"	"1070"	"1070"	"1070"	"1070"	"1070"	"1070"	"1070"	"1070"	"1070"	"1070"	"1070"	"1070"	"1070"	"1070"	"1070"	"1070"	"1070"	"1070"	"1070"	"1070"	"1070"	"1070"	"1070"	"1070"	"1070"	"1070"	"1070"	"1070"	"1070"	"1070"	"1070"	"1070"	"1070"	"1070"	"1070"	"1070"	"1070"	"1070"	"1070"	"1070"	"1070"	"1070"
!Sample_contact_country	"Belgium"	"Belgium"	"Belgium"	"Belgium"	"Belgium"	"Belgium"	"Belgium"	"Belgium"	"Belgium"	"Belgium"	"Belgium"	"Belgium"	"Belgium"	"Belgium"	"Belgium"	"Belgium"	"Belgium"	"Belgium"	"Belgium"	"Belgium"	"Belgium"	"Belgium"	"Belgium"	"Belgium"	"Belgium"	"Belgium"	"Belgium"	"Belgium"	"Belgium"	"Belgium"	"Belgium"	"Belgium"	"Belgium"	"Belgium"	"Belgium"	"Belgium"	"Belgium"	"Belgium"	"Belgium"	"Belgium"	"Belgium"	"Belgium"	"Belgium"	"Belgium"	"Belgium"	"Belgium"	"Belgium"	"Belgium"	"Belgium"
!Sample_supplementary_file	"ftp://ftp.ncbi.nlm.nih.gov/pub/geo/DATA/supplementary/samples/GSM723nnn/GSM723320/GSM723320_ATC1_Plus.CEL.gz"	"ftp://ftp.ncbi.nlm.nih.gov/pub/geo/DATA/supplementary/samples/GSM723nnn/GSM723321/GSM723321_ATC10_Plus.CEL.gz"	"ftp://ftp.ncbi.nlm.nih.gov/pub/geo/DATA/supplementary/samples/GSM723nnn/GSM723322/GSM723322_ATC2_Plus.CEL.gz"	"ftp://ftp.ncbi.nlm.nih.gov/pub/geo/DATA/supplementary/samples/GSM723nnn/GSM723323/GSM723323_ATC3_Plus.CEL.gz"	"ftp://ftp.ncbi.nlm.nih.gov/pub/geo/DATA/supplementary/samples/GSM723nnn/GSM723324/GSM723324_ATC4_Plus.CEL.gz"	"ftp://ftp.ncbi.nlm.nih.gov/pub/geo/DATA/supplementary/samples/GSM723nnn/GSM723325/GSM723325_ATC5_Plus.CEL.gz"	"ftp://ftp.ncbi.nlm.nih.gov/pub/geo/DATA/supplementary/samples/GSM723nnn/GSM723326/GSM723326_ATC6_Plus.CEL.gz"	"ftp://ftp.ncbi.nlm.nih.gov/pub/geo/DATA/supplementary/samples/GSM723nnn/GSM723327/GSM723327_ATC7_Plus.CEL.gz"	"ftp://ftp.ncbi.nlm.nih.gov/pub/geo/DATA/supplementary/samples/GSM723nnn/GSM723328/GSM723328_ATC8_Plus.CEL.gz"	"ftp://ftp.ncbi.nlm.nih.gov/pub/geo/DATA/supplementary/samples/GSM723nnn/GSM723329/GSM723329_NPTC6_Plus.CEL.gz"	"ftp://ftp.ncbi.nlm.nih.gov/pub/geo/DATA/supplementary/samples/GSM723nnn/GSM723330/GSM723330_NPTC7_Plus.CEL.gz"	"ftp://ftp.ncbi.nlm.nih.gov/pub/geo/DATA/supplementary/samples/GSM723nnn/GSM723331/GSM723331_NPTC8_Plus.CEL.gz"	"ftp://ftp.ncbi.nlm.nih.gov/pub/geo/DATA/supplementary/samples/GSM723nnn/GSM723332/GSM723332_NPTC9_Plus.CEL.gz"	"ftp://ftp.ncbi.nlm.nih.gov/pub/geo/DATA/supplementary/samples/GSM723nnn/GSM723333/GSM723333_NPTC14_Plus.CEL.gz"	"ftp://ftp.ncbi.nlm.nih.gov/pub/geo/DATA/supplementary/samples/GSM723nnn/GSM723334/GSM723334_NPTC18_Plus.CEL.gz"	"ftp://ftp.ncbi.nlm.nih.gov/pub/geo/DATA/supplementary/samples/GSM723nnn/GSM723335/GSM723335_NPTC19_Plus.CEL.gz"	"ftp://ftp.ncbi.nlm.nih.gov/pub/geo/DATA/supplementary/samples/GSM723nnn/GSM723336/GSM723336_NPTC20_Plus.CEL.gz"	"ftp://ftp.ncbi.nlm.nih.gov/pub/geo/DATA/supplementary/samples/GSM723nnn/GSM723337/GSM723337_NPTC23_Plus.CEL.gz"	"ftp://ftp.ncbi.nlm.nih.gov/pub/geo/DATA/supplementary/samples/GSM723nnn/GSM723338/GSM723338_NPTC26_Plus.CEL.gz"	"ftp://ftp.ncbi.nlm.nih.gov/pub/geo/DATA/supplementary/samples/GSM723nnn/GSM723339/GSM723339_PTC6_Plus.CEL.gz"	"ftp://ftp.ncbi.nlm.nih.gov/pub/geo/DATA/supplementary/samples/GSM723nnn/GSM723340/GSM723340_PTC7_Plus.CEL.gz"	"ftp://ftp.ncbi.nlm.nih.gov/pub/geo/DATA/supplementary/samples/GSM723nnn/GSM723341/GSM723341_PTC8_Plus.CEL.gz"	"ftp://ftp.ncbi.nlm.nih.gov/pub/geo/DATA/supplementary/samples/GSM723nnn/GSM723342/GSM723342_PTC9_Plus.CEL.gz"	"ftp://ftp.ncbi.nlm.nih.gov/pub/geo/DATA/supplementary/samples/GSM723nnn/GSM723343/GSM723343_PTC14_Plus.CEL.gz"	"ftp://ftp.ncbi.nlm.nih.gov/pub/geo/DATA/supplementary/samples/GSM723nnn/GSM723344/GSM723344_PTC18_Plus.CEL.gz"	"ftp://ftp.ncbi.nlm.nih.gov/pub/geo/DATA/supplementary/samples/GSM723nnn/GSM723345/GSM723345_PTC19_Plus.CEL.gz"	"ftp://ftp.ncbi.nlm.nih.gov/pub/geo/DATA/supplementary/samples/GSM723nnn/GSM723346/GSM723346_PTC20_Plus.CEL.gz"	"ftp://ftp.ncbi.nlm.nih.gov/pub/geo/DATA/supplementary/samples/GSM723nnn/GSM723347/GSM723347_PTC23_Plus.CEL.gz"	"ftp://ftp.ncbi.nlm.nih.gov/pub/geo/DATA/supplementary/samples/GSM723nnn/GSM723348/GSM723348_PTC26_Plus.CEL.gz"	"ftp://ftp.ncbi.nlm.nih.gov/pub/geo/DATA/supplementary/samples/GSM723nnn/GSM723349/GSM723349_S405N_Plus.CEL.gz"	"ftp://ftp.ncbi.nlm.nih.gov/pub/geo/DATA/supplementary/samples/GSM723nnn/GSM723350/GSM723350_S405T_Plus.CEL.gz"	"ftp://ftp.ncbi.nlm.nih.gov/pub/geo/DATA/supplementary/samples/GSM723nnn/GSM723351/GSM723351_S409N_Plus.CEL.gz"	"ftp://ftp.ncbi.nlm.nih.gov/pub/geo/DATA/supplementary/samples/GSM723nnn/GSM723352/GSM723352_S409T_Plus.CEL.gz"	"ftp://ftp.ncbi.nlm.nih.gov/pub/geo/DATA/supplementary/samples/GSM723nnn/GSM723353/GSM723353_S415N_Plus.CEL.gz"	"ftp://ftp.ncbi.nlm.nih.gov/pub/geo/DATA/supplementary/samples/GSM723nnn/GSM723354/GSM723354_S415T_Plus.CEL.gz"	"ftp://ftp.ncbi.nlm.nih.gov/pub/geo/DATA/supplementary/samples/GSM723nnn/GSM723355/GSM723355_S418N_Plus.CEL.gz"	"ftp://ftp.ncbi.nlm.nih.gov/pub/geo/DATA/supplementary/samples/GSM723nnn/GSM723356/GSM723356_S418T_Plus.CEL.gz"	"ftp://ftp.ncbi.nlm.nih.gov/pub/geo/DATA/supplementary/samples/GSM723nnn/GSM723357/GSM723357_S420N_Plus.CEL.gz"	"ftp://ftp.ncbi.nlm.nih.gov/pub/geo/DATA/supplementary/samples/GSM723nnn/GSM723358/GSM723358_S420T_Plus.CEL.gz"	"ftp://ftp.ncbi.nlm.nih.gov/pub/geo/DATA/supplementary/samples/GSM723nnn/GSM723359/GSM723359_S422N_Plus.CEL.gz"	"ftp://ftp.ncbi.nlm.nih.gov/pub/geo/DATA/supplementary/samples/GSM723nnn/GSM723360/GSM723360_S422T_Plus.CEL.gz"	"ftp://ftp.ncbi.nlm.nih.gov/pub/geo/DATA/supplementary/samples/GSM723nnn/GSM723361/GSM723361_S423N_Plus.CEL.gz"	"ftp://ftp.ncbi.nlm.nih.gov/pub/geo/DATA/supplementary/samples/GSM723nnn/GSM723362/GSM723362_S423T_Plus.CEL.gz"	"ftp://ftp.ncbi.nlm.nih.gov/pub/geo/DATA/supplementary/samples/GSM723nnn/GSM723363/GSM723363_S425N_Plus.CEL.gz"	"ftp://ftp.ncbi.nlm.nih.gov/pub/geo/DATA/supplementary/samples/GSM723nnn/GSM723364/GSM723364_S425T_Plus.CEL.gz"	"ftp://ftp.ncbi.nlm.nih.gov/pub/geo/DATA/supplementary/samples/GSM723nnn/GSM723365/GSM723365_V519N_Plus.CEL.gz"	"ftp://ftp.ncbi.nlm.nih.gov/pub/geo/DATA/supplementary/samples/GSM723nnn/GSM723366/GSM723366_V519T_Plus.CEL.gz"	"ftp://ftp.ncbi.nlm.nih.gov/pub/geo/DATA/supplementary/samples/GSM723nnn/GSM723367/GSM723367_V608N_Plus.CEL.gz"	"ftp://ftp.ncbi.nlm.nih.gov/pub/geo/DATA/supplementary/samples/GSM723nnn/GSM723368/GSM723368_V608T_Plus.CEL.gz"
!Sample_data_row_count	"54675"	"54675"	"54675"	"54675"	"54675"	"54675"	"54675"	"54675"	"54675"	"54675"	"54675"	"54675"	"54675"	"54675"	"54675"	"54675"	"54675"	"54675"	"54675"	"54675"	"54675"	"54675"	"54675"	"54675"	"54675"	"54675"	"54675"	"54675"	"54675"	"54675"	"54675"	"54675"	"54675"	"54675"	"54675"	"54675"	"54675"	"54675"	"54675"	"54675"	"54675"	"54675"	"54675"	"54675"	"54675"	"54675"	"54675"	"54675"	"54675"
!series_matrix_table_begin
"ID_REF"	"GSM723320"	"GSM723321"	"GSM723322"	"GSM723323"	"GSM723324"	"GSM723325"	"GSM723326"	"GSM723327"	"GSM723328"	"GSM723329"	"GSM723330"	"GSM723331"	"GSM723332"	"GSM723333"	"GSM723334"	"GSM723335"	"GSM723336"	"GSM723337"	"GSM723338"	"GSM723339"	"GSM723340"	"GSM723341"	"GSM723342"	"GSM723343"	"GSM723344"	"GSM723345"	"GSM723346"	"GSM723347"	"GSM723348"	"GSM723349"	"GSM723350"	"GSM723351"	"GSM723352"	"GSM723353"	"GSM723354"	"GSM723355"	"GSM723356"	"GSM723357"	"GSM723358"	"GSM723359"	"GSM723360"	"GSM723361"	"GSM723362"	"GSM723363"	"GSM723364"	"GSM723365"	"GSM723366"	"GSM723367"	"GSM723368"
"1007_s_at"	9.613167672	7.582323277	9.014410416	9.121920047	6.94006692	8.116836991	9.851443055	6.978566047	6.821554924	9.613618745	8.932102975	9.57723371	9.526534432	9.790982432	8.954736217	9.218192685	9.100847068	8.727343868	9.186354485	9.011596924	9.668792618	9.484362243	9.833547098	9.435398279	9.440801496	9.04160775	9.04046764	9.358580283	9.384516806	9.505828567	9.365954047	9.283416171	9.74349433	9.024882883	9.727560519	9.301526139	10.05229674	9.4543433	9.477857494	9.424451356	9.603094692	9.713721134	9.883570494	9.367802216	9.758345102	10.0977374	9.561452825	8.047447954	9.065605281
"1053_at"	7.21220589	6.775456745	6.182322193	5.545329274	6.861187443	5.838582289	6.419116071	8.031369436	7.906746477	5.667349595	5.644430482	5.823376522	5.389893798	5.965342806	5.843770829	6.080701797	6.063235002	5.760791965	5.565456896	5.796469552	5.551446341	5.807536423	5.634879192	6.585848446	6.777252079	5.85849947	5.384101553	5.841840701	6.022272121	5.765569377	6.001763936	5.785992612	5.937241118	6.158213796	6.181258027	5.567760979	6.019331563	5.683745581	5.586995348	5.69864353	5.433105648	5.437354197	6.593681193	5.42978764	5.728829295	5.511629331	5.628848929	5.852208734	5.926077875
"117_at"	4.546747731	4.64037667	4.863795546	4.06995058	6.000523215	4.740354977	4.838609241	4.949787108	4.642011274	4.673285383	4.703657602	4.126870131	4.184594888	4.08684922	4.04092827	3.849263704	4.327398984	6.773719416	4.292665037	4.636410655	4.461478654	4.420747496	6.103213899	4.09999814	3.879124952	3.920881846	4.821841607	6.736754239	4.170564924	3.928728626	3.844188063	4.293128117	4.846192291	4.187569524	4.780386649	4.237047656	4.180715715	4.458575203	4.653852243	4.090433304	4.620963249	4.327535432	4.254348166	4.322018505	4.108029513	4.396599696	3.992120261	4.97792454	4.587576275
"121_at"	6.822688466	7.002268712	9.603134576	10.42381256	6.852176329	8.659361327	10.31092844	6.969730301	6.387172399	10.75428087	10.16588449	10.86563746	10.64508535	11.09990613	10.71249658	10.85923699	10.53805017	10.46605229	10.63825761	9.423317278	9.636388846	10.89295206	9.577924922	10.44843071	9.808411753	9.937622519	8.629572731	10.27045557	9.766093665	11.170398	10.63283251	11.07158364	10.44577432	10.96443063	10.22715072	11.4164195	10.73057441	11.19649967	10.23904342	11.48115244	11.08786871	11.87672512	10.72938316	11.31756906	10.74593263	11.26065838	11.79078107	10.60780766	10.80833705
"1255_g_at"	2.573235912	2.498260572	2.255758267	2.514282297	2.301251363	2.479652137	2.304777181	2.497598082	2.297596723	2.138474515	2.206361863	2.351675016	2.482086028	2.198369835	2.392750193	2.203666662	2.424419759	2.487596409	2.549901333	2.418092996	2.546504304	2.446571773	2.5115162	2.253897636	2.343217967	2.163720327	2.702797292	2.468572386	2.385660045	2.17918858	2.210082713	2.379442483	2.415882679	2.327795304	2.324774189	2.317177106	2.420991405	2.373142662	2.232473908	2.355889767	2.339909886	2.327983261	2.395946051	2.228199625	2.263836753	2.340687472	2.323001415	2.348191256	2.495555125
"1294_at"	4.99852813	6.376053325	6.692452085	6.342834044	6.71632612	6.757029893	7.485579707	8.039982231	7.594150006	7.023770877	6.987342663	7.067022238	7.200197843	6.981720376	6.224353103	6.792852762	6.9593403	6.9487894	7.00196016	7.304914516	7.098821543	7.432698957	7.393494099	6.827368657	6.4452415	6.561453491	6.517363024	6.930364898	6.594405477	7.266523657	7.557767387	7.495524924	7.722996333	7.246680522	7.899869147	7.227048837	7.565543045	7.786550672	8.028419907	7.091901055	7.323844243	7.538785664	7.618894577	7.023751976	7.565096068	7.293009394	7.102572032	7.75381558	7.031361981
"1316_at"	4.768895287	5.983985142	5.071276515	5.284856262	5.098176575	5.190084942	5.159695754	5.565147385	6.135620099	4.588768938	4.736014688	5.016429964	4.783930675	4.866251901	5.592388059	5.599517587	5.128925584	5.246689266	5.087147244	4.360722806	4.618839761	5.102151989	4.585199921	5.217826022	5.414794789	5.642981565	5.258490877	4.821065489	5.171100483	5.035321829	4.833207303	4.814394491	5.046167775	5.200851317	5.267366498	5.404282517	5.175055552	5.030377566	5.229731813	5.190483066	5.233579451	4.657025919	4.612594868	5.491503979	5.12046988	5.24746611	5.478113997	5.232912507	4.94886799
"1320_at"	4.531602977	4.249103723	4.444933699	4.20737072	4.599882425	4.176606041	4.299431972	5.008907696	4.873623737	4.820345996	4.520071055	5.048536508	4.8679942	5.116397733	4.214360493	5.459054468	4.761344167	4.793173942	4.421415382	4.391587065	4.558316133	5.102406726	4.450717585	4.723180483	4.633229166	4.208987857	4.191318592	4.555871688	4.412171132	5.139426075	4.398129081	4.525326456	4.042613103	4.502335246	4.939704861	4.558050117	4.87720256	4.661342211	4.157671619	4.580355348	4.481297232	4.639252909	5.049262481	4.264544683	4.370323242	4.393192698	4.307596733	4.460801843	4.700801328
"1405_i_at"	6.149421318	8.368208951	5.365241214	3.998951937	5.643599789	6.25166707	5.187701591	10.92243967	8.037195566	7.686143504	6.924659498	5.078786372	7.017884475	3.692742035	3.682366209	5.169017823	4.98071289	5.056565331	7.898706167	8.069797021	5.354774026	6.655799197	6.124210467	3.549520478	3.254765116	5.668414407	6.05928518	3.675562198	5.887374741	3.555576012	4.578084127	4.619866942	4.257967449	4.862751469	5.081482064	3.895764003	3.422848231	5.166034235	6.466877765	3.631927508	2.956494752	4.477991073	4.801668563	3.526705588	4.429413979	3.858903578	3.217541569	8.910580919	6.400554479
"1431_at"	2.934783922	2.776136788	2.744462619	2.872695925	2.394118807	2.653007321	2.63065006	2.672605415	2.606294763	2.934801404	2.798138364	2.557292293	2.540428228	2.826517862	2.615364237	2.508679909	2.786042233	2.668861299	2.778948007	2.776057467	2.973504792	2.639844513	2.892439935	2.877080221	2.92004534	2.824576342	2.749650965	2.742707351	2.732519762	2.79177997	2.624079342	2.676154362	2.794290229	2.695452396	2.856055059	2.757223564	3.430905678	2.890779535	2.959229005	2.725378464	2.77316616	2.790608471	2.676590887	2.710883364	2.849905404	2.855767884	2.683791586	3.070359826	2.755825976
"1438_at"	3.89714058	4.563552216	3.738558842	3.835117207	3.908852562	3.723005258	3.920395812	3.939474294	4.192841154	3.683881254	3.611150509	3.565735797	3.737547335	3.283681201	3.467326769	3.796656825	3.775785679	3.556078882	3.609550483	4.086092908	3.858226963	3.85979596	4.057099114	3.71249984	3.920003898	3.715242272	3.573960273	4.030961606	3.980288321	3.690105936	4.125457022	3.824208414	4.040080262	3.904978546	4.232735169	3.787545874	4.660701861	4.011171875	3.715056454	3.822760521	4.031486924	3.858809954	4.575522921	3.746560765	4.089569621	4.19673644	3.746041099	3.678965539	3.946790485
"1487_at"	6.024141806	5.869528283	6.160961897	5.435776641	6.383409668	5.740727108	6.559690441	6.690404045	7.579604516	5.864599633	5.575681993	5.891177694	6.775239962	5.940231172	5.4851726	5.70522628	5.887440617	5.358052542	5.909072303	5.813045572	5.828676201	6.057469289	5.690213536	5.520791566	5.10501478	5.387217898	5.134599191	5.970393807	5.722485869	5.438384082	5.483300485	5.658805866	5.19848197	5.453575662	5.018587424	5.357292405	5.366469814	5.359054594	5.734350793	5.874247975	5.571139219	5.198663491	5.760605042	5.532153411	5.392235675	5.201782077	5.443693815	5.47748148	5.13281308
"1494_f_at"	3.605594974	3.993021398	3.622510078	3.977934352	3.641696269	3.986745408	3.936642925	3.887726773	4.178128864	3.480057777	3.301884817	3.402471769	3.652780616	3.39986235	3.378157667	3.726631159	3.501693144	3.70131097	3.518676696	3.510590718	3.415462853	3.499817215	3.570853216	3.679481133	3.77703606	3.584902026	3.864050539	3.545453631	3.855512052	3.284233716	3.635076091	3.629222677	3.658188655	3.377971153	3.374536381	3.617419005	3.756952753	3.596056416	3.750524504	3.872243882	3.804153406	3.662818634	3.792017402	3.665316909	3.646179321	3.71524825	3.524686907	3.908787604	3.842540026
"1552256_a_at"	8.838133726	7.206106742	5.832632244	6.142672267	6.076762835	5.902743054	7.442187936	7.307101778	6.212537009	6.094329721	6.328261259	6.28732689	6.484110733	6.34825825	5.66614542	6.330557573	5.922780831	5.873137358	5.977500578	5.80216398	5.744728881	6.354117133	5.880069107	6.356825056	5.623596216	5.57837723	5.084594652	7.020506281	5.568445228	6.472354602	6.219117097	6.312441049	5.77394535	6.180550678	6.673222236	6.637151608	5.938262534	6.100501222	6.619950893	6.722743885	6.674681037	6.641596792	6.85442243	6.000521474	6.677992792	6.503221271	6.317415795	6.446683522	6.211912404
"1552257_a_at"	7.523969643	7.478916878	5.985123337	5.482656113	6.965430156	6.839713183	7.85123713	8.173183186	8.039220643	5.946216786	5.689814443	5.694354609	5.758184094	5.829991523	5.357610244	5.894271261	5.750110423	5.89963054	6.040393477	5.896313886	5.624634921	5.933455551	5.215126436	5.341093467	5.037178682	4.93760245	5.413609524	5.838958405	4.981724783	5.556114535	5.47651416	5.745997379	5.322090158	5.449578601	5.262073453	6.060887374	6.223441054	5.784288139	5.388875387	5.937144602	5.61479523	6.471627968	6.024972699	5.601098023	5.835104363	5.816772813	5.926990986	5.702317926	5.321447658
"1552258_at"	3.464547198	3.709802435	4.0717932	3.778079995	4.529626214	4.38056957	3.557687193	3.954599515	4.00951547	3.654060672	3.481321803	3.323868306	3.637386932	3.487001608	3.658195033	4.191283664	3.757315072	3.512041355	3.473331247	3.695249538	4.086429917	3.97308047	3.841753129	3.503182906	3.52858378	4.05261486	4.249390106	3.635300216	3.69361666	4.839082961	3.747924279	4.279712653	3.383350329	3.711326208	3.59560976	3.736061515	3.942848588	3.652867488	3.759393346	3.895522004	3.727662568	3.721207035	3.828497423	3.524377769	3.800486806	3.765681269	3.564034607	4.379148888	4.015504831
"1552261_at"	3.793618801	3.752305952	3.818368144	3.866894931	3.548640456	4.657539464	3.833436211	3.771496499	3.94993053	4.36985662	4.003262449	3.981651535	4.106614452	4.015559328	3.50335509	3.592219435	3.565161757	4.343968097	4.004302197	4.474524693	4.145368215	4.418462954	3.982776827	3.82030955	3.730973154	3.394382574	3.543136421	4.414535218	4.200329167	3.469402741	3.705509809	3.813926629	3.731458515	3.879728783	3.801738577	4.117709177	4.414884675	4.239554243	4.271254424	3.809215361	4.139202022	4.310014816	4.006921736	3.976771581	3.663426388	3.986259451	4.237107242	5.042931571	4.120944595
"1552263_at"	6.224205501	5.025402896	4.836998752	4.395835127	5.869737397	3.626460319	4.836443837	7.159392252	6.311512586	4.541970432	4.665895631	4.184069492	4.148759627	4.88889819	4.497180374	4.341130896	4.324615292	3.775474321	3.695867343	5.498481841	4.275805531	3.901491554	4.777343489	4.421881414	3.90746578	4.125430413	5.407352219	4.516585248	4.012000644	4.193151832	5.884425185	3.809732584	4.11228598	3.923139414	4.283824865	3.658051675	4.605565378	4.199849422	4.737971603	4.390353601	4.53373403	3.714566943	6.365328006	3.606948179	4.721925526	5.162072959	3.986459314	5.095172275	4.688609371
"1552264_a_at"	7.012230025	5.628335727	6.005916957	5.017892533	6.316652951	4.470162756	5.741464713	7.852774113	6.534430269	5.567329799	5.827206853	5.982839713	5.613325295	5.970292386	5.679506983	5.731010287	5.712731241	5.620573429	5.497632587	6.702957702	6.039291509	6.000761965	6.024876674	5.754943282	5.641531869	5.552024227	6.065599252	5.863162425	5.343022281	6.016132844	7.167348424	5.562270354	5.432495075	5.695007983	6.029951338	4.868597564	6.467760301	5.470101518	6.167362284	5.908648606	6.345413668	5.337686859	7.373791139	4.841240305	6.051631063	6.111649359	5.034763842	6.311273025	5.480340041
"1552266_at"	3.167148051	2.851941233	2.895207304	2.609103773	2.983917348	2.916546183	2.762954585	2.760571138	2.799115801	2.690278925	2.766620918	2.684421991	2.453624217	2.881222214	2.967987848	2.760078008	2.59339999	3.023838914	2.830196305	3.518692939	2.68600886	2.652859872	2.538785758	2.654382995	2.691914895	2.557937668	2.872924603	3.03456557	2.767509616	2.503428711	2.689787515	2.756865635	2.760055402	2.859896349	2.704840329	2.816794504	2.888204153	2.624907979	2.772440452	2.719350229	2.658890618	2.718748477	2.828560154	2.717867899	2.772755654	2.943327001	2.721037121	3.124337499	3.073292675
"1552269_at"	2.655412141	3.172028955	3.292349519	3.234223956	3.200922543	2.726553612	2.716068665	2.848104893	2.968151624	3.121284991	2.905624714	3.812133318	2.899534638	4.177033653	3.809902992	3.395439842	3.728114004	3.615641676	3.475103206	3.159589998	3.061752269	3.460954945	2.609865672	3.986379071	3.058031637	2.924660367	3.399590548	2.776444901	3.029885224	3.822125567	2.970782578	3.493278332	3.002875655	3.213070671	2.818250623	3.02023022	2.697553456	2.748819163	2.741343907	3.563966673	3.034246625	3.263837672	2.876424471	3.851397272	3.010018146	3.003913109	3.380052889	2.894650283	2.766391147
"1552271_at"	3.770415262	4.372268112	3.816762485	3.879852871	3.643417577	3.650761617	4.027054973	4.149274456	4.197474225	4.2650943	3.673756618	3.556802304	4.183909144	3.924018349	3.74295978	3.648522438	3.476910523	3.582755183	3.42647606	3.809427267	4.094360595	3.926013927	3.857902605	3.800713167	3.907159931	3.837152384	3.774758687	3.947046693	3.987971922	3.698655114	3.836347875	3.725894813	3.957079111	3.612590238	3.937027573	3.760507691	3.936764819	4.152335964	3.684798381	3.978966839	4.019513189	4.115625777	4.181483715	3.883247531	3.602438632	3.923091914	3.81655409	4.116022776	3.787587443
"1552272_a_at"	3.47188531	3.960208555	3.627182566	3.773604496	3.167487584	3.306050159	3.853334759	3.339218124	3.50411796	3.445365682	3.310401335	3.299032404	3.43967084	3.546890971	3.461556679	3.755879213	3.457497773	3.232998595	3.400382896	3.370859339	3.32280212	3.620821355	3.437534968	3.828173115	3.394915477	3.332660976	3.220199075	3.415324207	3.126536119	3.271354897	3.332070807	3.545950743	3.638492646	3.527690963	3.45464035	3.427632101	3.523664879	3.757933175	3.233726832	3.393352706	3.403792537	3.727687222	3.589001116	3.160913932	3.48933357	3.568673631	3.462333652	3.098926413	3.252751796
"1552274_at"	4.547067399	7.132132571	5.798142074	6.528942629	5.470883833	6.120872105	5.661120218	6.380293631	7.247230247	6.5686703	7.191368549	7.70364277	7.128248529	6.785182259	7.405368656	7.354818957	7.210622394	6.928546973	6.323402645	5.801415563	5.655062414	7.095774297	6.333220942	6.392686046	7.097313323	6.385194721	6.301173545	6.362700382	5.738917407	7.747624226	6.586077563	6.311775142	6.434721924	6.943384871	6.383699665	6.964929343	6.715265036	6.879298789	5.503043607	7.135063778	6.564855589	7.476370929	7.629507739	7.450006368	6.899895472	6.865702958	7.295423488	6.914206075	6.734671897
"1552275_s_at"	4.808129344	7.21347107	6.625189986	5.893435924	5.831247101	5.744212755	6.404135127	6.268322849	6.766775176	7.57522747	7.514680297	8.812229632	7.648024264	8.281299003	7.365089101	8.391999031	7.668784338	7.342685158	7.564620757	6.952143246	6.915018087	7.547095287	7.098408669	7.259899742	7.743658955	6.692644956	6.166516296	6.996648082	6.81937279	9.009713428	8.087364618	8.004702457	7.588035721	8.81199646	8.002000662	8.632214535	8.348933932	8.771365669	7.492186748	8.749715337	8.285432285	8.801884064	8.316356369	8.353599573	8.072813297	8.055274029	8.572238547	7.721551807	7.890525246
"1552276_a_at"	4.0836272	3.928686895	3.477275841	3.704198545	3.752809027	3.518152321	3.845053819	4.302749874	4.413581214	3.754188681	3.65180688	3.904292532	3.821198831	3.534188845	3.361928151	3.462330299	3.637269151	3.658510735	3.905333646	3.676652237	3.686477135	4.358059532	3.75996529	3.590125915	3.788375	3.745660545	3.812672698	3.98805717	3.691383692	3.423495971	3.605386539	3.425383829	3.767153427	3.756986976	3.867841777	3.78671731	4.031816953	3.93527789	3.886612785	3.850110333	3.657860707	3.977986498	3.81961629	3.9229639	3.835016746	4.104096561	3.904083667	3.789567766	3.901104019
"1552277_a_at"	6.901662443	7.260798794	7.193929799	6.490265978	7.975909967	6.731450785	6.107398503	7.14220111	7.238629207	6.620082785	5.498462701	6.497655299	6.273203264	6.850465963	6.678936282	6.426273464	6.51290644	6.219042178	6.374095503	6.628879425	5.451195307	6.263953382	5.975739286	6.851715368	6.39588417	6.667827797	6.480358297	6.189392427	6.140096377	6.566193227	6.235819446	6.478182393	5.728186715	6.418896914	6.060590617	5.888707891	6.087227831	6.171831019	5.97861626	6.502105436	6.303799542	6.599668805	7.206720438	6.269331766	6.200534284	5.316009958	5.994858712	5.365377526	5.52422125
"1552278_a_at"	4.023594753	4.159437464	4.034470068	4.108588005	3.733943676	4.161141686	4.662697765	5.033615263	4.30905045	4.664453078	3.903452194	3.904887055	4.125955653	4.005940867	3.961353371	4.465081761	4.188855472	4.089363842	4.150769024	4.169485461	4.002325282	4.362717662	4.285693679	4.074802692	4.038014042	4.110170555	3.952300479	4.111666722	4.332820813	4.073698709	4.246280807	4.17180751	4.122423207	4.177952676	4.313192203	3.931110604	4.133039354	4.214834455	4.166606615	3.958213911	3.825587747	4.286819445	4.343968097	4.225166876	4.010757314	4.284483333	4.09294464	4.051510367	4.03101836
"1552279_a_at"	5.258869574	5.704813099	5.360689704	5.32231199	5.040474519	5.227910377	5.622691443	5.970611482	5.428917864	5.516649092	5.271683075	5.595927997	5.553989049	5.472062656	5.301540773	5.615357735	5.914972013	5.101411342	5.601087401	5.18615997	4.99597363	5.549757911	5.284013339	5.157917432	5.341177362	5.062761613	5.224528001	4.753375039	5.05374465	5.670793236	5.535252439	6.047454254	5.645807987	5.5674133	5.439662036	5.699653383	5.345921141	5.438583833	5.162917164	5.523317432	5.353831047	5.98820164	5.800945386	5.414176004	5.387543194	5.238970169	6.042514321	4.931139197	5.562641452
"1552280_at"	2.674386941	3.395057478	2.803440787	2.951251405	2.71842257	2.643979794	2.993911856	3.050857128	2.907886738	3.306910636	2.928566242	2.576026381	3.281733799	2.930991876	2.579581867	2.63510399	2.664120326	2.70659876	3.055168537	3.392159771	2.690046864	2.600542992	2.881035389	2.825975475	2.67674586	2.621437761	2.59333156	2.932463002	3.069284645	2.516757727	2.689811178	2.813487505	2.819864953	2.731252022	3.339751688	2.353889761	2.855424968	3.002813188	2.888552328	2.762508572	2.679104464	2.909114264	3.728114004	2.945222057	2.876189319	2.694020979	2.861193161	5.370088808	3.647164279
"1552281_at"	5.390115263	5.659078691	5.278655514	5.777529474	5.666768971	5.188942263	5.654103497	5.409689523	5.475337834	5.337094819	5.125453929	5.005402546	5.21699584	5.017637161	4.991134118	5.27700495	4.991880731	4.835422731	5.474490781	5.297884833	5.205949991	5.499536676	5.428620264	5.060004736	5.230398632	5.46310271	5.097789199	5.598047836	5.358962023	4.819032328	5.116915459	4.995341214	5.388961356	4.973413714	5.352809442	5.208167567	5.35607177	5.067837174	5.077367215	4.941587268	5.402272964	4.874190156	5.523992304	5.306291346	5.453117295	5.249367484	5.200270185	5.194485425	5.653410537
"1552283_s_at"	6.224945191	3.432253369	5.192293618	5.464131221	3.125059286	4.677791908	4.261196615	3.670115512	2.953085236	6.778041691	6.019759171	6.402173617	5.086695293	6.175257232	6.307940016	6.709974483	6.402550123	4.658292468	6.282944449	5.114028258	5.189198654	5.740255095	4.640765956	5.690386329	4.840455176	5.448769407	3.944566048	4.473487865	4.528546933	5.019293823	4.057672416	5.741559216	4.10956432	5.471979399	3.914364322	5.499921204	4.524450759	5.213275243	4.649751693	5.496768642	4.370829907	5.94196355	3.366315543	6.754791771	4.768091314	4.96576918	6.631178023	5.276453319	4.370703577
"1552286_at"	6.700114392	5.599867836	5.487943891	5.627933935	5.43433895	5.070122668	5.311070982	6.395689744	5.342248257	4.988122192	4.874131374	4.870692832	5.040786467	5.186734154	5.386262832	4.638736324	5.539383358	5.223841044	4.513979615	4.710266717	4.55889413	4.821089849	4.360127946	5.077250361	4.875544421	4.940758494	5.832580964	5.234914251	4.60312632	4.740523081	4.811223482	4.662306814	4.460765395	5.033922168	4.873484776	4.579206971	4.302677685	4.040318076	4.566566772	4.644313064	4.932903847	5.44362273	5.067230631	5.279724704	4.729761481	4.569658982	5.132377254	4.964208279	4.853101027
"1552287_s_at"	6.43480526	4.37388201	6.800748232	6.785843324	6.058917677	7.333991272	5.247288115	4.846375539	4.374349386	5.998165728	6.801994604	6.598293059	6.404117695	6.357297541	6.758306046	6.28096458	7.008709759	6.66282003	6.479171936	5.928749881	7.102763274	6.109519451	6.468006597	6.727307202	6.964135352	6.563668507	6.601101062	5.993435041	6.774622184	6.426670887	6.535993769	6.289636123	6.722104441	6.57610851	6.226835643	6.308733156	6.092738272	6.053143261	6.142977278	6.137987305	5.949552125	6.58496085	6.17372076	6.003148661	6.121639064	7.098781221	6.82196768	6.809053205	6.627901587
"1552288_at"	2.754311937	2.651354422	2.528832846	3.049960641	2.798324727	2.919425168	2.913401663	2.890162208	2.667622331	3.161697393	2.854929718	2.420664512	2.866099912	2.647293683	2.50524337	2.585246105	2.460607873	2.658163071	2.885789823	2.64057691	2.994634221	2.976965731	2.573953226	2.590517165	2.725422923	2.91565588	2.436115818	2.990850759	2.777565383	2.510322948	2.612515088	2.756056409	2.882934188	2.991760626	3.055773338	2.559982433	2.831584176	2.503042723	2.782386114	2.820447475	2.753818178	2.662784229	2.47889545	2.574209287	2.660538129	2.471764995	2.76443039	3.350045949	2.909846191
"1552289_a_at"	3.253883812	3.767573328	3.137434464	3.450433551	3.383449622	3.816461803	3.943231802	3.110118553	3.571438592	3.67978819	3.289692383	3.445858558	3.52200179	3.10279285	3.538053083	3.455193379	3.445303086	3.248937383	3.432210579	3.822089985	3.344075926	3.611964071	3.513012414	3.545867316	3.270785428	3.614627536	4.055147011	3.559371663	3.714670424	3.500394314	3.306014191	3.925140213	3.660823888	3.397448127	3.659653581	3.634539552	3.635757182	3.445303086	3.518243171	3.511072953	3.459482494	4.074204596	3.633821798	3.233102271	3.70522869	3.639918651	3.584528174	3.410163693	3.071046423
"1552291_at"	7.520120881	6.92495022	6.697741077	5.8574091	7.237827659	6.429729201	6.65991205	6.482572773	6.052444586	6.570983579	6.364826864	6.630249191	6.568814946	6.577620011	5.786163843	6.44905883	6.393941393	6.393720682	6.682008653	6.287467929	5.832576204	5.982406878	6.54023895	6.346243271	6.492118131	6.049876643	5.988633853	6.643232911	6.380395146	6.531604668	6.346619596	6.120085278	5.879013651	6.255188776	6.053187504	5.989948829	5.95309494	5.804257967	6.178251034	6.4854865	6.519784923	6.224561016	6.510628607	6.337889514	6.365811212	5.598197363	6.398006351	5.202440097	5.430059136
"1552293_at"	3.206324702	3.451292352	3.089971906	3.692398974	3.06625605	3.789054654	3.42506551	3.395448645	3.269918599	3.431312393	3.193818894	2.694849909	3.436307275	3.295666974	3.174469229	3.279551095	3.136577766	3.184217867	3.671566966	3.305180282	3.293629627	3.304150583	3.34853127	3.13567247	3.297387186	3.456452729	3.139722885	3.524562356	3.413642069	3.242749291	3.250485625	3.164322507	3.212044733	3.373055601	2.962878104	3.233185891	3.247885094	3.427189159	3.275731343	3.226280203	3.117305094	3.503997797	3.291283759	3.282067294	3.036336738	3.251229488	3.153153821	3.295666974	3.265840872
"1552295_a_at"	4.360239922	5.286677397	5.110865012	4.727389159	5.279778035	4.574081356	4.657259493	5.801985296	6.463480311	5.162677927	4.631086607	4.900317495	4.664470674	4.685074308	4.206262538	4.694852982	4.414712757	4.769144183	4.972506458	5.063528568	4.70319017	5.468554393	4.802452294	4.596803246	4.351076429	4.536050268	4.76952086	4.632235121	4.75799043	4.327965894	4.81905332	4.457330625	4.59689683	4.473338914	4.905859651	4.420157594	5.083607047	4.750521088	4.828407849	4.838700633	4.79669278	4.981513086	5.6318367	4.82952276	4.807941094	5.137547011	4.718509099	4.455843862	4.709510953
"1552296_at"	5.201274363	2.888369529	3.226295483	3.694586807	2.94418755	4.052718352	2.909538748	2.843340985	2.777219525	3.103509366	3.645208086	3.40177847	3.191843938	3.214295988	3.030539532	3.282823193	3.881765952	3.766808761	3.279839212	2.97931737	4.22993133	3.085172161	3.990748801	3.344405843	3.537343904	3.688178544	3.544537514	4.192469501	3.341254524	3.280159331	3.479664919	3.062903837	3.916728678	3.151133616	3.311174145	2.894231455	3.561131323	2.912406086	2.783006076	3.603844496	3.479605446	3.030887006	2.784972058	3.344446656	3.749286026	4.007754706	3.242676935	3.317224061	3.333286708
"1552299_at"	4.471531668	3.337048148	4.988729761	5.119723795	4.01309313	3.540233439	5.111451049	3.383696063	3.215526063	5.623600244	5.385325882	5.44288235	5.148734742	5.903131354	6.000152774	5.681852705	5.916653697	5.738939869	5.055160857	4.775640934	5.825961018	4.337626124	5.43702398	6.302427446	6.66049415	5.537036319	5.412043875	6.010606028	5.761975762	6.126853213	5.173528286	6.101757015	6.045617763	6.159942044	5.200367527	5.575938748	5.759429043	5.496715716	4.769068737	5.756421463	5.33465538	5.672501201	5.278014072	5.487389463	5.804310171	4.930794351	5.215964855	4.17383916	4.616800108
"1552301_a_at"	4.328080971	4.332574704	6.99138159	8.386063589	4.2384715	8.502802761	5.928931207	4.341954353	4.120782446	7.854252226	7.608352835	8.775512991	5.627460096	7.11154979	8.083917398	6.371043176	7.279955176	8.693704477	8.41581162	7.10563799	6.891722882	8.707525067	4.606821878	6.173740814	5.390946079	4.503233071	4.055719824	6.746402198	5.98180728	8.095381701	6.52923827	7.692944471	4.982994053	7.032152045	6.80715987	8.161038979	8.057544774	6.461543185	5.785845189	6.916536315	6.899873017	5.654583424	6.188251465	6.013611179	6.161212662	6.366444304	7.751583116	5.32231199	6.975082129
"1552302_at"	4.212305958	5.036621354	4.429757899	5.179255224	4.427062991	6.692291439	4.434889604	5.862062207	5.612311212	4.197547725	4.685209927	5.026188196	4.846508357	4.250148598	4.541871007	4.320920464	5.019456913	4.656943473	5.039636261	3.941202158	4.163808087	4.829776991	4.737829283	4.545369559	4.907435316	4.784666758	4.457597075	4.698869267	4.982994053	4.238848197	4.431762247	4.029126063	4.507308233	4.527677552	4.400812569	4.775694843	4.209886337	4.478257927	5.272126602	4.988226551	3.977934352	4.16564399	4.849067222	5.061307289	4.288502416	4.961396947	5.25568639	5.517389411	4.832530255
"1552303_a_at"	3.996200794	4.172557382	4.337986325	4.381810632	4.124025924	5.141600873	4.470570126	5.137253935	4.685352323	4.216376507	4.454997676	4.862669057	4.696608194	4.282283683	4.409052251	4.431762247	5.223794776	4.435048994	3.920385217	3.989269927	4.077381241	4.18073372	4.176993656	4.231301227	4.310861135	4.813524725	4.22972062	4.42560916	4.259591298	4.026500905	4.297353258	4.087066729	4.116146961	4.513911611	4.266512036	3.965549057	4.071563044	4.167241414	4.445057814	4.273889105	4.164185322	3.869884275	4.558105982	4.182728094	4.042432301	4.263866632	4.447671446	5.236765581	4.45523073
"1552304_at"	5.254446303	2.939656109	3.285258541	3.134522999	3.077151689	2.889145256	3.023635163	3.655517926	2.97813663	3.130274433	3.258805592	3.304558433	3.3423489	3.547692622	3.153164913	3.807636244	3.718071059	2.895347837	3.178420728	3.281310458	3.022584932	3.021459232	3.230260733	3.470871929	3.110533788	3.069201475	3.267425042	3.285382664	3.221029533	3.220263922	3.114508361	3.1677766	3.384558979	3.187859724	3.175076792	2.536367511	3.38017701	2.955055259	2.990383493	3.063812593	3.174015505	2.886953447	3.488518761	2.823948443	3.156976619	2.970980072	2.840388657	3.018165518	2.860867811
"1552306_at"	5.833579607	4.707858736	4.44904378	3.652362004	4.261100018	3.001959594	4.341298972	5.857650266	5.331890751	4.369973052	4.014364636	4.487480098	3.734058012	4.90388324	5.158278392	4.734093596	4.762846238	4.093334317	4.071747177	4.241440234	4.2590085	4.123672891	4.282410906	5.613845441	5.468750556	4.826938695	5.07605265	3.957579233	4.13707199	4.990160098	3.917708493	4.40805613	4.07410583	4.205264949	4.309298154	3.677511034	4.032210869	3.758328903	3.477057511	4.265875066	3.69966818	3.734058012	4.343968097	4.200075028	4.000372906	3.779852251	3.762615876	3.8256567	3.941459484
"1552307_a_at"	5.404568217	5.268160764	4.46743436	3.516155628	4.637667897	3.993477578	3.555353632	5.847734753	4.914561816	3.748378361	3.64043822	3.304794543	3.693135149	3.367340939	3.346946429	3.397389333	3.963071738	3.570477946	3.396998088	4.41494006	3.582647696	3.698533838	3.718224834	3.517190017	3.538324707	3.293770369	4.550616019	3.416451421	3.697097769	3.024230286	3.719382383	3.479355802	3.419066269	3.775046737	3.76304324	3.577762919	3.561131323	3.703195644	3.64043822	3.303841634	3.415281653	3.350300577	3.548558274	3.250677416	3.571483083	3.254854608	3.043078861	4.259914047	3.337485021
"1552309_a_at"	3.355478892	7.026930571	7.245134491	6.012232749	7.078179172	6.951077178	4.334982156	6.973588193	7.41279744	5.012554624	6.175897438	6.320157539	5.964657999	6.083324518	9.994733878	6.577198676	6.752820543	6.652385075	6.007395024	4.9563008	4.238917298	5.694169909	4.283095208	5.695386399	3.778507389	6.288688119	7.028879128	6.21986174	4.261340694	6.183399039	5.358106933	6.234285174	3.625272674	6.391014309	4.137699912	6.516495454	3.839151118	5.170476745	4.601760513	6.43613613	5.256596596	6.364145064	4.915612721	6.763021819	5.047361766	5.288235822	6.547463059	5.68505821	4.703622308
"1552310_at"	7.339586738	6.140820427	7.757607406	7.565336599	6.758605484	7.262921166	6.704032252	6.528914381	6.40599148	7.563119306	7.455749285	7.761745635	7.174715073	7.406498193	7.287961773	6.904659718	7.696799936	7.607124682	7.723826412	6.888182752	6.782888754	6.722832819	6.80830689	7.27090657	6.935629769	6.849427788	6.649235709	7.548539227	7.128450588	6.794607078	6.510547621	7.288087549	6.394790747	7.076663746	5.965016563	6.694857783	6.213575856	6.638667913	6.246085932	7.271872538	6.389303256	7.220223889	6.477610689	7.203474518	7.087661404	6.322638435	7.116399982	5.669541499	5.8890809
"1552311_a_at"	4.626045304	4.88685829	4.54339709	5.536530972	4.764543749	4.529801691	4.736904324	4.59291898	4.927781979	4.583533786	4.614359358	4.428014389	5.04971744	4.550194042	4.677855884	4.651229707	4.456544265	4.839224744	4.953564219	4.653936588	4.862821088	4.677294521	4.378770214	4.661831924	5.039327247	4.702030209	4.73536741	5.002417035	5.277467614	4.317291895	4.647562565	4.537046774	4.809499188	4.692976258	4.758762482	4.880325443	4.526818973	4.896972985	4.694538851	4.496104042	4.993427669	4.319295328	4.42734379	4.882553165	4.539794373	4.861386168	4.995221989	5.439129247	5.116485841
"1552312_a_at"	6.177480094	6.131458013	6.30618805	5.435800715	7.300507441	5.771288823	5.377939061	7.070497742	7.211649742	5.273855003	5.256957889	5.145370118	4.924606379	5.785406238	5.538996181	5.539341872	6.194434146	5.21357123	5.234240601	5.50230005	5.004813334	4.409114081	5.479540696	5.732197057	5.347544164	5.565856506	6.698718046	4.696511564	5.053088039	5.479540696	4.800574664	4.902462175	5.228747545	4.62270554	5.142746382	4.111293028	4.475932406	4.12868958	4.556161876	4.899367708	4.695512827	4.216041017	5.190936247	4.162537917	4.923481409	4.304048122	4.232858251	4.029660001	4.45523073
"1552314_a_at"	4.025495237	3.893951016	3.533864575	3.364941105	3.833966112	3.478021613	3.332521601	3.969667464	3.826378371	3.397266826	3.430751827	3.115639222	3.42604118	3.028956933	3.099690929	3.0936274	3.472106953	3.652915839	3.461946395	3.889998535	3.638669423	3.502456309	3.563517482	3.554140671	3.313719813	3.198621089	3.344277527	3.979799216	3.70635484	3.440824642	3.732297982	3.64781057	3.558141671	3.262326507	3.356933488	3.496889585	3.264315202	3.382207729	3.331974122	3.180970398	3.193887472	3.151917568	3.745284353	3.480851606	3.083903953	3.541924744	3.287389723	3.510136413	3.402191772
"1552315_at"	5.046651317	6.622562348	6.345637335	4.723642136	6.02667592	5.754902246	5.398786273	8.258288399	7.168403153	6.110791856	7.681522747	6.538680446	6.22195221	7.016041875	4.351661433	6.410163879	7.126488047	6.775258206	6.224229715	5.872069076	5.657456773	5.800494304	5.878220175	5.399706216	4.270701595	4.759826024	3.787383596	5.383058166	5.87312974	5.915687813	6.048754659	6.055362576	6.714751826	6.743388218	5.727590844	6.88069476	4.09038859	5.9879365	6.099264295	5.957770818	5.574818523	5.769999881	4.794706378	5.347623427	6.216089485	5.41309611	6.288338901	7.530836408	6.252997514
"1552316_a_at"	5.693179242	8.264865403	7.648135999	5.396553264	7.303184128	6.487766655	6.922034924	9.368871444	8.576546568	7.520387641	8.651374926	7.366533817	7.443186072	7.933301538	7.35088622	7.352156403	8.114043404	7.659879282	7.4956095	7.582212808	6.208518352	6.732309553	7.193671388	7.318186183	5.893429352	7.195975563	6.731579901	6.918718679	6.599983418	6.414095796	6.839068037	7.216846356	7.37096633	7.737336401	6.501589852	7.945971591	4.419961824	6.909981841	7.578357398	7.06400176	6.261470918	6.415072533	5.928519637	6.625652092	7.484667224	6.132002313	7.402026651	9.013520944	6.909490284
"1552318_at"	5.181110076	7.480846087	6.907158707	5.816837099	6.586171939	5.846652515	6.439715625	8.217619815	7.030581967	7.031363087	8.049173288	7.260238911	6.611309288	8.160030087	7.747497414	7.562941823	7.677090748	7.17566658	7.472573763	6.899714181	6.432203941	5.842763062	6.423526359	7.698498423	6.416729715	7.592031293	6.498526427	6.37766033	6.458523328	6.265340264	6.52923827	6.484324659	6.827436438	7.538093374	5.970082709	7.394254652	4.695769107	6.689929455	7.095546251	6.902690457	6.415877301	6.350467405	5.095826459	6.542520461	6.734246755	5.923901772	6.730248983	8.297926306	6.131627121
"1552319_a_at"	3.219052206	2.666690229	2.618674181	2.868872028	2.486843463	2.302683667	2.611011019	2.42179486	2.820858537	2.891878333	2.669798939	2.398713273	2.689699212	2.419262857	2.257301635	2.807146807	2.458554685	2.761604559	2.788883689	2.633223905	2.660545932	2.900152453	2.799396093	2.613550849	2.453698439	2.620532226	2.466002892	3.08270847	2.907118598	2.365622469	2.726089389	2.544953606	2.530020158	2.402434808	2.75293721	2.571093225	2.643611228	2.917860884	2.658951683	2.758301808	2.887689329	2.749378648	2.560994284	2.509945054	2.562266282	2.830967819	2.523363428	3.031078092	3.065556066
"1552320_a_at"	2.114034126	2.381268204	2.52306784	2.565771802	2.168927803	2.084664738	2.35790544	2.47671215	2.370741052	2.891878333	2.535316253	2.537724575	2.565636584	2.893718419	2.37283995	2.728638534	2.736083418	2.838526016	2.849125097	2.651944065	2.312448751	2.477826177	2.397501158	2.763396533	2.449581327	2.473516264	2.116784359	2.551732905	2.479574228	3.25720483	2.282005699	2.86686739	2.46531155	2.695944247	2.460135857	2.456639059	2.313944301	2.506099043	2.244394323	3.067838796	2.535266395	3.127961073	2.530515885	3.127961073	2.722082685	2.593707109	2.997959537	2.469019501	2.195474873
"1552321_a_at"	3.247117342	2.822515253	3.741628241	3.534595342	2.876108284	2.859657715	3.58399199	2.98512103	3.040894339	4.297804087	3.642880563	3.894846246	3.602506126	4.305107782	3.700789198	4.159975312	4.08025295	3.763672997	3.888207227	3.512116056	3.243933132	3.701109561	2.887663585	3.651091533	3.225568753	3.124579399	2.937855193	3.622057545	3.263733618	4.689917109	3.160217358	4.098027868	3.370808414	4.264840624	3.165186197	3.902592546	3.180888947	3.363306739	2.867116779	3.927311058	3.632108409	4.80679576	3.240517052	4.170436429	3.463185226	3.552388545	4.086532982	3.473255525	3.425156387
"1552322_at"	2.235887982	1.869445452	2.244709493	2.06214412	2.371637403	2.121394835	2.099688244	2.133259384	2.037470209	2.235887982	2.100480428	2.161625848	2.279462465	2.216999968	2.028374275	2.076504817	2.095636155	2.209539216	2.000457919	2.208400258	2.150505231	2.144504841	2.345241069	2.199696124	2.163198752	2.312123133	2.257434087	1.913027026	1.937805377	2.311329176	2.108209077	2.100480428	2.122587403	1.990771494	2.304937456	1.922481134	2.11960918	2.080727137	2.086896064	2.117570268	2.072368716	2.093591831	2.27899247	2.058845735	2.272749301	1.970271923	2.043620218	2.152357796	2.051395491
"1552323_s_at"	3.306428329	2.719847762	4.471893894	3.536306756	4.762846238	2.947829523	3.321119668	3.357374587	3.127636285	4.0735321	3.552984581	3.284535043	3.292940081	3.507141092	3.58307601	3.580644993	3.670590854	3.166691223	3.272774233	3.500212502	3.33210494	2.873587722	3.643819971	4.06434113	3.405566359	3.417300804	3.794312202	3.284535043	3.419872788	4.022818333	3.735869657	4.172149135	3.661706113	3.468041911	3.242811002	3.520151516	3.489728783	3.073662999	3.302946693	3.621570439	3.105188646	3.678542924	4.194865539	3.10108223	3.649897221	3.229646845	3.212772003	3.575606322	3.087271184
"1552325_at"	2.090450557	1.957250987	2.397165571	2.456661669	2.019961585	2.310026042	2.367342835	2.214997266	2.094533131	2.417244895	2.395242647	2.782918939	2.554551019	2.707783666	2.47227499	2.37679399	2.664726469	2.696901558	2.412662741	2.314438433	2.423946164	2.178972249	2.375159013	2.36747835	2.344706487	2.111402637	1.95879251	2.399106345	2.353673185	2.687931085	2.199995841	2.479950382	2.173124499	2.361754351	2.374117531	2.419584578	2.336508023	2.314534404	2.461652183	2.252487953	2.219902736	2.395104582	2.080421178	2.450312735	2.47304497	2.414763254	2.443381712	2.516689636	2.531487089
"1552326_a_at"	4.088976747	3.396945298	4.89269798	5.483353961	3.899526155	5.244107951	4.585742454	3.639574658	3.979143428	6.26565884	4.971060627	4.701679696	4.684661371	6.244030176	5.23579057	5.782317843	5.633749507	5.015902724	4.95145118	4.623413829	4.808951381	4.70918511	3.651325878	5.903620205	4.839868839	5.175938899	4.231391435	4.885251646	4.549499733	5.571463303	4.805007582	5.978931173	4.935762733	5.478324865	4.327080466	5.836469326	4.620356274	4.644475996	4.74134498	5.674962475	5.210467927	6.529868721	4.605354973	6.162919903	5.690951168	5.731921283	5.873836626	4.272012365	4.906008422
"1552327_at"	2.539424878	2.535010052	3.584207686	3.776621364	2.996665187	3.740585706	2.54342085	2.678933735	2.57506616	3.33796756	4.240846159	4.301656319	3.180147049	3.593385342	4.109456472	4.187834929	4.498236877	3.524267671	3.56737275	2.844334294	3.854005142	3.246236348	3.794836403	3.078180345	4.11920472	3.687963436	3.161357279	2.900146376	3.344841757	4.547097615	3.791586926	3.987523584	3.376861775	4.360739321	3.796496254	3.845871936	3.540241297	3.435364989	3.414843845	3.433277813	3.172172477	3.877270804	3.451269814	3.375740442	3.601291868	4.042700384	4.37455956	3.062677549	3.573613444
"1552329_at"	6.143356673	4.418960607	5.932008705	5.144483316	5.650177524	5.532887007	5.607574319	4.411708352	3.997729686	6.542058142	5.617417546	6.536554941	6.458713753	7.078840487	5.782140398	7.517873905	6.893152111	6.335774906	5.703257374	5.762118019	6.547598231	6.898975675	6.813399778	5.957495874	6.224047326	6.243558725	6.641318094	5.289659154	5.219381836	7.80799491	6.166118853	6.470948476	6.403171856	6.968219839	5.87417506	5.331212133	5.726968393	6.062028641	5.562876633	6.781778695	5.957625057	5.980834677	5.655820891	6.197120937	5.878903283	5.440260841	6.047282433	5.380899208	4.910513771
"1552330_at"	6.4570443	4.856885563	4.46545587	4.097012073	4.625319024	4.003864894	5.758125548	4.700488676	5.64512599	4.875807264	4.811844793	5.306911844	4.841509026	5.48142109	3.42110653	4.673164119	5.140062311	4.803485152	4.709195995	4.055117587	3.912296907	3.842973379	4.364635664	3.75654354	3.336666484	3.309278973	2.595979595	5.174402413	4.685209927	5.348284906	5.185590694	5.060234256	5.544465388	5.216215894	5.124614044	4.315696652	4.829900177	4.204991572	4.760541377	5.76742549	5.027657526	5.485261703	5.817247335	5.336078374	5.388667721	4.944899163	4.874552572	2.982153672	4.597865391
"1552332_at"	6.794949479	5.597182752	5.693113456	5.800255982	5.273130308	5.40934656	5.829385514	6.897972723	6.179077486	5.949674535	5.527706597	5.648806784	5.51948978	5.671417336	5.762994946	5.316105202	5.352154428	5.252770506	5.307568978	5.947075081	5.539545244	6.028994917	5.178254778	5.656960539	5.786142848	5.682413987	5.380582896	5.837694641	5.640801989	5.638930398	5.915294299	5.937684549	5.645297061	5.811621295	5.544818688	5.903297177	5.829090671	5.800498612	5.558759713	5.939625257	5.915967916	6.24531912	6.427509443	5.8537546	5.821905773	6.348043602	5.786782923	5.685347438	5.413689798
"1552334_at"	4.183908605	3.287464085	4.252719541	4.996549752	4.188175195	4.387772438	4.277476302	5.173376482	4.292891375	3.869405186	4.241820932	4.002046165	3.882214873	4.72236105	4.561052052	3.44032823	4.379081807	4.07524996	4.60847483	4.668529541	4.081387966	3.899226221	3.531554763	3.884210267	3.889676312	3.698487421	3.430975526	3.973931103	3.463413945	3.645482419	3.459223211	4.087084617	3.743867773	4.030416053	3.604192792	3.95849992	3.96756124	3.581734373	4.043553857	4.127136736	3.977934352	3.668783973	4.184263262	4.008093044	4.078114065	4.835696089	4.732597848	3.785310637	4.093266638
"1552335_at"	4.529531866	4.423567209	4.097222702	3.892737358	4.692722609	3.918868902	4.284107402	4.641029901	4.37160573	4.103002062	3.771436424	3.761084036	4.004788692	3.919129254	3.677105675	3.789605849	3.924150062	4.185718825	3.919816428	3.753537649	3.78681607	3.828936836	4.357831502	3.966768117	4.411702929	4.306965026	4.053662015	3.801679973	4.73224692	3.671259585	4.46234055	3.763995723	4.65330451	3.587006564	4.785197737	3.743905137	4.473174383	3.832650432	3.643048057	3.722901886	3.964941907	3.906737885	5.034763842	4.083058433	3.863607457	4.16291061	3.664630377	3.738548704	4.035390441
"1552337_s_at"	3.481472718	3.518977177	2.973797132	3.067531334	3.398480808	3.103056935	3.282721123	3.162768667	3.192196659	3.048754502	3.146201452	2.86006584	3.074398721	2.911270621	2.806063263	3.106612833	2.886378983	3.216481014	2.692154548	2.759409755	3.127430764	3.591522278	3.089737042	3.309269082	3.259860991	3.105425638	3.038215889	3.030602168	3.08567804	2.869651287	3.150838159	3.149765224	3.074675651	3.222680037	2.958088738	3.174827317	3.466469542	2.871563145	3.069453365	3.214449323	2.973797132	3.403560889	3.493473985	2.746070779	3.057453832	3.078259482	3.044825442	3.537422388	3.232386354
"1552338_at"	3.027411062	3.140638458	2.852227776	2.983392822	3.023463099	2.924878287	2.826455974	3.362048267	3.421770383	3.206022954	3.146966408	3.093264247	3.021414559	3.207112044	3.040208005	3.011204865	3.134633768	3.017148239	2.88544931	2.80913075	2.940305132	3.248716605	2.767023065	2.8530037	3.119908983	3.206790281	2.544139609	3.345870523	3.15155251	2.782398129	3.002120138	3.144175023	3.051242622	2.832568265	3.077700529	3.159561118	2.939757335	2.932393415	2.841971991	3.066032502	3.351041644	3.539094774	3.568841492	3.054991292	2.895918108	3.177148364	2.681055255	2.671865964	2.913931447
"1552340_at"	2.811585108	2.979561784	2.586282512	3.305082746	2.979326628	2.696365445	3.046050882	3.078668919	3.426617102	2.894110761	3.002875655	2.647105638	2.803895812	2.952762648	2.785177128	3.137205748	2.506422261	2.904849379	3.020929675	3.102014556	2.701972453	2.812567406	3.31281124	2.844334294	2.784959476	2.784959476	2.984699843	2.980905096	2.823165666	2.698938168	2.928566242	2.813581962	2.92560276	2.714373657	3.040188331	2.889773506	2.706173766	2.956300653	2.760321328	2.891275092	2.770921542	2.877919376	2.858032475	2.882486653	2.810770217	2.894158363	2.878667734	3.105188646	2.753808401
"1552343_s_at"	5.014558421	4.433030317	5.857955262	7.498163524	5.507694191	7.096669424	3.654947206	4.897678861	4.254916409	5.869974623	6.68152701	5.604657098	5.530600389	6.538768418	6.399428213	6.068530953	7.202696966	6.328885377	6.719263209	5.273488362	6.082915286	5.422228418	4.946290535	5.266175714	5.87247768	5.466846477	5.465814623	4.396666519	6.074850996	5.784248042	4.353984592	7.075393965	6.336583266	5.845039396	5.017615903	6.183448007	4.695495401	5.888024455	5.120689813	5.0207508	4.894613536	5.590415031	4.456154888	6.097675394	4.224315954	6.716224875	6.542804984	8.064436195	5.845760893
"1552344_s_at"	5.920010957	4.317830035	5.107039223	5.463274387	5.122491852	3.794595432	4.727695905	4.490396853	3.527211988	4.138892402	4.791762859	5.295894684	4.847506338	5.440567508	5.560111696	4.876262839	5.439642072	5.053729732	4.527261332	4.666739023	5.336457951	4.065090654	5.438757818	6.161737655	6.055499275	5.672933883	6.027831498	5.346582265	4.998007958	5.526621105	5.237276613	4.478010332	5.187763237	4.623708327	4.986305095	3.9217046	4.962788703	4.160221112	4.764908835	5.055394685	4.851395423	4.458614645	5.801699606	4.564820333	5.315370099	4.605950233	3.991322546	4.03356412	4.804678216
"1552347_at"	6.372852577	4.495396223	6.257700109	7.720568467	6.389793504	6.545368414	6.025663644	5.128909077	3.963769655	6.024626411	6.254841223	6.507228887	5.84355554	6.585218679	6.991110041	5.896193884	6.651421487	6.313493043	6.370427505	5.86402205	6.622328298	5.466657386	6.252623033	7.257319568	7.266228207	6.541048247	6.867007764	5.339830166	6.335762957	5.811244285	6.065580951	6.140824461	6.412646488	6.137756866	5.792123768	5.816063875	5.53872461	5.84242676	5.674765006	5.861508807	5.189950903	5.4175638	5.304143578	6.118398927	6.240190003	5.874807518	6.185157094	5.960726403	6.206108826
"1552348_at"	4.540905158	4.822094848	4.240554671	4.902610668	4.433543205	4.400564508	4.359531842	4.559201988	4.818758457	4.364855018	4.243530911	3.958562795	4.299739491	4.255720481	4.254889668	4.404872908	4.372009004	4.591040654	4.45782268	4.719467966	4.229216539	4.239652002	4.473487865	4.459539721	4.499154702	4.458651023	4.385683398	4.649003889	4.713239217	4.130140304	4.366319545	4.204997858	4.11602833	4.415098067	4.137629253	4.194287108	4.598401305	4.20096311	4.250565807	4.231813812	4.697066051	4.25583426	4.980128119	4.402668375	4.371604328	4.285307352	4.230491651	4.681015059	4.334608444
"1552349_a_at"	3.077894237	3.684562552	2.795869323	3.279159092	3.275577911	3.223502645	3.105188646	3.22816921	3.099361208	3.055612489	3.225993572	2.996423432	3.021101966	3.33617166	3.159397771	3.161931355	2.861537897	2.865216667	2.815071351	3.079642261	3.030551487	3.318849768	3.089675468	3.148094697	3.190925066	3.067529703	2.932517283	3.074162291	2.966396522	2.795574733	2.792691599	3.060297015	3.155035596	2.979646239	2.84802915	3.174827317	3.197120377	3.12940336	3.007491236	3.09444102	3.067027652	3.992243477	3.73372067	2.974482839	3.0337765	2.849923076	3.111821234	3.117158166	3.407420732
"1552354_at"	3.71886002	3.789899006	3.345083467	3.743034983	3.112407334	3.37274758	3.610104006	3.869275661	3.718913038	3.359900553	3.579215159	3.564135234	3.692334568	3.517811793	3.419692805	3.717361246	3.635936048	3.132741631	3.504731207	3.5344528	3.872421818	4.289294186	3.501568163	3.601362229	3.577664943	3.249459519	3.478741091	3.50386595	3.629838173	3.015327827	3.336957965	3.544036294	3.676735504	3.416146054	3.565937301	3.379468507	3.633054526	3.59585298	3.374663984	3.50944728	3.396763934	4.46884571	3.668392637	3.914581888	3.408281738	3.541924744	3.912928681	3.801809907	3.682498244
"1552355_s_at"	4.144097991	4.512779465	3.860844192	4.201656344	3.890788425	4.127844855	4.439414419	4.135039048	4.998940898	4.305292065	3.852381494	3.756127367	4.015844011	4.172721112	3.869711388	4.034550391	3.823079997	4.089363842	4.818178669	4.242984901	4.081780608	4.190335607	4.068170812	4.044209031	4.111950229	4.555103946	4.149190745	4.24064441	4.427938229	3.920086398	4.195019131	3.941140585	4.097579391	4.287248064	4.209990306	4.111950229	4.350518383	4.175410688	4.045559805	4.316419987	3.873032908	4.392877529	4.255510189	4.219601452	4.13838845	4.195362131	4.106558899	4.652260136	4.449907181
"1552359_at"	2.428049176	2.246863422	2.365517682	2.152437106	2.505237143	2.007867503	2.148313383	2.157316691	2.5095359	2.139005035	2.169708395	2.141724873	2.187693885	2.083278505	2.456323863	2.121583339	2.262758185	2.197754118	2.372156437	2.237164103	2.203338617	2.284456931	2.304517636	1.992902802	2.282192986	2.16209593	2.193983773	2.283727512	2.303853558	2.241235196	2.264289287	2.357732631	2.271347251	2.293442857	2.193983773	2.31668101	2.260848725	2.13823418	2.211570263	2.285601231	2.06783848	2.28489081	2.337182795	2.370888598	2.093230269	2.144420462	2.123884073	2.238493231	2.393934397
"1552360_a_at"	3.847635709	3.731838262	3.770837286	3.681960952	3.879188731	4.194949436	4.332204983	3.673454942	3.308945119	3.923919478	3.45099557	3.596782048	3.567232463	4.065380314	3.807874675	4.097116095	3.265918601	3.546442268	3.776664974	3.836705119	3.46897758	3.658351285	3.762371995	4.219275402	4.477263017	3.948900271	3.941205191	3.740401437	3.617914757	3.853514741	3.745556496	3.6690348	3.797159637	3.574797665	3.312114329	4.04561395	3.626112773	3.716893924	3.532202108	4.001650413	3.47591532	3.642993932	3.811749599	3.812355273	3.864470653	3.793867735	4.236482738	4.158105613	3.669342531
"1552362_a_at"	5.874839394	4.064962043	6.401166837	7.037134433	7.204276529	6.391947328	4.618551493	5.255306345	5.413017899	6.896345829	6.411042777	6.418300514	6.391338239	7.219250328	7.567051184	6.698519951	7.194665393	6.548029804	6.398031738	6.185204493	6.435947099	5.686877955	5.879245664	6.999574242	6.645604391	6.750091718	6.237334623	5.609790876	6.36937706	6.720536258	5.989994049	6.655718879	6.43844516	6.589925052	5.776360401	6.111684706	5.315153931	6.383231483	6.039015187	6.498167531	6.283995887	6.236387735	5.278003114	6.148767373	6.233525427	6.12135483	6.521217991	6.621935476	6.206995967
"1552364_s_at"	5.840570379	3.62702648	4.563294728	3.238692266	6.286880176	3.267531972	4.626413821	5.025653101	4.39259436	4.02958009	3.829528226	3.752206214	3.577904219	4.075216959	3.182965935	4.042260136	3.851238652	3.740047163	3.379161064	4.359599469	3.929831946	3.81194082	4.295060716	4.146785577	3.665860297	3.537536961	3.670490329	3.660179637	4.237922221	4.123813221	3.867533569	3.830287185	4.444935477	3.093432982	4.071747177	3.394610667	3.962118797	3.294791784	3.658339635	3.831210386	3.921789699	3.907810439	4.424764389	3.459308139	3.921729538	4.031014862	3.421558824	3.408216105	3.390010741
"1552365_at"	4.04253898	3.760460605	2.795677935	6.393261718	5.254271686	3.467026373	4.868597564	5.245949592	3.046673678	2.797437251	2.79128838	2.816646751	2.525631027	2.558941046	2.352967464	3.345330756	4.166216936	2.526460854	2.764810234	2.953085236	2.608731552	2.607028994	3.238019813	2.7753894	2.67928857	7.299547889	3.074225492	1.923312054	2.618930072	2.437879521	3.125431687	3.302203821	3.731458515	2.690781635	2.953555335	2.607028994	2.347393873	2.632604712	4.160656506	2.405678141	2.306460888	2.729055218	3.085488655	2.21584743	3.003434633	3.125238855	2.349562734	2.687207479	3.080349629
"1552367_a_at"	2.953400687	3.236540307	2.825826206	4.372703788	3.589544884	2.854024257	3.393758604	4.447442002	3.03588908	2.566728442	2.40371983	2.953223935	2.703895675	2.399167011	2.922083537	2.82300325	3.100582485	2.333894857	2.828670268	2.968137025	2.899305242	2.734380753	2.656858276	2.437812167	3.118565157	6.111095975	2.429815651	2.767192557	2.635492312	2.479072299	2.918266571	2.959055782	3.191060523	2.731724921	2.860055894	2.396033723	2.543552657	2.787493271	2.705980252	2.795188531	2.675617021	3.079388848	3.119237633	2.513683068	2.896952083	2.879131491	2.819134663	2.623351807	2.781801673
"1552368_at"	3.272788378	2.562408321	2.532948232	2.854534204	2.784020816	2.420134509	2.527424975	2.766117435	2.799115801	2.784020816	2.550416249	2.662174846	2.571959184	2.738898265	2.68600886	2.618262348	2.797227989	2.302098026	2.993572813	2.630631248	2.745034658	2.826910197	2.668328684	2.964089986	2.487754609	2.819397871	3.024137866	2.713080788	2.611130688	2.719283806	2.518887184	2.617018428	2.87258822	2.657991582	2.460135857	2.568895853	2.526191582	2.614217483	2.442725641	2.733266486	2.63813287	2.736104485	2.698759471	2.54539995	2.636143798	2.54996001	2.791619327	2.671865964	2.652483729
"1552370_at"	4.912907564	3.656467511	5.144668243	4.71312329	4.860797661	3.323762959	4.62118839	3.96578349	3.83124613	4.665768103	4.727757521	5.563265654	5.06080823	5.115999179	4.934525631	4.72745496	5.074505533	4.343968097	4.903327176	4.568012951	4.763210593	4.798845381	5.157748579	4.864293638	4.921642906	4.678005008	4.191608025	5.13500319	3.57511167	5.402023579	4.602769998	4.748822107	4.625305335	4.89062568	5.221994044	4.673210734	4.862058151	4.164403353	4.464467889	5.151919115	4.709781196	5.627428924	5.151707076	4.147052444	5.148880467	3.970517615	4.604883815	3.760207329	3.522090195
"1552372_at"	1.993113261	2.111999374	2.066445563	2.023044362	2.176908735	2.097790763	1.930970741	2.138599728	2.07321861	2.040063197	2.003610179	2.075772418	1.946803424	1.906468074	2.008679386	2.05494133	1.957270957	2.069631901	2.023187692	2.1347479	1.886709035	1.941637016	1.883895513	2.060700517	2.118652948	2.034778941	2.059141074	1.871875796	2.139442654	2.093894529	2.050584651	1.962766463	2.029999702	1.949097798	1.999896449	1.999172093	1.851244183	1.91765744	1.899921232	1.925718565	1.9733449	1.909207675	1.953086803	2.0008312	1.869964806	1.945016743	2.007347955	1.880939525	1.965013309
"1552373_s_at"	2.361390333	2.098770157	2.559625334	2.650337684	2.319212959	2.155222615	2.222968732	2.174535632	2.064842652	2.17575904	2.291619972	2.518555327	2.132095521	2.422451601	2.755483574	2.170597093	2.587977255	2.252544008	2.415533909	2.407184881	2.23524504	2.198740588	2.509735153	2.298916811	2.421279585	2.406296183	2.41234596	2.379767697	2.246922913	2.239838819	2.219702278	2.118330498	2.113922906	2.338151876	2.261796589	2.213370181	2.150550372	2.140444824	2.192592182	2.199779401	2.227465004	2.339984118	2.117441131	2.257871232	2.187973293	2.328015867	2.36926917	2.017063934	1.868092262
"1552375_at"	3.793391905	3.97945963	3.915144713	3.938628888	4.538553488	3.841252667	4.624639161	4.273452796	4.96180784	3.966419678	3.751617271	3.914467029	3.747118406	4.071747177	3.707613046	3.947116266	3.895916333	4.022389174	3.66760037	3.691804456	3.545641583	3.859204136	3.59887696	3.886148218	3.621850334	4.094105114	3.759767971	3.854320795	3.389503148	3.956442731	3.651679977	3.765703867	3.990804349	3.837313347	3.693545959	3.639603229	3.553183973	3.655748994	3.34969705	4.137584709	3.794211502	3.75614056	3.903053469	4.130795007	3.918095962	4.219307985	3.987638794	3.990804349	4.094533466
"1552377_s_at"	4.545418224	5.124244771	4.667156885	5.338254899	4.90410176	4.835619894	4.854125628	4.912582897	5.65882473	4.798446418	4.501203891	4.639673451	4.97499969	4.727501093	4.84541238	4.673169845	4.707159525	4.757035883	4.881299542	5.013093828	4.621913107	4.855856431	4.885163207	4.632967142	4.988162446	5.11617895	4.922789002	4.900012121	4.951153293	4.706932719	4.758926677	4.67941852	4.753701722	4.799881254	4.956105392	4.676499854	4.994937098	4.972300808	4.871973921	4.709551244	4.981730384	4.889674882	5.495600619	4.544092379	4.626654651	4.784831406	4.849515872	4.721506791	4.865751197
"1552378_s_at"	3.98347949	3.789899006	3.507665336	3.100391677	3.75960602	3.329029668	3.211889394	3.815145486	4.16077224	3.584381684	3.224573281	3.403727311	3.335225628	3.49092643	3.14340478	3.397389333	3.199763867	3.349719635	3.589082399	3.76932846	3.534103267	3.61895966	3.290283165	4.115494459	3.230957982	3.922051659	3.957558205	3.477704612	3.553256171	3.332718866	3.48318952	4.397312636	3.11667157	3.154980456	3.62995401	3.611833022	3.568017082	3.453332812	3.458166442	3.295078321	3.188900994	3.141938344	3.544769071	3.035777419	3.125994485	3.396934279	3.156196141	3.439942973	3.375143637
"1552379_at"	2.04112211	1.834319273	1.763883684	1.858439489	1.861933294	2.175169911	1.981472945	1.928385038	2.001030484	1.927422957	2.094781009	2.242425043	2.049583434	1.901296416	2.012475423	1.965345451	1.988090034	1.973521419	1.832288444	1.952360897	2.181644264	2.193797854	1.905256883	1.929337278	1.858214185	1.921475335	2.148115869	2.007613635	1.938086097	1.937893636	1.960211017	1.806245834	2.03074179	1.943199996	1.970778013	2.198760302	2.021790464	1.867888756	2.050787514	1.954199484	1.878556006	2.040836039	1.947666517	1.976055459	1.983515244	1.960211017	1.962212706	2.039933366	2.211816173
"1552381_at"	2.4626289	2.45982683	2.359711624	2.794474881	2.286805311	2.322560693	2.594357631	2.349309677	2.517309236	2.608440256	2.526462324	2.482061141	2.500715022	2.646690849	2.344706487	2.518398338	2.560114699	2.628673847	2.51651848	2.633905767	2.536422145	2.418901836	2.608127455	2.555675833	2.75252883	2.618934798	2.510836531	2.444063713	2.458683664	2.748222428	2.381751678	2.590678153	2.471938922	2.42384896	2.693970047	2.259528696	2.645630772	2.42168529	2.776082461	2.474695481	2.600038424	2.522482687	2.581529428	2.613798421	2.197391548	2.605958616	2.348480687	2.40965819	2.517627365
"1552383_at"	5.064299469	5.394660735	4.709047374	5.391701024	4.976216409	4.824949633	5.427743457	5.260753356	5.475211489	5.594050928	4.939365721	4.992003828	5.592578243	5.083720929	4.852233136	5.471265348	4.492608779	5.217816719	5.755531545	5.634088567	5.859396562	5.887814268	5.445779245	5.145703366	5.359323386	5.096434098	4.926334946	5.91400462	6.03218706	5.860083098	5.554234737	5.615327567	6.076627521	5.351635783	5.44891636	5.48262083	6.548335788	6.560029178	5.913839057	5.286247103	6.12620653	5.511866726	5.211706057	5.305013519	5.575760574	5.207768952	5.288602225	6.181070505	5.686122462
"1552384_a_at"	3.88216089	3.909881809	3.513559693	4.436115049	3.856007471	3.882731084	3.690676281	3.992881088	3.931798357	3.921180302	4.003365865	3.900244807	4.302162641	3.823684646	3.696367034	4.268188131	4.126140396	3.711092834	3.878330965	3.798874136	3.870822686	3.946291738	3.646418012	3.805848106	3.702556567	3.593412588	3.839627562	3.979009582	3.98949207	5.524830305	5.65445601	5.00949673	6.131750488	3.907250078	3.932447142	5.019286112	6.098222668	5.666596651	4.461413808	3.884848831	5.124106815	4.318163892	3.823080983	3.973015781	4.218760113	3.730168913	3.813459321	3.985242934	3.862195024
"1552386_at"	2.522587539	3.138477126	3.788468442	2.386381353	2.444708511	2.127707502	3.772079777	3.621275085	3.015665996	3.59484632	4.374213522	2.727959219	3.291456883	2.86767148	2.780946614	2.694193202	2.098809968	2.511453894	3.181142141	4.115814487	2.553184258	2.580852112	3.72053166	3.181035562	3.488918881	4.370408469	3.512076254	2.482179338	2.637280706	2.668692906	4.177159844	2.568962332	3.345667842	3.291456883	4.693795824	2.868205392	3.424118369	4.125724539	5.099049114	3.127451725	3.50323418	2.590255344	3.93084619	2.951786882	3.932447142	2.598649028	2.065433359	5.913563642	3.59212961
"1552388_at"	4.266148208	4.512892722	4.044771579	4.779536328	4.076622858	4.025584627	4.565167242	4.231862557	4.215087079	4.570724172	4.244551258	4.523410336	4.19823828	4.303518487	3.951895171	4.291801275	4.153881651	4.476086736	3.873125657	4.295192402	4.081008298	4.572150231	4.039735506	3.889218451	3.875494361	4.213291459	3.946745491	4.552930046	4.280449631	4.288719005	4.754214455	4.593667026	4.121665104	4.570749608	3.942859646	4.253856051	4.201186672	3.876885373	4.303935307	4.726196511	4.979808347	4.150827357	4.108211214	4.314765893	4.207470782	4.469014511	4.445313888	4.392484051	3.971320509
"1552389_at"	4.591773566	2.632307366	2.471640062	2.81377395	2.269316658	2.685590673	2.890454955	2.345763307	2.76805275	2.769802946	2.490186777	2.732682514	2.408358307	2.321375246	2.329045662	2.514788442	2.232883181	2.476015751	2.496114248	2.832147931	2.749037622	2.783968945	2.581082516	2.719480136	2.702255062	2.537087422	2.418932785	2.468508347	2.595140141	2.678423714	2.390057704	2.436639523	2.418568561	2.727928554	2.771330966	2.560637006	2.611770012	2.65922157	2.578548141	2.772440452	2.872369464	2.384971182	2.992342057	2.643827191	2.514729856	2.381470885	2.457973213	2.652101304	2.857057388
"1552390_a_at"	8.415493577	2.776780496	4.627769417	5.741159321	2.571787235	4.48428759	4.623317667	2.631290337	3.091344168	2.764589941	3.154526974	3.850367954	3.111292291	3.29726684	3.137121608	2.825871925	3.171827746	3.995787537	2.979326628	4.591022457	3.264002095	3.99012343	3.338717581	5.560900342	3.281178328	3.753861679	4.863892312	2.959179498	4.266348105	3.556622388	3.085018388	3.097582367	2.759836648	2.834541728	3.867841777	2.916519157	4.101414311	2.539185573	2.971484005	3.211979473	4.994779109	3.039777133	5.75276196	3.878165124	4.099142411	3.023329876	3.153694313	2.538456369	4.383598619
"1552391_at"	2.676247121	2.609956114	2.429414296	2.731981319	2.844334294	2.615036061	2.621555012	2.751898657	2.735137038	2.758213829	2.865814842	2.787014407	3.045910072	2.849406257	2.35741471	2.528808591	2.275237515	2.659617155	3.085562037	3.118048209	3.096618706	2.915889979	3.103765485	2.925903243	3.054459524	2.630602901	2.577061127	3.137095814	2.825679739	2.52461929	2.752813307	2.544433815	2.41763798	2.771288522	3.052575333	2.508270702	2.998591829	2.735815189	3.007491236	2.653041036	2.663063909	2.502598362	2.411694774	2.732026515	2.672547922	2.322117417	2.54078119	3.116588392	3.200657021
"1552393_at"	2.177479309	2.200032198	2.195484453	2.038679201	2.799282537	2.104973798	2.203510952	2.29916249	2.509398579	2.059579094	2.282462808	2.304224389	2.108999146	2.081215089	2.140793162	2.141314422	2.158272747	2.302728913	2.062329023	2.152063243	2.100140683	1.960612842	2.151585917	1.999397814	2.267727017	2.235922051	2.057205837	2.083716944	2.328639287	2.116726081	2.343299844	2.195461197	2.202199549	2.079763186	2.050584651	2.140595483	2.148148483	2.148336751	1.918692521	2.095477889	2.13037666	2.132311852	2.111764646	2.14624962	2.113660899	2.067147441	2.058409021	2.329032379	2.263480287
"1552394_a_at"	2.655412141	2.887114014	2.205439923	2.338785659	5.705007761	2.327193133	2.265044359	2.740498911	3.333434214	2.585621218	2.655059411	2.611340424	2.474224917	2.46226078	2.28425276	2.220978741	2.463541303	2.65630712	2.352348535	2.806759972	2.407402051	2.2984328	2.494709017	2.251393059	2.589047049	2.169708395	3.02983034	2.489888012	2.403583158	2.263754871	2.462101274	2.433297311	2.56640428	2.395992848	2.554601215	2.315804906	2.470868225	2.513113761	2.580061135	2.250001184	2.309039917	2.328160048	2.537783418	2.199330779	2.255993538	2.410926649	2.440934916	2.771765536	2.382750335
"1552395_at"	5.163894453	5.573551829	5.11202852	5.522703403	5.069432092	4.52027597	5.256871993	5.452416634	5.51103788	5.107344972	4.811998454	4.95882536	4.923395125	4.958626384	4.976637631	5.010350844	5.164755754	4.411511511	4.824095209	5.286616721	4.851453007	5.032085902	4.861320511	5.315614761	5.162784229	5.582289646	5.431895019	5.049118403	4.907084877	4.877777231	5.224962842	4.731177639	4.807941094	4.523014441	4.998402581	4.732164037	5.031485387	4.893917766	4.86597326	5.040875767	5.165837055	5.091185347	5.528182545	4.825408384	4.861950214	4.963855153	5.05532289	4.819163552	4.809667513
"1552396_at"	2.908768928	3.077761813	2.601051566	2.999159459	2.742600203	2.815953531	2.78485085	3.020272101	3.052846761	3.029644211	3.092188923	2.862492945	2.800019087	2.743692558	2.685414268	2.686557628	2.625194524	2.957227229	2.882188228	2.761111173	2.891452695	3.16482063	2.876872835	2.784084706	2.737460645	2.71721066	2.713792468	3.269918599	2.796841496	2.832256223	2.668312113	3.163814042	2.875864733	2.908447931	2.937342419	2.974384455	2.847719854	3.184901375	2.899577216	2.857077527	2.858391182	3.201889416	3.26552371	2.835384047	2.726912656	2.95699489	2.678801805	3.078642416	2.901398039
"1552398_a_at"	3.484341531	3.701144437	5.080635806	3.639898541	3.701002711	3.131042991	2.899077276	5.267867466	4.092720279	3.558760324	3.829487342	2.966464015	4.208498616	3.651129554	2.845108384	3.231169359	3.881547683	4.241419261	3.578888237	4.184939619	3.977268591	3.139007396	4.70990141	4.022464849	3.008902263	3.371035912	6.502333304	3.112469942	3.348727648	2.677106935	3.380297688	2.518184888	2.905270176	2.894517396	3.179150092	2.79761871	2.997824178	3.332985237	4.604967944	3.101510962	3.082744998	2.983607122	4.094164597	2.490914131	2.904760655	4.819786847	2.947295512	4.778296063	4.047868598
"1552399_a_at"	3.186640077	3.202336789	3.166396232	3.046311748	3.031932018	3.149484649	3.227813991	3.666870997	3.978842632	3.012393921	3.407782836	3.305796744	3.289337619	3.326097765	3.160269776	3.368802353	3.580009514	3.160260423	3.315801439	3.407679307	3.375458386	3.496476202	3.515348056	3.275504874	3.533170547	3.309269082	2.941286011	3.153582133	3.239188514	3.205582948	3.294715676	3.181134933	3.152784945	3.242418019	3.382267474	3.212506697	3.478146182	3.385615795	3.430331122	3.166121854	2.984477278	2.894011809	3.586645487	3.366878017	3.213686385	3.310048778	3.277843711	3.398609273	3.928581052
"1552400_a_at"	3.298491801	3.049030568	3.030003413	3.250260438	3.02817901	2.864443947	3.108441518	2.990280762	3.101123497	3.103525696	3.305016668	2.994150654	3.279996771	2.907913452	3.158555792	2.863539446	2.678755389	3.08281893	3.403354946	3.282172382	3.494786252	2.874494656	3.256306824	2.750713869	2.802530852	3.010715249	3.041910667	3.414746265	3.398570323	2.752226646	3.009299131	2.963521401	3.181840429	3.292400864	3.121097675	3.289949802	3.382596433	3.275638657	2.962593701	3.183215609	3.271807969	2.916489969	3.186716311	3.094095964	2.981676383	2.994891489	3.20374779	3.140359718	3.3567788
"1552401_a_at"	2.95898077	2.679043882	2.769974663	2.911643685	3.167243004	3.23362407	2.981617117	3.298754561	3.192196659	2.833497572	2.944493614	2.784871375	2.589406648	2.788429295	2.713044439	2.834521616	2.664726469	2.839004588	2.488066529	2.953085236	2.968960348	2.901548817	3.022011517	2.923439347	2.854357164	2.738334493	2.875060182	2.989106604	2.723900384	2.937453744	2.941375767	2.996668049	2.921811679	2.666633374	2.75722833	2.79761871	2.858576818	2.777233082	2.813803953	2.881266126	2.92073517	3.024993273	3.021047248	2.574867737	2.526460854	2.846304316	2.657837879	3.323991253	2.889389803
"1552402_at"	2.678104706	2.875078838	2.918683395	2.672500044	2.831171722	2.757260551	3.146969402	2.828736699	2.958901366	2.824576421	2.784840808	2.890897703	2.82555113	2.962675654	3.226804766	2.711611224	2.848324434	2.28566543	2.708668731	2.953085236	3.1539624	3.088389452	2.757260551	2.820932736	2.820530312	2.759414282	3.117632118	3.01790748	3.228076534	2.801012722	2.874698134	2.917541095	2.637784158	2.848601995	3.051235377	2.786662774	3.100389638	2.678682986	2.840819022	2.583719589	2.816336868	2.895313669	2.57979495	2.854730266	3.039708285	2.916334103	2.726619617	3.026543146	2.417781798
"1552405_at"	3.385701368	3.17892265	3.351885853	3.37652858	3.327164288	3.288778229	3.295234233	3.669021015	3.630556426	3.192311137	3.243489344	3.065206841	3.455922946	3.216593696	3.544036294	3.488127384	3.288931113	3.022631035	3.232770582	3.486671402	3.486128257	3.71178469	3.541659448	3.688467063	3.404594887	3.743943993	3.36622343	3.732165963	3.389873903	3.143552007	3.056328602	3.460818584	3.532785671	3.277223531	3.395042682	3.149449664	3.683417372	2.956227739	3.405779355	3.224429672	3.533346478	3.733030994	3.6200579	3.315839157	3.67640366	3.769821752	3.58253658	3.53860402	3.568455256
"1552408_at"	2.268699818	2.315447464	2.088896894	2.221362733	2.197136212	2.342563567	2.401401898	2.336808524	2.499685672	2.259768254	2.267821343	2.262786439	2.262609742	2.141200058	2.121830809	2.266183785	2.17797428	2.250076417	1.996327197	2.41239123	2.343243478	2.25713773	2.419158113	2.144143144	2.178500612	2.365293186	2.179473735	2.290074365	2.250436512	2.235080341	2.167987512	2.692154548	2.770941726	2.217436188	2.277229065	2.386094604	2.412922206	2.294782961	2.183535908	2.234668615	2.432917821	2.037842669	2.365401925	2.389060778	2.310842501	2.133417843	2.349562734	2.262786439	2.251412758
"1552409_a_at"	4.715473747	4.834065578	5.200135246	4.882600761	4.833802867	4.273257342	4.850179217	4.840644032	4.791792825	4.852165208	4.593797427	4.315102135	4.331304689	4.56242608	4.468591446	4.267144205	4.440514615	4.587559715	4.690614336	4.912046128	4.858963412	4.608947674	4.547091088	4.613001011	4.735150094	4.539138509	4.818490279	4.966910992	4.891918013	4.381644698	4.273773782	4.336493687	4.612044579	4.627685419	4.447830681	4.027325924	4.555316952	4.547091088	4.636416399	4.372268112	4.554017053	4.66552996	4.718090455	4.707320382	4.755915747	4.805020634	4.623767454	4.774041853	5.063107356
"1552410_at"	3.333458085	3.759108529	3.518627949	3.293533119	3.522377379	2.874720012	3.320228353	3.578113849	3.598456099	3.648716925	3.715416944	3.803546985	3.294839009	3.26543787	3.757852675	3.07463468	3.449523161	3.535260104	3.621006651	3.757636955	3.771996779	3.520698777	3.470740155	3.427251167	3.542480107	3.855358915	4.165169188	3.303456253	3.360196036	3.296949345	3.58615539	3.291933053	3.83219996	3.345979938	3.597704624	3.174827317	3.539230335	3.280255269	3.439982283	3.42736401	3.803982642	3.475368421	3.660450871	3.575220701	3.529596474	3.862702904	3.480395553	4.181892453	3.744385668
"1552411_at"	4.942867038	5.452112555	4.866961001	5.160899235	5.078808202	4.276273372	5.115054232	5.015502959	5.028887346	5.3290302	4.231171774	3.889201652	4.694464868	4.439883456	4.330254756	4.66247253	4.802955341	4.632710723	4.71330182	5.297884833	4.7224382	4.175480288	4.780439702	4.892284149	4.582421276	4.925286659	5.229853775	5.274597345	4.797846251	4.438779236	4.624996489	4.643914433	4.671699824	4.317795864	4.366157838	4.513778564	4.936343947	4.786498842	4.883425713	4.337796052	5.153431407	4.382419923	5.214214154	4.807700723	4.94282743	4.90447933	4.78469049	4.622071406	5.052588443
"1552412_a_at"	2.655412141	2.632444284	2.542309456	2.585776921	2.584074334	2.547729098	2.673192413	2.589868736	2.814261163	2.579949717	2.562986938	2.665679245	2.555551823	2.37760972	2.472998999	2.405794455	2.498772503	2.787538316	2.503586672	2.603474446	2.859657715	2.809711823	2.51978916	2.520645083	2.351979331	2.383833136	2.538450609	2.577208121	2.50058591	2.584742814	2.549581824	2.56925439	2.464976204	2.71669706	2.479666058	2.472415039	2.633834362	2.516759329	2.579949717	2.533303075	2.74957812	2.847041581	2.535418697	2.498772503	2.590255344	2.522717406	2.566639565	2.633451342	2.560187188
"1552414_at"	2.859540934	2.994818857	3.099810112	3.47062091	3.118640431	3.01528781	3.399323173	3.226278042	3.211535799	3.278060691	3.291795493	2.870155975	2.890897703	3.090772226	3.277266708	3.022071631	3.144049125	3.0718708	3.250832093	3.27465184	3.054813156	3.172859429	3.270068818	3.137542287	3.060992544	2.945471232	3.245030496	3.858096465	3.470140384	3.111458433	3.212047942	3.222994159	3.147527059	3.076777528	3.203058435	3.025953421	3.24711349	3.021274031	3.035010446	3.067838796	3.203731803	3.193775313	3.326924818	3.168681327	3.115962955	3.189345754	3.141548903	3.250708511	3.284594713
"1552415_a_at"	2.91997948	3.110675349	2.993542718	3.197290671	3.023748805	2.405302778	2.866792137	3.324488192	3.241440361	3.060060246	2.901968164	2.782918939	2.931468089	2.862239319	2.612595442	2.906973766	2.922555786	2.865828017	2.962250291	2.849985123	3.002669988	2.876385736	2.796558171	3.251875791	2.9055941	2.760213617	2.799986101	3.318543671	3.151881689	2.86356831	3.004995226	2.756865635	2.86744109	3.113710841	2.920784475	2.767333069	2.92618028	3.002358611	2.663189699	2.914158646	2.98421088	2.917422176	3.169272025	2.860884398	2.909846191	2.976766271	2.971077393	3.125203467	3.038331041
"1552417_a_at"	4.2094919	4.127222916	3.639898234	3.299605451	3.844593547	2.857084005	3.123138478	5.065365057	4.161367487	2.975290712	3.550121755	3.746843938	3.367907582	3.96177454	5.285915994	4.233619896	3.677792366	3.555119337	3.394293388	3.892170291	3.3957759	3.436772308	3.715648551	3.857902605	4.748014587	4.258677454	4.593829942	3.341961538	3.29826272	4.799169432	3.919224528	3.851519683	3.615390897	4.053243805	3.811750505	3.726814399	3.73018393	3.648037333	3.654277783	3.984634597	4.193056107	6.19859488	4.651840692	3.496329676	4.449606082	3.633610921	3.584528174	3.696895344	3.974404395
"1552418_at"	2.740498911	3.418812496	3.136615318	3.336815569	2.890402209	2.816599081	3.324136775	3.019914212	3.211756654	2.953525942	2.846959066	2.68600886	2.827984103	2.854005484	2.722900554	2.737797266	2.707969686	2.96270107	3.009904509	2.96047217	2.921886238	2.9021509	3.011108588	2.854808778	2.841735815	2.938171618	3.011932557	3.135722763	3.067768137	2.891272367	2.758363198	2.855816112	2.908179138	2.729683073	3.077211208	3.029301447	3.018518786	2.604859391	2.815683669	2.850198678	2.862396478	3.02649556	3.305156357	3.041510066	2.705428128	3.098417699	2.741989009	2.935579792	3.099722852
"1552419_s_at"	5.086810857	5.183051525	4.928032952	5.05899901	5.118188264	4.729897839	5.18159301	5.067451812	5.49028547	5.139981983	4.710303513	4.559231173	4.828789977	4.574866025	4.847757532	4.942530159	4.876052864	5.329689808	5.100397503	5.00068783	5.408585027	5.197875681	5.202157125	4.785731775	4.851224842	4.527358675	5.096348696	5.026594306	5.187992213	4.961634175	5.031374853	5.033642679	4.945504116	4.904494836	4.999967707	5.046824456	5.157572952	5.04279111	4.99459448	4.88194938	5.030275186	4.784985248	5.074959822	5.257115989	5.029020296	5.218299507	4.95660741	5.481024625	4.940705604
"1552421_a_at"	3.206573452	2.530292339	2.445013842	2.319674122	2.584047838	2.34856479	2.577469489	2.771488225	2.707132765	2.792260324	2.486875377	2.432686738	2.455373542	2.644463521	2.810329628	2.551319114	2.664726469	2.677806077	2.892224614	2.550102947	2.726890823	3.108759036	2.605338538	2.342753967	2.43952514	2.367442581	2.561473823	2.812738126	2.457551717	2.190467616	2.594935954	2.381131628	2.515749884	2.637399109	2.596222007	2.759248869	2.471938922	2.520278196	2.562066249	2.275736098	2.571954628	2.479950382	2.540854301	2.552887198	2.48914139	2.552418601	2.622583963	2.55480064	2.612105662
"1552422_at"	4.686942076	4.68703752	4.64102085	4.102499065	4.697684477	4.381037985	4.428771241	4.979405705	5.335359426	5.396382683	4.626515402	4.579581931	4.488007327	4.810795954	4.632034437	4.464767392	3.784008921	4.67675017	4.591597953	4.855612573	4.940614635	4.58016366	4.26997225	4.288936068	4.338218472	4.11374307	3.752021355	4.301517756	5.099977009	4.568586929	4.578688881	4.605954656	4.728948869	4.732170954	4.511717676	4.749830963	4.47695876	4.634575154	4.388553833	4.598641952	4.377563603	5.109269751	4.535279564	4.601784857	4.421955249	5.232331168	5.034763842	5.089264657	5.085001509
"1552423_at"	4.707049829	3.831251389	4.078448946	3.866894931	4.025628761	3.998982885	4.035064455	3.924551465	4.082385594	4.572190635	4.153334528	4.184069492	4.203068595	4.089430069	4.727119263	4.563867812	4.707159525	4.444228516	4.48274855	4.417599153	4.039603774	3.870074974	4.58152904	3.92482016	4.202197848	4.021643788	4.957183642	4.310861135	4.334940193	4.780031272	4.096650686	4.485328884	4.13413182	4.202412217	4.080419183	4.465009106	3.758970281	4.140155714	3.559832805	4.057642359	4.166392833	4.628515434	4.362431053	4.030577336	4.368977877	3.862771076	4.199655839	5.095435589	4.148221741
"1552424_at"	2.421219473	2.73761233	2.474981061	2.500630688	2.517465822	2.406042116	2.769867827	2.514835298	2.528873005	2.891878333	2.593097987	2.642102738	2.805032025	2.784608286	3.069280475	2.562730062	3.341805572	2.83715557	2.669066777	2.63279224	2.392643365	2.747566408	2.686555184	2.633568562	2.61464957	3.046067494	2.465492456	2.682833902	2.401887527	2.612684154	2.568994561	3.135120577	2.581417313	2.963203949	2.48309063	2.824315688	2.788842952	2.541489086	2.483377717	2.884746196	2.459009185	2.919785356	2.346185305	2.756133536	2.467068574	2.667266908	2.978264872	2.532415042	2.695125822
"1552425_a_at"	2.915897377	3.688863867	3.159732349	2.711357912	3.18757599	3.056003336	3.397389333	2.897933743	3.192309126	3.633384601	3.5687951	3.557113713	3.727571509	3.727571509	3.859358543	3.016089147	4.352440025	3.774276472	3.406989459	3.367073745	3.113671691	3.216127936	3.353576068	3.148094697	2.992434075	3.062515973	3.044530144	3.4529649	3.226503036	3.74728226	3.070389858	4.441492223	3.423576058	4.085330781	3.210182457	3.698639981	3.488698299	3.501431035	3.073681192	3.802964838	3.771095897	3.729390909	3.286705379	4.130908868	3.204568925	3.428206889	4.299781923	2.824707359	3.277223531
"1552426_a_at"	10.20310653	9.125542821	10.88699468	10.1283882	10.18438494	9.638533655	10.2019626	9.670583391	10.29822218	9.875969983	10.44404646	10.4376158	9.927108736	10.64221377	10.61092691	10.46672648	10.77393083	10.24947349	10.09722862	10.05807545	10.20950493	10.30059819	10.26653842	10.79444856	10.78739812	10.89744345	10.59461387	10.13330104	10.10616807	10.33869287	9.922555472	10.05834949	10.25315162	10.13393082	9.965816506	9.659207374	9.729251787	9.486635449	9.662563293	9.836634986	9.969981275	9.430694466	9.722250738	9.836507395	10.20639449	9.487612253	10.0163926	9.234857024	9.372021204
"1552427_at"	4.064072811	3.164696206	4.36820123	3.409069766	3.935291658	3.244254036	3.920527434	3.461806676	3.65451492	3.061154253	3.446706058	3.183984226	3.157036773	3.332718866	3.296093721	3.097679162	3.303900897	3.285770504	3.363922949	3.294298557	3.016686489	2.558348176	3.182215031	3.560304158	3.246538121	3.02598146	2.862002225	3.280146817	3.476250281	2.973582725	3.187717149	3.136165074	3.067838796	3.061178278	3.167094847	2.851304428	3.129298531	3.055495338	2.671401632	2.931615393	2.500435474	3.109656478	2.881247585	3.126186695	3.223735033	2.743145157	3.338155567	2.930213673	2.935739292
"1552430_at"	2.45862422	2.110259474	2.643178155	2.787002685	2.696935461	2.214802714	3.113223859	2.465473619	2.632965879	2.184357573	2.367757912	3.273374168	2.323643675	3.332285441	4.224550614	3.30945508	3.591321021	3.242940881	2.776740401	2.500938108	2.421651712	2.802139426	2.442035715	3.498015069	4.10452497	2.694083157	2.400276264	2.771908767	2.561052693	3.519121918	2.199995841	2.821756533	2.348776963	3.07456977	2.248065051	2.860418776	2.509592971	2.532731002	2.230262248	2.515563087	2.303369591	2.73185965	2.45517962	3.076411794	2.595437649	2.599334089	3.232730263	2.348188013	2.405250901
"1552432_at"	6.141559541	4.95812269	5.478879197	5.674765006	4.829039656	4.870004797	5.3726847	4.764743797	5.282054857	5.704813099	5.109283181	5.452599314	6.174579295	5.747297728	5.185262687	5.697744941	6.025473223	5.598567886	5.615678973	5.198077054	5.683841215	5.591001287	5.65211825	6.142866581	5.344753403	5.097489914	4.607582806	5.570225925	5.677052149	5.576637464	5.514493149	6.050227618	5.968540878	5.785648241	5.978811988	5.441137477	5.70003526	5.457888687	5.162779495	5.778390449	5.667943679	5.856632844	5.495596934	5.815460406	5.899301083	5.908505981	5.51885905	4.655710668	5.575661269
"1552436_a_at"	2.938298079	3.189096339	2.821477199	3.494179754	2.929173361	2.716589152	2.934493236	2.96235167	2.996785042	2.785683391	2.864984805	2.560881913	2.754667172	2.650992377	2.476887819	2.818416029	2.659357568	2.578282676	2.841213473	3.053377196	2.694394738	3.234031841	2.682099605	2.718242078	3.149596216	2.705263742	2.975251652	2.980905096	3.04320508	2.546614854	2.692057208	2.753731336	2.833681277	2.977107782	2.707198503	2.769637173	2.855424968	2.901643266	2.772440452	2.904621783	2.811605876	2.657538761	2.818190191	2.755961406	2.980210481	2.699432131	2.638864001	3.237369977	2.956448043
"1552438_a_at"	2.602062814	3.14857937	2.655633917	2.932131889	2.812725393	2.788897811	2.996692253	2.732319765	3.06058288	2.78563061	2.60054447	2.415240408	2.600040106	2.725787212	2.536259327	2.83192013	2.984104265	2.362702833	2.765145158	2.886950099	2.566971756	2.706188822	2.682657779	3.050629452	2.689136636	2.80170302	2.666205234	2.88812252	2.785254497	2.609388131	2.633189308	2.793754829	2.756051206	2.520254026	2.590161385	2.387291724	2.371357608	2.692454486	2.447739036	2.772440452	2.60721642	2.572169353	2.624569668	2.552299577	2.690500923	2.7855426	2.827747871	2.931199624	2.760190614
"1552439_s_at"	2.348533226	2.198703759	2.050927061	2.412899791	2.063004623	2.187497501	2.192782397	2.08256476	2.084117053	2.294743419	2.04556706	2.038092034	2.279477788	2.010140311	2.227190477	2.091249475	2.091336282	2.282439551	2.244990922	2.129625829	2.074561857	2.19214169	2.513375846	2.018032296	2.331715827	2.13442094	2.03855021	2.263736995	2.018032296	2.089736458	2.204948371	2.463747545	2.065433359	2.026365075	2.281717541	2.152943232	2.200835486	2.210115133	2.127744879	2.173071467	2.309844647	2.192402807	2.239929454	2.217799907	2.245841085	2.464540343	2.149273645	2.29564767	2.122550724
"1552440_at"	3.170881203	4.190215699	3.980988196	3.407699589	3.543348047	2.939851945	3.067286387	4.130140304	5.672170607	4.63564955	4.181774204	3.379407294	4.189040917	4.128668174	3.576204716	3.416333497	4.448974932	4.159502054	3.884916575	3.615939329	3.357458453	3.387755453	3.351399313	2.95255185	3.236870323	3.284231861	3.424314932	3.062308567	3.355907354	3.534872995	3.182068751	3.122587989	3.198139657	4.004444924	3.205178103	3.677526868	3.41765229	3.65624238	3.213639761	3.672712409	3.323555399	3.783017371	3.075091097	3.854653699	3.419153687	3.366513357	4.537603784	4.120499771	3.323720034
"1552445_a_at"	2.582367558	2.451943011	2.230869571	2.623405206	2.454507432	2.194191737	2.534182471	2.408186791	2.667033223	2.206352968	2.390756821	2.343809245	2.369409551	2.52001861	2.506792192	2.230796168	2.516513894	2.358306005	2.423378345	2.423177302	2.188555231	1.979313266	2.527424975	2.48407287	2.469231322	2.32778053	2.555523859	2.596545048	2.288815006	2.379615356	2.151902284	2.191679551	2.438779072	2.216925391	2.292927174	2.316828699	2.500349106	2.454651564	2.329876455	2.34609145	2.387738791	2.378136858	2.473586509	2.454651564	2.625153172	2.790159093	2.360793833	2.334433337	2.354351808
"1552448_a_at"	2.655412141	2.672914034	3.176716563	2.728743941	2.646435768	2.856874362	3.130936654	2.627161193	2.768877872	3.126039273	2.871692264	2.958994838	3.321119831	3.62488592	3.787952511	3.073725392	3.847439176	2.963992419	2.935439352	2.862622315	2.732455818	2.97652022	2.663761378	3.094168489	2.770874163	2.480773733	2.533561129	3.173339131	3.010947063	2.972857276	2.607973402	3.560903858	2.647191652	3.086440473	2.622073423	3.010377262	2.589450458	3.318503253	2.636566658	2.961089105	2.866407636	3.835556984	2.580285336	3.58563537	2.800472113	3.018090228	3.089804477	2.598072093	2.813897647
"1552449_a_at"	2.998836391	2.954584364	2.820504625	3.049430127	2.789762235	2.820495407	2.996196135	3.034817746	2.872902413	3.079238408	3.032745061	3.083184292	2.954029659	3.107577324	2.892327875	2.969834845	2.69090139	2.777262666	2.875030631	2.838210443	2.958034213	3.239541063	2.967004508	2.615314567	2.395598109	2.85342708	2.858814078	3.320019623	2.815676078	2.969401886	2.96513143	2.831884954	3.269918599	2.971588945	2.856148523	3.151334645	3.199890418	2.861130822	3.004241021	2.958066674	2.96946231	3.011873489	2.963307768	2.763213481	2.795778067	3.309153339	3.122402886	2.961536766	2.911249926
"1552450_a_at"	3.610259818	3.898296482	3.276702488	3.866894931	3.556510233	3.014232785	3.645212984	3.524618337	3.351481661	3.280812014	3.303214295	3.282733012	3.38211712	3.301869388	3.194278231	3.569400577	3.275783176	3.246585491	3.423690653	3.777716834	3.367499188	3.598803528	3.421064384	3.312023025	3.414384062	3.516329057	3.556784375	3.444607231	3.521405992	3.271660753	3.17379936	3.23211343	3.204862988	3.184617983	3.356746743	3.106138337	3.566432047	3.5420938	3.179399872	3.262356061	3.411247732	3.572441727	3.650319521	3.411247732	3.393109758	3.506991901	3.429557584	3.105188646	3.36247762
"1552452_at"	2.833403911	2.603136166	2.594504577	2.87028138	2.770375232	2.69283565	2.692729936	2.650407578	2.578237643	2.667327842	2.547386297	2.516400109	2.616788691	2.610832694	2.565923839	2.667146079	2.567759546	2.478636026	2.691113618	2.630631248	2.831250024	2.533248339	2.671516286	2.779713136	2.833851342	2.537137211	2.66097167	3.211238421	2.924350558	2.628285944	2.630540987	2.359660908	2.668459821	2.56610327	2.706310578	2.389431417	2.741775694	2.474834086	2.356915786	2.709693716	2.456460108	2.518431463	2.794067607	2.69283565	2.65976781	2.790642727	2.830554875	2.641522065	2.707067126
"1552453_a_at"	2.896743377	2.575729335	2.619697638	2.853923862	2.720504462	2.743420039	2.70269118	2.689424723	2.992163227	2.860465107	2.556675476	2.6832405	2.634912661	2.820002904	2.748578401	2.609210002	2.774176691	2.852721074	2.692154548	2.630631248	2.680297795	2.682180837	2.588085525	2.746897631	2.742571788	2.840701319	2.931138218	2.745262835	2.56625876	2.414280862	2.872460214	2.537306447	2.76567848	2.788894265	2.73556401	3.255803181	2.80901511	2.997237374	2.839320047	2.786931163	2.879494405	2.787410915	2.900185783	2.930760023	2.818712483	2.52536268	2.965928725	2.66360882	2.639068726
"1552455_at"	2.555094198	3.024704483	2.562659548	2.756631967	2.77800337	4.573679738	2.765286754	2.906034484	2.842561101	2.624048603	2.638340395	2.446941109	2.42789062	2.334128262	4.935092746	2.772087979	2.457455195	2.514888876	2.64797651	2.544093729	2.961147147	2.601801946	2.938899664	2.391299426	2.699482547	2.478101982	3.139753118	2.558114473	2.33288608	2.585148835	2.491351948	2.621550005	2.553189529	2.291469262	2.625976255	2.97433747	2.407173768	2.395874419	2.419343057	2.596385258	2.494093551	2.63395887	2.234950247	2.537428791	2.615307917	2.628639263	2.327833957	3.015637197	2.927622015
"1552456_a_at"	3.089412527	3.004987751	2.994928343	3.67229016	2.957078811	2.863828768	2.829137522	2.967483292	2.723737292	3.216229581	2.96981485	3.102216636	3.193639189	2.862078614	2.853985194	3.006228323	2.581417313	3.064112716	3.008570141	3.09767264	3.21074542	3.347609041	3.04131076	2.88518497	3.063639536	2.524353784	2.833942964	3.116533558	3.018850939	2.999924231	2.808078411	2.98257228	3.051917825	3.130086593	2.867955373	3.003642221	3.107967078	3.481741649	2.941061606	2.872162418	3.090087347	3.001859423	3.372033846	3.244486794	3.011402615	2.911751371	3.229752081	3.012257112	3.182069806
"1552457_a_at"	2.495445125	5.469842989	4.014271131	2.41075222	3.953781072	4.407597996	2.629314661	6.060085864	5.688501542	2.494249036	2.75007791	2.264622049	2.432042585	2.782327228	2.426497319	2.525386866	2.565622257	2.42833838	2.296639452	2.733206208	2.349483446	2.396746146	2.372221898	2.495296926	2.458456408	2.423403084	3.234548009	2.685227086	2.463852438	2.349562734	2.540812621	2.579433739	2.377843833	2.422986724	2.398487821	2.342227097	2.437436458	2.509898001	2.494249036	2.34609145	2.570377028	2.485015668	2.519878773	2.526704156	2.481058436	2.433375911	2.551718309	2.832931614	2.41023653
"1552458_at"	2.026294276	2.454733229	2.424316193	2.314507606	2.331720625	2.109434007	2.290671401	2.304279601	2.799115801	2.125334603	2.31050493	1.98990557	2.363321007	2.232553014	2.230867405	2.375412951	2.03557415	2.209539216	2.166307559	2.365590079	1.993438954	2.269189319	2.315942205	2.349562734	2.389507655	2.618499781	2.022304754	2.14397114	2.281922978	2.268141616	2.329464233	2.382448406	2.380210172	2.438857078	2.316871917	2.464180332	2.544563178	2.070829491	2.393828464	2.292623964	2.34220459	2.340726851	2.473799872	2.522022647	2.165440248	2.508859231	2.499997376	2.317801629	2.28031871
"1552459_a_at"	3.046837625	3.317584765	3.559053075	3.731294436	3.200608218	3.212815663	3.44879412	3.904194851	3.737050474	3.338435608	3.318798737	2.928625257	3.489980959	3.116387666	3.255638313	3.119177445	3.161241193	3.282501363	3.410383691	3.253294376	3.425895898	3.628145456	3.328247169	3.470137946	3.105485273	3.305286872	3.193055057	3.380586023	3.348984035	3.024230286	3.368015993	3.294559471	3.424530044	3.300584101	3.458614534	3.146811236	3.133046581	3.109803984	3.292800751	3.288992804	3.447087124	3.311102949	3.22086613	3.102279201	3.326191653	3.190323654	3.117007564	3.334397778	3.795652265
"1552461_at"	2.189728627	2.171335943	2.117825537	2.520403636	2.109726823	2.311082925	2.222461052	2.420859101	2.437005305	2.403578594	2.344243798	2.37115753	2.158147168	2.33614346	2.210483736	2.421917111	2.210291392	2.34599161	2.196826235	2.294176382	2.297369403	2.136363666	2.10785153	2.266783206	2.406487094	2.432962391	2.573115546	2.614541251	2.346303347	2.318626587	2.122292962	2.390937775	2.388607108	2.337285606	2.398025132	2.203636947	2.391789369	2.349100045	2.235781929	2.26289238	2.5778756	2.4097861	2.145674829	2.213560265	2.237493822	2.432962391	2.502801099	2.471938922	2.536140557
"1552463_at"	2.357747066	2.554604526	2.21225084	2.333284904	2.464509847	2.249616708	2.429088137	2.341470135	2.587223529	2.587721589	2.385442564	2.68600886	2.497317951	2.426885425	2.451326067	2.21975144	2.382256509	2.471484696	2.357793206	2.419812671	2.543961259	2.588517191	2.365618061	2.221030562	2.456284709	2.203230118	2.35476676	2.655686947	2.344577976	2.222156738	2.352348535	2.204155641	2.524231954	2.337968163	2.549860579	2.39948602	2.343680316	2.446155719	2.340726851	2.444302771	2.448110174	2.651751638	2.508645628	2.299671816	2.200817887	2.572038539	2.349562734	2.471484696	2.271095395
"1552466_x_at"	2.152186766	2.098770157	2.012663294	2.229818318	1.966349032	2.00845483	2.318399201	2.156146224	2.298608471	2.400552007	2.076480195	2.218902947	2.112363217	2.195759956	2.044528578	2.141215519	2.490051587	2.158792668	2.243309483	2.273433089	2.107414248	2.276587851	2.196687258	2.259299098	2.079057851	1.947680182	1.922364357	2.325822438	2.273433089	2.020912581	2.170157417	2.373551684	2.065433359	2.086311266	2.074773354	2.013049462	2.117357183	2.157676476	2.146903519	2.260437095	2.247392438	2.400823031	1.967457749	2.138460917	2.208571317	2.086699898	2.011052815	2.012742881	2.308308917
"1552467_at"	4.379618014	4.697262731	4.605092982	4.783878052	4.294946322	4.533091146	4.787714727	4.838011701	4.946051539	4.729200967	4.462085681	4.172220071	4.613708536	4.437155536	4.537109508	4.656088329	4.914723158	4.277245709	4.727466887	4.689850774	4.624680956	4.471210765	4.77331396	4.588177991	4.527332839	5.039340339	4.465698053	4.899743094	4.657105742	4.449164069	4.612170338	4.47602867	4.75467148	4.672295212	4.946644506	4.771792339	4.774810434	4.668055523	4.740522936	4.573196014	4.83078609	4.557471113	4.855353288	4.665740894	4.543560048	4.835035866	4.669229596	4.775579973	4.882600761
"1552468_a_at"	3.235120386	3.744817878	3.317745166	3.143278623	3.368443328	2.881420643	3.23783805	3.396618237	3.668102142	3.373587474	3.018408846	3.291084916	3.104308066	2.860665165	2.914187229	3.249199071	3.284064893	3.137913206	3.212331958	3.100903344	3.169100155	3.022761857	3.127123383	3.026606346	3.139412923	3.427023628	3.359854651	3.168048418	3.309284034	3.059679639	2.980975454	3.172426771	3.310928006	3.209596399	2.996146845	2.956955424	3.01701342	3.205404035	3.014588386	3.037648151	3.157407185	3.084511253	3.369581187	3.168677461	3.210773424	3.283927677	3.402146179	3.125535978	2.97612524
"1552470_a_at"	2.356853921	2.762676272	2.362248388	2.555911456	2.615783322	2.436282556	2.537313183	2.508816518	2.72298107	2.466310042	2.683892959	2.67745375	2.390653601	2.627910868	2.980905096	2.219081352	2.359252342	2.515680516	2.338731232	2.555488086	2.445558404	2.980905096	2.378070916	2.640540854	2.770905527	2.294129937	2.450370357	2.296893795	2.552118523	2.304189479	2.532626825	2.225422132	2.415754238	2.318097347	2.323768029	2.864072135	2.545232991	2.399929791	2.464989452	2.481688385	2.520210125	2.454448715	2.359897071	2.365598574	2.442805156	2.567638979	2.226550042	2.302907877	2.196294941
"1552472_a_at"	7.294772683	7.106932297	6.860158193	6.463675736	7.401319766	6.721503543	6.836258401	7.313253615	7.494817365	5.312148828	6.781759313	6.665694521	6.09956574	6.38266059	7.217934532	7.108072474	7.095130448	6.790608558	6.349990652	5.903439345	6.560000068	7.161407501	6.675193128	7.342664841	7.702118823	7.695086163	7.571547467	7.204176357	7.042192892	6.792619731	6.751959141	5.92978311	6.819223636	6.292122856	6.887045502	6.539058137	6.995458219	6.65444794	6.379648853	6.749947249	6.857473953	6.045810526	6.601873568	6.47509813	7.08825573	6.647546308	6.886505689	7.807585256	7.369993186
"1552473_at"	5.89152793	6.499154992	5.347304009	5.695653158	5.479643978	5.147850053	6.098507053	5.532561339	5.619341396	5.942154698	5.374807731	5.490415052	5.787306136	5.390772902	5.844826335	5.703695192	5.323879935	5.505747282	5.707973117	6.007438674	5.395660468	5.411920114	5.906405589	5.580003508	5.782898	5.914263554	5.646891202	5.793416006	5.574469874	5.482566458	5.717579498	5.796210645	5.836882333	5.815035973	6.326726844	5.810648134	5.96902822	6.227287111	5.967566975	5.710941211	6.074518372	5.467287316	5.679112785	5.708380678	5.46519126	5.826359113	5.728165281	6.057235048	5.562641452
"1552474_a_at"	5.550130144	5.597404143	4.702011336	5.554462793	5.316691595	5.102568549	6.502937436	5.01261646	5.572416628	5.795405168	4.995906736	5.568223849	5.935666839	5.956598961	5.844781842	5.953746517	5.395615569	5.529133834	5.654877533	5.467313945	5.822555145	6.106057792	5.757612218	5.698038183	5.670599081	5.586945118	5.339669883	6.174562079	5.103032057	5.642805651	5.639285104	5.719748838	5.206601437	6.147823203	5.673355921	5.796985289	5.882682354	5.781358403	5.947863316	5.563814858	5.623545951	5.952990048	5.91812348	5.344697518	5.359790277	5.556782207	5.44718699	5.850743357	5.741770006
"1552476_s_at"	4.339362096	4.815899312	4.954328719	4.911009497	4.627642905	4.42069242	4.485860939	4.76392226	5.037154579	4.23493958	4.063587704	4.084398236	4.393174273	4.290343942	4.37059647	4.817309437	4.207229944	4.653290409	4.637080682	5.258969611	4.600926777	4.966533175	4.684159701	4.829962372	4.938899327	4.503233071	5.195117581	4.816473669	4.868520572	4.019760542	4.413249001	4.313362216	5.000364129	4.206197399	4.620359543	4.278983159	5.263317377	4.511451579	4.298957053	4.601217954	4.845879191	4.752865138	5.234268103	4.441964429	4.606140502	5.183441182	4.464693558	4.65841851	5.119585598
"1552477_a_at"	5.661772138	2.958143991	4.554276966	3.40269745	2.793111026	4.054404462	6.185585718	3.315736868	2.860233582	5.264072678	4.320973829	5.014509863	5.211278785	6.553366359	5.051811627	5.913014123	5.103619487	4.828960759	4.445653365	5.724269137	4.949707023	5.923409299	5.29537286	5.609668963	4.950605622	4.637131426	4.119836671	4.063776835	4.350834521	6.49932424	5.342328022	5.745692524	5.354411965	5.453622081	5.185397722	4.080433289	5.656167341	4.747300409	4.670425031	5.994418962	5.552025579	5.139666254	6.301616133	4.358364365	5.150723809	5.081549018	4.650900955	3.70408255	3.930090407
"1552478_a_at"	3.050502481	2.641429156	2.972687872	2.820415339	3.026454553	2.561343809	2.967323676	2.78302361	2.784993234	2.935491525	2.880191547	3.341405959	2.947971814	3.262521399	2.945875833	3.284106031	2.862293148	3.192484825	2.958254547	3.132424914	2.931563229	2.778645591	2.932796528	2.983781756	2.647162517	3.285250045	2.856946035	3.188769455	3.100605147	3.801738577	3.049131055	3.022413629	2.956013401	3.086440473	3.141848106	2.743162612	3.12362519	3.146137782	2.812281801	2.983781756	3.184220732	2.906360096	3.479224254	2.913008161	3.082772509	2.841943998	3.400696329	3.097534339	3.06065076
"1552480_s_at"	2.084289612	2.28819369	1.873969965	2.052485773	2.080259914	2.174848209	2.025934022	2.594516216	2.114888815	1.930234824	2.06477325	1.734157734	1.903770731	1.931664026	1.902551449	2.134108385	1.90520448	2.036569624	2.124023745	2.051675854	2.092084665	1.978332092	2.241567579	1.942272303	1.970708303	2.169708395	2.409509223	2.017751001	2.008873168	2.046239214	1.90961709	1.86994317	2.052659062	1.971539582	2.250775337	2.00496747	1.975967314	2.408828663	2.210380575	1.938206962	2.043763417	1.981756294	2.097734695	1.929579589	1.970787493	1.797469867	2.010886328	3.944216848	2.561202827
"1552481_s_at"	4.584382585	4.405554913	4.921665888	4.204660436	4.916163076	4.934235837	5.042025094	4.381700472	4.282785859	4.092378044	5.142159306	5.402140896	4.675529639	5.777354318	5.747558785	5.522557075	5.678776405	5.355662594	5.084921045	4.617107011	5.118543969	4.980854308	4.948912178	6.69348312	5.885443492	6.028143788	5.571208668	5.453898926	5.507871346	5.792500069	5.475895752	3.851519683	4.969003306	5.077046605	5.450306159	5.220105892	5.593261405	4.193303832	4.271396012	5.486987363	5.231614134	5.150192496	5.510320879	5.003836337	5.425327558	4.596571729	4.885708029	4.893064188	5.34369776
"1552482_at"	2.973220501	3.644344765	2.534159791	4.570781677	2.979326628	5.311500886	2.930549893	2.742120169	3.833985748	3.139015748	3.878089894	3.64712424	3.282017434	3.34577933	4.098347521	3.002875655	3.620444373	3.685238685	3.855245312	2.875393034	3.208979114	3.219450674	3.435060506	3.257764194	3.293287439	2.751608774	3.481341325	3.18480629	3.136035683	3.584832163	3.137726021	3.729969715	3.155212798	3.09663286	3.126294734	5.009798167	3.379999447	3.474425572	3.081691419	3.491870509	3.364641794	4.343393148	3.233180943	5.688131142	3.599819811	3.907096092	4.21042608	3.427551859	3.900781501
"1552484_at"	3.941255601	4.118561581	3.691289588	4.442648674	3.956117219	3.423920267	3.680197288	4.005977228	4.49015372	4.048384176	3.941014086	3.891321329	4.04852138	3.576115968	3.624147292	3.967863079	4.037199639	3.61510718	3.18857395	3.891223668	3.860081341	3.916582287	3.877508971	3.914223067	4.11230047	3.896544624	4.01060061	3.892967543	4.019274565	3.855358915	4.110152898	3.949788785	3.755225158	4.081418429	4.099324393	4.142832492	3.983207301	4.034264446	3.819607794	3.80587094	3.925898898	4.156905362	4.25697505	3.88782491	3.981328723	4.11283096	3.870153802	4.004741405	3.870153802
"1552485_at"	6.097514389	3.912280396	7.019133025	4.56547525	6.651012991	3.811726021	5.12349812	6.092298019	6.618411902	3.794407787	4.090331439	4.428014389	4.197836459	4.956100947	4.622401895	4.327550933	4.383254516	3.640790899	3.820509714	5.434016256	4.039848449	3.390262566	4.587299861	4.96181196	4.990299096	4.501218687	5.191470181	4.115534166	3.760764452	3.959255982	4.177913218	4.120536659	3.879601143	3.688255607	4.481972389	3.575480739	4.202439884	3.698141252	4.309486409	4.300716379	3.947298955	3.302356658	5.200072586	4.163597453	4.359213163	4.431480794	3.233694099	3.910576424	3.84678347
"1552486_s_at"	4.039544178	2.640810311	5.540058949	2.496219349	5.198062867	2.324727586	3.282341384	3.691022322	4.480323036	3.230385126	3.443955998	3.332346148	3.378657062	4.255157305	4.224613079	3.537757899	3.02569464	2.717885569	2.42852199	4.18302174	3.628571568	3.211426927	3.889117978	4.618928823	4.018803007	4.297477266	4.593082779	2.734258605	2.541049525	4.14420962	3.363240712	3.140822384	3.205356372	3.588782786	3.649454375	2.532781408	2.992942544	3.400758096	3.865625931	3.23184823	3.242706222	2.709510008	4.236205112	2.490143263	3.080291329	2.587510179	2.678056662	2.871490606	2.654664861
"1552487_a_at"	2.815247467	2.328585592	6.354937074	1.984807607	2.843273629	2.737310322	1.926040873	4.037266223	2.402979061	2.075912389	2.241744324	1.964286583	2.037966745	2.184722597	2.229527774	2.027529313	2.229409861	2.388736088	2.51651848	2.199453138	3.009605992	2.094798103	2.816276974	2.158306814	5.280710922	2.172486222	4.820106264	2.173115363	2.792686468	2.003868935	2.387957525	1.986320461	3.289040938	2.321923191	2.652378794	2.282825065	4.09088009	1.993890499	2.336054821	2.214812013	2.048016514	2.230296456	3.678970513	1.915212372	2.892131492	4.153272675	2.133864232	2.20211175	2.407216119
"1552489_s_at"	2.25832222	2.214734127	3.327344993	2.360879936	2.552125715	2.18924012	2.312799575	2.851750185	3.593764271	2.102691944	2.098584334	2.030166313	2.016345326	2.187900937	2.010668167	2.174811701	2.122011412	2.079522819	2.151016779	1.965691534	2.161915096	1.952741937	2.025924358	2.247222757	2.086311266	2.097515823	2.244775165	1.956725248	2.147540185	1.971936736	2.31557709	1.935255739	2.147540185	1.925660753	2.164840018	2.407558014	2.11960918	2.085901565	2.030982849	2.14018734	1.949598558	2.247156587	2.062043762	2.170197809	2.168043617	2.007543993	2.167527063	1.89739046	2.035678321
"1552490_at"	3.139141284	3.231294302	3.524200908	3.236734018	2.877754639	3.118857962	3.309960665	3.64290348	3.279280795	3.044883638	3.002875655	3.103959279	3.060966743	3.593018613	3.332706961	3.07392432	3.612217343	3.275872071	3.098455065	2.682377549	2.91877904	3.26418113	3.196494827	4.057682335	3.774183954	3.426135334	3.705713895	3.325432058	3.172022901	3.424404419	3.239989231	3.039547539	3.327039043	3.226826759	3.188294538	3.243239339	3.196771666	2.896599356	2.684175712	3.210161966	3.175220025	3.337333133	3.656147477	3.141686901	3.139122652	3.352357715	3.260055998	2.719023345	3.242264377
"1552491_at"	3.46392653	3.338799814	3.31691389	3.385185451	3.115638205	3.119342243	3.516157082	3.347551593	3.504861731	3.351551455	3.20645331	3.285063609	3.377635532	3.304760644	3.491107041	3.437496985	2.997862584	3.588749722	3.543272093	3.490303328	3.65454347	3.412002733	3.321905326	3.377635532	3.282512588	3.255528794	3.33478014	3.455382291	3.28564657	3.243890757	3.090297001	3.391823445	3.400334776	3.557241531	3.155890852	3.302755545	3.586551918	3.62946376	3.367506526	3.140968373	3.582867241	3.628363249	3.373373761	3.309269082	3.613903538	3.608844934	3.464999485	3.532158631	3.75743908
"1552493_s_at"	3.184544824	3.132875166	3.178777302	3.324418671	3.045610096	2.893090426	3.047723392	3.16062222	3.523146328	3.209559573	3.240639238	2.861072112	3.387801059	2.958104942	3.013181314	3.110022484	3.368119768	3.156993203	3.233055218	3.281310458	3.224230653	3.254230813	3.187196485	3.249808324	3.019834321	3.365048053	3.087059295	3.3915177	3.451988586	2.884762623	3.126628966	3.009532275	2.965387401	3.408427088	3.086992296	3.293399074	3.424938814	3.028915668	3.198255421	2.95574271	3.178537005	3.038851664	2.991900213	3.20649717	3.149034339	3.485995719	3.224154393	3.372352524	3.467026373
"1552494_at"	3.006503386	2.956598544	3.161549322	3.326529921	2.903323338	2.824651447	3.035780127	2.939030129	3.378216399	3.216364706	3.102851696	3.002880357	2.999195503	2.904863566	2.757129665	2.98843295	3.282706035	3.142682517	3.117532698	3.389608258	2.991973371	3.119010922	3.249106764	3.070457019	3.253506174	3.055000774	3.068605243	3.259844933	3.289523625	2.979382516	3.009261181	3.135181764	3.216524833	2.853493601	3.214860842	3.381072033	3.346065507	3.129571831	3.209061549	3.121327721	3.432813338	3.402240407	3.123353366	3.021216156	3.04253529	3.222556808	3.481351079	3.37200939	3.14283461
"1552496_a_at"	4.442492382	2.639727048	2.858970959	3.117007564	2.943943658	2.951273023	3.187702809	2.866893311	2.799115801	3.184456984	3.01649281	3.125439843	3.282476977	3.402518512	3.105873911	3.365145576	3.460791772	2.862774203	2.912570512	3.137898295	2.813491151	3.363259743	2.947407965	2.869511534	3.353315735	2.932716822	2.84373485	3.074162291	3.092704821	3.761223976	3.160241852	3.494770039	2.877243711	3.397277318	3.155988003	3.580535579	3.285554091	3.501431035	3.198255421	2.934583426	3.678074612	3.474494725	3.586617082	3.443162831	3.036809972	3.135386774	3.295553202	3.186659915	2.886930527
"1552497_a_at"	3.618389877	4.318197268	3.649585371	3.820399616	3.881524971	3.605972902	3.54973136	6.072235728	4.170952172	4.580806125	4.726705405	3.587965884	4.491893177	3.866894931	3.525600382	3.961215415	3.872660342	4.158146613	5.126179817	5.070904425	4.144280033	3.763133981	4.255780921	3.682993877	3.790805448	3.761623954	3.630184997	3.803902643	4.361360254	3.426058368	3.524989475	3.60835519	3.760814796	3.828741449	3.790413683	3.851498852	4.188788116	4.761937733	4.664791681	3.686477135	3.764749497	4.032436432	4.03587304	4.046232991	3.758476601	3.919935725	4.008682172	6.980284727	5.262362341
"1552498_at"	2.993554181	3.090457714	2.984929793	3.030092864	3.18757599	2.93731452	3.184166972	3.139960527	2.919988152	3.102587584	2.802534718	2.907301013	3.075977169	2.810709855	3.071163699	2.556364161	2.922555786	3.047679024	3.071225371	3.189465755	3.080473317	2.865414495	3.22386338	2.834405657	3.145259917	2.914840043	2.917632781	3.197080325	2.92873326	3.077885329	3.090224311	2.937404839	2.894743531	3.030742041	3.753524653	3.050886554	3.254886583	3.21646337	3.021483043	3.075812193	2.961045493	2.980531029	2.910302412	3.124843009	2.854403444	3.14307977	2.995634676	3.031078092	3.244777853
"1552499_a_at"	3.006503386	3.630067659	3.512041355	2.991925904	3.459779061	3.365361424	3.791371799	3.323663736	3.014058633	2.655087756	3.300946529	3.397466212	3.071646743	3.633553163	3.057009025	3.583398718	3.309263739	3.058933607	3.382908061	2.595271872	2.788272882	2.994914901	3.165358209	3.506869768	3.470946848	3.222791627	3.018279638	2.998124734	3.050671254	3.077416911	3.198255421	2.831884954	3.432678929	3.285877251	3.061131637	2.955243627	3.314937219	2.873126638	3.012892641	3.066262478	3.275740807	3.00388339	3.329246952	3.11527488	3.307952626	3.371327558	3.244840569	3.193658056	2.856401657
"1552501_a_at"	3.940003518	4.696052719	3.927782	4.095956601	4.136851187	3.933802256	4.589812291	4.685099908	4.766569376	4.553821388	4.108008925	4.202220351	4.541088102	4.267233106	4.095644527	4.291801275	3.866420263	4.359865202	4.099499975	4.50865832	4.183666621	4.59668687	4.404135104	3.89361773	4.272277107	4.296284928	4.166952929	4.473487865	4.307350887	4.304477796	4.448152741	3.886993238	4.328859842	4.431400527	4.481346815	4.612469921	4.354817367	4.372268112	4.602981939	4.408012543	4.461250015	4.832595657	4.213024081	4.39259436	4.19365333	4.543971964	4.447333466	4.648303299	4.543920054
"1552502_s_at"	6.728999664	3.603383745	2.850530445	2.258015636	3.125024728	2.560338689	2.810873714	2.500768706	2.878089647	2.362918255	2.6079216	2.577822737	2.671074773	2.709544075	2.678171634	2.365380159	2.791225005	2.634628909	2.511594013	3.080820547	2.669312663	2.446403869	3.022182298	4.379545742	2.921713615	3.036004736	4.850431777	2.704256458	2.697903918	2.790642727	2.883701148	2.426847617	2.936508015	2.442477324	3.14839468	2.490474159	2.949888206	2.442321444	2.921474919	2.29877631	2.769035576	2.570253013	3.778194561	3.021683433	3.197009089	3.275452305	2.4985972	2.809443719	3.267977294
"1552503_at"	3.709615263	3.656385311	3.442674186	3.564901969	3.899858803	3.416119141	3.835911991	3.555686638	3.625910508	3.455922946	3.534764029	3.627481759	3.531981333	3.33496358	3.424490206	3.718719566	3.943529773	3.6666983	3.425838677	3.584556328	3.737392972	3.826081005	3.667662421	3.346037452	3.816613674	3.452092009	3.765499468	3.855358915	3.994738351	3.878274336	3.601391513	4.079884923	3.569364952	3.83428634	3.476744687	3.497384204	3.643354043	3.48980018	3.56512272	3.857187142	3.166152408	3.789714434	4.000304776	3.599660696	3.626492085	3.499363691	3.67040719	3.488425459	3.630653202
"1552504_a_at"	4.931365839	4.850868181	4.467112768	5.09259954	4.780148394	4.410232268	4.902490508	4.825037126	4.791792825	4.990612789	5.024673779	4.95810518	4.858912414	4.463668512	4.26388372	4.468869385	4.184041149	5.062436723	4.831956137	5.159972841	5.094966534	5.310629925	5.03951363	4.604709871	4.487426129	4.707892723	4.665213793	4.886933729	4.993894365	4.618995218	4.663136351	4.996216414	4.618697892	5.052102131	5.10474915	5.356078681	5.241695867	5.399346572	4.847430062	5.088078999	5.289328316	5.016761584	4.966939661	5.129316389	4.853680727	4.979457375	5.213186425	4.845518789	5.038232685
"1552506_at"	2.364180335	2.397415375	2.473377385	3.071677727	2.614370541	2.446458	2.745627908	2.553773027	3.192196659	2.521049641	2.41071885	2.48932724	2.611574774	2.41319452	2.693818583	2.668639047	2.604833276	2.545934702	2.78158576	2.705371648	2.473377385	2.621870962	2.726419913	2.618334368	2.524759809	2.703054679	2.685795928	2.379535108	2.803097567	2.561523099	2.703054679	2.310765477	2.953509197	2.732033604	2.820384864	2.481575121	2.654759461	2.511105877	2.506553833	2.717361094	2.445630109	2.661488674	2.705482708	2.432042585	2.429338199	2.352348535	2.644038441	2.551107294	2.608221885
"1552507_at"	4.239110806	8.854333744	5.182578809	5.72751788	7.449139021	8.438122836	6.706527923	5.852945825	6.409629977	5.256461104	6.006648297	6.524979707	5.564961545	6.187262596	6.260531058	6.408692235	6.860421838	6.85105321	5.612630371	5.943917708	5.286660438	6.767246586	5.771289048	5.99572353	5.060733867	6.986954696	7.894395171	6.200040705	5.444489581	6.480584505	6.869412919	5.738344713	5.822439229	5.895166763	5.235048968	7.230117263	4.858488148	5.870628828	6.629997956	6.380391139	6.089934474	6.064348593	4.290714186	6.127247304	6.036697323	5.93023042	6.685318561	6.09782875	5.012925633
"1552508_at"	3.727826177	5.193087558	4.356938388	3.665717841	5.369568977	4.623881446	4.97301111	3.686128797	3.714630217	5.413293337	4.273452796	5.002326025	4.681725472	4.622300812	3.181282429	4.339368446	4.643437867	4.31097947	4.161304268	6.58838594	3.809596026	4.596387525	4.510993204	3.906174989	3.265130181	3.701203861	4.255579903	4.542165549	4.331601565	4.615393294	4.95904428	4.029507335	3.763544942	4.025770299	3.562016471	4.960882608	4.045849524	4.668280657	5.011768141	4.297278335	3.877368725	4.771171481	3.327454047	3.529793993	3.845480289	4.212467825	4.49857538	3.55861795	3.510143136
"1552509_a_at"	2.866673017	2.77800337	2.875692301	2.882745772	2.906034484	3.109423713	2.921660954	2.906034484	3.097352637	3.220461674	3.618665268	3.139762736	3.765184065	4.378128926	3.348602879	3.443847036	2.972455055	3.955163504	3.351794634	2.924700692	3.236440397	3.161591075	2.658083125	2.627910868	2.745175226	3.803100189	2.894660894	3.338611903	2.785414108	3.708341654	3.81679137	3.58217788	3.176275617	2.759888776	2.815135967	3.108783844	2.948142934	3.362471974	3.174310671	3.789197102	3.326927997	3.927390576	2.862783451	3.437517015	3.043602614	3.265052719	3.464645402	3.227193035	3.31298081
"1552510_at"	5.897905183	6.17443231	5.728895	6.264294524	5.7721067	5.35390611	6.01668544	5.990750276	6.226817244	5.911474482	5.257985921	5.262442384	5.510807998	5.47532198	5.782929863	5.857186974	5.595069742	5.711528455	5.667226622	5.640203455	5.649423482	5.902103483	5.749528088	5.888203148	5.642046592	5.83290244	5.846768743	5.608737494	5.864995353	5.438869293	5.410671075	5.591813852	5.596339588	5.552694181	5.672347774	5.719823797	5.557975962	5.533670225	5.492418299	5.712237197	5.94486263	5.587572558	5.759191563	5.89353444	5.735196322	5.678056748	5.6921414	5.732718887	5.837746156
"1552511_a_at"	2.279955912	2.179064989	1.990224235	2.323560024	2.517195825	1.910844246	2.219586007	2.354942847	2.295831263	2.078806424	2.277854474	1.9633143	2.132095521	2.097924951	2.111669647	2.060918288	2.088941758	2.547387231	2.221117063	2.010613701	2.098770157	2.273036069	2.133456702	2.074193567	2.265758924	2.081179881	2.191220712	2.14292771	2.343464859	1.932907572	2.182255451	2.151804267	1.945364399	2.209736856	2.169435824	2.168319577	2.239311054	2.104800287	2.271956592	2.162618958	2.199945396	2.657396413	2.076619821	2.296091915	2.222219311	2.331233661	2.174788836	2.164885357	2.139998373
"1552514_at"	2.536862962	2.672397766	3.199588089	3.702211889	4.04591218	2.122067363	3.667627932	2.819134663	2.206282079	3.255255202	3.743965241	4.211914243	2.852241224	3.315837945	2.947840498	3.189557215	3.161467512	2.986779557	2.622738298	2.746414013	3.865479848	3.146116986	2.674941996	3.418219374	2.734462112	1.927531203	2.833520703	3.371789106	2.824515514	3.706985366	2.914298229	3.253909104	2.933384505	4.310861135	2.778139257	3.447749756	3.486419506	3.176238157	2.08829067	3.343825905	3.31575623	3.849699741	3.362771241	3.222227101	4.019300636	3.302047921	3.748781484	3.031078092	2.845251763
"1552515_at"	2.973402537	3.406049688	2.855046155	2.81377395	2.989440618	2.939995888	2.926260014	3.084565516	3.283471214	2.850200369	2.710282719	2.603838121	2.566266938	2.546315122	2.825683617	2.629312077	3.027267993	2.781961022	2.969068903	2.597168201	2.848672042	2.801903957	2.813767253	2.821487928	2.88634325	2.941758805	2.895189346	2.756172738	2.837454627	2.649182215	2.913735589	2.716060566	2.781084403	2.606351632	2.552058658	2.694870691	2.790642727	2.715024553	2.848508623	2.980080385	2.685518352	2.779537063	2.764757378	2.79640477	2.779537063	2.927266387	3.004368551	2.702743946	2.774724842
"1552516_a_at"	2.837751587	2.898996514	2.669406931	2.669664131	2.836804575	2.581830159	3.038146662	2.999768378	3.189801735	2.956342566	2.851370393	3.155213668	3.188564422	2.688014238	2.543522227	3.008796013	2.469637207	2.907486875	3.040855227	2.889900715	3.048540317	3.515183332	3.012629998	2.99522256	2.696415666	2.750312973	2.861165976	3.290231962	3.170293215	3.338835936	3.020306267	2.98257228	2.817086726	3.198339612	3.18372807	2.905076136	3.049912194	3.294791784	2.809229199	3.031709919	3.152922416	3.320744933	3.299777056	2.948154708	2.92813903	3.034371394	2.871620023	3.044160692	2.911753195
"1552518_s_at"	2.973799823	3.146061875	2.832685597	2.153759655	2.999244874	3.855949219	2.605033665	2.908923117	3.122652499	2.548147067	2.700182937	2.489770979	2.68771918	2.963588017	2.808048683	2.745899085	2.598804987	2.594430691	2.748895607	2.733015934	2.983761039	2.796798211	2.805491131	2.876834716	2.818644245	2.900479307	2.862834705	2.92999152	2.618930072	2.708293579	2.692154548	2.5988139	2.969322903	2.76242619	2.708898111	2.684271425	2.764834391	2.698962115	2.748174957	2.487779359	2.756208199	2.614044566	2.722308486	2.652360333	2.812630486	2.404275305	2.68771918	2.971345011	2.708701353
"1552519_at"	3.855215371	3.651533137	3.28208654	3.678586362	3.871067706	3.554851178	3.562981349	3.855375888	3.490047391	3.467339468	2.98038576	3.023755651	2.890897703	3.375503407	3.582694569	3.9065639	3.697399031	3.44721844	3.379402701	4.03963973	3.606864395	2.887916553	3.727749232	3.673624445	4.525972943	3.748095336	3.786131829	3.183703666	3.142209405	3.517968446	3.97728595	3.484032328	3.636794511	3.342511828	3.18213455	3.435249588	3.698013588	3.540686571	3.540686571	3.756683632	3.338536597	3.513521116	3.845782606	3.600762048	3.745802161	3.503474274	3.069340089	3.565804574	3.056446129
"1552520_at"	2.655412141	2.656250045	2.568219151	2.878418869	3.073354106	2.827570742	2.416674802	2.86846663	2.589182114	2.435469338	2.330302404	2.348830569	2.758420706	2.646185972	2.926839891	2.906213662	2.753566373	2.895800173	2.46688744	2.669769495	2.575692341	2.2691944	2.376554352	2.537446665	2.508765491	2.914693573	2.460456373	2.487031513	2.513542625	2.510888033	2.39750706	2.414703976	2.329418793	2.676181405	2.463960875	2.71294648	2.542499188	2.618074049	2.504934177	2.582314664	2.433977804	2.042548475	2.477467075	2.391156144	2.471560146	2.363375408	2.513301498	2.433977804	2.484892318
"1552521_a_at"	2.540204091	2.393828464	2.153081197	2.100166913	2.522872156	2.171007634	2.227912202	2.802537313	2.015503862	2.244361025	2.087761859	2.150586205	1.976811812	2.162075987	2.29005013	2.225874092	2.101014719	1.941172891	2.321274322	2.167003664	1.824827033	2.049199878	2.111126347	2.136131806	2.179108423	2.484421897	2.298278986	2.343840204	2.043952086	2.059468053	2.081560651	2.180437608	2.048386342	2.220661015	2.135105767	2.128032475	2.055411789	2.1625885	2.037659218	2.171938623	2.278837937	2.103396329	2.031164504	2.132529811	1.98955855	1.982095916	2.05155805	2.194071204	2.081313679
"1552522_at"	2.236726365	2.011097723	2.251113867	2.271047768	2.16032431	2.445069143	2.312185831	2.205812709	2.030200921	2.625277287	1.966306205	2.125887168	2.031724404	2.375966621	2.381776797	2.207667403	1.81781891	2.643677769	2.579507028	2.37896077	2.177857097	2.010091379	2.148196657	2.15739059	2.29479519	2.297369403	2.045768875	2.44322366	2.711173031	2.137648814	2.579882303	2.226714653	2.199593028	2.236787866	2.162522718	2.295848469	2.108996761	2.213502143	2.154462152	2.076844591	2.347690338	2.382748315	2.386032379	2.244604593	2.145827546	1.988670354	2.230413726	2.832561433	2.566826088
"1552523_a_at"	3.225233001	3.288408768	3.422685378	3.547247763	3.234210335	3.55132522	3.250247174	3.13836781	3.064475373	3.421234832	3.325720665	3.722462443	3.210275599	3.351379854	3.438372589	3.223542058	3.467186998	3.759610183	3.371479917	3.552850683	3.375458386	3.026242904	3.353576068	3.701328666	3.522537199	4.053151579	3.526351552	3.583550821	3.660064129	3.501138054	3.855369932	3.023670807	3.430699249	3.451050809	3.624500492	3.128200051	3.204971097	3.257125913	3.557310446	3.114609271	3.731663259	2.924335862	3.351322228	3.235974243	3.681034739	3.183749314	3.07150061	3.554070623	3.594048715
"1552524_at"	4.557784612	4.61116422	4.460167357	4.472265715	4.382071749	4.164136598	4.657530238	4.811601074	4.589958622	4.444418102	4.388018608	4.753220976	4.438310511	4.622507434	4.404480017	4.400494455	4.453042445	4.343968097	4.439944873	4.93847432	4.478232935	4.898127706	4.500646698	4.341681057	4.399006696	4.416362792	4.475233366	4.597600123	4.770223341	4.615689036	4.674427136	4.484447715	4.548529403	4.470221638	4.339836184	4.76267877	4.536181755	4.571993217	4.630582502	4.72565816	4.617212311	4.627009305	4.95988885	4.751813286	4.707228743	4.75238398	4.419987029	5.257808866	4.573362221
"1552526_at"	3.490361909	2.874304209	2.962973073	3.313272265	2.86764706	2.469275189	2.893955333	2.541095293	3.231009025	3.097405427	3.394923786	2.906676522	2.788738557	2.420665781	2.906034484	2.745628787	2.828709303	3.058933607	3.169429116	2.669970664	2.950857834	2.716080383	2.890656013	2.469220516	2.729095917	2.952195332	2.559228619	2.987198542	2.947866922	2.905913487	2.928566242	2.785491554	2.946650218	2.776135617	3.087559526	2.415917643	2.957456524	2.895839677	2.980539369	2.588058699	3.036004736	2.729171091	2.904607745	2.8590318	2.663706204	3.131158656	2.730111651	3.059704011	3.197742219
"1552528_at"	4.660718004	4.749034995	4.390695202	4.481437286	4.71798803	4.171610673	4.491010239	4.575205757	4.751020889	4.371270204	4.321863272	4.315632269	4.302169783	4.367905675	4.633106934	4.633106934	4.533299191	4.222396991	4.618499976	4.567831262	4.443229642	4.465962548	4.472991897	4.502783328	4.75050172	4.834215022	4.496924734	4.292571486	4.53400916	4.444916884	4.456093396	4.761789681	4.395396965	4.461964577	4.73028497	4.790954887	4.589705746	4.710026021	4.662730556	4.59518153	4.894613536	4.714556708	4.673669291	4.458349648	4.5220582	4.696837591	4.553378646	4.623643924	4.355886169
"1552531_a_at"	2.616867118	4.685593771	2.565234032	3.075408526	2.623716517	2.49809962	2.549319967	3.060187568	4.382679928	2.584047838	2.432955713	2.727239896	2.783111885	2.474557824	2.68600886	2.398966055	2.244462318	2.508041995	2.875030631	3.399815044	2.211826016	2.843370462	2.573682067	2.596906869	2.704953493	2.703089215	2.484075218	3.035164664	2.343464859	2.485770333	2.722728156	2.411620803	2.551766669	2.618980249	2.711173031	2.562308129	2.345551197	2.618980249	2.833434505	2.479950382	2.614755002	2.956719935	2.910147177	2.64235059	2.634064869	2.545980595	2.414371476	2.808850128	2.57798767
"1552532_a_at"	3.517149382	2.854713981	2.432692737	2.450683797	2.501950227	2.431745211	2.687800482	2.381182908	2.748742898	2.82780298	2.527424975	2.580012948	2.543186344	2.477534813	2.390901388	2.381182908	2.260499033	2.539753206	2.473419846	2.341079691	2.700022163	2.552968759	2.490058854	2.418143321	2.573935493	2.554329747	2.647878689	2.846191895	2.612100358	2.473961508	2.536311086	2.610056938	2.476524182	2.586198996	2.724598912	2.425333586	2.527424975	2.523463978	2.573935493	2.545813258	2.473664728	2.727167857	2.519866861	2.522680963	2.411538672	2.456959284	2.561359842	2.769177408	2.777971141
"1552535_at"	3.864892714	3.996063911	3.767225499	4.014708991	3.576096164	3.576699756	3.480555118	3.964220964	4.135337644	3.519637131	3.524798145	3.344489002	3.542725658	3.283786477	3.352793476	3.662996943	3.61743077	3.320998481	3.75636407	3.891869359	3.444158948	3.818892551	3.66307366	3.675560431	3.700319881	3.525694224	3.829923848	3.899756913	3.492655816	3.356441697	3.924719623	3.383632151	3.924719623	3.491639299	3.507432376	3.731725774	3.681620853	3.747300228	3.454230309	3.537929743	3.72121927	3.409625148	3.644203553	3.632268826	3.738102936	3.589502255	3.492655816	4.20579371	3.887909728
"1552536_at"	4.341977197	4.922821568	4.282388311	4.825072731	4.179808105	5.190832726	4.054858091	4.273452796	4.557985008	3.841547778	4.99327553	4.207124664	4.407120554	3.728473243	4.635623663	4.336691613	4.748568139	5.039033287	4.593251512	4.024086301	4.195131526	4.26685927	4.550806585	3.849861219	4.737499506	3.923894146	4.617984789	4.194639451	4.680315568	4.213817499	4.38586908	3.919849812	4.34541471	3.912014267	4.071747177	4.845129839	4.157489045	4.016652332	4.053324598	4.093873316	4.12820645	4.712457897	4.36528618	4.92651723	4.615121293	5.633937891	5.346180726	5.737566962	5.212571819
"1552538_a_at"	2.767145215	2.829902421	2.744641627	3.172142767	2.780914457	2.51651848	2.786070311	2.66152315	2.815543359	3.32795229	2.919846294	2.898894546	2.941527115	2.852591733	2.720326717	2.886078191	2.341278437	3.084291366	2.979326628	2.725694027	3.176994503	3.33898865	2.971786729	2.73251713	2.727365587	2.821403909	2.535655382	2.874547561	3.115031252	3.03280383	2.633189308	3.128228505	2.686361774	3.015571943	2.47789615	3.100135435	2.908012879	3.073473066	2.571358146	2.615792947	2.640781497	3.075396764	2.746070779	2.637008344	2.493217816	2.866438866	2.626424984	2.963498932	3.129852575
"1552540_s_at"	5.5456039	4.023656151	4.354853736	4.993833398	4.849730507	4.356246765	5.081627296	4.492866943	4.359005549	5.6578471	4.685209927	4.814807001	4.83138405	4.951578239	4.727119263	4.685209927	4.994834104	4.664751376	3.835333738	4.889040701	4.950279855	4.926008152	4.744502762	5.892728608	5.321266666	4.786153377	5.092499189	5.151152519	5.081031305	4.822742179	4.796711814	4.626418775	4.62927119	4.757143483	4.990605813	3.849693782	4.674862645	4.317849437	4.133232962	4.612322389	4.652008688	4.334769649	4.447060293	4.721040606	4.555399574	4.651047504	4.53898828	4.894412341	4.70377275
"1552541_at"	4.179387276	4.638846995	4.366187253	5.019301995	4.234329132	3.954188633	4.592718861	4.67025927	4.760647484	4.262677168	4.043327359	3.770928539	4.435922415	4.026770915	4.149864618	4.220431593	4.34171934	3.786617235	4.335815039	4.821122484	4.33404309	3.826842326	4.478598214	4.435822762	4.560033077	4.660399938	4.54310554	4.322423484	4.421812292	3.980379267	4.34674728	3.885500268	4.389471437	4.081796059	4.101755399	3.724568233	4.12047709	4.151958677	4.233224859	4.165088622	4.308839454	3.985201666	4.260898377	4.409041944	4.314186537	4.290050285	4.434586835	4.341577043	4.210202525
"1552542_s_at"	2.748597892	2.942675265	2.612528718	2.86720802	2.765296814	2.616019272	2.678546623	3.012115576	2.593415809	3.581579254	3.08411042	2.79101792	3.020437391	2.500413752	2.584055577	2.755252838	2.746070779	2.600939932	2.786903086	4.109995305	2.802139426	2.6277801	3.629970099	2.768055989	2.540733716	2.941758805	3.151871347	2.724254405	2.675402753	2.601013966	2.657938789	2.775928181	2.678202988	2.695382182	2.771339645	2.420272458	2.625667139	2.767987757	3.318695025	2.50602424	2.761744363	2.650113807	2.532579904	2.735081743	2.890653999	2.711173031	2.992259044	4.257634374	3.050235734
"1552543_a_at"	2.87393827	3.10260192	2.741493258	2.732017239	3.046578895	3.119710048	2.98512103	3.081461738	2.948791065	3.189686723	2.827270002	2.929658292	2.827621049	3.110749229	2.980905096	3.363752837	2.867465678	3.003843499	3.086083597	2.752876707	2.757879137	3.403632386	2.873476134	2.791195955	3.057317226	2.772440452	2.894349474	2.740381711	3.018850939	3.238147676	2.934436601	2.92767467	2.999852194	3.061855493	2.880485348	2.72394903	2.62975615	3.222526596	2.695220825	3.431542432	3.050098538	3.959918265	3.286873685	3.151810643	3.079054214	2.959446585	3.628639001	3.139832053	2.939913681
"1552544_at"	2.868082455	3.103108464	2.855181814	3.15008635	3.11606156	2.262290505	2.977614664	2.406551908	3.041316892	2.863730837	3.000576062	2.952212658	3.193185922	2.53266876	2.492875618	2.941700786	2.900077918	2.833837296	2.802355409	3.158116599	3.105300218	3.04418792	2.850177713	2.677215012	2.95490659	2.744010011	2.665072778	3.102444276	2.911023749	2.73048663	2.872460214	2.790819721	3.00701883	2.938424187	3.05138422	3.012436882	2.807909181	2.87946765	2.941486065	2.907572116	3.005942321	3.115121	2.965613813	3.140390118	2.959207979	2.988552756	2.874270269	3.264731122	2.920695066
"1552546_a_at"	2.46868623	2.28097406	2.188693155	2.483809323	2.334255321	2.390596845	2.517630962	3.532573046	2.844514303	2.23996812	2.341008558	2.242425043	2.302280277	2.408912343	2.199951403	2.415317971	2.162127073	2.357192959	2.267185139	2.475346154	2.367592119	2.410460008	2.373203711	2.407664876	2.291291629	2.371116717	2.507722953	2.494930481	2.540215725	2.348448889	2.347929878	2.621170497	2.374805285	2.497670245	2.188693155	2.382775137	2.300981616	2.407524815	2.447814404	2.425203617	2.235299158	2.323186266	2.349562734	2.766439993	2.379382356	2.466441803	2.376472765	2.37386815	2.236709028
"1552548_at"	2.895201448	2.782597936	2.583210218	2.742737731	2.807904628	2.594879859	2.927653924	3.05892397	3.109763229	2.878131874	2.811850512	3.203660366	3.001453833	3.006961857	2.875730451	2.830564112	2.82892901	2.740649102	2.967271525	3.250958839	3.203271088	3.099454602	2.808868897	3.007749101	2.913670795	2.772440452	3.248559642	3.509707906	3.112304693	3.120222732	2.847377556	2.774034419	2.984121737	3.18498174	2.770783285	3.063479678	2.737800674	3.161020438	3.173572114	2.867700176	2.933817221	2.881804134	2.780573131	2.960259026	2.884339381	2.86106374	2.734557377	3.371040452	2.789880589
"1552549_a_at"	4.134865956	3.993629606	3.870922434	4.185260973	4.196190749	3.406344108	4.201067128	3.976636975	4.377631616	4.429854656	4.034621746	3.742214453	4.345774189	4.024642545	4.039611554	4.136355706	3.599906109	3.664848869	4.054571127	3.979561138	4.521570508	4.323691247	4.311915066	4.075806309	4.135881822	3.920125977	3.970139135	4.345163098	4.223871054	4.004817778	4.014375652	4.371092333	4.196110883	4.166978016	4.348244444	4.258610733	4.354817367	4.428014389	4.305863611	4.081348616	4.253781504	4.309095519	4.235965931	4.334617239	3.949901465	4.347026563	4.023067006	4.340334838	4.295415781
"1552552_s_at"	2.210754081	2.499894774	2.32708294	2.408941225	2.202097597	2.322560693	2.24501879	2.775386944	5.209045836	2.446523254	2.816415919	2.254481305	2.321953002	2.346078455	2.066597891	2.205336	2.467962183	2.447692971	2.519580957	2.842807999	2.426475323	2.444177424	2.317103362	2.286644015	2.322959641	2.231313255	2.812572245	2.618732948	2.361124506	2.428019872	2.269766277	1.947686719	2.209298655	2.336316369	2.504530784	2.355260645	2.343924172	2.401646405	2.263377409	2.199470522	2.248171954	2.251790659	2.406772966	2.327905319	2.235367113	2.356284799	2.402946659	2.475856	2.232642565
"1552553_a_at"	4.866008435	6.077098098	4.923230322	4.201521795	6.201868467	5.325767297	5.234733876	7.718717852	5.938066033	4.596148845	5.56479616	4.348577812	4.746161553	3.986537874	4.234795209	4.310989815	4.377118326	4.832434645	4.401699244	5.464957271	4.892161156	4.40996467	5.494950426	4.298510004	4.453480894	4.892301254	5.47407509	4.59060909	4.490962939	3.90395456	4.493163776	3.693207908	4.789945556	4.068002936	4.89627658	3.872661369	4.007875375	3.988201667	4.87323688	3.761623954	4.457203837	3.518279066	4.899240794	3.861211806	4.359110537	4.577755577	4.180956175	5.508436724	5.417568822
"1552554_a_at"	2.665340909	2.631922486	2.815788951	2.847302538	2.729464988	2.786201739	2.584594353	2.670245274	2.779155801	2.762995669	2.71964153	2.445403298	2.868837177	2.726402177	2.804665008	2.692157114	2.8752565	2.498836359	2.921145112	2.900270592	2.71673552	2.850020781	2.643135352	2.772440452	2.66479798	2.579388046	2.8752565	2.921157004	2.768659246	2.774462693	2.515172483	2.780346862	2.82767301	2.745083419	2.525590444	2.87130832	2.8752565	2.617538115	2.799898869	2.638105072	2.893640233	2.824785427	2.680854506	2.746631761	2.880739628	2.892006892	2.644298765	2.766164614	3.277223531
"1552555_at"	4.831917089	5.250581586	4.397753424	4.979431359	4.71798803	4.55982169	4.52096142	5.067492897	4.960793062	4.518978356	4.685209927	4.412185763	4.665395408	4.599381549	4.566287988	4.484655422	4.727019719	4.866292411	4.810279564	4.781950383	4.720607256	5.027142092	4.648656065	4.631026922	4.495344986	4.637655847	4.923626257	4.493447652	4.883308157	4.257852444	4.504376166	4.528826706	4.805514634	4.559508661	4.847430062	4.765508381	4.795612579	4.634388109	4.396099126	4.70057694	4.79258311	5.047899844	4.895370059	4.596200419	4.577982327	4.713365301	5.05210445	4.78499469	4.882600761
"1552557_a_at"	2.922053856	3.027197216	4.642322282	4.586085542	2.911740773	3.508125812	5.616254861	2.912190964	4.5959091	4.3287819	4.467361803	4.704927873	4.781911069	5.373835679	5.339723896	5.604685357	5.288025793	4.883807823	4.763416968	4.170344507	4.47301953	3.767518122	4.652346586	5.42883209	5.272508934	4.854977413	4.788736505	4.923326077	4.510786951	5.395117835	4.649033095	4.965952918	4.008729159	4.609356554	4.559661093	4.554216022	4.179859847	4.216791895	3.810660536	4.710655621	4.73264638	5.440288	5.392953383	4.48419991	4.382285025	3.840589461	4.691366407	3.188125462	3.353682402
"1552558_a_at"	5.864643654	6.265995341	5.676935847	5.959464973	5.855579508	5.798186864	6.198568902	5.732426349	5.938260999	6.084949587	6.057570683	5.713601633	5.833490778	5.564268469	5.316211553	5.777840272	5.581492478	5.992679776	6.278740252	6.085743864	6.293334462	6.11939279	5.951298349	5.594375476	5.626995297	5.676773328	5.739475451	6.408787756	6.354333889	5.563572441	5.623906115	5.748003363	5.75791257	6.017187477	6.00441048	5.849756258	6.057307721	6.07893349	6.068949539	5.705355294	6.183994383	6.171916025	5.943630393	6.052230657	6.010547299	6.06929746	6.143357992	6.702474262	6.707401623
"1552559_a_at"	3.480112296	3.288963593	3.208881735	3.479872163	3.483416235	3.393893844	3.387995522	3.580586387	3.506731502	3.926592362	3.262540883	3.488928362	3.302330841	3.457259152	3.337188574	3.370426353	3.196752403	3.478897431	3.422439024	3.391984988	3.376414252	3.914443025	3.337188574	3.49858088	3.433441339	3.31854851	3.552601781	3.85749476	3.738103044	3.047514733	3.30030272	3.354520432	3.234975866	3.375096801	3.551557946	3.708205664	3.359683652	3.717291296	3.548071045	3.749308597	3.468837858	4.146203289	3.726019884	3.830942092	3.570147432	3.818304374	3.252998348	4.034749204	4.033282238
"1552562_at"	3.712371795	4.105886681	3.578004219	3.286777972	3.696870964	3.337511617	3.863600014	3.903577157	4.110306909	3.969823946	3.063012081	3.700297858	3.709443383	3.711287129	3.466824006	3.67408523	3.534035649	3.928778864	3.378895053	3.965674354	3.178690912	3.261527264	3.814197144	3.314057964	3.260737585	3.367605218	3.791377846	3.140026029	3.395277119	3.787246759	3.651764739	4.231341521	3.638376967	3.63645764	3.63216488	3.274470643	3.406522388	3.093425973	3.381432731	3.985217715	3.465914258	4.225947664	4.305179978	3.439965334	3.346030978	3.712711572	3.458554582	3.444803894	3.795991599
"1552563_a_at"	2.655766542	2.504414275	2.658235295	4.615094486	2.374246963	4.321110625	2.877529566	2.509398579	2.687208807	2.229222665	2.774394389	2.643873189	2.503600587	2.818902727	3.014550347	2.723506418	2.882435071	2.780592468	2.843748024	2.945390401	2.742051982	2.395625616	3.050505141	2.893757319	3.578827694	3.187639222	3.08842059	2.551649925	2.76395437	2.650925209	2.804681836	2.479950382	3.226873594	2.56046613	2.945412846	2.991977719	3.48925545	2.637399109	2.916423219	2.807008978	3.257938949	2.602690229	3.216458623	3.605997485	2.985387558	3.630502531	3.064207748	3.26133486	3.964517013
"1552564_at"	3.082685255	2.525827984	2.41071885	2.910583664	2.34061374	3.103777728	2.659826881	2.597664688	2.53561672	3.063811116	3.022347264	2.985379371	3.077518074	3.110749229	3.379539404	2.682883412	3.172431105	3.017197767	2.870937884	2.840241546	3.339706742	2.897923285	2.469501283	2.660070112	2.891427791	2.819102111	3.417829964	2.992806196	2.828882006	2.726652343	2.491469574	3.132603492	2.751390827	2.664441645	2.708340888	3.018198555	2.866824596	2.818764095	2.716818016	2.807825569	2.818764095	2.666437212	2.68600886	2.932582665	2.748315446	2.798468037	3.040732694	2.885755328	2.951938792
"1552566_at"	2.910786525	2.814353448	2.650573372	2.753719408	2.557440694	2.604916617	2.586094781	2.893092356	2.973476468	2.910202383	2.764759207	2.951462671	2.697857406	2.75242986	3.05645321	2.713724555	2.701770261	2.627230803	2.583175171	2.900986678	2.580093341	2.85500245	2.672791739	2.547796319	2.643406175	2.783794861	2.5811199	2.623810196	2.711173031	2.704861272	2.692154548	2.416492306	2.463337028	2.69899385	2.703266539	2.419698319	2.890306555	2.7246984	2.724003069	2.712501068	2.726513608	2.695573017	2.482692931	2.904298613	2.4952547	2.545184772	2.4952547	2.598072093	3.032477175
"1552568_at"	3.000468344	3.078142091	2.72412594	2.932452036	3.167957536	2.573044444	3.173959303	3.0105278	3.034371394	3.039161037	3.067891294	2.679813598	3.043380906	2.879649172	2.845370176	2.793407851	2.838030208	3.002251221	3.235191541	3.319092127	2.955227526	3.277929793	2.952649236	2.761073225	2.733233169	2.908654142	3.03635785	3.268884094	3.04851254	2.805388403	2.84164059	2.830928411	2.817086726	2.968868586	2.673985157	2.708272182	3.153993045	2.918426653	3.248230819	2.940801503	2.963095002	2.858643216	3.016636656	2.897085495	2.882154669	2.951786882	2.959283478	3.202583536	3.128274096
"1552569_a_at"	3.121071281	3.269918599	3.048136103	2.964729222	3.066942035	3.442761726	3.107571792	3.554045566	3.26624136	3.061807495	3.007427765	3.026006923	3.143684108	2.936489527	2.980905096	3.000164844	3.391225303	3.121644113	2.970803638	3.142655606	3.040373295	2.908662759	3.079617391	3.30915584	3.204355797	2.940014125	3.367153579	3.071702783	2.767997243	3.024230286	2.901543175	2.905921242	3.10577162	2.900885305	3.119436911	2.911526118	3.315757129	2.985013446	3.039601242	3.057581802	3.2732254	2.642014827	3.291161126	2.865211243	3.126790694	2.87616339	2.993533463	3.131308587	2.719969096
"1552570_at"	3.611122965	3.285286329	3.266936409	3.870207529	3.437234135	3.375506013	3.316470885	3.420345195	3.378662096	3.637655262	3.555073492	3.604038334	3.500702846	3.585423183	3.302853595	3.554032912	3.527072451	3.594904314	3.513724899	3.633700671	3.232889634	3.495135311	3.552869497	3.629653511	3.495135311	3.367121392	3.267725616	3.675439462	3.467026373	3.387801059	3.218596677	3.625329551	3.234964994	3.581937424	3.418489071	3.585719811	3.377661908	3.511409635	3.40676437	3.498551217	3.514170965	3.738586312	3.337539565	3.533770686	3.608856179	3.493264821	3.62672658	3.491418386	3.432972312
"1552572_a_at"	2.020875633	2.124282159	2.630417567	2.185617662	2.528028349	2.291102064	2.37477399	2.227584457	2.525054653	2.420572527	2.286769416	2.614892884	2.302617948	2.740001805	2.588437537	2.803455773	2.687668587	2.302098026	2.133084268	2.213966737	2.203338617	2.219862432	2.268800306	1.997071351	2.821955278	2.369297562	2.503790673	2.383736349	2.298866479	3.442142324	2.61761554	2.789454143	2.634758347	2.722030575	2.689452147	2.293281678	2.289196814	2.358190975	2.059586474	2.613094256	2.282621978	2.260691274	2.522703337	2.199094376	2.34311914	2.352588279	2.290074365	2.16512189	2.141464009
"1552573_s_at"	2.431066905	2.351455087	2.507318656	2.310801357	2.481240055	2.24828173	2.601678018	2.375270367	2.399597028	2.708810275	2.621523397	2.890897703	2.476388416	2.892301589	2.541842615	2.57848212	2.399281578	2.482258196	2.514699049	2.641348515	2.674898977	2.569975466	2.532499672	2.392409577	2.650879986	2.441299855	2.211797401	2.876518301	2.53918549	3.006218602	2.329943001	2.638043764	2.589095141	2.641602858	2.491869305	2.908959914	2.522020328	2.516680272	2.465489288	2.832376233	2.578406577	2.766777264	2.765974996	2.754390564	2.651223291	2.59782876	2.485616226	2.461710139	2.461296983
"1552575_a_at"	4.208260727	3.708369375	3.807636244	3.90741233	3.388658405	3.61636693	3.76515043	4.399548166	4.038121208	4.337986325	3.820264622	3.752990355	3.615790815	3.898193353	3.866962019	3.850771022	4.051294619	3.938023568	3.958548638	3.65102452	3.59606407	3.965916214	3.594406469	3.049544299	3.50952045	3.738732619	3.864600204	3.886593518	3.977857153	3.784836893	3.580964926	3.511137065	3.842159147	4.405732545	3.488862905	4.009627227	3.729208398	3.999880659	3.659914637	4.143223003	3.633960588	5.027994629	4.006340763	4.032359962	3.588246445	4.052515974	5.507736096	4.021724081	3.83607421
"1552576_at"	4.373506782	3.789899006	3.807636244	4.362628197	3.581701564	4.164612732	3.649918959	3.732261587	3.515896466	4.170658496	3.975012457	3.993894899	3.572583034	3.728641857	4.154550639	3.772594095	4.353947825	3.822870299	3.944397437	3.719911025	3.736033776	4.021059579	3.852793495	3.461955003	3.93658107	3.851445965	4.227960396	4.031682239	3.749293529	3.948439888	3.676922306	4.08969582	3.8953748	3.844710001	3.935620693	4.40780801	3.6563366	4.318244216	4.012062946	3.933769459	4.187908196	3.979775368	3.417779764	4.031701291	3.767643417	4.077000393	4.411693975	3.946553357	4.308210027
"1552578_a_at"	2.325817705	2.379743393	2.407649719	2.098770157	2.147391749	2.445069143	3.509066134	2.284158009	2.338577603	2.434542956	2.567778547	2.782918939	2.500321323	2.608459229	2.337072081	2.533128404	2.619842678	2.630152441	2.406538956	2.844334294	2.746800534	2.690772251	2.496675214	3.686274645	3.754585874	2.702923983	2.898776133	2.724358878	2.686914812	2.460236275	3.426313036	2.58930532	2.892552147	2.873325084	3.061542587	2.35283546	3.012714151	2.715396185	2.832807599	2.99522256	3.145359674	2.302716305	4.10736204	2.615774298	2.840679145	2.442053441	2.468561897	2.457542951	3.073096953
"1552579_a_at"	3.03242491	3.410950073	3.236453062	3.402481294	3.733769304	2.83840834	3.281675871	3.500968677	4.36811581	3.407725981	2.947095884	3.268968546	3.311156476	2.923364143	3.460310752	3.157192366	3.048434155	3.042308502	3.00728775	3.38795141	3.041018691	2.99063297	3.259670186	3.358907225	3.012524276	3.825116729	3.361002539	3.452684014	3.240950135	3.243034589	2.984907998	3.238891743	3.13784923	3.023466636	2.985415526	3.163569712	3.177049151	3.094329768	2.940858172	3.238865681	3.183573399	3.157862474	3.411021098	3.383632151	3.143285774	3.254698126	3.745802161	3.187952397	3.254879592
"1552580_at"	3.956098152	3.438262218	3.11125393	3.148694224	3.526856192	3.128769858	3.513767461	3.674557694	4.456378774	3.691578839	3.615127033	3.346051687	3.494829976	3.258794981	3.057256946	3.257708067	2.984312206	4.015885608	3.393837138	3.412283589	3.880640466	3.721636878	3.675916838	3.481376541	3.537601735	3.394382574	2.93111416	3.76591845	3.62660836	3.12920081	3.414720223	3.154202031	3.251978426	3.634248678	3.382261245	3.377051684	3.41857693	3.498625385	3.473087365	3.331385672	3.309010823	3.395240205	3.331624911	3.395368223	3.34853923	3.185358422	3.416475332	4.323266541	3.572749049
"1552582_at"	2.807721856	2.601865366	2.354686066	3.927307875	2.959972861	2.698522562	2.326597623	2.587726122	2.80149949	2.912480849	2.573946223	2.505613744	2.614012076	2.631973596	2.512935643	2.662809997	2.370039303	2.47437633	2.598072093	2.551639386	2.432578353	2.69063329	2.758656272	2.291568759	2.391501723	2.577732017	2.267711516	2.626033205	2.603764351	2.207524118	2.504759246	2.698463357	2.44750275	2.85478367	2.452163477	2.882912481	2.622319869	2.875687404	2.58914393	2.772440452	2.676218527	3.234326475	2.723671054	2.608369631	2.416442096	2.74001625	3.009501195	2.897206512	2.916155
"1552583_s_at"	2.632495473	2.485027904	2.542339362	3.060010738	2.458867538	2.407859677	2.777015287	2.581417313	2.827263033	2.644413583	2.221121807	2.611372926	2.716893071	2.420665781	2.643370787	2.465762349	2.727951502	2.359703763	2.446219144	2.758773056	2.442165468	2.612502507	2.598796752	2.627910868	2.582400081	2.715088165	2.712383941	2.765168487	2.737009636	2.320900659	2.443144785	2.367701966	2.394906731	2.331373582	2.317065021	2.773865761	2.502191593	2.591294113	2.425223708	2.577836168	2.781460903	2.677589522	2.803375482	2.631537275	2.716893071	2.701490773	2.614657696	2.503763145	2.824266712
"1552584_at"	3.781469225	5.269279286	3.742844639	4.050551669	4.284330694	3.880892801	4.200291037	6.429657739	6.900029548	4.208841946	4.602391123	3.311613132	3.755799561	3.584036434	3.533552023	3.381396332	3.26773521	3.599172977	3.472461507	4.995101424	3.73655109	3.849609452	3.926369892	3.203446279	3.5562113	3.541719033	4.273501264	3.554405331	3.789007705	3.393246323	3.653924982	3.391706771	3.496469307	3.59746333	3.584300459	3.139305696	3.780825759	3.984331299	4.626984685	3.1669589	3.615888771	3.387523185	3.591241372	3.392570636	3.805610306	3.654924343	3.246454523	4.811873455	3.810284687
"1552585_s_at"	2.433201806	2.491725111	2.32474248	2.416871115	2.457800931	2.402378362	2.368204628	2.509253036	2.410585181	2.694534509	2.116133656	2.269607433	2.38439466	2.321217882	2.375749775	2.229500223	2.343229363	2.369745177	2.355531992	2.538838753	2.3667939	2.114852916	2.204573641	2.418568561	2.291291629	2.518887184	2.500245132	2.47421083	2.379190155	2.356762134	2.215489157	2.076623368	2.094995108	2.214658942	2.102294755	2.387291724	2.527424975	2.260106943	2.183535908	2.329487421	2.229503927	2.409177593	2.51651848	2.331600339	2.313584278	2.437431254	2.671517784	2.373940679	2.1721185
"1552586_at"	4.271012146	4.272358102	3.869277787	4.318886958	4.091447954	3.98405663	3.992707418	3.84691261	4.449132002	4.442456305	4.020963448	4.184069492	4.350085555	3.785605697	3.894852363	4.05690375	3.856079749	4.53956284	4.071747177	4.112037277	4.348085027	4.412079058	4.274046022	3.910136531	4.156663117	4.159594692	3.953344303	4.570492121	4.378270509	4.137370587	4.201841478	4.207703996	4.392309989	4.245115679	4.21672837	4.045897222	4.595411487	4.124355535	3.935439681	4.274068085	4.360666541	4.563348326	4.270536056	4.512448622	4.248608079	4.416268086	4.338523046	4.725457907	4.602906729
"1552587_at"	2.655412141	2.45934826	2.301001023	2.860347094	2.480099597	2.828599861	2.535936022	2.545642821	2.52317119	2.584047838	2.77549938	2.158485986	2.339188167	2.393089758	2.467149567	2.376714767	2.589297439	2.722409414	2.454494852	2.187707762	2.454348583	2.296194934	2.242091019	2.464545617	2.428940007	2.586979294	2.623109938	2.654009785	2.452115874	2.355282741	2.048984578	2.420993546	2.432221508	2.48261047	2.398487821	2.345719341	2.412922206	2.423364584	2.442649327	2.171454812	2.277583899	2.458974755	2.529216045	2.401644125	2.254572915	2.365508415	2.463923343	2.526175518	2.386484178
"1552588_a_at"	2.406970178	2.421422295	2.101228725	2.346128554	2.398077915	2.404064461	2.38590697	2.477509761	2.578778141	2.385675959	2.200531943	2.327325686	2.474950003	2.252233935	2.210377032	2.324999214	2.550581183	2.344395206	2.608253368	2.346988699	2.421422295	2.574755816	2.488722627	2.273885964	2.310672672	2.316847198	2.127194362	2.290074365	2.4250902	2.374791966	2.201606635	2.386150172	2.429187388	2.209569666	2.227885045	2.850866429	2.470311522	2.351924332	2.216362176	2.138483219	2.306460888	2.380068437	2.384812629	2.300336734	2.584503295	2.617624075	2.612754931	2.38117475	2.397562023
"1552590_a_at"	2.472689571	2.305357056	2.354686066	2.426634661	2.307373129	2.205472921	2.41501643	2.530052366	2.488158956	2.229222665	2.126426229	2.175421434	2.235397513	2.184109634	2.280323529	2.333370961	2.298351628	2.113721681	2.388428205	2.697246073	1.992707742	2.613612755	2.448096203	2.232643295	2.220771467	2.231400869	2.429815651	2.263071974	2.343500216	2.131557559	2.443731799	2.248263763	2.297956589	2.262909124	2.315905458	2.312336578	2.454382088	2.242131536	2.322884981	2.303020034	2.401254023	2.221899398	2.449971092	2.371627277	2.343500216	2.334320039	2.50265334	2.274616745	2.138409773
"1552592_at"	2.39976991	2.098770157	1.993221813	2.25186976	2.112066001	2.165498851	2.120348328	2.022909518	2.067800751	2.1089614	2.019821278	1.977173117	2.184912954	2.054857253	2.288471803	2.096895384	2.210754081	2.357923958	2.134530644	2.005757797	2.092699316	2.275648641	2.109479026	2.1714815	2.322895244	1.942745671	1.97978185	2.096579648	2.19303094	1.916359965	1.965633319	1.97333428	2.087317128	2.10396476	2.060555579	2.101854048	2.257812627	2.150213327	2.1089614	2.249825683	2.012463565	2.154829196	2.131342724	2.291773167	2.320378202	2.095591554	2.076926429	2.065607784	2.161192905
"1552594_at"	4.007006537	4.609441725	3.862769045	4.318930895	3.802684829	4.028879826	4.061839245	4.256513418	4.714995734	4.015443969	3.899286551	3.940197893	3.928803742	3.813674474	3.623814252	4.276495159	3.76639431	3.854947123	4.379398204	4.054753077	4.13569187	4.170495161	4.206215041	4.219168388	4.167779864	4.036507886	4.180592276	3.981408247	4.266870221	3.672323205	4.18734967	3.952664936	4.150249068	3.945833519	3.99681101	4.17823474	4.170932449	4.264922602	3.957411892	3.865291355	4.387420559	4.696986532	4.206816124	3.779996648	4.165542552	4.365975199	4.131417856	4.242452192	3.882185718
"1552596_at"	4.75312175	5.199100933	4.591445449	4.863060661	4.685234811	4.406613828	4.789991995	4.956434378	5.045654407	4.86064849	4.823830181	4.355471291	4.900652713	4.322669594	4.383936039	4.472009032	4.517705274	4.696601085	4.670980416	4.635630844	4.693344265	4.716753407	4.764637173	4.415722385	4.734465557	4.605042391	4.636276432	4.899743094	4.987154157	4.229652256	4.623047704	4.608980475	4.782008419	4.522843139	4.656900897	4.39259436	4.876361349	4.934781141	4.846093376	4.329468825	4.960744142	5.066517963	4.581412595	4.691465869	4.644249506	4.717062127	4.578229124	5.130867369	4.676305922
"1552598_at"	3.468541544	3.970048895	3.40519296	4.086052073	3.862650309	3.436836014	3.693207908	3.678372085	3.757278214	3.872300973	3.684945773	3.679376713	3.736756874	3.391241286	3.458678652	3.708947192	3.383031937	3.871137256	3.520130902	3.514786214	3.990078175	3.706022143	3.74284695	3.695242066	4.09762301	4.031948281	3.641689822	3.751628035	4.002632661	3.531965246	3.506005476	3.492011336	3.582839365	3.691583319	3.851702631	3.988202233	3.83031539	3.917522099	3.716906102	3.734825954	3.696126437	4.117920859	3.914658943	3.653857279	3.816631091	3.624881487	3.822890927	4.005448768	4.19445277
"1552599_at"	2.501777661	2.605210496	2.666356601	2.799075296	2.763361715	2.277921307	2.364745282	2.821900474	3.054253236	2.630036125	2.430677586	2.536494714	2.489537793	2.386661001	2.556513841	2.309371928	2.514360666	2.730397416	2.598072093	2.500166792	2.485803271	2.377688416	2.407693425	2.527848412	2.495228191	2.698182863	2.866585181	2.431064072	2.62348871	2.33790466	2.580722387	2.404065572	2.83300822	2.185786563	2.343811855	2.136158797	2.686805271	2.457302715	2.266064977	2.479950382	2.494249036	2.461614966	2.573341025	2.328422398	2.574565315	2.622700455	2.470568885	2.464382464	2.575692341
"1552602_at"	3.598181441	3.373266185	3.123989505	3.396664004	3.386572463	3.038590178	3.612784248	3.519067082	3.715395144	3.37072867	3.073793107	2.905893313	3.335035472	3.532795494	3.231664119	3.420244915	3.307825573	3.457880328	3.305300551	3.442629252	3.120826582	3.514191246	3.407631861	3.078022561	3.440058049	3.192517828	3.298306667	3.424073305	3.446930675	3.292468263	3.267323147	3.345791592	3.520677621	3.428527984	3.345650575	3.141656725	3.646405032	3.842556162	3.244815788	3.455922946	3.420160082	3.482605541	3.442629252	3.385937977	3.410327916	3.308770644	3.333501814	3.455789871	3.171647828
"1552604_at"	2.915897377	3.274773369	3.034110846	3.576809931	3.0873736	3.278077567	3.216063221	3.210339728	2.987978906	2.97416482	2.968095389	2.857526399	3.101165646	3.289456929	2.881690368	3.056125644	2.777192189	3.242780561	2.821085264	3.266230369	2.937235212	2.901092489	3.145145101	3.191274954	3.11437238	3.056125644	3.12134723	3.282988196	3.448113648	2.816645913	3.220857515	3.175742543	3.207759494	2.888393325	3.171146599	3.229216932	3.133046581	3.434945003	3.270770962	2.855461553	3.029670915	3.005688575	3.167392584	3.111286186	2.840722796	2.924670445	2.990084456	3.233671214	2.937442349
"1552605_s_at"	2.832678125	2.822209676	2.573995819	3.016260047	2.679721816	2.580525456	2.672262536	2.69031665	2.908015137	2.818520925	2.724877914	2.53209844	2.778223677	2.694624298	2.802546019	2.656450293	2.773625806	2.855972235	2.804937559	2.783706625	2.711222408	2.588144238	2.583121542	2.917075723	2.62778652	2.603434167	2.538214833	2.962470969	2.858450151	2.650490864	2.456700262	2.660072657	2.69031665	2.688397323	2.84802915	2.483698622	2.514708368	2.756030061	2.658859068	2.707043109	2.712244103	2.727708271	2.629312077	2.635789889	2.652483729	2.583255247	2.613911764	2.671865964	2.689572467
"1552607_at"	3.730562195	3.913636578	4.334014	4.834175936	3.864514601	3.871654558	4.306220149	3.712759935	4.029206693	4.243133241	3.864514601	3.930526964	4.096468048	4.21056291	4.300767168	4.059793052	4.5263115	4.089363842	4.206800301	4.074433466	4.04042798	3.67928237	3.630934461	4.137071558	4.097364449	3.935727153	4.090946253	4.105985095	4.336978373	3.886090481	4.074706701	4.273702222	4.294213503	3.670698253	3.918295935	4.379166384	3.9533796	4.081227928	4.04196013	3.997264105	3.92020366	4.127077661	3.896403737	4.551245457	4.185514141	4.342867524	4.489039706	4.103367524	3.561131323
"1552608_at"	3.502456502	3.516937047	3.368678668	3.454985571	3.329220132	3.350272216	3.422635224	3.623541672	3.554355821	3.774500165	3.371579	3.198027242	3.543184301	3.175317884	3.249719689	3.436981005	3.30952675	3.538289606	3.473004072	3.404910467	3.43344133	3.654120917	3.505045814	3.480495912	3.563271505	3.462695468	3.619206336	3.626445173	3.589492376	3.193998875	3.455024235	3.267199274	3.444661399	3.330113942	3.508922996	3.161424444	3.497784781	3.399654012	3.577829769	3.429051161	3.543773423	3.465391124	3.387532532	3.432405868	3.539294743	3.614960341	3.592955726	3.543773423	3.761631749
"1552609_s_at"	2.651728471	2.698208311	2.415520792	2.566370479	2.461320877	2.589004354	2.619605599	2.658365866	2.80103565	2.41862846	2.821561154	2.600124644	2.677266061	2.333986926	2.524242279	2.461287973	2.515133928	2.591184683	2.493182731	2.582586343	2.647962621	2.968399365	2.534112282	2.560785144	2.594901394	2.565651639	2.509398579	2.61500394	2.870166877	2.538968529	2.549202437	2.624727379	2.886507467	2.520037332	2.580550296	2.576697519	2.661344717	2.780811363	2.645106698	2.414243001	2.502603346	2.622181846	2.553458262	2.521735926	2.559474367	2.493027505	2.349562734	2.71683077	3.001104588
"1552610_a_at"	7.061192324	7.08930629	7.228498227	5.32231199	6.87254561	5.461395695	6.9274892	8.093547996	7.11691569	6.662835362	7.159968473	7.187544721	6.894282131	6.977502261	7.471418363	7.107746655	7.325507653	7.052216212	6.847144056	7.665180079	7.490705875	7.242322677	7.652782059	7.485084736	7.796899717	7.825909324	7.939240954	6.779467357	6.881886931	7.220542591	7.453240766	6.849497054	7.477333758	6.935673478	7.612181753	6.680928216	7.334433737	6.701446315	7.165419382	6.806836081	7.052668374	6.389079883	7.390466363	5.984156106	7.149921729	6.574689198	6.319310609	7.739834535	5.729356134
"1552611_a_at"	6.539247184	7.762537609	5.950236491	5.580118066	6.418687617	6.173129694	6.634366683	8.672431902	8.339608345	4.707440782	6.538920064	6.988761585	6.359533348	6.384857502	7.386170882	7.542798643	7.249136171	6.777372016	6.856579391	5.397264733	6.281811477	7.454983174	6.94024541	7.274845786	8.036665088	7.820403588	7.663949386	7.116898292	7.384951597	7.115044438	7.842495638	6.496452453	7.627315207	7.419143574	7.830351099	7.339183959	7.467741084	7.243710376	7.425478021	7.318258009	7.722947026	6.691840085	7.65475441	6.869145316	6.846342413	7.073721526	6.700454743	8.194498449	7.025333943
"1552612_at"	4.707247332	4.525282011	5.724191624	4.963744426	5.239780206	4.006788418	5.445185485	7.005474836	5.969349948	5.756048871	5.720454663	5.879056473	5.571572381	6.320596684	5.941398418	6.0179351	6.101609099	5.243646881	4.969533853	6.178095617	5.508718661	5.165763106	6.078855847	6.047984901	5.957824038	6.448506477	6.310508576	5.5050742	5.037031986	6.1613123	6.322529305	5.987984466	5.529259971	5.679031338	5.512628564	4.892893634	5.555656834	5.21423107	5.908585669	5.68492447	5.878310104	5.486484627	6.049309144	4.899491953	5.789157867	4.580809067	5.167535637	5.993815105	4.850605185
"1552613_s_at"	5.786595921	5.286002315	6.26702111	5.657915637	5.936441468	4.460372408	6.179773541	7.399106973	6.473762714	6.257321436	6.616304705	6.505817316	6.028084509	6.77880886	6.252994296	6.502664535	6.50574333	6.118856553	5.781821747	6.542897098	6.144622087	6.079513364	6.236661722	6.473203809	6.30154604	6.5304393	6.466922972	5.925078605	5.23012464	6.677631597	6.784599568	6.295033196	6.168185913	6.314547398	6.310780789	5.688263357	6.081231661	5.808293693	6.24648836	6.288302424	6.445129437	6.004833514	6.584950705	5.920920533	6.535831595	5.44648179	5.420959951	6.621134389	5.941973885
"1552615_at"	5.704362275	5.762015632	5.749532079	6.126346925	5.752588015	5.747997318	6.17005926	5.775680883	5.868736857	6.248428426	5.842459272	5.762524606	6.141473922	5.956934091	5.705799319	6.301486697	5.334562837	6.077363335	6.208500679	6.119717479	6.108720264	5.976815437	5.829467999	5.860969582	5.893237502	5.738665734	5.856852219	6.431990871	6.056914275	5.681163879	5.710936737	5.72300837	5.91712822	5.951062197	5.777977195	5.753044551	6.09858937	6.539283954	5.819114175	5.800345022	6.098438838	6.352655607	5.777230416	5.839157609	5.627788328	5.791862937	5.782778585	6.883550283	6.684504173
"1552616_a_at"	3.744004788	3.488493489	3.285297479	4.016647328	3.578182685	3.088330941	3.835315535	3.500019949	3.794523733	3.754007758	3.589001116	3.855534616	3.31647642	3.323593099	3.232274394	3.423854265	3.546252117	3.096029703	3.642325419	3.491097192	3.239690793	3.404308305	3.186305493	3.477289128	3.327815055	3.467464805	3.285276624	3.941085373	3.344841757	3.265675668	3.458929944	3.503051728	3.503097272	3.177232226	3.421265167	3.135872549	3.151114422	3.832698017	3.432289419	3.271172666	3.03221994	3.656919638	3.062784014	3.346207499	3.320027445	3.295837172	3.38168526	3.480610493	3.184534427
"1552617_a_at"	7.232541548	6.572514342	6.623516977	6.84400795	7.135868538	6.187870943	6.720126642	7.179652362	6.862824375	6.514755559	6.995601866	7.620599117	6.971291473	7.400352345	7.42033143	7.255240535	7.494841178	7.215457869	7.042720433	7.07285876	7.178728641	7.38088698	6.917460173	7.630849114	7.557379605	7.597293046	7.572869887	6.905847712	6.641818471	7.5994791	7.042219001	6.883917813	6.76891206	7.270864594	7.546341391	6.916368376	7.344174413	6.783575275	6.788121974	7.346785515	7.112052747	6.289214013	6.970752378	6.614103824	6.69209247	6.345103682	6.810806159	6.801937768	6.905659503
"1552618_at"	6.147739819	6.811333415	6.545525121	6.026319451	6.502071061	5.821979426	6.883368943	6.9048445	7.034231117	6.256249025	5.733761308	6.11214123	5.768748497	6.719088591	5.813865761	6.460485598	6.369136769	6.324243706	5.518276578	6.234494109	6.092044981	6.058258867	6.089221126	6.689153931	6.444398738	6.459702685	6.251874083	5.985463793	5.84003477	6.339845185	6.077431592	6.587792074	6.252190316	6.386353642	6.230297128	5.98874602	6.108360295	6.118215825	6.1217846	6.431812839	6.193917773	6.277734403	6.707372623	6.224432751	6.201643923	5.944310157	5.943376372	5.83483217	5.893905667
"1552619_a_at"	6.958338273	4.938899327	3.473706914	2.417353108	5.394726786	4.634388109	2.490749271	6.176515638	3.917708493	2.547682851	2.475277989	2.06006263	2.313440283	2.590227542	2.453358875	2.279738979	2.469267533	2.651736794	2.648618025	2.928551912	2.510630007	2.229649599	2.372384979	2.504526601	2.528508844	2.454640559	3.102060183	2.524231954	2.558385896	2.436011483	2.36375899	2.168261752	2.322135284	2.241015804	2.460135857	2.544301682	2.689295757	2.144299225	2.453358875	2.057602742	2.602197777	2.634600385	3.697361918	2.359226274	2.319801731	2.60681551	2.35634077	3.164967103	2.541655311
"1552620_at"	4.702649259	5.30391681	4.931186641	5.6769248	4.909581129	4.520968791	4.970402105	5.359883513	5.39133341	4.941146805	4.487272521	4.416301784	4.672153169	4.890293244	4.812373401	5.09285809	4.869550388	4.592163942	4.650889305	5.344011908	4.414585917	4.306257014	5.105662076	4.826318967	4.847840603	5.138458969	5.129425379	4.989305204	4.720324621	5.034506913	4.801970477	4.600541594	5.00696291	4.507410811	4.729176563	4.414210617	4.909026047	4.928412711	4.903555222	4.820818007	4.803159139	4.922504702	5.607030854	4.945754782	4.852834863	4.878697734	5.137316029	4.817246039	4.873286484
"1552621_at"	6.963438451	4.846164595	6.009841378	7.524960937	6.092216143	8.02788265	5.060427888	5.243638191	5.876746493	6.028541915	6.735986865	7.010520822	6.785130632	6.611841184	7.080747185	6.917137017	7.472257674	7.326777946	6.561467089	6.008121358	6.770994437	6.49242631	6.949980836	6.688101277	7.225205731	7.323041509	6.70630169	6.310032296	6.544835092	6.4538019	6.236147201	6.762876391	6.942933948	5.69150094	6.634260901	7.379425812	7.033228482	6.740816549	6.647080898	5.773401085	5.619870049	6.114732437	6.234535705	6.704243544	5.981408474	7.935997284	7.97561209	8.306368354	7.945562832
"1552622_s_at"	4.848654205	3.800280874	4.51437933	6.23478901	4.466033992	6.609739396	3.689267695	3.614618436	4.041762484	3.841600342	5.217174614	5.360988505	5.075831681	5.572651765	5.887160983	5.621284248	6.099151324	5.156976035	5.378875709	4.122177261	5.26439021	4.729986217	5.180216839	5.33356518	5.728729455	6.037603101	5.282606823	4.51021905	4.815860649	5.180989183	4.927079064	5.054664678	5.631227487	4.643321516	5.089640531	5.903261521	4.97481949	5.415434823	5.053141694	4.544458705	4.149689615	4.418534862	5.036935432	4.880255007	4.097894974	6.26273688	6.552892593	6.938079562	6.812667334
"1552623_at"	3.273677456	3.122955725	2.86525098	3.197944847	3.110404222	3.09931836	3.784578242	3.494363434	3.197349194	3.212208029	3.101099428	3.066896686	3.343032283	3.020748527	2.952923026	3.265495932	3.034354771	2.98430213	3.341589832	3.795622689	3.154684644	3.275932026	3.478713371	3.154209919	2.974141699	3.217981908	3.198255421	3.760163932	3.200627626	2.99752761	3.01871118	3.11681574	2.998427544	3.298062877	3.649757859	3.125040251	3.344841757	3.809377987	4.04196013	3.049100129	3.258380548	3.195233361	3.30085113	3.213578901	3.456627505	3.38879231	3.270319028	4.068504054	3.250686088
"1552625_a_at"	4.708219707	4.735487447	4.956326181	4.73332001	5.119623225	6.5280545	4.323626883	4.87679346	4.971720586	4.579675251	5.025146835	4.816352305	4.29300578	4.843064437	5.104095124	4.60793356	4.455744698	4.958775876	4.786417649	4.875011453	5.233655365	4.309861366	4.777230028	5.417247517	5.33663198	4.809209307	5.550759295	4.734561464	5.001487797	4.947582487	4.93983605	4.367714612	4.588013894	4.358176237	4.938899327	4.208830772	4.326370546	4.214599862	4.338181763	4.700008456	4.64189669	4.208193167	4.872913356	4.297626824	4.532634836	4.137585118	4.068455227	4.20567601	4.384082147
"1552626_a_at"	3.577105098	4.967036439	4.137223638	4.506235301	4.458556535	3.813817905	3.733706003	6.262478149	5.188005059	4.434225144	5.145301934	3.243009986	4.221326444	3.253011453	3.099431702	3.599354488	3.046137337	3.854296326	3.053226027	7.308370912	6.209111352	3.889250326	5.23348551	3.89122462	3.885746495	3.894992865	5.621339185	3.541817993	5.166054335	4.372081944	6.684717242	3.062903837	7.199597482	2.863773478	6.794498136	3.448539	6.1114963	4.889235986	5.066568011	4.477374953	4.873784733	3.492614536	9.511355653	3.133885473	5.547369505	4.468666024	3.786516135	5.731217623	7.843662584
"1552627_a_at"	3.831344016	3.074644076	3.725261009	3.44356707	3.932762004	3.146402855	3.323480373	3.344180149	3.15771175	3.330023998	3.315906062	4.173846674	3.47481435	4.147302255	4.586825897	4.292856402	4.335454942	3.635012037	3.142524864	3.441464631	3.791145735	3.598299231	3.490904154	4.442180067	4.958646827	4.306872275	3.805299243	3.795099493	3.614332398	4.805219009	4.102917205	3.502564241	4.107296202	3.855358915	3.709753051	3.226798284	3.585257444	3.973120941	3.586266869	4.09986629	4.397013115	3.099619788	4.586769428	3.767202923	3.981357598	3.310605878	3.870422092	3.441464631	4.272166448
"1552628_a_at"	7.526004542	7.543491476	6.714745322	6.877645982	7.345466631	7.582515556	7.049577644	8.200501501	8.482402937	6.405422948	6.573315041	6.885852936	6.784798979	7.052511231	6.307324202	7.215353841	7.081650294	6.798699791	6.569781777	6.613511844	6.338233315	7.022097341	6.552495493	6.634067961	6.51357238	6.671639172	6.374846033	6.603614415	6.199620596	7.202358021	7.013346257	6.773727425	6.735783491	7.037481363	6.902815359	6.651840959	6.155352561	7.064817331	7.09191562	7.054206928	6.822578108	6.030496512	6.964556843	7.207866439	6.823500408	6.845498883	7.00327844	7.038720369	7.048089627
"1552629_a_at"	3.284599668	3.037087861	3.032754227	3.255361886	2.906034484	2.865029332	2.943630573	2.857089498	2.926396041	3.030262588	3.047945915	2.925103937	2.98266559	3.131077429	2.740545107	2.917583255	2.643168325	2.94069772	2.959418048	2.83295084	3.278955433	2.915897377	3.053074804	2.844334294	2.887787349	2.811367495	2.999818053	3.44133772	3.041179279	3.071782782	3.100558722	2.831023111	3.002875655	2.738805277	3.108051321	2.739974335	3.227453204	3.028769478	3.042100064	2.891962081	3.091588518	3.32087082	3.095855794	3.147440413	3.105075775	3.028217107	3.024728042	3.174521793	3.217066385
"1552630_a_at"	3.527587407	3.485792045	3.12301143	3.109940401	3.513760282	3.302378221	3.847353002	3.735909204	3.739515748	3.072977765	2.95301011	3.654613854	3.578870788	3.492824103	3.152946507	3.289103017	3.550154765	3.200267016	3.071053271	3.320616756	3.494112555	3.358340738	3.350467048	3.385113094	3.62236089	3.036004736	3.268517535	3.322038929	3.691211255	3.206790281	3.47428321	3.380523131	3.493920399	3.244420761	3.413008034	3.171718297	3.536126271	3.128306073	3.439197422	3.179432582	3.672890126	3.637327181	3.645622208	3.380523131	3.390000738	3.40111526	3.206795632	3.475648518	3.12301143
"1552631_a_at"	3.755677575	3.348835223	3.242635477	3.049722563	3.532352618	3.303821485	4.122318189	4.049210531	3.816082683	3.815799766	3.639959067	3.215447915	3.971639226	3.34220065	3.748374842	3.477858951	3.73397275	3.527007369	3.500384738	3.905244195	3.680598035	3.9740182	3.575250275	3.131411681	3.918951939	3.474487384	3.581943253	3.979399841	3.939215242	3.148094697	3.713971701	3.347509884	3.629400708	3.474487384	3.79544174	4.017167675	4.183489859	3.420822478	3.456205707	3.188951935	3.589543046	3.667408844	3.656147477	3.501963565	3.292578544	3.858097874	3.347423156	3.936276998	3.672369901
"1552632_a_at"	4.011248289	4.450233284	4.817640676	4.646884272	4.451705001	3.763737458	6.165389717	3.826768519	4.220012564	5.610522535	4.460765395	6.353807531	5.155522254	5.077280925	4.875272125	5.640338071	5.4075463	4.965915377	5.321746165	5.158643048	5.45893986	5.154871948	5.04282296	5.262220263	4.953322365	4.309317447	3.442287628	5.369319445	5.265657208	4.822287713	4.097110795	5.65561714	4.804247924	4.484502916	4.419561898	5.416072169	5.27437654	4.60633804	4.609012948	5.339196911	4.188541506	6.091969967	4.623076275	4.711059594	4.576039022	4.654598582	4.626654651	4.581795075	3.583669662
"1552633_at"	4.708219707	4.962475547	4.577222221	4.34066101	4.624332097	4.695274102	4.594880681	5.478936554	5.186435573	4.841539351	4.915961603	4.684364045	4.60746783	4.280861677	4.59662165	4.419951839	4.876052864	4.554955639	4.688092704	4.912183138	4.344167323	4.485611456	4.352371264	4.432731132	4.310861135	4.583538677	4.93982093	4.704383347	4.875569835	4.111846837	4.257849878	4.513865607	4.493103787	4.536300225	4.48056101	4.387816816	4.605632905	4.58198663	4.656402794	4.573744664	4.08475745	4.373058609	4.593177758	4.59662165	4.196005989	4.618341928	4.399982907	5.814690196	4.816388782
"1552634_a_at"	4.578362358	4.333808762	4.348517588	3.792698385	4.39300017	3.93606906	4.108190955	5.063479337	4.437309313	4.639431805	5.287789159	4.30075945	4.750906421	4.55905673	4.538047918	4.417525233	4.494613331	4.344902085	4.220682477	5.441698214	4.474521101	4.339602933	4.440799216	4.538047918	4.369646235	4.573027075	5.328108698	4.021813909	3.483558312	4.225292241	4.170058259	3.940110602	4.237922221	4.233676274	4.071747177	4.384843526	3.844686397	4.338540998	4.319602797	4.13771142	4.141270251	4.266584462	4.358241825	4.107056091	3.687263862	3.537027378	3.668732144	6.176408392	4.456605007
"1552637_at"	2.564672531	2.64016696	2.452758944	2.6625792	2.731519974	2.269336101	2.88587874	2.533143807	2.538542269	2.495759853	2.702706233	2.621328789	2.551942985	2.274783434	2.373850178	2.46725325	2.433236166	2.47688636	2.445245814	2.588228956	2.574735366	2.321674955	2.529514509	2.474614905	2.610064929	2.819018544	2.717216867	2.695827641	2.529050858	2.522204423	2.667239902	2.362499636	2.581417313	2.59590123	2.476721227	2.79761871	2.771375971	2.315115948	2.446744435	2.697101672	2.523141399	2.617114393	2.503278832	2.65155756	2.541398567	2.441501177	2.534960317	2.537937112	2.519559447
"1552639_at"	4.78244767	5.071058319	4.171729585	4.135844801	3.855913919	3.862358305	4.463952533	4.65459646	4.891786374	4.22469749	4.299735929	3.97061035	4.243589609	4.066391498	3.643970395	3.762653064	3.821324194	3.990574446	4.172357475	4.419192309	4.040685313	4.329039512	4.473487865	4.234060667	4.305128871	4.72739371	4.447895634	4.22857142	4.281961914	4.049026875	4.360484676	4.046926092	3.83182272	4.124283617	4.138389871	3.819989365	4.327186427	4.192586416	4.332325519	4.158359487	4.229511076	3.818571983	4.508689811	3.788968249	3.998222314	4.342867524	3.953018242	3.904636562	3.880674236
"1552641_s_at"	4.852041867	4.463533483	4.581513912	3.850602473	4.411780297	4.287359908	4.609139062	5.870672802	5.732582845	4.354889265	4.356229091	4.358609228	4.379596542	4.35671421	4.168109307	3.736054185	4.277263688	4.545311848	4.303540011	4.311908655	4.341516756	4.810738596	4.245962629	4.089563772	4.235026568	4.056310837	3.684965412	4.39259436	4.019640115	4.201468791	4.303375817	4.26087674	4.354364923	4.423512471	4.534917107	4.112073584	4.481404251	3.983231508	4.012909453	4.43351889	4.382600361	4.581153648	4.395803805	4.202884012	4.310002058	4.37337069	4.317706704	3.941295287	4.210952487
"1552643_at"	4.703067558	5.392223574	6.169808481	6.021565129	4.544045397	5.146860203	5.770841344	4.840100798	5.965299191	6.143955019	6.252109158	6.41923701	6.541966027	6.488190331	5.893800039	6.273016474	6.050598611	5.851686664	6.111736552	6.078288488	5.693947603	6.080280744	6.168756659	6.083399173	6.318878055	6.25660291	6.123186751	5.840889802	5.822828868	6.742803455	5.803182128	6.231474334	6.075584848	6.019058306	5.650943662	5.03794964	6.017422634	5.831425986	5.658028064	6.13320248	5.888135447	5.798046523	6.237766787	5.639833764	5.97451637	5.288822174	5.713823881	5.10304448	5.860274908
"1552644_a_at"	5.231929118	4.325206926	4.961751701	4.302295272	5.189042599	4.845106433	5.05885251	5.535349174	5.180701292	5.23830828	4.701545697	5.608954055	5.092386797	5.14889694	5.055296175	5.705974032	5.074875172	4.773242053	4.681834798	4.974370845	4.785988216	5.207823993	5.192987415	5.067079666	5.296895526	5.487634368	5.829604317	4.179613658	4.280051637	5.955754916	5.442602196	5.19222914	4.875040059	5.158341296	5.020520921	4.628384309	4.943457233	5.016942287	4.93444067	4.892125697	4.663182088	4.890750904	5.017937796	4.469013492	4.634659876	4.185973669	3.942255954	5.067079666	4.413026393
"1552646_at"	4.256630649	3.976070328	4.302143769	4.050989866	3.956156784	3.620588172	4.421955249	3.783971231	4.066229033	3.881494783	4.032824641	4.315875421	4.696077213	4.380345078	4.014146471	4.123904691	4.194117778	4.07916444	4.467584996	4.399133002	4.345181536	4.729569979	4.371349267	4.195463611	4.653597192	4.605033611	4.072961859	4.386837152	4.517283508	4.432264671	4.679503643	4.332270826	4.815067634	4.283753046	4.642131974	4.228565742	4.752997846	4.719352977	4.334251869	4.268281766	4.834400775	4.875940449	4.457056595	3.846323715	4.466103116	4.54428082	4.824596519	4.645564302	4.410303985
"1552648_a_at"	6.772254459	5.033208004	5.021159781	4.884988088	5.486376737	4.563641334	5.581271053	7.203741353	6.861350709	4.791445575	5.15037045	4.716131917	5.008016516	5.159624276	4.617840083	5.343156236	5.227361499	5.189198654	4.832154665	5.127187668	5.412442228	5.198899058	5.845429095	5.373051747	5.515260316	5.058123207	5.350345946	5.188498601	5.937587495	5.020394171	6.070993299	5.084027974	5.586993243	4.831285442	6.769039125	4.749987397	5.986192256	4.887078016	5.508408046	4.989021132	6.148557044	4.023885658	6.261518364	4.772185087	5.154387699	5.453969032	4.795752413	5.787875934	5.771846541
"1552649_a_at"	3.417412707	3.23275905	3.593459319	3.231277559	3.166063729	2.780668192	3.531519269	3.906769382	3.67155338	3.624613977	3.502845575	4.148199668	3.491414315	3.623538872	3.577824165	3.595034145	3.837244676	4.008855862	3.217206415	3.041391577	3.514937509	3.638360679	3.899114135	4.006323178	3.656841429	3.774038515	3.252226521	3.522962395	3.305337735	4.058063807	3.648279951	3.637852074	3.906769382	3.64671096	3.566425365	3.31236369	4.151816002	2.850891868	3.52739357	4.210579474	4.953892371	3.269397616	3.830830799	3.239931378	3.557305682	3.2825127	3.140628257	3.031043965	2.934995137
"1552651_a_at"	4.424520518	5.379787297	5.52246487	5.076419243	4.985109929	4.455656764	5.52044014	5.719734499	5.477213557	5.38333023	4.763115269	5.168913656	5.284283871	5.482499442	5.202489342	5.49533026	5.158586395	5.019240658	5.215663562	5.358429541	4.861697309	5.191470181	4.916315844	5.972289121	5.149881154	5.428627516	5.15127838	5.875613165	5.218477679	5.417612018	5.414358192	5.004837024	4.853409835	4.888591967	4.979976433	4.712882331	5.351217782	4.8695771	5.252593773	5.901972151	6.315131375	5.291387374	5.681264554	5.132605847	5.435377656	5.411406961	4.737864862	4.955438933	5.484401611
"1552652_at"	5.626173443	5.51922309	5.300152709	5.741329948	5.674029259	6.027996301	5.862899966	6.422876606	5.376676585	5.717659357	5.619213197	5.361869534	5.345920536	5.713823881	6.297777611	5.51043621	5.899683354	5.85726549	5.275284162	5.417169319	5.28061431	5.389571794	5.537265475	5.316982908	5.775162158	5.694837718	5.677116275	5.127547736	5.130890548	5.658721617	5.203449066	5.595751681	5.33127302	5.983865692	5.304818896	5.688263357	5.73866452	5.884849978	5.658980065	5.764865818	5.635423609	5.608356775	5.121361948	5.658980065	5.511333053	5.744862487	5.960106597	6.076579744	5.951015317
"1552656_s_at"	3.871588841	3.657314983	3.120780376	3.924460197	3.326892549	3.446242485	3.576798228	3.884734415	3.426321149	4.253525588	3.300811411	3.357619458	3.512750866	3.511344796	3.865625931	3.658905856	3.570173687	3.689971402	3.721382408	3.717830506	3.832098837	4.295011558	4.065599825	3.885483871	4.064296909	3.546834943	4.022130602	4.003730965	4.116301938	3.787931038	3.762022148	3.551350289	3.674325621	3.888160528	3.859629303	3.328774705	3.954094228	3.55274568	3.256551423	3.59374908	3.939135288	3.791763505	4.025521165	3.672494292	3.829629807	3.807155102	3.781361805	4.203360686	4.365960988
"1552657_a_at"	3.328999387	3.904228073	3.406676426	3.388114507	3.932447142	3.508842035	3.434159476	3.673530315	3.87876238	3.511195882	3.286215384	3.543744306	3.797763011	3.024730788	3.215040409	3.571641259	3.447839004	3.619905681	3.651785387	3.689298212	3.648320418	3.381737234	3.688900295	3.253804289	3.329660949	3.733792267	3.37167967	3.537826797	3.686681822	3.338394743	3.519750295	3.63486226	3.591300595	3.597133143	3.507972053	3.508842035	3.835833881	3.563828652	3.467452453	3.383632151	3.622165795	3.437080977	3.709168735	3.314021475	3.534336831	3.829905928	3.240924367	4.006932722	3.542410548
"1552658_a_at"	2.726380561	3.270405603	3.034371394	3.057744631	4.364635664	3.54326781	2.716023009	3.883807645	4.525152929	2.673299469	2.59619913	2.695213972	2.759731061	2.563718111	3.150043638	3.197157287	2.833367411	2.899890474	2.794437174	2.754768933	2.607083931	2.498589806	2.497633693	2.485436405	2.727784984	2.70225112	3.547236857	2.699482547	2.53763552	2.901577379	3.004443492	2.487656711	2.458655586	2.740420295	2.77800337	2.64734393	2.451200811	2.624689718	2.746324813	2.684392281	2.57829622	2.462650557	2.594037134	2.347534864	2.303623375	2.566979703	2.450091608	2.956227739	2.537064552
"1552660_a_at"	3.56699708	2.930094011	4.225778598	3.537770871	4.219582447	2.650044443	3.545860108	5.005157576	4.961695185	3.376004172	3.403155899	3.318790726	3.307175752	3.950940495	3.419776732	3.563369348	3.586002235	3.396991222	3.427722215	3.397389333	3.737488196	3.039437194	3.541121777	3.70858839	3.908213357	3.956290577	3.621092841	3.403480899	3.395222006	3.53610889	3.651764739	3.234334541	3.402587127	3.621032216	3.690675689	3.365389069	3.436779182	3.320549912	3.730803512	3.704404911	3.739030698	3.554630712	4.178623636	3.236316827	3.549000008	2.906685723	3.096261155	3.208503553	3.212977422
"1552661_at"	2.013692079	2.102289861	1.90885622	2.041178922	2.154247164	2.127691206	2.076147873	2.1583489	1.851642016	2.410292669	1.95341211	1.864975218	1.877294604	1.840646711	2.076619315	1.957243914	2.022863894	2.101983439	1.923636117	1.976712755	1.875137698	1.882474202	1.996691135	1.865351367	1.989117753	2.01181408	2.008364144	2.172303893	1.86003071	2.199512003	1.987154348	2.091177043	2.257184141	2.086311266	2.085583376	2.005682593	1.97955552	1.895268484	2.091810374	2.154829196	2.24591169	1.822934993	2.23482309	2.003620799	2.065494438	2.000420474	1.92438176	1.9363836	1.746849344
"1552662_a_at"	3.683557792	3.735194494	3.506186296	3.325285765	3.604126815	3.673583211	4.043621019	3.746826474	3.444177099	3.778742911	3.147630957	3.199648282	3.354071497	3.331113167	3.735988013	3.919762439	3.44503018	3.319846506	3.361598336	3.5213887	3.714813506	3.16482063	3.503204681	4.090690007	3.602849449	3.367062244	3.574928561	3.509593695	3.325051516	3.799531933	3.61435463	3.50893936	4.696214934	3.825149103	3.543488256	3.406677377	3.886110174	3.731974306	3.321013257	3.543445299	3.957564919	3.837123516	3.868905465	3.639867812	3.467026373	3.580124461	3.512041355	2.998500886	3.167470162
"1552663_a_at"	4.146813313	4.625016289	4.155431122	4.754576548	4.093540373	4.079427224	4.042064255	3.982911915	4.981730384	4.187114922	3.932633884	3.619138834	4.163302468	4.016867786	4.15410534	4.135526396	4.411721087	4.100118826	4.306873538	4.355153033	4.276233472	3.598946465	4.207703944	3.959160431	4.051749824	4.291322573	4.211925108	3.870879999	4.129748811	3.93812055	4.05816048	3.74951058	4.150545787	3.976959807	4.028112717	4.301670568	3.923740945	3.851751222	3.832019901	3.914491549	4.453171179	3.990769121	4.214063009	3.908994551	4.221756417	4.222202869	4.351427878	4.342321461	4.287685269
"1552664_at"	4.239871665	4.288352857	4.668784	5.252918917	4.590370672	4.20096311	5.88497013	4.40049338	5.784098928	4.119497471	3.504628211	3.776736078	3.969035912	4.971687941	4.578037039	4.464449417	4.456418266	5.026256652	3.794405667	4.010903121	3.967251631	4.009085802	4.299213485	4.587156269	5.327918611	4.569150184	4.452062833	3.855358915	4.352158355	4.543648556	4.54212816	3.951109033	4.519458802	4.295229262	4.077461059	3.611425273	4.20072819	4.07611021	4.1835342	5.189739583	4.552125073	3.58528284	4.631655313	4.29868789	4.427645879	4.824493721	4.700436458	3.451414992	3.343678226
"1552665_at"	3.993231937	4.789445539	4.503213447	4.814385039	3.878820414	4.669915389	4.790779434	4.522642719	6.144394058	5.103536143	4.806938604	5.182599663	5.228797235	5.226584056	4.933531866	5.199726118	5.530752195	5.558419335	4.684109131	4.301411137	3.822204643	5.149303876	4.343838986	4.777384954	4.218873627	4.731147705	4.617031902	4.436415183	3.506177204	4.975840908	4.010140739	5.15606629	4.302173915	5.11429588	4.050136509	5.250942596	4.510710021	4.949457559	4.099974545	5.026498865	4.513671932	5.738088709	4.993314778	5.487459135	4.56120903	4.352846196	5.192910098	3.961166272	4.219791339
"1552666_a_at"	2.270699104	2.679661653	2.190040512	2.496596274	2.332719962	2.928566242	2.420665781	2.055971909	2.238780588	2.290795023	2.340041396	2.822853544	2.338616412	2.62622173	2.612595442	2.601320933	2.519895735	2.523957355	2.303417269	2.463111907	2.372742248	2.710201112	2.356221614	2.427823648	2.223478757	2.296422473	2.099075679	2.494408013	2.26687045	2.467702404	2.326635384	2.961494194	2.28024973	2.634842848	2.46778938	2.717442214	2.339558287	2.505939449	2.432905514	2.541741726	2.436896288	3.058785544	2.577105967	2.905230361	2.449798957	2.444681177	2.825838501	2.638006698	2.505784963
"1552667_a_at"	3.988634627	4.850868181	4.247598521	3.763002767	4.031231114	4.365315512	4.123742885	4.601597963	5.166361996	4.703206704	4.762548428	5.173522323	5.01041809	4.79658597	4.211255284	4.295677022	4.477638297	4.285808991	4.601662264	4.352068218	4.652673773	4.87124969	4.073375902	4.369304523	3.881324975	4.38990528	3.890150543	4.133255173	3.768583341	4.383034463	4.231265409	4.271783507	4.12891408	4.31442406	3.959308747	5.056558183	4.174040492	4.202786283	5.171900679	4.668211319	4.139067029	4.429295229	4.10736204	4.248171454	4.531606967	3.956924702	4.285808991	5.24066972	4.445900363
"1552669_at"	3.292934622	3.280786287	3.048953802	3.425657117	2.962629839	3.236359713	3.010263841	3.071269349	3.167089031	2.849421059	2.934815701	2.906941571	3.133046581	3.17467337	2.968934426	3.095560491	2.844854219	3.086314474	3.016677588	3.281310458	2.9929459	3.007242213	3.130085214	3.417359038	3.006826208	3.033969469	3.378043785	3.166849623	3.118825227	2.902479061	3.124167696	3.316667769	3.401007212	3.063332335	3.033492194	3.034769308	3.257932982	3.161531243	2.93389845	3.09663769	3.245674271	3.140630942	3.045415606	3.093372102	3.050527113	3.368496285	2.808466744	3.068383205	3.133814275
"1552670_a_at"	4.266232168	3.660377276	3.610216552	3.763688828	3.216413916	3.400578521	4.007266903	3.328117789	3.302779644	3.967105954	3.316063963	3.413329859	3.403325714	4.172357475	3.615206451	4.020881232	3.457497773	3.869437223	3.686504038	4.446771298	3.804750435	3.811837408	3.850098697	4.634388109	4.115018343	5.096434098	3.39184964	3.885823374	3.523848349	4.588659479	4.392607046	4.699448162	4.005486664	3.821745672	3.682921647	3.700858789	3.879594588	3.861146017	4.010102245	3.914467017	4.82262677	3.812133318	4.021158865	3.455922946	4.19040767	3.693845114	3.375500671	3.838702371	4.046757862
"1552671_a_at"	3.534388419	4.288827871	3.63457208	3.246385603	3.621481908	2.854349485	4.361338876	4.648558656	4.792349312	3.547737072	3.232630231	3.936170983	3.778078713	3.83149623	3.296276611	3.642336446	3.844502875	3.496812564	3.131174134	4.152462425	3.700935278	4.047690699	3.896719595	4.321675318	3.902212522	3.516792689	3.12700252	4.272555825	3.687775183	3.799132216	4.336473721	3.302356658	3.965429717	3.765946783	4.22698561	3.775442527	3.937861303	3.627332016	4.218331092	3.383632151	4.115714933	3.841034697	4.839854698	3.574568208	4.482998199	3.661950643	3.436965886	3.809344022	3.683636533
"1552672_a_at"	3.340965724	3.692256373	3.379167571	3.652893547	3.687521401	3.263728548	3.882475747	3.154845577	3.699213281	3.523286617	3.022888281	3.387398702	3.095139226	3.471580076	3.186152804	3.399543157	3.482749455	3.091149768	3.120254122	3.423965534	3.077487096	3.443685249	3.58523322	3.032200006	3.138040773	3.200760928	3.394642243	3.319800739	3.42107587	3.26815668	3.511735726	3.143732034	3.286834639	3.372832272	3.541577488	3.326115694	3.51795179	3.147877626	3.691365361	3.227355595	3.485535648	3.481209645	3.944729463	3.275741827	3.353211444	3.34042159	3.207705762	3.300692581	3.212677398
"1552673_at"	2.393058481	2.141445687	2.189356898	2.470834448	2.299601193	2.132133914	2.407058191	2.211108215	2.189432181	2.117813968	2.218726499	2.148104961	2.172445315	2.291283726	2.153797269	2.152396486	2.22766289	2.354001901	2.342841356	2.071468067	2.195511999	2.228036168	2.226741024	2.347161312	2.181747408	2.294808324	2.202385433	2.55257483	2.185803403	2.308406263	2.123991075	2.226655962	2.50414945	2.068094002	2.097718049	1.970841461	2.30191358	2.258383472	2.223145703	2.21617166	2.392330913	2.139681717	2.262763714	2.235025948	2.166361742	2.164617932	2.403703052	2.30549934	2.275115521
"1552674_at"	2.209795906	2.714135111	2.154887588	2.31883894	2.306811415	2.047231905	2.079592757	2.090191465	2.295831263	2.195319006	2.058040443	2.027726739	2.05316927	2.029945093	2.409864352	2.181429858	2.026972301	2.293913109	2.096443958	2.30137398	2.062274816	2.061145535	2.226289523	2.154887588	2.096204648	2.231400869	2.135603147	2.083066375	2.015635712	2.089265596	1.953733183	2.05111582	1.989344308	2.058455442	2.081168714	2.135856782	2.099050488	2.047066348	2.107415037	2.185921064	2.247392438	2.192402807	2.199003969	1.923540669	2.029845299	2.188845952	2.177454898	2.236438708	2.275115521
"1552675_at"	2.210754081	2.269277386	2.290217235	2.299567262	2.404939844	2.384388291	2.236287853	2.29098857	2.246141096	2.08910089	2.286805311	2.90449501	2.298841695	2.180110649	2.709357325	2.177167007	2.285093904	2.409235584	2.279612125	2.248335573	2.35774864	2.414802736	2.147761035	1.957270957	2.269779523	2.44207343	2.551256609	2.177522801	2.228912812	2.309518959	2.223119449	2.463745857	2.262290505	2.176616317	2.222923741	2.217594687	2.305347903	2.520179391	2.286805311	2.19673503	2.25882969	2.103197252	2.342304136	2.383731463	2.354858303	2.287153912	2.368832914	2.52542965	2.259850731
"1552676_at"	4.43112363	4.657149493	4.304104975	4.725125943	4.610296044	4.523101355	5.045002954	4.444015102	4.576056683	4.76907427	4.874258993	4.302138006	4.662270108	4.492229248	4.253832613	5.025257731	4.123620541	4.342887969	4.928249722	4.702595787	4.904033131	5.110269837	4.573575042	4.622681537	4.6690624	4.429295229	4.423503333	5.001936627	4.988430792	4.506052799	4.363828013	4.809881163	4.541677567	4.676403337	4.517827679	4.837789126	4.948149523	4.808935291	4.663693186	4.632435249	4.858638572	4.608338924	4.876996604	5.080446543	4.949025231	4.699182553	4.610611821	4.695022031	4.684365898
"1552677_a_at"	3.688077702	3.729837153	3.701214623	3.608386538	3.730329363	3.79509892	3.733238864	3.98498178	3.698040398	3.783629241	3.607852632	3.868652993	3.50624495	4.052967952	3.63378157	3.591196568	3.56182462	3.810907409	4.251736387	3.92476195	3.97444916	3.756787076	3.725037588	3.605666158	3.627285217	3.852868109	3.594165424	4.151069572	4.457383274	3.48925632	3.595678426	3.55005055	3.604659611	3.920261954	3.935517533	3.704128871	3.833180258	3.998454663	3.776186742	3.971638111	3.887282015	3.847182468	3.787412648	3.96291431	3.778727793	3.724046114	3.919536401	4.846177422	4.45932271
"1552678_a_at"	4.547252421	4.660658003	4.59616829	4.604598965	4.383797843	4.324012098	4.637131426	5.259297416	4.516299816	4.260484518	4.420987061	4.535995121	4.344478384	4.289410329	4.417378266	4.713003696	4.667314238	4.314526317	4.551467312	4.792840253	4.509265721	3.998978345	4.759411138	5.246835032	4.741474527	4.566420181	4.358807358	4.9796996	4.603867829	4.601306697	4.530086287	4.500197244	4.409052213	4.531530218	4.881614783	4.469915754	4.731504321	4.446781109	4.594033589	4.6352527	4.627567488	4.776698592	4.991490378	4.447001699	4.638098895	4.670632538	4.479794267	4.558450806	4.4605126
"1552680_a_at"	5.380247231	4.401164644	3.414035776	2.479007122	4.373795046	3.682142486	2.573019827	4.539683414	3.362628346	2.670570569	2.786054391	2.079223515	2.573443425	2.61512268	2.540118061	2.769865377	2.427979057	2.529798953	2.692154548	2.817588048	2.566905313	2.746070779	2.69300122	2.698614433	2.662549014	2.740940717	3.808501483	2.714558082	3.022189037	3.059374808	2.706912512	2.581435469	2.846421259	2.52765917	3.289377054	2.800956808	3.525873323	2.462101274	2.831870856	2.921298286	2.785046729	3.142470941	3.829148963	2.812514527	2.881972598	3.37043761	2.445173994	4.523292378	3.326662263
"1552682_a_at"	3.505849092	2.578158409	2.408773997	2.408122974	3.151634741	2.620391131	2.272985968	2.650439209	2.946012438	2.458644755	2.342747951	2.667962742	2.474822921	2.149504039	2.445986064	2.523045954	2.234606536	2.347335078	2.402053845	2.409275757	2.520278196	2.412437304	2.695624915	2.515194956	2.086311266	2.667423487	2.449808424	2.587904803	2.317070046	2.240172926	2.365100219	2.466691612	2.644692194	2.205119548	2.468523997	2.347145076	2.659831743	2.438275263	2.433114628	2.333445579	2.502365117	2.692304314	2.537759892	2.234545241	2.294908154	2.46244837	2.497639244	2.808229727	2.433737019
"1552684_a_at"	3.581732433	3.269918599	4.20904951	4.081227928	3.843981518	3.034957162	4.652101619	3.913551755	3.490565594	4.264752577	4.29553124	4.633417496	4.143580842	4.879485436	4.69381341	4.557015014	4.894271622	4.082368989	3.817360112	3.18073102	3.865625931	3.883193835	3.857849883	5.05430183	4.576281585	4.273452796	4.059166283	4.427978712	3.625912182	4.621094973	4.114877494	3.849242466	4.165190096	4.142832492	3.869613479	3.836915851	4.035010629	3.91697161	3.491929717	4.523361436	3.883894574	4.398983029	4.599401662	3.822723591	4.479202977	3.604034399	4.073902186	3.529678876	3.479361202
"1552685_a_at"	3.454223627	3.273026131	2.982993358	3.167239851	2.901063924	3.03267258	3.216541499	3.074971768	3.192316524	3.266803793	3.412067591	3.184049142	3.203376036	3.081868551	3.104505048	3.1169368	3.071520382	2.846158828	3.013481281	3.1169368	3.55719568	3.184439904	3.229349103	3.522798219	3.599659107	3.008978234	3.231207989	3.153701019	3.127830027	3.125877811	3.287869402	3.049999726	3.377023936	2.824714532	3.274565437	2.890897703	3.548455769	3.021274031	2.909658224	3.139467977	3.135777166	2.766990363	3.54160124	2.951786882	3.374521187	3.459154587	3.174716981	3.020294473	3.154441133
"1552686_at"	3.128114704	3.228100078	3.057073069	3.09137038	2.92958532	2.981081182	3.314090488	3.403492978	3.42000876	3.057867793	3.148094697	2.968698269	3.322881616	3.120174103	2.909609034	3.130855355	3.261039916	3.309779466	2.92357772	3.134650797	3.131842117	3.068522162	3.301912442	2.829349649	3.277097362	3.044624854	3.122010811	3.619946033	3.365554079	3.077514458	3.196838523	2.961919307	3.130181996	3.131838315	3.021419329	3.288228767	3.205178103	3.032073178	3.213698562	2.948603109	3.253603581	3.255278895	3.189347934	2.865645163	3.404505187	2.809555153	2.831301897	3.533209706	3.329195869
"1552687_a_at"	3.673822788	3.23234329	3.327493549	3.281078281	3.116693322	3.381625017	3.25659606	3.048199707	3.98087587	3.361102021	3.076011439	2.797830449	3.053199892	2.806364444	3.368016696	3.066284602	3.200557874	3.28902854	3.153665084	3.148994658	2.928481712	2.81692725	3.453781629	3.288344714	3.190132233	2.976111751	3.103741152	2.822688724	3.246602262	2.920802101	2.985276702	3.255777591	3.203376036	3.277223531	3.028082591	3.098665749	3.218003095	2.913044032	3.211075463	3.206089159	3.140929778	3.339191039	3.220604482	3.257472578	2.984392988	3.024510708	3.123030118	3.014214418	2.834620888
"1552689_at"	5.160023287	5.156832128	5.191731053	5.133345134	4.83845794	5.086133357	5.730700392	4.719884682	4.869487267	4.905734058	4.586204355	4.659124317	4.618574079	4.642810544	4.356485992	4.93980214	5.144225331	5.103970709	4.75901243	4.570014764	4.754126047	4.720394628	4.666136053	5.427935429	5.171915838	5.387489478	4.755997524	5.652829884	5.24708659	4.621045619	4.606668341	4.543817229	4.883354651	4.689253561	4.708290232	5.190710734	4.561924819	4.471085143	4.706362535	4.47628793	4.93980214	5.035294988	4.83761217	4.819461998	5.100534365	4.634580523	4.91823737	4.431406724	4.727034642
"1552690_a_at"	3.200847228	3.22212891	3.41349589	3.111508761	4.424238598	3.09469898	3.221784536	3.523977969	5.629486612	3.261645959	3.022119832	3.357387865	3.655902617	3.051279832	3.0477562	3.403143538	3.386010288	2.968412084	3.02205456	3.470900969	3.414813341	2.851017099	3.475070029	3.234202674	3.125515212	3.051280798	3.185773909	3.54156515	3.198325273	2.992908229	3.408770289	3.07873864	3.45536116	3.191110248	3.05239221	3.076011439	3.228556318	3.08711384	2.978160162	2.947432871	3.215357979	3.224425695	3.443356831	2.880731601	2.9822695	3.168361666	3.203820443	3.117266108	3.240926786
"1552691_at"	3.225202925	2.831582308	2.477034772	2.450498959	3.361095003	1.869438623	2.048689804	3.228379851	2.59022361	2.261055396	2.091664374	2.055185923	2.109149415	2.119693634	1.891345703	2.160046922	2.210754081	2.28307349	2.037941535	2.104274861	2.124118926	2.099661175	2.184837494	2.014193324	1.944481326	2.129433052	2.097154926	1.981098559	2.050727233	1.965123268	2.145424622	2.039231929	2.584580058	2.057393326	2.074290293	2.076781214	2.35804606	1.997824282	2.662600868	1.98876722	2.068845289	2.157270886	2.111947134	1.966715627	2.532213058	2.069861471	2.050232318	2.35025106	2.439094114
"1552693_at"	2.13695288	2.435584241	2.13695288	2.226268607	2.290441966	2.467862324	2.07814797	2.581417313	2.48783456	2.248517027	2.06652182	2.229215315	2.106080029	2.316502912	2.624023688	2.179147506	2.25256068	1.959580215	2.077448388	2.351361662	2.15361074	2.202171126	2.226741024	2.226036752	2.631996894	2.50645601	2.463302329	2.007865188	2.170597093	2.311235815	2.145750848	2.225601941	2.297209237	2.137388732	2.23159967	2.432285297	2.207182094	2.218485112	2.009362033	2.226036752	2.360502148	2.052731403	2.257934777	2.297342608	2.221526066	2.277727642	2.133779946	2.1620628	2.247850575
"1552694_at"	2.312122035	3.024316203	2.219320332	2.329598885	2.882762808	2.682536512	2.338327593	4.103847531	2.849944104	2.196638213	2.34998011	2.270914295	2.253016779	2.412632521	2.476707105	2.142077779	2.332988476	2.871253516	2.253016779	2.34189046	2.465827298	2.377111648	2.538910343	2.330815247	2.910423857	3.087310012	3.005356153	2.443232238	2.677123226	2.212219954	2.291332633	2.172919141	2.639727048	2.179132655	2.239972752	2.254537268	2.44292368	2.349562734	2.348496726	2.107166495	2.241295919	2.292442182	2.391306657	2.148562999	2.397430327	2.169225199	2.118499977	2.289071324	2.780775868
"1552695_a_at"	3.926749992	5.704724734	3.154660963	3.521485866	4.155159581	3.457212297	3.88743381	6.364215371	5.115638242	2.918570782	3.058215926	3.101662354	2.953477013	2.949398046	3.002868108	3.155775955	3.292120136	3.203376036	3.238203906	3.281310458	3.176994503	2.961397614	3.990748801	3.431973669	3.640176364	4.796052731	4.101948903	3.142523182	4.097930828	3.282079983	4.008283765	3.290658044	4.012757775	3.085094937	3.214214192	3.049762486	3.65292752	2.916017392	3.566836036	2.933730825	2.908475043	3.188064184	4.34078835	3.298140147	4.032214203	3.367440375	2.956192579	2.836686597	4.108079631
"1552696_at"	4.351477181	3.177740978	3.701681338	3.36015351	3.983106853	2.987770731	4.026939858	3.649757859	3.570591545	3.455922946	3.684412639	4.081783831	3.984068934	5.099753202	4.17533731	3.913088595	4.510440749	4.031326658	3.444660248	4.072563946	3.547539854	3.832151504	3.618709032	4.907563047	4.296785072	4.299101994	3.605841398	3.310700448	3.300932285	3.989290011	3.317995486	3.273509234	3.809486632	3.469528121	4.341871429	3.501036677	3.963961615	3.361046248	3.379117024	4.396153347	3.784466261	3.27247726	3.824075215	3.654258513	3.424486045	3.51234711	3.420409557	3.618698176	3.620750949
"1552698_at"	3.731458515	3.861424781	3.729261896	3.632031117	3.768565536	3.280350877	3.890184283	3.80964676	4.014707966	3.929614414	3.70578325	3.512041355	3.328339869	3.621611606	3.516154968	3.411913719	3.57291814	3.812133318	3.781347059	3.862275868	3.245466543	3.449399026	3.586810261	3.389191838	3.580661441	3.522371543	3.556162006	3.760163932	3.629798408	3.370698392	3.494401719	3.512554226	3.759125672	3.374706778	3.428045928	3.649416577	3.764661829	3.56856135	3.560500667	3.455922946	3.780653398	3.777799058	3.989922629	3.406395526	3.707012815	3.629333359	3.753255175	3.750743803	3.736937474
"1552701_a_at"	7.318466288	8.294408928	7.070656367	5.457809463	8.417295691	6.388778383	6.256879478	9.655439896	8.576401345	7.230069762	7.652253714	6.300567421	7.045498963	6.489361095	6.776714879	6.257803455	6.243959427	6.674103651	6.903711597	7.697015152	6.329489398	6.563602105	7.398174419	6.477558975	5.207599118	6.692860087	8.280713659	6.663624261	6.735429773	6.141744036	6.911079324	7.051901256	6.845847157	6.997612519	6.834421667	7.945543635	6.118382485	7.341879688	8.203808927	6.370648263	6.421658004	7.200322606	7.202228867	6.249304049	6.485976934	5.929733743	5.204517684	8.268039414	7.16779264
"1552703_s_at"	5.744659258	6.785354332	6.247529372	4.040095884	7.589875063	5.274394686	4.690947177	8.195309471	7.127656307	5.934629896	6.495255441	5.375443686	5.864363169	5.578379406	5.709063128	4.994740334	5.666986683	5.680903925	5.913555225	6.674927245	5.488235792	5.731452559	6.336181771	5.318587182	4.282609392	5.857036208	7.587000699	5.235535993	5.474666022	4.803968299	5.422700711	5.475035887	5.420156479	5.7912343	5.884544915	6.164096476	4.622934863	5.841866665	6.882011601	4.911912027	5.039724155	4.97301111	5.426241969	5.229313036	5.443773218	4.562769542	4.474921626	6.643421371	5.311826185
"1552705_at"	3.793222534	3.271565103	3.382737969	4.486506941	3.705240512	2.928566242	3.089616322	3.06684976	2.985029274	3.284814776	3.062693494	3.109690884	3.021839273	3.966761628	4.060502278	3.397389333	3.584817556	3.167109535	3.272205104	2.867832176	2.793252639	2.102554975	2.527424975	4.152258605	3.320853801	3.162167483	3.308525597	3.246901129	2.24933923	3.989319081	3.461153647	4.009038313	2.967197362	3.688151127	2.77800337	3.1091641	2.560963318	3.021839273	3.181983211	3.453296742	2.92784044	3.589001116	2.740883046	4.177928269	3.186659142	3.329878653	4.301508583	2.648225783	3.126621425
"1552708_a_at"	2.923486094	2.56678719	2.427617813	2.417642085	3.137611075	2.213061638	2.282704239	3.529551475	2.790290712	2.413223478	2.661088108	2.726686261	2.346205129	3.252556832	2.523267709	2.416460547	3.169524125	2.95188493	2.457990436	2.680899958	2.378515148	2.309567378	2.234533752	3.187877436	2.496179567	2.496802377	2.878910727	2.941166413	2.529047885	2.523694117	2.683458018	2.518194654	2.460156827	2.470960359	2.514411247	2.623701214	2.378313414	2.416417381	2.140913823	2.22745115	2.306460888	2.520627783	2.247518171	2.569172594	2.416314865	2.31440673	2.314016112	2.171408982	2.831855429
"1552711_a_at"	6.968390691	7.137898254	7.759984914	7.988286208	6.077554813	7.509003328	8.117936842	5.943034256	5.680194617	8.628123871	8.082962919	8.701214881	8.366236723	8.84791524	8.526218613	8.496382132	8.457146869	8.301918081	8.253841117	7.091656968	7.806206261	7.915755923	7.080680333	8.308423196	7.931109921	8.152109382	7.205962113	8.20775208	7.692549325	8.818111805	8.175911839	8.977784595	8.145263801	9.068880732	7.774597104	9.012455852	8.080393215	8.382323352	7.804932401	8.949553395	8.48539576	9.25291523	7.481389888	8.898950533	8.32969662	8.487258063	9.270371264	7.799235466	7.926623514
"1552712_a_at"	4.373506782	4.433030317	5.041009203	5.645199269	4.579812991	4.524874071	4.131059403	4.034627221	5.655368946	4.398230604	4.701988069	4.634197566	4.517360412	5.064613407	5.551026835	5.447672736	5.243606919	5.702881233	5.187678058	5.328322493	4.623348964	4.876736625	4.90875689	4.887088384	4.556118057	5.799430215	5.350345946	4.96230062	5.05374465	5.050017902	5.219639968	4.760108766	4.637778237	5.135753346	7.397361566	4.995864922	4.942461816	4.53881922	4.212562561	5.314515729	6.395200637	4.615177582	6.480979631	5.49342775	5.007083068	4.877784595	6.188631886	4.93301895	6.008101788
"1552713_a_at"	2.636507151	2.795903612	2.556691733	2.787830786	2.542208602	2.470087908	2.828265096	2.445249589	2.865858445	2.68600886	2.675505579	2.607960326	2.742600415	3.094005643	2.667771865	2.671383175	2.56161061	2.619361909	2.688713754	2.796981824	2.781213927	2.971091219	2.746478705	2.580079193	2.587249952	2.367694711	2.509398579	2.890519764	3.127830027	2.597356876	2.401441179	2.41484951	2.674318368	2.557410901	2.745063382	2.713557338	2.640905918	2.814285668	2.588639696	2.492803245	2.785055602	2.746164956	2.91257015	2.777069266	2.761268603	2.711173031	2.799567616	2.566480222	2.62597205
"1552714_at"	3.368699732	2.718425391	2.462323671	2.631946345	3.572041981	2.524260816	2.480267287	2.825789483	2.973754054	2.490380197	2.263044833	2.392139137	2.430575586	2.38960106	2.498437211	2.372297216	2.571602664	2.368029043	2.337206052	2.510853574	2.556386189	2.746070779	2.338410132	2.782389381	2.5752455	2.246228702	2.379559217	2.816704063	2.423301408	2.460135857	2.434258179	2.468591123	2.549670166	2.318881069	2.248361953	2.58307384	2.514307476	2.430832682	2.234923287	2.220087767	2.196400766	2.392331672	2.743634332	2.473361884	2.375451978	2.472270602	2.349579587	2.480387625	2.484695747
"1552715_a_at"	2.605655235	2.761067856	2.22435711	2.456661669	2.282614581	2.331772685	2.425447408	2.285481329	2.666178635	2.867914169	2.619038228	3.624658325	2.894391879	4.216116814	2.748691465	3.190760742	3.030108547	2.988781706	3.245378003	2.370744968	2.41071885	2.596722049	2.434674536	2.39886503	2.353048461	2.318140101	2.496329895	2.398455618	2.30868793	4.285143241	2.297369403	3.541277542	2.576373412	3.615405912	2.365973894	3.969753997	2.45293123	3.118666864	2.372544822	2.827686059	2.583072055	2.905644587	2.234004099	2.553955653	2.495603863	2.412788407	2.660835252	2.356970643	2.335539605
"1552716_at"	3.635796114	4.282286745	5.827908926	6.029426455	4.841303597	4.831235612	5.415143375	4.413594215	4.481323373	6.059189024	5.749326852	6.424391829	5.451164245	6.173015625	5.551013465	6.018534881	5.859673741	6.178849774	5.687483012	5.465039624	5.351288281	5.483191487	5.418560185	6.023369358	5.661430534	5.582910031	5.024987915	5.941624695	5.466496487	6.461584367	5.465136391	6.046836246	5.724457046	5.951187933	5.475896261	5.472463034	5.316379442	5.709837193	5.036588347	5.842398843	5.369459943	5.917668364	5.198681825	5.64298118	5.694624353	5.518356896	5.554476635	4.419124428	4.832663379
"1552717_s_at"	2.708395945	3.082933049	2.949391788	3.009019192	3.084872478	2.815116693	2.851608514	3.109550778	3.456887541	2.766671613	2.793414758	2.798223075	3.189767192	2.91767207	3.326494283	3.040121638	2.856606156	3.142306915	2.619909211	2.980297088	3.073458728	3.090140094	3.236636267	2.952017368	2.927347563	3.146139899	3.034371394	2.653914293	2.905324057	2.769444985	3.193405261	2.695299081	2.948098811	2.775477947	3.064850854	2.887736536	2.672761769	3.070170065	2.981799127	2.922325878	3.168280497	2.761506878	3.239251079	2.977160649	2.84802915	2.834540379	2.935007999	3.045565411	3.216054607
"1552718_at"	3.509263742	3.8443267	3.959144616	4.185260973	3.599839949	3.545867316	4.513368705	3.985929765	4.015949773	4.229395349	3.742454581	4.121831616	3.688373924	3.924438053	3.930828308	4.134611566	4.377118326	4.014666634	3.724328747	3.904735677	3.98870995	3.801149859	3.646418012	4.0681683	3.982874835	4.19460882	4.237876142	4.160599173	3.901935441	4.027639481	4.032975444	4.598924051	4.03632149	3.922392655	4.094333069	3.875693505	4.235862463	3.902358706	3.759176703	4.366250111	4.247423263	3.955605865	4.70132444	3.984034425	3.905743347	4.12135169	3.899121609	3.82639522	3.645730353
"1552719_at"	4.633706321	4.316483017	5.877141978	6.856433546	5.378635727	6.865756554	4.73277743	4.59291898	4.111564939	5.244583185	5.250939024	5.485984264	5.022121592	5.381297584	5.45531322	5.224776518	6.0598736	5.351366696	5.784980154	4.468156181	5.457144435	4.897837519	5.192987415	5.354718115	5.37388936	5.241604074	4.885321276	4.473487865	4.905890372	5.451689467	5.178485169	5.233821486	5.580604145	4.857446634	5.383928051	5.900545037	4.672017276	5.509423838	5.228613216	5.316259859	4.700700964	5.177014878	4.747809348	5.619069522	4.793635039	6.553336067	6.072810212	5.606903846	5.807758562
"1552721_a_at"	2.143822613	2.601579123	3.367618839	2.587497796	4.081600818	2.390475474	2.759932429	2.493113206	3.104165398	2.892798351	2.745281058	2.664245085	2.823518243	3.407629016	3.386572816	3.190058003	3.210971272	2.669242666	2.782218755	3.367301646	3.874556499	3.156222441	3.362075793	5.513216584	3.543251978	6.159804559	3.986551565	3.695671686	2.870350075	3.543251978	3.882685801	2.804699556	4.294213503	2.707008333	3.207229288	2.918137263	3.001175839	2.759888776	3.168703258	2.684136345	3.465425407	2.356408938	3.181008562	2.582861427	4.428319974	2.711173031	2.560095845	2.383634815	2.773571615
"1552722_at"	2.009406641	2.135567496	2.201139367	2.167385202	2.019643182	2.006333774	2.013110171	1.974428017	2.11625512	1.893359429	1.989177226	1.889643528	2.12127496	1.944848872	2.08387145	1.945451945	2.053836416	2.021743069	2.08538128	1.978177844	2.038756091	2.072140208	2.127319206	2.038208605	2.125358163	1.989091835	2.044074045	2.01506204	2.018075159	2.015897174	2.104950154	1.890137451	2.107275805	2.071244237	1.921397339	2.006397287	1.956567407	1.871336397	1.875865788	2.051808	2.188491773	1.981756294	2.020732284	2.207534284	1.993849932	1.991927056	1.996334267	2.155530064	2.151045611
"1552724_at"	4.037995164	4.29357581	4.652814254	4.474277209	4.952443065	4.488277479	4.137801061	4.910704535	4.481157578	3.972515018	4.398016666	4.371479513	4.210311891	4.437155536	4.365419956	4.343624098	4.535835406	4.531491894	4.42930258	4.243182243	4.972887262	4.364281743	4.467801674	4.819591157	5.049399003	4.340746891	3.834402625	4.769144183	4.430725491	4.59417287	4.272551631	4.504451537	5.044308952	4.258473917	4.557009298	4.142832492	4.408853692	4.388418239	4.365587463	4.362507122	4.301149663	4.682092655	4.536147766	4.620118357	4.484564071	4.664940118	4.486014039	4.156349059	4.301149663
"1552725_s_at"	3.112096721	3.359357364	3.229081877	3.117007564	3.167201856	3.011547951	3.349569044	3.209552646	3.409966324	3.348619868	3.628863393	3.292330106	3.44164895	3.198340137	3.165356691	3.195559962	3.270994291	3.201120828	3.174827317	3.153544295	3.460623913	3.701109561	3.336710374	3.180253403	3.295128476	3.154048607	3.340264371	3.700903991	3.648359919	2.99021859	3.297297501	3.130756348	3.123579216	3.478806417	3.408144132	3.211147035	3.690476806	3.570886776	3.233440971	3.322939656	3.190728292	3.710779347	3.289444502	3.322369101	3.086437101	3.057927469	3.305111116	3.498100043	3.54032082
"1552726_at"	3.006503386	2.793050284	2.851886077	2.909846191	2.915706858	2.787769124	2.98634246	2.905077043	2.98126602	2.847940192	2.672916591	2.354469594	2.76348571	2.964039383	2.888701469	2.836010848	2.398438184	2.787269298	2.894494588	2.600732151	3.110749229	2.857505398	2.876880729	2.826111907	3.108374525	2.684590958	2.760155297	2.830502232	2.968701759	2.738536629	2.829688641	2.753513361	2.726571995	2.578555959	2.972972501	2.981797535	3.109721178	2.839739149	2.670586873	2.697101672	2.829688641	2.73747911	2.80237675	2.767363967	2.943230877	2.651284296	2.615956063	2.853808042	2.999349649
"1552727_s_at"	3.354653216	3.049918163	3.066401312	2.769415462	2.998844506	2.882046702	3.081212137	2.889561067	2.768761336	2.845528805	2.815096451	2.890897703	2.692711271	2.990638364	3.197773931	2.946473564	2.832487044	3.051518695	2.64002001	3.244644898	2.820780349	2.745562095	2.86293682	2.994431673	2.986653391	3.533574467	3.173904118	2.38571977	2.845958118	2.977366921	3.616011345	3.040712299	3.439770129	2.684465289	2.808493059	2.742244775	3.341521596	2.637399109	3.063965457	2.914158646	3.159920755	2.945208395	3.336682348	2.812514527	3.335194015	3.105165316	3.106806138	2.630360194	2.96586911
"1552729_at"	5.090195836	4.261718754	4.835803075	4.885503288	4.940716392	6.487668103	4.626180137	4.611195474	6.33987291	4.668533227	4.777469996	3.967826495	4.776683794	4.392055552	4.404919493	4.449178683	4.90321998	4.769144183	4.67765644	4.578887926	4.289968417	4.252436856	4.665429708	4.404030799	4.509291305	4.364630128	4.27596617	4.39259436	4.99852659	3.938740316	4.258682462	4.085954831	4.55366775	4.24559163	4.348497329	4.292591743	4.119688133	4.372268112	4.355630785	4.008865293	4.008085294	4.015898667	4.067070464	4.223779113	4.271957491	5.075129142	4.406736243	4.489775771	4.381536404
"1552730_at"	3.111305962	3.622371594	2.915099076	2.797057913	3.401413522	2.695394315	2.928853021	3.546631216	3.23641362	3.126184297	3.024806513	2.894068339	3.197138791	3.001104588	3.005289317	2.978352282	3.013280131	3.209727595	2.775462677	3.280380284	3.397564391	3.341495744	3.025060451	3.289607635	2.851490785	3.579591173	3.203525013	3.42482309	3.258537381	3.123821176	3.082350416	2.989812421	3.12040693	3.219274733	2.959998008	3.097942297	3.133046581	3.136324994	3.029637168	3.075375347	3.223827913	3.650547239	2.949866311	3.02746755	2.975324679	2.872460214	2.771379453	3.265007816	3.213993915
"1552731_at"	2.631842074	2.58112644	2.413032093	2.80067303	2.398167495	2.44571665	2.356041917	2.286805311	3.10435028	2.510318433	2.521009923	2.890897703	2.646937344	2.521009923	4.77722962	2.531574015	2.420665781	2.753002066	2.662726602	2.753787205	2.727575	2.981296561	2.457916215	2.678808872	2.403500666	2.716725003	2.412063706	2.710677696	2.372495187	2.295439357	2.633189308	2.219706607	2.319909626	2.465814712	2.473260056	2.811149619	2.484034624	2.80064714	2.41774052	2.519261898	2.795700015	2.805097199	2.472718691	2.319505965	2.523275936	2.491721028	2.478290836	2.744763792	2.519956379
"1552732_at"	2.144825067	2.103207982	2.10301794	2.38646967	2.074068215	2.030023359	2.07104867	2.376513784	1.988320125	2.273375877	2.064711258	2.587302244	2.154528536	2.220772943	7.45807351	2.235096957	2.119687774	2.13863638	2.03950171	2.308355103	2.357388932	2.011722088	2.116515987	2.440119892	2.18374553	2.202580401	2.256604562	2.304681316	2.420496201	2.438698684	2.137723396	2.277370863	2.173942435	2.342437914	2.233180752	2.288585108	2.123854769	2.187236861	2.121263463	2.247384833	2.280264444	2.267249354	2.254386047	2.272181982	2.066205756	2.420665781	2.199003905	2.165629909	2.270922683
"1552733_at"	5.775846332	4.831845094	7.596486235	6.358337225	7.336403566	6.426364686	6.344366678	5.049619525	5.776729228	8.237275496	7.871574677	8.149969825	7.550962285	8.664300937	7.894235558	8.746606527	7.759750956	8.203692534	7.849539973	7.527092256	7.768459825	6.962200639	7.725236225	7.433898987	7.820667244	7.514957516	6.770532682	7.253062807	7.464886142	8.971807371	7.994321682	8.666459617	8.261342993	8.62483149	7.032782479	8.317064311	7.646850355	8.57227498	7.694110832	8.750240669	8.231555614	8.551826987	7.310760401	8.795090705	8.182240329	8.012749334	8.841341819	7.727850035	7.560132302
"1552734_at"	3.89693751	2.601862766	3.356650874	2.937937623	3.682366664	3.892578671	2.727015	2.783607083	3.07935791	2.79208214	3.148094697	3.281183418	2.950804116	3.194345535	3.102851057	2.831262562	3.41103197	2.465095636	2.78158576	3.06260534	3.239507052	2.847416058	3.045086569	2.622199709	2.811338972	2.863124013	3.269107959	3.018930505	2.991754191	3.239396652	2.95321651	3.190606582	3.089376197	2.978858114	2.983133448	2.617365116	2.843518	2.809888784	2.801360199	2.92850895	2.77770523	2.955833674	2.933837776	2.843221796	2.709051329	3.049623316	2.915228451	3.56483937	3.028717803
"1552735_at"	5.010979766	4.865525311	5.749426257	6.886808342	7.630805557	8.593006202	5.273939583	3.845040017	3.369317566	4.72580332	5.262014264	5.208626814	4.400827527	5.381977186	6.349616708	5.031029939	5.121964452	4.807277405	5.234102404	4.752544344	4.508637648	4.875569984	4.70593833	5.121608894	4.833502235	5.963572001	5.461240048	3.967717249	5.470503976	5.077063759	5.155176417	5.49719703	6.177640053	4.60312632	4.878525795	5.671563504	3.979744668	5.056228381	3.979744668	5.091181645	5.367164291	5.09656944	4.715277901	5.252513346	4.938899327	5.403743468	5.965688584	4.570934149	5.011053335
"1552736_a_at"	3.00168224	2.686362616	2.760879415	2.652954271	6.347668811	3.000359433	2.716131278	2.985858644	2.803561452	2.76583302	2.450441029	2.64299044	2.476690198	2.865399585	2.36407692	2.387276745	2.642625923	2.728041569	2.51651848	3.01401242	3.577045735	2.689769989	2.761945062	2.635069698	2.474063073	2.521124015	4.105142801	2.967462845	4.300600953	2.736329365	2.689769989	2.496810462	2.840321459	2.520278196	6.932892982	2.301286376	2.564063016	2.617872417	3.037440523	2.219862432	2.596000397	2.596000397	5.049744812	2.494249036	2.802264938	2.694199679	2.690814491	2.675139757	3.44686536
"1552737_s_at"	2.389278845	2.494979932	2.324165687	2.559560881	2.529698576	2.285472846	3.105188646	3.18840227	2.509398579	2.320015902	2.608019432	2.60371987	2.691141506	2.759857474	2.644971293	2.381313414	2.244441012	2.239334019	2.315396034	2.660201617	2.489080674	2.567258532	2.304923093	2.552843974	2.619635958	2.651391669	2.619505136	2.72927735	2.551253971	2.82043753	2.555629775	2.618856651	2.652972537	2.538218977	2.560851317	2.53266495	2.790311844	2.495711198	2.608212183	2.753483052	2.567023381	2.903077604	2.823451742	2.461837388	2.458885471	2.666969478	2.531956829	2.370429532	2.409400454
"1552738_a_at"	3.338684744	3.713647077	3.964811133	3.417875839	5.171190462	3.160797489	3.808378337	4.641198453	4.093560616	3.28684061	3.342938408	3.361548443	3.824746247	3.199664543	3.215527426	3.404317418	3.384859385	3.35862905	3.346459861	3.489612157	3.701511434	3.324006683	3.947714935	4.236511602	3.978998667	3.599750016	3.925616538	3.780949694	3.789051583	3.215984326	3.647522762	3.499186157	4.361031647	3.156121577	3.857164177	2.810079091	3.62817761	2.99323669	3.104011313	3.336946013	3.397389333	3.358666157	4.570201582	3.332959224	3.467026373	3.122549179	3.135027623	3.047373031	3.484422458
"1552739_s_at"	4.987348034	5.332291855	6.137849375	4.990794701	6.796633125	4.934479894	5.501757585	6.767425066	6.015543554	4.818290063	5.867755846	5.399722774	5.508721603	5.430958788	5.167803969	5.347623427	5.37341536	5.206156264	5.435499334	4.618220714	6.240923851	4.672928335	6.172079259	5.513015954	5.698436926	4.715328638	4.827906707	5.524263736	5.793533831	5.533304419	5.456986935	5.813298778	6.026419799	5.443087098	5.447525343	3.922814292	5.004524719	4.905392136	4.410731259	5.876423714	5.555131179	6.071045896	6.50569737	5.254053933	5.573805171	4.32638843	4.114041412	4.351610721	4.427232951
"1552740_at"	5.113570299	2.867401417	4.198492637	5.315208904	3.523612017	4.243560548	4.747916131	2.847628109	2.626334616	4.163199476	4.209119221	4.357638862	3.932142837	4.706829197	4.242907429	3.988396531	5.194427542	4.440345246	4.348682212	4.258511462	4.428014389	4.167132741	4.054775709	5.652291384	4.689836535	4.312166329	4.669144242	4.662723641	4.324907037	3.98828373	3.696814188	4.067647937	4.292077381	4.006146634	4.017560072	3.791096483	3.548399771	3.677852774	3.916726487	4.053306172	3.890606859	3.749155754	3.907193473	4.33983164	4.227876816	4.014071927	4.089203698	3.665967776	3.997199745
"1552742_at"	3.302393687	2.709246277	2.438027654	2.485266467	2.558984655	2.655162403	2.558867518	2.560818153	2.564436145	2.751563947	2.922016125	2.589873064	2.874356576	2.630071136	2.644655521	2.70335836	2.752507882	2.545608826	2.834510947	2.557093403	2.409425871	2.82275894	2.143240406	2.401195385	2.503570943	2.438027654	2.429815651	2.736337364	2.80829117	2.70335836	2.438027654	2.548589643	2.568511675	2.553536767	2.598041763	2.532121831	2.360767324	2.611680022	2.393828464	2.501466847	2.577104887	2.872225707	2.410528382	2.689357496	2.3471207	2.6476825	2.580777793	3.396399597	2.661611831
"1552743_at"	2.687032413	2.554144517	2.261238482	2.521571829	2.528805779	2.182365936	2.682160837	2.648689199	2.590603081	2.489143089	2.379397259	2.274471122	2.644031376	2.415956876	2.50621386	2.428049925	2.63673923	2.567969361	2.778333684	2.733015934	2.465827298	2.692154548	2.610816175	2.555675833	2.594075865	2.46715311	2.520556946	2.699482547	2.502408586	2.453908035	2.457200302	2.531349287	2.729667554	2.46160029	2.4607249	2.453218025	2.790642727	2.520278196	2.405721084	2.692577305	2.708559755	2.578214266	2.926756792	2.562467795	2.530502625	2.618543593	2.527252672	2.386846081	2.448149759
"1552745_at"	2.890832321	2.483131337	2.453215275	2.846672789	6.248491625	2.590255076	2.58593397	2.343482596	2.831461565	2.664038353	2.497086213	2.44771493	2.320352399	2.617016794	2.407872924	2.548996716	2.284490677	2.650081018	2.502258586	2.725245256	2.425174385	2.468839383	2.617016794	2.677603446	2.807756951	2.863914234	2.429815651	2.79761871	2.595195764	2.460135857	2.483600948	2.56062521	2.558029482	2.281984265	2.438339819	2.430081052	2.864129952	2.418502153	2.465495673	2.343482596	2.464314568	2.576019685	2.689188397	2.840263367	2.776103893	2.713492951	2.413694529	2.571149788	2.579693014
"1552747_a_at"	2.105211324	2.190810601	2.231096341	2.091741249	2.229222665	2.112195417	2.309446877	2.154829196	2.101426989	2.144160834	2.286780334	2.317821003	2.269563214	2.078976767	1.939069024	2.24205195	2.093831907	2.352944032	2.083250735	2.147192336	2.278734577	2.115776426	2.186963774	2.050479375	2.137628933	2.096506801	2.374498198	2.339119189	2.194021777	2.218988733	2.082033936	2.233396533	2.3920852	2.068335534	2.173882412	2.257709579	2.087088977	2.06992928	2.079966736	2.150809235	2.054056787	2.154829196	2.133234229	2.063362727	2.086355071	2.221529895	2.165809567	2.191518805	2.151732388
"1552749_a_at"	6.001446199	5.864597691	5.282676604	5.955896222	5.775846332	5.408009586	5.733467943	5.697206513	5.496379522	6.023597834	5.488559105	5.497193025	5.890023212	5.454085174	5.454530746	5.516877677	5.547753226	5.67464584	6.174943399	6.282987816	5.580504916	5.951468981	6.33020581	5.392801044	6.051102614	5.612711903	5.807618847	5.962538573	6.097574583	5.603109623	5.741625157	5.844309249	5.949690278	6.174334222	6.205309656	5.890431899	6.168055123	6.271413023	5.913467742	5.589362509	6.077102079	5.803116023	6.143316353	5.849400787	5.866094094	5.939649143	5.938903222	6.195996403	6.307935154
"1552750_at"	2.436227621	2.74199202	2.519320286	2.737453178	2.350716933	2.225803234	2.762025951	2.352348535	2.570582836	2.801874748	2.576000247	2.536849445	2.52354586	2.512432557	2.564971265	2.57848212	2.273554858	2.522439054	2.51651848	2.654790298	2.350716933	2.653474528	2.573455245	2.389239217	2.705757466	2.522842943	2.4172698	2.959511706	2.656364698	2.571362061	2.391944822	2.295029473	2.426822744	2.408828663	2.565559554	2.333380773	2.785172758	2.575036274	2.495420677	2.451515146	2.692154548	2.682087022	2.495513027	2.483854951	2.346602024	2.326339013	2.340653913	2.813299093	2.846773267
"1552751_a_at"	4.363052375	4.547590813	3.930068684	4.531935333	4.115734329	3.920615137	4.38507888	4.427197181	4.313607598	4.782365302	4.278799197	4.372707131	4.536933876	3.960186592	4.183900372	4.349007441	4.102639839	4.645770399	4.373413777	4.540381226	4.37217398	4.131776577	4.404257554	4.313397833	4.150802916	4.368025859	4.051296016	4.756448787	4.757943843	4.093380566	4.238518178	4.433706632	4.360840183	4.461964577	4.597722019	4.888168066	4.612603047	4.438246919	4.582127566	4.282686662	4.440516449	4.292107009	4.498165488	4.434570498	4.020349389	4.28241605	4.486724601	4.368914558	4.403790386
"1552752_a_at"	2.738559452	2.711830803	2.718794842	2.873385035	2.595587175	2.45984917	2.445070587	2.602255073	2.516555241	2.417111019	2.343565357	2.576889706	2.744283968	2.581753902	2.450819356	2.834521616	2.671441121	2.660681549	2.625423484	2.592260828	2.296589462	2.572666339	2.559895026	2.434999547	2.485445497	2.502270709	2.484094781	2.519557172	2.456642138	2.516532132	2.455016055	2.552651937	2.403741172	2.354572728	2.4296445	2.662588661	2.539016396	2.328220073	2.625253834	2.367852092	2.306460888	2.701453198	2.465764552	2.684043977	2.539514692	2.371044741	2.433186946	2.503189952	2.392030037
"1552754_a_at"	3.375035778	2.264469309	2.455938334	3.274394267	2.514319195	2.248252109	2.316327198	2.54333352	2.152720848	2.560228443	2.306929017	3.612263499	3.830897355	3.110749229	4.495368178	3.525602467	2.913456133	2.933153189	2.385823376	2.888780031	2.198992302	2.455636896	2.507959379	2.389293468	2.21892607	2.372266244	2.478130113	2.192029218	2.196396422	2.448590152	2.416353406	3.026555515	2.19965492	2.500341871	2.983761039	2.642861984	2.167098828	2.620500341	2.218564634	2.638357503	2.15591624	2.269752556	2.280992548	2.631058748	2.220928344	2.163290906	2.437596864	2.189681621	2.412399439
"1552755_at"	3.586010843	3.389543313	3.989120356	3.835845341	3.515393062	3.656710682	3.811601395	3.658403466	3.380124182	3.833247183	3.719693674	3.811111642	3.659460877	5.135936282	3.845175665	3.788076345	3.777625737	4.81632898	3.703744583	3.068855599	3.243933132	3.556339716	3.319066065	4.777269379	3.39990693	3.532710226	3.279314156	4.161236005	3.20300686	4.80247332	3.952686865	4.66893086	4.197269658	4.521099244	3.254088017	3.903926124	3.226927686	3.59599935	3.592860242	4.472539812	3.581182553	4.190637622	3.741287599	3.816099918	3.253425993	3.489493093	5.00769549	3.246150422	3.253018862
"1552757_s_at"	2.863018476	2.935206863	2.952992799	2.951737165	3.080150436	2.741265942	3.046050882	2.809740436	2.673131721	3.220461674	2.867641612	3.111136538	3.003607052	3.440969194	2.969895155	3.223826745	2.996725723	3.757174103	2.901882034	2.828994563	3.009390625	2.794599649	2.992436408	3.053038545	2.941884801	2.970869503	2.678542454	3.076783005	2.837407266	3.269918599	2.875603538	3.664219384	3.042014994	3.31602538	3.026676709	3.287802906	2.962965663	3.043213321	3.098914794	3.604492503	3.004818154	3.727484335	3.140153748	3.462085216	2.596951589	2.797966238	3.584528174	3.029203634	2.906071802
"1552758_at"	2.371670372	2.457970138	2.575692341	2.856474121	2.278205018	2.390596845	2.351792484	2.661088108	2.801535214	2.275474908	2.395551268	2.293854968	2.513582191	2.420602095	2.394922262	2.357587519	2.378729308	2.338828644	2.51651848	2.697557854	2.424895264	2.476444191	2.519766317	2.575490773	2.874542377	2.510179452	2.590571948	2.444063713	2.618930072	2.321320762	2.347255737	2.307647586	2.221221336	2.265161527	2.477886145	2.532303761	2.427569473	2.52276392	2.536895455	2.321320762	2.363742141	2.481091187	2.489611461	2.492266619	2.369461645	2.330275715	2.626239194	2.464131154	2.759794165
"1552760_at"	2.316215573	2.584677746	2.739031945	2.362879559	2.95632152	2.577134024	4.001999866	2.906034484	2.646413871	2.584047838	2.465813964	2.478103279	2.62545421	2.449352765	2.698935021	2.57848212	2.369018555	2.30698059	2.502526016	2.820337523	2.695691407	2.486946274	2.531838809	4.142169533	2.601038495	2.975535811	2.783303451	3.187003272	2.5074821	2.918519439	3.715904175	2.657809666	2.728249859	2.445088325	3.207129318	2.368994605	2.360846456	2.408828663	3.216705155	2.530626196	2.283652099	2.542985415	2.839635144	2.291755499	3.364599531	2.522846593	2.482981214	2.471938922	2.85863618
"1552761_at"	4.616713174	5.109636067	5.658134651	5.303247616	4.811093328	5.376911635	6.446134949	4.985304147	4.65177123	6.132708745	5.879317016	6.275652047	5.799762616	5.884434811	5.459238687	5.334994129	5.261834371	6.607250541	6.443675062	5.520247053	6.162919855	6.36663228	5.777435766	6.442276657	6.070462033	5.317449915	5.12469806	7.07471594	6.038655195	5.7767946	4.933273493	6.085677073	6.074251018	5.927209976	5.801728629	6.224692576	5.892225184	6.62070717	5.153796383	6.161202762	5.550835953	6.524998323	5.026140042	6.081713978	5.727158999	5.859396562	5.980058432	5.598211285	5.680364249
"1552763_at"	2.217573722	2.246660624	2.144626998	2.088884287	2.096668616	2.533679623	2.222923741	2.183922177	2.342951422	2.209787652	2.361104299	2.104465301	2.082054825	2.148611971	2.158257336	2.06976097	2.232266039	2.415826783	2.070626185	2.384427184	2.316232237	2.01749352	2.127848289	2.271400721	2.134099721	1.861724678	2.177859094	2.196795132	2.229465803	2.088314794	1.968866145	2.093149904	2.235271373	2.057533268	2.236821706	2.109068669	2.192357835	2.126269697	2.107042277	2.29416142	2.098934903	2.135471826	2.218369517	2.029783371	2.076545978	2.126164103	2.202394894	2.201596251	2.12205633
"1552765_x_at"	2.419784199	2.285719459	2.402285209	2.145685102	2.794336018	2.474881883	2.387779193	2.402557721	2.360061261	2.429925823	2.379062215	2.740088991	2.241657433	2.487058362	2.196849769	2.730803311	2.771736114	2.265306962	2.338685126	2.18312382	2.431185299	2.263586038	2.286805311	2.824147237	2.431932032	2.384602945	2.297369403	2.446276172	2.42179486	2.561149854	2.013361499	2.230413726	2.265374765	2.389109057	2.202905842	2.279761882	2.207140375	2.395105625	2.170703532	2.11386152	2.119133554	2.413228708	2.236463939	2.258166591	2.144117392	2.148648388	2.153136608	2.337431864	2.290730964
"1552766_at"	2.345100383	2.5005146	2.794581969	2.630631248	2.37585618	2.536916656	3.32209061	2.255888526	2.214301905	2.739552783	2.551259742	2.211508258	2.377399268	2.388530676	2.538666061	2.344706487	2.447297349	2.461638972	2.496180967	2.405254904	2.605524214	2.32100472	2.332973515	3.167048734	2.695256118	6.836090979	2.607894736	3.153606196	5.38031911	2.744171016	6.022461969	2.32143175	3.727327148	2.236787866	5.112573978	2.47680213	2.304554089	2.235444663	6.22033331	2.260823781	3.971691047	2.437706555	2.318645949	2.286290004	3.578193439	2.494155959	2.277843709	2.478787157	2.579659985
"1552767_a_at"	6.916593393	5.158805956	8.651745453	9.768720648	7.539303696	8.884483321	9.525720679	3.419414227	3.08869342	5.990594723	7.161919565	3.472767839	5.06080823	4.412615616	6.634442936	5.275883701	5.459921169	4.457597075	7.105672719	6.214508632	7.986081396	5.48522875	6.731960153	8.365564637	6.870822559	11.52232085	7.289154941	9.678467362	11.2025153	7.579256372	10.9386656	3.920527434	10.22974606	3.409612822	11.07835649	3.097716688	4.415098067	4.63833495	11.39093223	3.191960115	9.976238473	3.600518724	4.072771187	4.064478644	10.18190118	4.62150937	3.925430111	6.857248735	9.210777257
"1552768_at"	4.657802156	4.670588265	4.521277198	5.035329439	4.40916298	4.170285229	4.403068054	4.386997007	4.571479173	4.921878267	4.524850801	4.426505694	4.774830467	4.373278613	4.152653379	4.44622554	4.531291099	4.457597075	4.694544563	4.862196452	4.98228374	4.916783522	4.840048108	4.603310779	4.59503281	4.429295229	4.577299852	4.795148254	4.606165619	4.327270705	4.650907987	4.324595956	4.533332169	4.588972977	4.713563045	4.559052487	4.428460027	4.880022406	4.411545182	4.644633236	4.368958863	4.696143758	4.603004352	4.689383123	4.810148452	5.19222914	4.68344527	4.652083235	4.723256702
"1552769_at"	3.087435595	3.643104722	3.221097427	3.956376566	3.546352946	3.599689945	3.663852696	3.420786316	3.47330977	3.264619755	3.480689315	3.484084262	3.471612137	3.775666127	3.559155955	3.740869058	3.729691309	3.743026981	3.531523551	3.397389333	3.359647199	3.408920682	3.342250276	3.579925822	3.719651676	3.534945364	3.269184654	3.484084262	3.493426335	3.323473664	3.319883454	3.452821058	3.232913607	3.626715518	3.259253231	3.291492891	3.309361748	3.569077708	3.070769872	3.416084486	3.416043401	3.566924518	3.520668887	3.697967523	3.358633317	3.476768112	3.401036792	3.381024446	3.382496879
"1552770_s_at"	3.142064614	3.447614216	4.003806153	4.454298429	3.271053458	4.500096744	3.822704406	3.067838796	3.330448623	3.403037433	3.898740218	3.925889288	3.630361686	3.835532167	4.109544941	3.774713721	4.539587263	4.042086695	4.056787723	3.39431445	3.761146248	3.119741253	3.727433153	3.745793268	4.282911016	3.340948759	3.558489922	3.56739224	3.975613389	3.441145928	3.589208669	3.681871957	3.797387151	3.569253847	3.685144758	3.801924229	3.666652131	3.533764546	3.220161825	3.761708487	3.50238822	3.367457477	3.71008248	3.942796421	3.716935752	4.268388505	4.833410056	3.736086244	4.276963775
"1552771_a_at"	2.680728404	2.567770846	2.32985447	2.423466923	2.748001419	2.202033457	2.43639725	2.547749516	2.784112423	2.861658219	2.766309283	2.506500534	2.69298679	2.273084041	2.167255901	2.446839908	2.312861391	2.589658813	2.622420001	2.698174336	2.509279778	2.856959957	2.544381109	2.465119478	2.568142035	2.457885188	2.436462488	2.360061261	2.510660667	2.349562734	2.417018962	2.352348535	2.435380719	2.543800445	2.519253412	2.516944792	2.759296734	2.543800445	2.476863653	2.62684231	2.345495546	2.425926496	2.516758541	2.561583877	2.546276645	2.491964932	2.318174598	2.488745945	2.739031945
"1552772_at"	3.09225686	3.198255421	2.73702299	2.913512767	2.659284509	2.520185057	2.672821285	3.071290167	3.361635818	2.895701747	2.374396247	2.246091619	2.717910081	2.627910868	2.453023713	2.709469751	2.37030211	2.42468514	2.785252337	2.776387458	2.643516612	2.43817535	2.929243793	2.56541571	2.983196093	2.518887184	2.693118844	3.111708171	2.659284509	2.535167995	2.586380392	2.553161108	2.514446009	2.5054564	2.714839607	2.75127408	2.632240394	2.429860308	2.740863892	2.511072272	2.502135105	2.93995318	2.953567209	2.642257136	2.719224078	2.68262864	2.554120776	2.960626338	2.755877945
"1552773_at"	3.194275068	3.709993296	2.970632242	3.027357887	3.108918282	3.085972334	3.195947528	3.480365085	3.192733784	2.777380386	2.919037088	2.741293311	3.002738803	2.996940736	3.331752911	3.059166164	3.165619408	2.968448724	2.703780486	3.012547367	2.814796445	2.523003531	3.162797145	2.943550634	3.108918282	3.093217784	4.193536937	2.860770583	2.996125461	2.84802915	3.16877386	2.692154548	2.689512193	2.760117163	2.981833249	3.00099966	2.874332725	3.03586394	2.809698687	2.92042205	3.006301946	3.000486863	3.03099227	2.844178585	2.763290766	2.872112419	3.114869687	2.934808887	2.776169139
"1552774_a_at"	3.747918374	2.59695431	4.220866119	4.282578413	3.685561114	5.998867921	2.81377395	2.49824575	2.926255743	4.119979586	4.891709028	4.65128714	3.956677772	4.590008814	4.591362024	4.912174264	5.358689835	4.386166216	4.262593263	3.709246763	5.071830563	3.755354088	4.594667286	4.464413812	4.923603705	4.53206859	3.772577328	3.964436848	3.890059308	4.882667166	4.058377491	4.835571814	4.715977284	4.378273419	4.006605497	4.182247862	3.759936916	4.152880288	3.882782991	3.750604986	3.98677206	4.466643799	3.615655799	4.078765538	4.674765501	4.744708672	4.626654651	3.14458789	4.330373876
"1552775_at"	3.574872388	3.645469455	3.436586348	3.882996301	3.647038145	3.121283685	3.926005266	3.73956448	3.495509325	3.66346602	3.125027778	3.640884751	3.523083704	3.374926344	3.324271741	3.485800498	3.486607755	3.683480404	3.399299619	3.384310724	3.453962457	3.403917756	3.313196673	3.551060205	3.827084494	3.423719334	3.619206336	3.485201211	3.565520549	3.496139089	3.338041272	3.307412131	3.389815509	3.288677991	3.348714271	3.874235476	3.538926257	3.370610725	3.270542109	3.25608819	3.46484757	3.418515942	3.963813957	3.452512839	3.356058659	3.968085763	3.404954737	3.578353914	3.720581657
"1552777_a_at"	2.442292411	2.549016379	2.414273672	2.909846191	2.52797282	2.550054764	2.563663297	2.609632136	2.606483592	2.172997402	2.474642587	2.135151934	2.470390174	2.474642587	2.258111777	2.538536912	2.525651402	2.314524837	2.304887102	2.446876081	2.339937667	2.500567334	2.434457521	2.470390174	2.763959141	2.544510745	2.978507168	2.549049334	2.518879874	2.291072668	2.651031861	2.416986302	2.434147707	2.247716177	3.231898389	2.241612941	2.764678303	2.53740001	2.403333925	2.112147868	2.990073905	2.538643297	2.656972375	2.370888598	2.593547328	2.352455208	2.294928146	2.385228104	2.575692341
"1552779_a_at"	2.322869432	2.514448915	2.327554571	2.345650585	2.598720266	2.460442877	2.275115521	2.490106359	2.205698779	2.333168834	2.37820263	2.24127585	2.132095521	2.194171244	2.131016324	2.297369403	2.24619229	2.213690369	2.117247699	2.64357606	2.268411663	2.355980961	2.245496601	2.170597093	2.462101274	2.186077824	2.336016215	2.325184301	2.252001891	2.154970786	2.292636378	2.037287521	2.260577562	2.12699192	2.431198468	2.264635051	2.541510034	2.28023797	2.276894141	2.289071324	2.20772582	2.357020232	2.342109692	2.255088685	2.536672423	2.189952747	2.290074365	2.259813181	2.347022166
"1552782_at"	2.260712836	2.356371548	2.199166767	2.428197493	2.995461461	2.445069143	2.373760978	2.377798148	2.274608805	2.307058521	2.26575936	2.396285051	2.338616412	2.474804548	2.292407432	2.449922584	2.566283247	2.526460854	2.697145287	2.664168638	2.195487205	2.377798148	2.286805311	2.605462706	2.294030183	2.38994988	2.30013241	2.601071928	2.42179486	2.452746279	2.254181419	2.473849074	2.306424695	2.426777899	3.183459782	2.853221618	2.657504382	2.369806993	2.258652699	2.116018113	2.325280948	2.541790315	2.253042504	2.823930562	2.760774209	2.44936916	2.276543181	2.598072093	2.379401109
"1552783_at"	2.115630664	3.160202468	2.046151436	2.134683604	2.281175129	2.681567291	2.397929381	2.518054299	2.755862158	2.000756019	2.035626385	2.236592136	2.183271046	2.126158394	2.315929015	2.09109406	2.249853019	2.293143506	2.172183206	2.07622477	2.297369403	1.953949067	2.219108651	2.292970725	2.299415475	2.336468341	2.163838294	1.990428595	1.993880856	2.325290145	2.192961849	2.126517052	2.167986879	2.060188726	1.976696919	2.275886804	2.174019997	2.165342835	2.200746464	2.246041325	2.014254468	2.231079947	2.201600286	2.363995904	2.005998433	2.101143188	2.096336335	2.052621998	2.177508711
"1552785_at"	2.553879081	2.484959786	2.826889006	2.95263464	2.400204624	2.67090921	2.754306604	2.42179486	2.610374142	2.973243804	2.83325846	3.565246911	2.817346948	3.200318624	3.111458793	2.980355367	2.966204174	2.648217409	3.172185043	2.990433601	2.689791852	2.956200174	2.571057388	2.564627159	2.675650821	2.871734611	2.917995173	2.798654347	2.72193897	3.279972365	2.650766243	3.13606747	2.581417313	3.098918987	2.308356469	2.759428269	2.322724185	2.842935423	2.750721563	3.242922464	2.902779509	3.253362295	2.575649157	2.89190453	2.58496212	2.76821617	3.015588043	2.750721563	2.712995635
"1552787_at"	4.73296212	3.667139348	3.378182685	2.724056147	3.341321289	4.332820813	3.182613916	4.411708352	3.571719193	3.937707706	4.176762215	3.415350774	2.885981716	3.925970774	3.269201449	3.667088815	3.882715857	2.633671554	2.626014876	5.12089248	3.507916518	2.581417313	3.281392784	4.31144559	4.183886453	3.48497181	3.948412815	2.645118731	2.712840355	3.650591679	2.775769633	2.554507968	2.427541373	2.464509847	2.492495548	3.378412625	3.189850514	3.965645268	4.458046097	2.894594559	2.906197269	2.800505528	3.297613311	2.99367285	2.884214515	3.112407334	3.331491595	4.990804346	3.284215502
"1552788_a_at"	4.369466148	4.052357788	3.769233	3.936794375	4.378481617	3.855358915	3.758763049	4.4387288	3.964361298	3.738824367	3.561948878	3.869558156	3.651640181	3.855853078	3.805242674	4.014546665	4.361726637	3.745378524	3.698657661	4.97968118	3.861346067	3.75570174	3.674508692	4.464569871	3.941334907	3.977139163	4.049051634	3.44293451	3.624086399	3.801738577	3.740138114	3.53565739	3.838700159	3.477184203	3.891903841	3.860620531	3.720639485	3.903301436	3.932306415	3.706969851	3.245306774	3.94352133	3.832746111	3.624086399	3.435817149	3.719763474	3.715773386	4.438392109	3.712837752
"1552789_at"	5.484067734	4.335232166	6.082986089	6.070618033	6.054065659	5.325767297	5.925690825	4.274512659	3.806383892	6.432657495	6.611623403	6.618020587	6.619620292	6.563001064	6.505301829	6.247904698	6.77119989	6.476996149	6.682861936	5.986889858	6.085301471	5.925952704	5.942513204	6.885982277	6.042195036	6.227347081	6.101670691	6.439423137	6.008777861	6.274832804	5.650765848	5.96250818	5.798705619	6.168952809	4.318598577	5.6278899	4.946133183	5.620823936	5.600505113	5.813152629	5.071032749	5.941571825	5.6318367	6.2128258	6.459905598	5.555622851	5.976288513	5.191996294	5.100193029
"1552790_a_at"	8.126865463	7.107240973	8.174399191	8.646288568	8.257161039	7.474956941	8.144330134	6.653460034	5.650730286	8.990719618	8.736995313	8.60231362	8.808239961	8.607572326	8.957317493	8.524881938	9.078779084	8.946474425	8.910729766	8.19743422	8.37455095	7.890672935	8.166159564	8.995927646	8.313232006	8.355629552	8.189303448	8.86702062	8.448965065	8.683022215	8.167633531	8.796210364	8.377047093	8.892145775	7.092864327	8.408451088	7.684550762	8.390494709	8.237688393	8.715509081	8.189515744	9.222907989	8.041923304	9.19605295	8.948316551	8.088432708	8.858636869	7.427359782	7.682452924
"1552791_a_at"	1.989936442	2.033611427	1.875111242	2.379097019	2.168102111	2.270983234	2.05148165	2.286805311	2.143995498	2.162262449	2.112985771	2.157197876	2.018319619	1.878954498	7.130620736	2.040166402	2.226647267	2.112985771	2.204888118	2.249534313	1.947139809	2.09986703	2.173651298	2.123770377	2.037659218	2.231400869	2.096787264	2.156722693	2.104146685	2.054058618	1.92082526	2.25631651	2.113922906	2.069808986	2.164655053	2.082827017	1.969833488	2.166274414	2.096983398	2.154829196	2.052161565	2.34941958	2.08421656	2.071941873	1.989046065	2.096787264	2.115424751	1.954444102	2.02590115
"1552792_at"	3.466237486	2.890799095	3.32410051	2.67415606	3.707689006	2.695876654	2.950978632	2.783441665	3.255827823	2.753580687	2.944146615	2.782918939	2.652483729	2.742637862	2.772886575	2.844201852	3.065548297	2.780592468	2.472924822	3.51796562	2.970166354	2.463958074	2.834995778	2.784063057	3.1049493	2.712154767	3.018942437	2.820058834	2.489205776	3.513850237	2.99453672	3.088132534	2.961199922	2.769818175	2.741561883	2.722519834	2.823132798	2.637399109	2.56048024	3.1134062	2.692154548	2.653425571	3.035480887	2.627139785	2.805875408	2.637399109	2.612595442	2.776706088	2.779865971
"1552793_at"	3.520314057	3.946766386	3.78501825	4.355386091	4.715109963	3.787293002	3.675996683	3.977334891	3.764729481	5.474929712	4.830566231	5.874873274	5.948952429	4.916191188	5.834832594	5.738420285	5.358341146	4.330789528	5.325437007	4.613509913	3.798211376	4.738234123	3.809424242	3.425927995	3.181740585	3.81632999	4.157213117	3.423142268	4.628507412	4.588049768	3.607679437	6.139641817	4.109044775	5.484544555	5.463419731	5.277993272	4.373612912	5.279342425	3.486731771	6.048636981	4.218684521	5.795902321	5.636824975	4.914460789	4.387611754	4.77622409	5.219556754	4.170807156	4.085361858
"1552794_a_at"	2.344706487	2.811487091	3.84633997	4.292686748	2.578917654	3.029560073	2.953216792	2.593554904	3.015215078	3.088852807	3.641935195	3.831543139	3.379958462	3.731856752	4.351230279	3.728633344	4.729310304	3.809248924	3.791586926	2.393151091	3.236241122	3.039897169	2.900398578	4.021207848	3.72088723	3.737313095	3.701574993	2.916551747	3.677933276	3.979820748	2.861078749	3.062073952	3.506274054	3.775224041	2.809827776	3.173835075	2.661211033	3.251806254	2.710646255	3.590381077	2.994616885	3.521454587	2.951504752	3.388770343	3.564869802	3.156410389	3.221221364	2.582478893	2.244324572
"1552796_a_at"	2.911522426	2.869204755	2.759157121	2.709968059	2.851514814	2.51651848	2.499260932	2.705312473	2.770097771	2.418996832	2.704078701	2.38502499	3.078990007	2.472998999	2.677331329	2.679647573	2.36606682	2.772919619	2.78158576	2.805599374	2.607992455	2.617210217	2.825010625	2.627910868	2.612173464	2.774446975	2.578159133	2.56845632	2.76073825	2.559729308	2.827137742	2.647687116	2.768399737	2.654061257	2.758000241	2.723734278	2.889212312	2.700791794	2.857342592	2.613558426	2.679462652	2.36606682	2.617029711	2.778069129	2.706344714	2.823259622	2.644755022	2.66402524	2.596771249
"1552797_s_at"	8.167331468	5.165550725	7.067445306	6.936760979	3.901276479	6.864628986	9.510402522	3.303659909	3.321695603	7.187195761	6.191785952	6.267504035	7.568885505	6.849307441	7.053088417	6.592537574	6.917225132	5.727985863	7.041065499	6.653309397	5.788707718	6.665967713	6.743523701	7.48111932	6.932615361	7.342918375	7.425592815	7.535124086	6.337543725	6.856678349	7.526671131	7.128704043	7.259772824	6.300260921	7.823666646	6.494371649	7.177009272	6.19740214	7.154208009	7.250745514	7.801764001	6.76163334	7.651868297	7.081966978	7.540624729	7.523965632	7.176064255	5.088327995	7.394316147
"1552798_a_at"	4.324710652	6.443801179	6.967404683	4.57100447	7.212322236	4.90308723	4.902675581	8.047733709	6.781480281	4.98473318	5.559368217	4.75591517	4.632073617	5.025394882	5.116915459	4.924756933	5.487736985	4.51961699	4.573189326	5.511320305	4.566426264	4.678316116	4.954484801	4.627136985	4.473168734	4.740324979	5.469561938	3.967259478	4.876374552	4.837451772	4.821519413	4.62979799	4.702403071	5.205054067	5.291921134	4.87785238	3.940308517	4.802726306	5.355550188	4.443208261	4.218938236	4.344795934	4.478673352	4.003302989	4.767478703	4.113631095	4.829849602	5.31357141	5.122970723
"1552799_at"	3.070065733	3.545213483	3.180393873	3.642638374	3.253417187	2.921160228	3.53982567	3.323663736	3.848140635	3.723151546	2.91453492	3.297338183	3.080306517	3.45184461	3.250984122	3.276594271	3.163652297	3.03840364	3.345382904	3.353096378	3.117685223	3.298622947	3.111329691	3.120018183	3.40836241	3.080306517	3.320933197	3.55803022	3.624061363	3.064702181	2.932397567	3.006265942	3.410281737	3.030285397	3.291627104	3.198227545	3.163291032	3.294791784	3.217918982	3.064785195	3.329078745	3.494156337	3.233463776	3.574935202	3.272701892	3.129150642	3.128730485	3.234795397	3.191173584
"1552800_at"	4.938899327	5.28163144	4.693068276	5.183182246	4.904835213	4.230099755	4.879175151	4.956434378	5.266175714	5.01635368	4.839356309	4.57483625	4.909796693	4.492462377	4.698078642	4.788328433	4.628931299	4.768924412	5.158708948	5.194272362	4.918232671	5.116673044	5.116915459	4.781917059	4.798640206	4.925640435	5.015272358	5.058043921	5.056464833	4.667605554	4.851179048	4.757919263	4.89805428	4.733030761	4.95103882	4.782000637	4.940968234	4.907309031	4.775530599	4.925116977	5.237298817	5.081598791	5.117329177	5.376043586	5.036722081	5.115031407	5.22758509	5.423014371	5.061750629
"1552801_at"	3.021187231	2.953447237	2.819226252	2.943700669	2.880259618	2.830441593	2.926745249	2.996232917	2.860190751	3.415177921	3.086206501	2.469024925	2.983585616	2.598086903	3.013421821	2.793393164	3.006503386	3.115580667	3.378895053	3.518279066	3.194551974	3.627559954	3.078551353	2.708263361	2.954067788	2.773502336	2.73125515	3.589364752	3.042677184	2.790642727	2.969675533	2.937793009	3.122405609	3.312024238	3.175354137	3.035428127	3.042677184	3.023952021	3.189821855	2.901656941	3.049585039	3.319171017	3.050866518	3.113575735	3.079793306	2.787912921	3.163787189	3.295604954	3.282161798
"1552803_a_at"	3.745870081	3.597308139	2.692653123	2.824185822	2.916684613	2.740148075	2.760070493	3.091715229	3.887447943	2.84978631	2.928566242	2.677882219	2.890897703	2.556956736	2.732680214	2.906247182	3.140061626	2.721605838	2.683789145	3.054764982	2.891039781	2.654641027	2.671024294	2.749790972	2.974141699	2.84166145	2.711688355	2.907324381	2.835904143	2.505315506	2.838549082	2.695273201	3.01155301	2.965851528	2.778811512	2.79761871	2.724877914	2.775752618	2.667402731	2.915849455	2.83875121	2.757689177	2.927482328	2.841402566	2.786857012	2.711688355	2.934423886	2.564696247	2.854227582
"1552804_a_at"	3.56421095	3.484264868	3.573480273	4.14293737	3.732462313	3.421600045	3.654522245	3.624997701	3.887611548	3.330192799	3.133261698	3.301480964	3.387801059	3.619350634	3.343670157	3.530704439	3.394985581	3.792657426	3.15859912	3.174827317	3.640467803	3.556254672	3.457742762	3.60099053	3.920126316	3.69642483	3.674510195	3.174321375	3.344841757	3.455511979	3.410689364	3.542332933	3.379819242	3.763385083	3.373645204	3.161536169	3.566383875	3.435364989	3.504418675	3.434409325	3.675376228	3.107364605	3.52813281	3.343645908	3.480919797	3.624774635	3.433236811	3.672959734	3.080915374
"1552806_a_at"	2.963640769	3.476392761	2.988487598	3.009019192	3.377050755	3.090895634	3.230536006	6.073128218	4.328420361	3.643605209	3.241892253	3.126039476	3.464253885	3.105964359	3.266348459	2.874713275	2.963480821	3.258875979	3.097371387	3.20086099	3.496118042	3.669812928	3.314542548	3.211323748	3.190925066	3.246272941	3.252194537	3.766826956	3.156144543	2.870406862	3.297569975	2.678085486	3.303142686	3.148094697	3.512041355	3.378895053	3.49890624	3.664509966	4.659351212	3.157809265	3.118231044	3.094984165	3.095088806	3.123545157	3.366273909	3.342298179	2.986558992	4.075784255	3.636036868
"1552807_a_at"	5.268587584	6.723592196	5.556836077	5.082902645	5.910091423	5.370696849	5.724439502	9.336783806	7.522518979	5.407752332	5.780391187	4.5923016	5.567464193	3.981675019	3.913809844	4.21257982	4.27551289	4.618299398	4.690996159	5.633652907	5.014349329	5.041559266	5.758970996	4.393702086	4.810890527	4.769264964	5.377739694	4.933306885	4.730449711	4.089948061	4.539352662	4.027772722	5.052480824	4.591181491	4.774967881	4.28031443	4.338168619	5.256083102	6.447355058	3.675434602	4.769137069	4.036942682	4.698837785	4.298277194	4.569189481	4.259229705	4.404772629	6.675104735	5.725920375
"1552808_at"	2.07151921	2.795728464	2.609616377	2.509028302	2.637105617	2.488274013	2.389348982	3.465009994	3.002947276	2.154329442	2.285262411	2.152302601	2.338616412	2.331831982	2.377980141	2.173443217	2.140930343	2.138168584	2.249509782	2.158164482	2.447532806	2.393828464	2.172947438	2.178754538	2.23564572	2.278452028	2.343280301	2.427239949	2.510337356	2.143154954	2.215195672	2.084556081	2.162522718	2.122913161	2.309546197	2.225494184	2.405173623	2.331268242	2.239661495	2.374687873	2.290597189	2.264439966	2.248329017	2.419392692	2.249849108	2.420665781	2.289022297	2.405496838	2.189143346
"1552809_at"	2.860605711	2.818561435	2.955756324	3.217848895	2.929334844	2.87003787	2.796359467	2.901060931	3.114369146	2.785683391	2.864291363	2.989472118	2.772440452	2.838597118	2.751880667	2.735117444	3.258851628	2.766923023	3.025461181	2.713160571	2.660577834	2.785207878	2.728638534	2.927739456	2.944172404	3.019073188	3.020373557	2.762247029	3.011481304	2.834028748	2.784969857	2.640334186	2.901060931	3.148094697	2.702390564	2.809923344	2.824911409	2.826237329	2.825482116	2.9363621	2.796359467	2.642014827	2.888239539	2.872141737	2.886637296	2.818693741	3.014974562	2.692727352	3.076440554
"1552811_at"	4.225320726	4.632735066	4.322462825	4.715259893	4.631272291	4.611831588	4.495617315	4.498505659	4.595284434	4.881718827	4.342441909	4.2004589	4.472715166	4.269488674	4.468187476	4.105447702	4.116318123	4.449019843	4.396522826	4.759170316	4.566623099	4.835284629	4.471190002	4.425449397	4.324436832	4.408290997	4.177983642	4.656530342	4.713152997	4.230169609	4.307122749	4.489803882	4.440298342	4.400892435	4.69563206	4.622810651	4.461245057	4.622295704	4.342322463	4.187800378	4.474663736	4.822308151	4.498697164	4.519892181	4.307122749	4.543824481	4.192491544	5.034941621	4.763405323
"1552812_a_at"	4.230618921	5.367961338	4.32126577	3.889219004	4.028482017	4.646136411	4.32927366	5.005157576	5.550476828	3.875963408	4.066000368	4.570661659	3.809255122	3.859835424	4.199604982	4.465703113	4.16900057	3.664630377	3.983256649	3.855358915	4.001247661	4.069367085	3.896172692	3.988638735	4.412764283	4.659827778	4.941830483	4.232963319	4.096357587	3.836087248	4.065779435	3.958879967	4.129454371	4.276082259	4.266512036	4.092788707	4.102090451	4.20096311	4.044877238	4.543914013	4.14160293	4.014337699	4.579975087	4.165340411	3.893155789	4.135309018	4.125451846	3.812285328	4.089072783
"1552813_at"	3.163587197	3.906360224	2.972687872	2.909846191	2.607532155	2.535902944	3.040214044	3.081886541	2.86831213	2.823223667	2.874857522	2.779610611	2.682934728	2.730287105	2.7933433	3.0098916	2.79005482	2.929810644	2.609269847	3.372928106	2.722923969	2.913652141	2.937174495	2.76431334	2.802514442	2.904071711	3.25738785	2.749548858	3.128255119	2.70204728	2.808078411	2.831884954	2.857400673	2.819134663	2.743777434	3.211630524	2.790642727	3.07164556	2.869921983	2.987766234	2.915171004	3.24364342	3.082734014	3.124799696	2.918959073	3.275783176	2.761832465	2.799933277	2.765491851
"1552814_a_at"	3.617265535	3.487998475	3.382198845	3.652893547	3.310348127	3.242291608	3.323926382	3.32382853	3.230025983	3.525934625	3.108617055	3.019119651	3.115781326	2.983814944	3.381344347	3.194718335	3.40647371	3.329385624	3.472661383	3.384622113	2.977706393	3.359169933	3.27972546	3.063012407	3.239138886	3.14118839	3.215841242	3.451745943	3.331305646	3.155033284	3.343684925	3.133704087	3.358837674	3.189012186	3.291713463	3.177137004	3.306341553	3.2933635	3.202880864	3.168295175	3.143123985	2.993223064	3.364298052	3.342649463	3.289340791	3.32780989	3.179328527	3.434099625	3.35729629
"1552816_at"	2.07197732	2.138026186	2.320493225	2.60493906	2.112794807	1.894414705	2.050254596	2.090191465	2.19602525	2.171875378	2.154003432	1.987900113	2.204253173	2.0384234	1.974058907	2.012214004	1.957270957	2.255350182	2.134486675	2.210326775	2.105486788	1.973534461	2.149512289	2.051308822	2.280654786	2.11668623	2.146903836	2.29267426	2.096537448	1.829687594	2.247050122	2.100582423	2.20779777	2.109337238	2.143411028	1.922882687	2.20779777	2.105730726	2.08829067	2.063177857	2.083868003	2.085655013	2.056070825	2.240099106	2.214462966	2.034449675	2.28051393	2.06951515	2.417479932
"1552818_a_at"	2.393783589	2.577994205	2.128921228	2.232727413	2.3536266	2.462142522	2.515681627	2.341087593	2.490520831	2.336599228	2.357200595	2.301056663	2.357381039	2.417418399	2.816468431	2.314395026	2.59012884	2.526460854	2.669088096	2.856926377	2.484835305	2.575195673	2.517646694	2.324511082	2.308336675	2.237492965	2.438351348	2.657314489	2.256201818	2.349562734	2.706151912	2.595995689	2.456930264	2.579497986	2.54170912	2.367247437	2.545513426	2.304253473	2.340726851	2.489593353	2.494201712	2.52206932	2.902610929	2.411847253	2.224221402	2.357200595	2.538085485	2.478647584	2.388502429
"1552819_at"	3.260573045	3.414098725	3.151542397	3.241677207	3.20635872	3.397820612	3.269167557	3.260926414	3.333851973	3.252727911	3.323519132	3.442835594	3.467712478	2.882509428	2.87944266	3.457497773	2.922555786	3.331381532	3.540064636	3.281310458	3.199180634	3.970101162	3.08401464	2.948893863	3.674393318	3.249603295	3.519052262	3.765474283	3.275635996	3.081311059	3.168984675	2.993698076	3.433536699	3.285775234	3.218765757	3.309239539	3.716798932	3.29979137	2.743021698	3.147627005	3.211269484	3.599465166	3.504549654	3.468639088	3.312899304	3.17746638	3.284184767	3.425633876	3.535840761
"1552822_at"	2.612890258	2.414715023	2.773625268	2.473074759	4.377662895	2.953093573	2.584047838	3.455761591	2.527374649	2.642776404	2.537312881	2.780024997	2.491286688	2.451917114	2.677640834	2.353069169	2.155863248	2.610336539	2.305963249	3.052628037	2.613314268	2.576148482	2.63739268	2.573020035	2.607236495	2.909513911	2.681612644	2.389617166	2.503531439	2.732023084	2.812560176	2.640859569	2.465411247	2.114763091	2.538868606	2.504393815	2.527424975	2.323915553	2.773641924	2.563451733	2.341859828	2.371265428	2.562233633	2.37824297	2.659143713	2.566979703	2.253570378	2.555859898	2.538407267
"1552825_at"	3.931467924	3.890516544	5.4421762	5.53433226	4.929391263	4.51137681	4.796398318	3.068107965	3.690278092	4.922479457	5.593961933	5.531310289	5.526236509	5.6391468	5.892743495	5.594690255	6.127402646	5.502953448	5.430290342	3.944266506	4.141082449	4.108832268	4.417337624	6.112656172	5.128029502	5.386141899	4.048408206	5.112510076	4.756488269	5.31897212	4.619442561	4.947596587	4.609418157	4.990219459	4.028792866	4.107057518	3.732415416	3.815589259	3.882135219	5.147396475	4.981730384	5.017036632	4.149282193	5.612721581	5.178206713	4.567036503	5.750392988	3.376390406	4.29755176
"1552826_at"	4.278823873	4.209738493	4.882150586	5.555070898	4.03030386	4.360063157	5.073613966	4.272757355	4.461701656	5.816594878	5.250492259	7.641861678	5.134028918	7.009672539	6.747291147	7.141995097	7.864325592	5.799581435	5.114837209	4.455047889	4.118381216	6.074963003	4.304688155	6.205476091	4.677986293	5.263270135	4.400673213	5.759710244	4.179521058	7.052028849	4.801404348	6.720036443	4.182321294	6.570109038	4.266180102	6.387394737	4.282298925	5.313529134	4.362122066	6.548166635	5.219906613	6.196776693	4.22797008	5.802156966	4.897039824	4.105058238	6.079462595	4.061287059	3.923292066
"1552827_s_at"	2.977352356	3.013683605	4.719550452	5.051955205	2.889876286	3.808542308	4.942946349	2.74214842	2.771506962	5.896318413	4.571479173	6.270358134	4.396604289	6.748980092	6.092710964	6.375800705	6.801190582	5.458951037	5.033110525	3.282366476	3.21319322	5.10696512	3.211741854	5.914498002	3.738965905	4.30918857	3.058795661	5.23188348	3.067743814	6.137490404	3.755818861	6.230339304	3.164853946	5.763402811	2.671278798	5.499905592	3.220339999	4.879351124	2.924588919	5.854085379	4.021254893	6.049237985	3.45511071	5.662220758	3.985947708	3.517474714	5.484707849	3.703808563	3.576475422
"1552828_at"	2.543050535	3.275264101	2.763159603	2.985855454	3.090494077	2.990231118	2.990339475	3.335733457	3.944376698	2.748633134	2.550232167	3.049380078	2.955428256	2.826458841	3.001643358	3.066010386	2.773355547	2.455699	2.692154548	2.669688547	2.62749368	3.16205716	2.876882036	3.377045316	3.141334653	3.312615441	3.039270573	2.973360019	2.865089856	3.028358128	2.896237773	2.753827853	3.047714099	3.086440473	3.157183532	2.79761871	2.857041879	2.813804049	2.946887703	3.219829132	2.912196304	2.728537215	3.142793612	2.932001245	2.909846191	2.931050909	2.776763086	2.814342897	2.694077287
"1552829_at"	3.001572058	3.338435608	3.238162105	4.304861879	3.137315209	3.757269953	3.089586582	3.693809651	3.272948344	3.220461674	3.573358353	2.918477121	3.133046581	3.479204636	3.656191212	4.142531158	3.597114443	3.626991371	3.62041052	3.071022958	3.547088034	3.638575172	3.461442457	3.091373924	4.113597182	3.958936295	4.242379872	3.511434065	4.023113946	3.678878784	3.674499787	3.07340042	4.232264267	3.351053295	5.381097898	3.655377642	3.596665823	3.361864852	3.562528723	3.228481196	3.709992653	3.759794533	3.385790551	3.812535883	3.653710459	4.286030257	4.105081791	3.718086789	4.192943387
"1552830_at"	2.77799896	2.963686959	2.85701303	3.276412626	3.046019137	2.740008201	2.985793018	3.053661184	3.06137391	3.129593015	2.807052039	2.871909742	2.962680319	2.743607523	2.998218099	2.893058034	2.902817332	2.77310527	2.692154548	2.917485652	3.137399856	3.084469525	2.985793018	2.915897377	3.004442754	3.258729836	3.052300245	3.057917013	3.12310751	2.878171593	2.860588701	2.963137732	2.967458358	2.777027436	3.011798812	2.942720225	2.710365799	2.822073294	2.857410175	2.796790539	2.82474834	2.968970207	3.307619585	2.760923848	2.780375347	3.067037439	3.006721215	3.116387726	3.465308704
"1552833_at"	3.291796632	3.492806784	3.160655231	3.662014572	3.331344127	2.841975813	3.428718254	3.586767579	3.998701908	3.182590061	2.912925648	3.178259326	3.102240673	3.26634992	3.270700477	3.344485444	3.180999213	2.982435908	3.275133257	3.376646609	3.380667709	4.037460539	3.399782324	3.540952564	3.112407334	3.014428363	3.003445143	3.387798962	3.250140181	3.133322396	3.173823581	3.410325082	3.350979382	3.287804373	3.415475242	3.777303947	3.28668139	3.094775624	3.288886922	3.244635367	3.390481891	3.288785003	3.430511536	3.142977448	3.55400331	3.329908054	3.108808057	3.450119972	3.252019514
"1552834_at"	3.887791321	3.939483441	3.906025662	4.280000011	4.085903916	3.762407366	3.896457425	4.123804714	4.060802774	4.317379672	3.82939077	3.719387124	3.89930703	3.829975383	3.932404436	3.878640858	3.456070497	3.857033852	4.069428182	3.949051678	4.120707745	4.068181751	4.123023131	3.640193555	4.114629972	3.984890076	4.135683771	3.818444301	4.044129263	3.461935248	3.813708622	3.920527434	4.662079437	3.806713514	3.955281344	4.092972567	4.083825333	4.161917622	3.911629012	3.875662022	4.129799231	3.94922093	3.66074729	3.979235619	3.733447187	4.0608157	3.969753997	3.868457674	4.133722235
"1552835_at"	3.247328715	3.263606827	3.758236694	3.70451404	3.275764109	3.286141105	3.369538499	3.215166595	3.402179998	3.402179998	3.197855149	3.512041355	3.765703867	3.408703676	3.235832113	3.661223161	3.593979163	3.032572545	3.203826315	3.321737376	3.291763082	3.065990412	3.226506634	3.462028657	3.730638269	3.544732684	4.029692447	3.802499189	3.467026373	3.902573785	3.634891455	3.588326502	3.577461979	3.334188838	3.126032418	3.255407895	3.349847767	3.337706412	3.183709014	3.497231732	3.334031855	3.307096114	3.57086932	3.435247839	3.539901309	3.608820629	3.292346044	3.053896859	3.580847702
"1552836_at"	4.307754029	4.906394144	4.670676541	4.640249684	4.639302052	4.468492638	5.25455244	5.189617786	4.972182503	5.275320403	4.577106977	4.361497945	4.883414961	5.048796877	4.852426211	5.109364538	4.453016604	4.65929922	4.431123917	4.883998917	4.349351074	3.88490752	4.579412472	4.884526978	4.983053329	4.935369414	4.724581386	4.931106953	4.709539333	4.785342832	4.904660523	5.018450537	4.918412536	4.863563087	4.893754306	4.625030235	5.314138114	4.784814391	4.687724482	4.960072653	4.674394658	5.583240932	5.03862243	4.845440544	4.71798803	4.729118133	5.034763842	4.798620392	4.758105506
"1552837_at"	2.218922646	1.825542745	1.80469279	2.006209299	1.943050467	1.828858815	1.91474429	1.907833117	2.112753309	2.164499576	2.006052427	1.945999655	1.884764119	1.684253869	1.951760072	1.936414439	2.031126996	2.034434117	1.937991447	2.04406955	1.954495869	1.904588101	1.882699464	1.969962006	2.137669163	1.923380407	1.94312078	1.959654979	2.072620535	2.033218921	1.952608094	2.02750969	1.91474429	2.059044569	1.880750218	1.780977941	2.057350211	1.920902087	2.006004568	2.035615141	1.95096705	1.943290602	1.883536415	2.045343991	1.923603919	2.004318198	2.230413726	1.880939525	1.975931832
"1552839_at"	3.037538093	2.843001993	2.706846083	2.888232372	2.815324268	2.481980753	2.81377395	3.012793667	2.992273397	3.077227198	2.470576551	2.689633127	2.876464201	2.646339638	2.575679724	2.560964171	2.673929344	3.056066532	3.181340617	3.388683982	2.946517674	2.8328058	2.968600861	2.49760148	2.810725564	2.932258431	2.796107598	3.074162291	3.359950464	2.603516693	2.822035259	2.707024109	3.27399277	2.613689329	2.871081593	2.983692529	2.99522256	2.686583049	2.998786009	2.772440452	2.904773872	2.83187794	2.927482328	2.970135179	2.708206372	3.264751553	3.116947874	3.056066532	3.081278726
"1552841_s_at"	2.475987988	2.557266678	2.136010168	2.375262421	2.49881432	2.303841309	2.386888447	2.260610631	2.578964916	2.270347673	2.327443181	2.336462232	2.25973257	2.264635297	2.159178659	2.359533103	2.348636046	2.153733969	2.358551814	2.564885995	2.288989614	2.256611693	2.267395065	2.381306898	2.140986458	2.130417285	2.554352149	2.621660975	2.202665704	2.5615182	2.320176306	2.352348535	2.364426692	2.352585388	2.661498874	2.236787866	2.637804061	2.4606481	2.17593823	2.314716292	2.31530665	2.361362935	2.803375482	2.314935646	2.280781469	2.420665781	2.28474931	2.51268712	2.300520417
"1552842_at"	3.27972546	3.207769089	3.075908663	3.2556357	3.209018206	2.806879692	3.257158411	3.232579257	3.336414137	2.955174429	3.523851944	2.831544658	3.298318056	3.357806	3.21030386	3.194601206	3.728114004	3.214690462	3.315492511	3.281310458	3.393107178	3.265594072	3.076635743	3.366349151	3.124732379	3.230049564	3.071857899	3.730017691	3.287760343	3.188905525	3.328339869	2.943625593	3.066258876	3.394751723	3.219155742	3.18646868	3.161769319	3.465475071	3.458666713	3.080505483	3.622165795	3.169837234	3.090637153	3.191990833	3.078150184	3.098117699	3.035691892	3.256551423	3.125010239
"1552843_at"	2.69421055	2.447873515	2.578275142	2.569890085	2.584047838	2.740844422	2.702994143	2.740498911	2.883106828	2.891878333	2.464980864	2.592593007	2.424743234	2.632736075	2.430833309	2.639152161	2.354387941	2.708882342	2.542287285	2.819142756	2.388854268	2.692154548	2.498436709	2.390081441	2.285701914	2.049353785	2.333567424	2.857593407	2.817339734	2.319435685	2.425513483	2.793164665	2.943998514	2.680508103	2.275182369	2.623701214	2.66153476	2.822856842	2.773457978	2.095477889	2.732268977	3.184966887	2.730322194	2.336581046	2.661598257	2.536616078	2.818182719	2.757992786	2.815575914
"1552845_at"	4.075513345	4.387579975	4.172469061	4.855330522	4.398357413	4.57893649	3.789499656	4.199576644	4.866128263	4.548028307	4.062609933	4.038544162	4.245493318	4.124032772	4.110891226	3.868343526	4.454781519	4.137977465	4.247315619	4.193960792	4.118666981	4.164502052	4.517848886	4.001488028	3.88057587	3.920425989	3.814624351	3.9054337	4.042116165	4.199736845	3.882352373	4.065694271	4.177917421	3.810630266	3.886749455	3.874680093	3.917708493	4.393457597	4.254998179	4.053608658	4.011730442	4.065674646	4.154410707	3.857028039	4.113320833	5.060365019	4.493826935	4.459996341	3.981357086
"1552846_s_at"	5.642497984	6.388678352	5.370617424	5.208833031	6.324997558	5.78573061	5.171595585	6.216872653	6.652886805	4.892178587	5.346732999	4.964599594	4.706944974	4.732666723	4.741594065	4.609613932	5.250812089	4.607468768	5.040772077	5.609292803	5.059354065	4.938370689	4.809927061	4.789580512	4.593136352	4.982955139	5.270389765	4.384911097	5.13976052	4.709746306	4.761566632	4.814915853	4.773783644	4.985640749	6.103583299	4.929495476	4.981893457	4.688519478	4.947357253	4.707159525	4.913749086	4.538632589	5.143528413	4.632440605	4.736176089	5.013017753	4.589186025	5.634563589	5.627274239
"1552848_a_at"	6.805056237	3.005311588	5.094407573	5.876849324	3.18757599	3.370795226	3.142693763	3.467761749	2.82294541	3.269452627	3.449796424	3.094705859	3.239537164	2.844646034	3.922276502	4.319402065	4.377118326	2.780592468	3.191431925	3.748308626	2.800108232	3.242858322	3.462310179	3.012925795	2.840341482	3.671591025	3.030196389	3.124681666	2.711173031	3.88506182	3.299028858	3.705693481	2.816677582	3.714705042	3.399074509	3.218186197	3.325116185	3.094233452	2.891878333	3.525114413	2.795775989	3.346278734	3.027421098	3.129762984	2.78138223	2.951786882	3.401662983	2.939287183	3.066675231
"1552849_at"	2.260194445	2.105722979	2.282201799	2.369737469	2.312319575	2.047892177	2.547369205	2.328685585	2.489063396	2.252539346	2.011865394	2.292087357	2.290012659	2.30899894	2.263514488	2.323841024	2.342881412	2.143233333	2.117817461	2.024323846	2.085059223	2.297369403	2.238285116	2.410561588	2.367972273	2.182034322	2.199124164	2.524231954	2.292919463	2.223560415	2.59457778	2.229649944	2.312719186	2.086311266	2.107557177	2.147829045	2.349562734	2.292087357	2.295259961	2.106860572	2.424003386	2.340726851	2.924865746	2.413661071	2.531169106	2.466564373	2.316467629	2.437431236	2.376856327
"1552851_at"	2.344706487	2.527006378	2.254743333	2.171639354	2.396600504	2.158517862	2.18931563	2.075684055	2.126310462	2.320329956	2.134333878	2.395320117	2.217691888	2.097089891	2.344706487	2.274874474	2.341688531	2.457016578	2.19294259	2.389569191	2.30360915	2.351114247	2.748070852	2.179519438	2.415983497	2.737849814	2.312165573	2.524231954	2.343464859	2.396617272	3.130181996	2.227597431	2.237712265	2.483279841	2.744395259	2.65899639	2.591783339	2.246337213	2.197505825	2.121221085	2.380839572	2.30711874	2.303930755	2.350759194	2.415049936	2.447592478	2.408388414	2.045076428	2.166839866
"1552852_a_at"	2.256608072	2.495170276	2.487626687	2.162522718	2.385188805	2.194336799	2.38121453	2.310355061	2.535219789	2.77742901	2.23199789	2.228080931	2.111770239	2.52039394	2.203440837	2.582870704	2.395136802	2.479732824	2.409832373	2.641499012	2.305819411	2.367075325	2.547484584	2.447265365	2.732898143	2.93329998	2.479858046	2.309913033	2.561322796	2.177863267	2.839598151	2.177537198	2.226402408	2.303053621	2.827404626	2.104889624	2.759063571	2.232897553	2.205557728	2.59721744	2.683075816	2.277782353	2.686795915	2.394353786	2.289071324	2.684246761	2.612595442	2.293022058	2.236768109
"1552853_at"	3.359203181	3.271702005	3.492865014	3.064654869	3.387826302	3.083733443	3.329633346	3.058567614	3.133367944	3.665817099	3.166118693	3.16504282	3.431261897	3.385113094	3.469172654	3.45266104	3.232606941	3.12176002	3.502027911	2.880898489	3.195183338	3.951198681	3.127870281	3.570281829	3.158965365	3.125643	3.107817979	3.685124398	3.344841757	3.091729563	3.180605545	3.457078735	3.345322452	3.36266178	3.205178103	3.553454124	3.442516813	3.48171418	3.256551423	3.413873329	3.403993005	4.869740962	3.668329628	4.019138037	3.276692031	3.606526257	3.464219049	3.213514442	3.208419005
"1552854_a_at"	3.031200779	3.211721965	3.006689782	2.793639411	2.685146559	2.867221914	3.177882308	3.014213956	3.023948045	3.127735559	2.793639411	2.891945262	3.047116166	2.965923466	2.994853466	2.967075789	2.982766288	3.228103456	3.334411981	2.856439927	2.972705318	3.299164923	3.046109028	2.931953402	2.904204767	2.772440452	2.890368296	2.829162009	2.960414708	3.030054409	3.032767236	3.136165074	3.042180032	2.972975666	2.855276317	3.405447169	3.174242149	3.025687894	3.058516616	3.024790422	3.312142537	3.533400405	3.096652177	3.115355589	3.106528653	3.152646607	3.074458854	2.758015494	3.146793775
"1552856_at"	2.545041112	2.709233602	2.485625591	2.792437517	2.633582517	2.603996195	2.545922693	2.634655491	2.645295674	3.013865561	2.512269456	2.913221586	2.527966712	2.511386857	2.698463144	2.570368479	2.458367227	2.878805989	2.615904016	2.738333791	2.636182995	2.866518874	2.646150969	2.63584853	2.80887848	2.666764	2.403323239	2.585525405	2.607306198	2.649610277	2.535121265	2.957141866	2.533001542	2.689973992	2.405575961	2.617667426	2.733354016	2.873751358	2.578178075	2.571555594	2.547450682	2.877772723	2.73436356	2.923272973	2.46572101	2.634922499	2.827610765	2.591322885	2.568929004
"1552857_a_at"	3.211397479	3.934821092	3.026130582	3.445305779	3.390750115	3.040428874	3.254018384	4.072444033	3.192196659	3.258489	3.33552927	3.252411227	3.203376036	3.441368922	3.224230462	3.344841757	3.250609915	3.512041355	3.026789697	3.462351358	3.440784101	3.504136612	3.447278049	3.329185385	3.276791158	3.483304486	3.250133503	3.472059872	3.46393605	3.133626976	3.199070905	3.154391544	3.269918599	3.138075485	3.385614193	3.340744743	3.470229391	3.67974185	3.334133845	3.630549427	3.444097918	3.441678222	3.131102831	3.073355265	2.991594831	3.241420866	3.396150831	3.605267366	3.357530837
"1552858_at"	1.965373359	2.098770157	1.905737473	1.978783734	1.883379953	1.956322808	1.927100571	1.937990979	1.858297605	1.941594187	1.779742066	1.973185191	1.959083471	2.053687647	1.866408717	1.733063434	2.11644507	2.25556414	2.149378056	2.170749227	2.04339874	1.939123377	1.900482474	1.912029075	2.010517906	1.940634191	2.076544069	1.859068021	1.938086097	1.892708155	1.859825734	2.020718655	1.880805242	1.903043385	1.994107351	2.003670202	1.812647559	1.907327161	1.821904524	1.940634191	1.821694496	1.998050082	2.01912801	1.890732341	1.927362628	2.05595366	1.901965113	1.940095491	1.945958481
"1552860_at"	3.13306905	3.049918163	2.55460259	2.647698917	2.572161736	2.653289356	2.882554626	2.879924102	2.764263503	3.08419018	2.585312099	2.774294989	2.950990517	2.637600739	2.778785489	2.73613656	2.648069522	2.761032869	2.646095575	2.627861278	2.732520975	2.765914858	2.840210408	2.686355019	2.770874163	2.695976626	2.79819414	2.725488839	2.696533059	2.544555161	2.567914081	2.528920515	2.746330707	2.572787238	2.565862812	2.646442567	3.078646795	2.921421191	2.583100619	2.734330197	2.765186959	3.160847729	2.632835187	2.904522948	2.674844722	2.710547528	2.604106971	2.72644156	2.833354827
"1552862_at"	4.367682286	3.364732957	3.541760277	4.044786323	3.731730988	4.378861875	3.43535533	3.300041559	3.920539593	4.368357781	4.035050459	4.297919776	4.165221386	4.004941694	4.022485918	4.201280064	4.203305688	3.94477467	4.667854016	3.552462636	3.583560583	3.255049664	3.565770771	3.63851485	3.803048968	3.726712283	3.494171704	3.556406759	4.027232809	4.419975864	3.665364113	4.411382046	3.969356972	4.123748993	3.671048675	4.62369789	3.684835192	4.101453158	3.422812669	4.341006172	4.004866347	4.923805143	3.467533489	4.125546906	3.484447808	3.904635019	4.861432678	4.288726228	4.197906889
"1552863_a_at"	4.86803325	4.989277815	4.750444097	4.805007582	4.674765501	4.137284225	5.10896463	4.889412943	4.724383131	5.088992752	4.650539487	4.430560745	4.692261053	4.436740276	4.361261802	4.642149502	4.472583991	4.616486785	4.960752975	5.417507825	4.433589625	4.619673364	4.880296977	4.464413812	4.666460861	4.760758207	4.6869357	5.034035256	5.05374465	4.366233857	4.71798803	4.684690251	4.527345123	4.48648824	4.588833357	4.697146008	4.660177075	4.989938456	4.97061072	4.633687263	4.835469777	4.659236515	4.900605662	4.63342133	4.653510698	4.980782152	4.825167171	5.303387094	5.341537444
"1552865_a_at"	3.363301781	3.608124452	3.682304416	3.976250951	3.44427323	3.342731335	3.749320201	3.639235844	3.863694986	3.873717371	2.959841223	3.336090105	3.807318946	3.340004802	3.483078583	3.524520013	3.513048344	3.505055113	3.729349029	3.371675975	3.243933132	3.502249883	3.5891203	3.505540651	3.632524003	3.414155454	3.251115912	3.686492338	3.860930226	3.278458757	3.011705347	3.109661421	3.450284832	3.404532045	3.015245009	3.301043507	3.675734342	3.495766719	3.206015353	3.533398631	3.455522623	3.363696046	3.781665914	3.639292269	3.400422983	3.453889281	3.838756645	3.776243992	4.29300578
"1552867_at"	3.370658175	4.363335475	3.586481369	4.208914296	2.986321143	6.634073492	3.167720008	3.402003066	2.765890451	2.68600886	3.345124662	3.148744063	3.180096641	3.622891592	3.096675192	3.335506333	4.23149795	3.366590407	3.643028524	3.136835785	3.634656469	2.219862432	3.058646548	3.736938781	3.866746186	3.898430276	3.070463581	2.897837907	3.414528227	3.222026644	3.385987943	3.514154492	4.618990082	3.351155478	4.052808463	3.144818834	3.124005356	3.600680652	3.692809087	3.430824358	3.466172173	1.911152867	2.942848089	3.43695545	2.363003271	3.932889872	4.187973359	3.120506841	3.21493599
"1552868_at"	4.467865505	5.064485655	4.15985804	4.740554649	4.625537566	3.993477578	4.467786206	4.836928027	4.712677548	4.663975131	4.253757693	4.107399154	4.307414058	4.216116814	4.789141716	4.580609072	4.514796798	4.141977445	4.315387696	4.517077773	4.342972998	4.569263519	4.466348487	4.103613895	4.487384209	4.332705982	4.811854011	4.310861135	4.236563271	4.344212427	4.60707586	4.472464356	4.42363114	4.111001881	4.576963456	4.410493681	4.676425618	4.230222	4.676185415	4.466805324	4.605164587	4.601919454	4.525250358	4.276525784	4.458767674	4.727233433	4.897125523	4.478072245	4.740456426
"1552870_s_at"	2.468340398	2.51651848	2.295593755	2.222404068	2.239226941	2.492327325	2.371929021	2.097269529	2.147320443	2.322889747	2.155639844	2.39881653	2.285601231	2.297398712	3.027567035	2.472502489	2.334387991	2.240719191	2.342993088	2.423177302	2.265199191	2.581417313	2.129216993	2.251732865	2.23886151	2.387792356	2.524586052	2.337332547	2.266380162	2.260425937	2.225028549	2.224871376	2.339998068	2.256104398	2.303388392	2.349953265	2.216334091	2.359420946	2.182542371	2.314454011	2.18230645	2.603584292	2.267379623	2.535516326	2.346602024	2.382320103	2.386805213	2.096486978	2.067148519
"1552872_at"	3.712529335	4.016998318	3.921293044	4.025739832	3.615548857	4.455004895	3.975169963	3.535142659	4.061170572	4.109189925	3.905704046	3.519736003	4.035745191	3.885240527	3.581084335	4.020191067	3.345381621	3.693458474	3.91335232	4.067800067	4.242765606	4.767628003	4.167154732	3.754182809	3.799033649	3.483304486	3.629801626	4.581122319	4.247540366	3.675840437	3.834167411	4.072145862	3.679990525	3.899402369	3.886459649	4.268137045	4.400019892	4.326685222	4.080163504	3.802066025	4.176531247	4.759247956	4.099417651	4.564820333	3.810377724	4.203605211	4.250565807	4.377891673	3.649757859
"1552873_s_at"	4.15802605	4.279801035	4.051322463	4.353322771	4.402183568	4.224411404	4.093251251	4.23993059	4.674024071	4.049148884	3.937268691	3.780650514	3.818886825	3.764542282	3.916905888	4.229031484	4.232396168	4.032046911	4.222653057	4.258859222	4.052860664	3.874083079	3.931009091	3.891686278	4.195215446	3.75851957	4.028116256	3.966165695	4.032436432	3.848271812	4.189916084	3.783142082	3.980615734	3.75680923	3.766168816	4.304488992	3.93774491	3.965580168	3.721589744	3.769551319	3.985679179	4.393526157	4.044514791	4.164093369	3.940770986	4.19460882	4.332620278	4.082588502	4.304722904
"1552875_a_at"	2.279955912	2.274265517	2.282015424	2.622113869	2.367119535	2.198212512	2.382440701	2.677093001	2.772233489	2.5063645	2.329225355	2.259451533	2.328636669	2.067506443	2.044528578	2.409673331	2.304342027	2.406061659	2.250044865	2.631660025	2.475195305	2.531648407	2.307667495	2.06659152	2.602018042	2.329154487	2.862971598	2.148029965	2.32339718	2.00501625	2.203698964	2.229948946	2.250044865	2.349562734	2.144574233	2.396304826	2.373431582	2.256224391	2.417530699	2.416403581	2.335974976	2.582415491	2.341347509	2.204860951	2.106649993	2.137695334	2.00960339	2.875509991	2.540006008
"1552876_at"	2.312122505	2.621274405	2.438641421	2.689405272	2.698629349	2.465951578	2.572152554	2.604590338	2.783799078	2.694934179	2.71971829	2.561095712	2.522485164	2.410783268	2.520196074	2.328533171	2.408181494	2.594631337	2.778136251	2.697479647	2.738178458	2.636164338	2.776226977	2.213699318	2.471403387	2.422154039	2.740867364	2.746744987	2.419126107	2.194037464	2.535425584	2.479950382	2.604829907	2.381476599	2.500168598	2.462101274	2.583876819	2.332647203	2.544973215	2.410177594	2.570352382	2.669387676	2.671707621	2.789173059	2.484757729	2.649158876	2.507828935	2.567829634	2.572728182
"1552877_s_at"	3.519752456	3.429987081	3.231066292	3.241304999	3.264296688	3.170430102	3.228172065	3.569922375	3.36624501	3.218538851	3.224290993	2.989472118	3.090840008	3.043211115	2.923883512	3.220933253	3.201307742	3.280056745	3.009997372	3.202292884	3.292260434	3.555754539	3.147284964	3.255571482	3.049032111	3.089298596	2.996705926	3.396219878	3.288929873	3.549331955	3.161709717	3.399540583	3.501547273	3.167156394	3.206650796	3.16386533	3.332512407	3.159519655	3.047876222	3.240737226	3.188654117	3.207521277	3.492820286	3.073159921	3.149815399	3.284848084	3.117007564	3.256700024	3.533634579
"1552878_at"	2.098559035	2.449044173	2.171194926	2.210526512	1.95476223	2.211562846	2.243456507	2.337508058	2.384003416	2.360506933	1.852923453	2.329730199	2.132095521	2.052621998	2.01536479	2.044983443	2.114362542	2.138229089	2.112813217	2.136081573	2.070981889	2.214220715	2.116721038	2.069895108	2.166451931	2.159452117	2.074949156	2.262953503	2.13055925	2.16388484	2.153729809	2.17675616	2.2867902	2.206917595	2.116256686	2.190521834	2.134008054	2.085462716	2.072788526	2.152001242	2.041786419	2.237360094	2.048403502	2.28601029	2.13207945	2.045575548	2.014521187	1.994529544	2.107760207
"1552879_a_at"	3.834516707	3.279944686	3.145193222	2.990536039	3.054926201	3.666158249	3.026628563	2.959584927	3.188074581	3.137855379	2.741451105	2.901032069	3.062433412	3.17511177	2.847824541	3.215898519	3.006503386	3.150018913	3.066889202	3.566471617	2.967652837	2.888147681	2.901640475	3.191240041	3.075821171	3.159201236	3.048633916	3.000997701	3.080518745	2.987002539	2.96679834	2.889252479	3.293475468	3.04965163	2.936596388	3.044909038	2.896981128	3.123741306	3.112590028	3.144322037	3.183232807	2.860024258	3.097724742	3.254190013	3.147189331	3.037896343	3.118087686	3.031078092	3.033486242
"1552880_at"	2.676671914	2.607470084	2.422859963	2.434375221	2.465633752	2.489011807	2.66531249	2.620418201	2.510932997	2.443097897	2.425225951	2.311124707	2.391743887	2.360322613	2.465955666	2.450588672	2.607470084	2.526460854	2.623657535	2.447549988	2.60005462	2.563323701	2.453749694	2.684834474	2.328785192	2.569908788	2.759306991	2.602736742	2.488611304	2.243745523	2.447300654	2.271199741	2.406301363	2.517910853	2.508010998	2.414591294	2.400655007	2.503248223	2.683521314	2.216031475	2.339849123	2.330247191	2.318815249	2.395523353	2.481224717	2.696001442	2.290074365	2.459671723	2.471625888
"1552882_a_at"	3.421693614	2.973041792	2.905039006	2.872233648	2.883617226	3.029707604	2.872460214	2.986642543	2.905039006	3.691578839	3.388946678	2.897070077	3.248105786	2.764340041	2.626151186	2.633019512	2.793223397	3.07193351	3.143441845	4.132506204	3.686927734	2.987673178	3.142854106	2.775413912	2.970762591	2.464236657	2.993524562	3.309804935	3.446289902	2.761648575	2.821835973	2.721552782	3.000849607	3.321803357	2.983761039	3.273913322	3.081983769	3.247568781	3.068923032	3.2857263	3.041577759	2.627476743	2.652916598	2.980224579	3.115962955	2.957316663	2.853616848	3.247568781	3.262491252
"1552884_at"	4.120010289	3.7532337	3.480949781	3.885403859	3.394438958	3.322095574	3.986235045	3.587763889	4.083142529	4.295854963	3.777710761	3.725899491	3.844872344	3.617060226	3.383632151	3.59533001	3.641896439	3.949854845	4.141935289	3.882808462	3.936089621	4.275302613	3.856794543	3.6246323	3.672166814	3.413992056	3.8378211	4.47484838	4.237922221	3.525451317	3.692314994	3.873488288	3.89896374	3.972746596	3.753602829	3.871260755	4.032616691	4.271871998	4.116096152	3.998252023	3.771861621	4.72442183	4.428311042	4.045414097	4.011888965	3.859775582	4.058436372	3.857121564	4.167956768
"1552885_a_at"	4.571967641	4.945380459	4.380036379	4.575111027	4.564546935	4.307581174	4.719690733	4.861746477	4.640663466	4.53448234	4.606939543	4.507936855	4.510850236	4.388232189	4.366760361	4.542294562	4.525847535	4.299484693	4.614232841	4.626654651	4.845869444	4.782163549	4.847632975	4.575756787	4.591402191	4.280212218	4.833627441	4.619165012	4.574465267	4.543282511	4.356062366	4.50815535	4.637802885	4.625009573	4.918712616	4.747288816	4.767975188	4.882163895	4.805007582	4.492079791	4.734136517	4.47149799	4.654485396	4.563565493	4.37791609	4.403423943	4.500323209	4.938598971	4.90402452
"1552887_at"	3.523915324	3.910695526	3.641133916	3.445305779	3.816702606	3.370184854	3.713193808	3.962044345	4.09571123	3.895256091	3.360483208	3.636602088	3.502769049	3.69792282	3.711102988	3.647054577	3.550154765	3.702700919	3.787450895	3.776311313	3.610763546	3.975594359	3.632749342	3.839115524	3.785347816	3.591723377	3.69792282	3.897257583	3.723182649	3.474147837	3.752264458	3.844150072	3.666151696	3.82673884	3.826800986	3.488867225	3.844640331	3.972659166	3.59280621	3.809893476	3.746328394	3.617640084	3.687619903	3.810660536	3.76964887	3.557849429	3.50600586	4.051097543	3.842974943
"1552889_a_at"	5.937929307	6.762461124	6.025961452	6.383864638	5.940401774	6.528157755	6.339084211	6.118681114	6.279813025	6.252399746	5.976475548	6.541468837	6.391980871	6.687004267	6.348700925	6.425230181	6.191327924	6.384894627	6.748462842	6.129732057	6.360792728	6.901175107	6.369672242	6.489852323	6.315948694	6.620028812	5.982658974	6.54099984	6.381007374	6.695992831	6.669343898	6.518630728	6.43847617	7.258268825	6.490176159	8.339357677	6.494901236	6.8289313	7.324939137	7.160426077	7.328935997	7.080707342	6.328283517	6.543915322	7.035598555	6.38232165	6.601121816	6.461993288	6.207718907
"1552890_a_at"	3.27972546	3.522801378	2.768577119	3.009019192	3.166677498	2.903704517	3.233401751	3.234672412	3.285893964	3.188381187	3.304903092	3.156663383	3.150778707	3.19006754	2.755980063	3.361137293	2.932434896	2.980130196	3.090165254	3.250254707	3.310122338	3.19832101	3.235754992	3.150283855	3.258163347	3.02158564	2.859526075	3.457269469	3.257102598	3.156014798	3.163041756	2.965303723	3.202264125	3.086440473	3.298417042	3.161606163	3.52718891	3.221988587	3.506564928	3.233058178	3.137321926	3.598105902	3.251373196	3.174539065	2.839834599	2.558483869	2.920584902	3.369319852	3.467026373
"1552892_at"	4.68723908	5.361859829	4.59616829	4.815534185	4.731461645	4.69642123	4.742269281	4.836797818	5.021384219	4.906792582	5.024110416	4.708185266	5.022121592	4.359270186	4.300767168	4.75999372	4.912191381	4.564820333	4.793901202	4.893430594	5.448290307	4.712352588	4.907919408	4.834865918	4.481053515	4.758309138	4.920014651	4.966652937	5.2729723	4.753717145	4.934254958	4.553235813	4.940296048	4.684922975	5.11053546	4.613040092	4.877317376	4.682077001	4.972310845	4.813155992	4.978616657	4.757249107	4.857559287	4.753481756	4.781084614	4.607401655	4.677386434	5.177481326	5.06162043
"1552893_at"	4.701172081	4.795779043	4.587199807	5.017892533	4.707907587	4.192565453	4.600098528	4.644411702	5.11038468	4.546325952	4.478821779	4.767292807	4.351912625	4.270719925	4.948373577	4.270866742	4.554961535	4.292510778	4.465126238	4.460922259	4.163457619	4.773672651	4.475273176	4.584342519	4.759022993	4.93980214	4.740903444	4.34410173	4.350122099	4.213426671	4.420059363	4.376493313	4.722444595	4.316913738	4.581731631	4.509981685	4.81303451	4.428014389	4.494098113	4.465126238	4.751314991	4.471714095	4.708981633	4.309327749	4.451285406	4.671246034	4.626009545	4.02012942	4.397805482
"1552895_a_at"	2.474074626	2.463215298	2.331269604	2.589949066	2.355342911	2.505967538	2.498985878	2.686961033	2.761354502	2.35968632	2.434593171	2.497323537	2.561957768	2.747527044	2.38126759	2.389980818	2.479157681	2.465804396	2.201730408	2.63989219	2.271192647	2.069862665	2.286805311	2.821888035	2.78692054	2.630430128	2.633123415	2.416059832	2.6569014	2.414133843	2.476967382	2.315838349	2.356473334	2.445100704	2.516582641	2.559714214	2.325379919	2.249479435	2.434138834	2.507287367	2.611998919	2.615550929	2.48858741	2.456044693	2.531462334	2.252191631	2.635510569	2.383417306	2.35968632
"1552897_a_at"	3.213795156	2.311804812	2.174946925	2.54771346	2.189562758	2.2197154	2.221321312	2.30322612	2.221244999	2.506316347	2.248660711	1.961277937	2.328559545	2.129836751	2.357002345	2.299996902	2.281717541	2.314687473	2.144490346	2.397169711	2.129536967	2.479950382	2.221321312	2.195113456	2.291291629	2.229324262	2.390893748	2.432445365	2.618930072	2.269419931	2.297369403	2.353214543	2.162522718	2.194754017	2.511901708	2.126358102	2.30171415	2.359624222	2.237106798	2.384994131	2.254177051	2.236787866	2.276537945	2.198045691	2.159665656	2.243570248	2.44344838	2.440937008	2.652483729
"1552898_a_at"	2.828466635	3.516224411	2.922412475	2.942101776	2.954855997	2.887041102	2.852649621	3.053328645	3.263315783	3.06914319	2.875215957	2.62705976	2.890897703	2.887272943	2.755483574	2.885275518	2.665329988	2.937227802	3.649377351	3.394450586	3.118554205	3.006582298	2.933769746	2.721055164	2.776690328	2.819526339	2.829793355	3.309501658	3.005674638	2.777293191	3.021305765	2.704110185	2.984141537	2.934114591	2.832009201	2.455498458	2.943134263	3.042710116	3.018976949	2.914158646	2.886711381	3.210945483	2.948008237	2.955039369	2.84802915	2.931900716	3.128913176	3.098120986	3.033533552
"1552899_at"	2.368643	2.676280855	2.416105492	2.14093341	2.440524162	2.177252787	2.6112271	2.834602469	2.789428828	2.599019687	2.569257702	2.110293601	2.451379111	2.313807845	2.212928785	2.2719919	2.088387989	2.187919777	2.656191566	3.047339252	2.596610091	2.416379198	2.481077907	2.282474847	2.416552112	2.46275038	2.365661867	2.653135479	2.645991227	2.144120547	2.340992562	2.235864502	2.262290505	2.367534178	2.505376132	2.306460888	2.670820742	2.577235352	2.487243827	2.191622404	2.499773191	2.25264525	2.573341025	2.317206789	2.356646194	2.165850601	2.242560227	3.581755313	3.077058585
"1552900_a_at"	2.419784199	2.384467491	2.217631289	2.631432058	2.232633326	2.281206737	2.462776301	2.339875197	2.359772601	2.402224652	2.228322304	2.225748517	2.190107012	2.358692594	2.460043021	2.422492641	2.462286571	2.325806744	2.545311572	2.733015934	2.270165729	2.065321076	2.243640767	2.58275972	2.337424793	2.421753632	2.496498207	2.549784706	2.479806351	2.15348938	2.20409783	2.528714307	2.510940833	2.194904877	2.357186784	2.496498207	2.3251437	2.388294265	2.241547399	2.24952994	2.210464828	2.231666428	2.734180049	2.67692041	2.473580383	2.405027138	2.347612406	2.257067839	2.398120114
"1552902_a_at"	2.859610392	3.246212744	3.003657144	3.709590575	3.32609876	2.941985459	3.22655503	2.871454474	3.212445541	3.233169153	3.079125305	3.489130189	3.152964899	3.354188748	3.421974369	3.459121846	3.324201724	3.026942025	2.964004242	2.771351838	3.440784101	3.102985598	3.011381683	3.245429558	3.137008109	3.149753683	2.972007431	3.245104472	3.471314352	3.250925123	3.311226741	3.364117561	3.159921677	3.575442347	3.063885107	3.155089914	3.30291073	3.026448006	3.198255421	3.294556867	3.038751121	3.216027336	3.282895496	3.312995698	2.880436215	3.190433713	3.249929765	3.249550402	3.381414082
"1552903_at"	3.100742991	3.292815836	3.188112204	3.056162901	2.957469375	2.911575119	3.142239733	3.177255176	3.017536416	3.365795636	3.110587707	2.989472118	3.317943087	3.179511283	3.001779918	2.974934878	3.306955478	3.115475281	3.163813191	2.899615032	2.743843622	3.438325844	2.977620125	2.781949396	3.048939438	2.880773151	2.721246196	3.562388008	3.188112204	2.965893257	3.058406085	3.066188527	3.060953348	3.306974706	3.084756666	3.164402916	3.052875296	2.883695453	3.198313226	3.213713789	3.338401989	3.680970108	3.122368761	3.211428297	3.166955201	3.195562678	3.12460709	3.116439401	3.232508265
"1552904_at"	2.038779958	1.997357498	1.880646584	2.026736778	1.940352556	2.098262838	2.149326067	2.228598279	2.083165162	2.209487868	2.061939127	2.253634724	1.946889884	1.892518148	1.88435319	1.929259085	2.046378069	2.155318548	2.063478426	2.250274585	2.158706574	1.963460949	2.107835029	1.990866104	2.062743003	2.014339413	1.947917757	2.181625111	2.112821817	2.060692625	2.160916994	2.093865286	1.873652609	2.063885149	2.313882746	2.145005482	2.048116334	1.979452186	2.037659218	2.03150233	1.979998112	2.034249607	2.068229759	2.188693701	2.156392365	2.044087723	2.017580454	1.997357498	1.916602812
"1552906_at"	2.026127147	2.373768673	1.931556089	2.040293105	1.95324579	1.938460449	2.144880855	2.014882072	2.205828452	2.075912389	2.001831832	2.140026377	1.903120448	2.066610381	2.122244508	1.962112376	2.090709473	2.084746723	2.133084268	1.983067947	2.098194186	2.291811838	2.166042061	2.235734668	1.880941385	2.128617786	2.029248826	1.988174451	2.110392984	2.087485778	2.118463795	2.073402891	2.097133744	2.000182195	2.039665308	2.176947813	2.181754739	2.132211431	2.153428245	2.269088355	2.156975125	2.076513566	2.001318357	2.035930164	2.10824606	2.132898514	2.10664388	2.038568018	2.479509051
"1552908_at"	2.217232546	2.72723763	2.248335573	2.654828012	2.412195952	2.51651848	2.279891949	2.286805311	2.720840957	2.575985258	2.378421804	2.307729588	2.347431268	2.296281203	2.344706487	2.319242927	2.557516674	2.446752763	2.795583139	2.15768308	2.301258462	2.689229005	2.376761211	2.629287711	2.324930926	2.508088553	2.429549119	2.436278202	2.381316243	2.143592773	2.261303801	2.462923733	2.352478816	2.408828663	2.340726851	2.447507016	2.412922206	2.252104549	2.497524461	2.154829196	2.588842501	2.428549895	2.259122652	2.280664254	2.262944405	2.207046347	2.349419783	2.608229896	2.205838619
"1552910_at"	2.655412141	2.945477677	2.685087746	3.097026527	3.21546668	2.901827485	2.787020715	4.165176061	3.945795707	2.793018056	2.527424975	2.636192515	2.884698082	2.602678025	2.523496794	2.946406133	2.652232016	2.81283776	2.724957523	2.739050016	2.639649011	2.660922612	2.540508956	2.532857027	2.160549266	2.473342757	2.678463703	3.019519557	2.522137544	2.836806972	2.409864352	2.534048088	2.57816322	2.605950491	2.55891104	2.600257039	2.713619708	2.653197096	2.766575374	2.622584545	2.561583877	2.424698359	2.735351792	2.864612788	2.650236386	2.687382019	2.709765969	2.671865964	2.509107283
"1552911_at"	3.807475399	3.338847562	3.422462595	3.874436414	3.481757858	3.142788048	3.55456666	3.704677909	4.202188825	3.691578839	3.915564951	3.714891038	3.893401494	3.292805531	3.542795348	3.796616865	3.497759688	3.956677772	3.694275057	3.846673395	4.182479848	4.077509927	3.700290659	3.673210816	3.489448107	3.636157617	3.236504854	4.217470443	4.088477804	3.387801059	3.678143421	3.497878687	3.740274101	3.671251593	3.917656015	3.829483409	3.701109561	4.054141058	3.80456763	3.914858556	3.631210742	3.665752345	3.668530372	3.722580235	3.643773868	3.541924744	3.63896383	3.81411424	4.445396815
"1552912_a_at"	2.408455075	2.709233602	2.168332737	2.445311044	4.977592814	2.191562841	2.085818587	2.305278369	2.36915673	2.473912236	2.31322718	2.324340495	2.147091846	2.368720763	2.020984476	2.154848987	2.380984579	2.514983468	2.277790826	2.26986413	2.203338617	2.393828464	2.265309099	2.142429617	2.519065337	2.39663644	2.76854432	2.208093458	2.260325283	2.259281692	2.209304727	2.272186179	2.142429617	2.082071491	2.244139252	2.256642463	2.285306223	2.403255245	2.11957467	2.108234432	2.137388732	2.489337264	2.342424267	2.332800887	2.154798417	2.519932818	2.389341402	2.534497592	2.224518271
"1552913_at"	2.087920739	1.938398567	2.008929532	2.087599435	1.995181331	2.333977947	1.879124046	3.673896876	2.083821327	2.260003623	2.118094391	1.884013037	1.996235982	1.996739034	1.865780457	2.058329532	2.023544567	2.089942308	1.92505017	2.097734695	2.022695108	2.032634665	1.989010885	1.995748293	1.964195805	1.981756294	2.177859094	2.016377127	1.881231844	1.981442349	2.286327092	1.994045679	2.023544567	1.896421314	1.888039009	2.197155339	1.889863733	1.966175208	2.024279964	2.1022311	1.830242164	1.872013575	2.117813992	2.010965888	2.047222951	1.936552704	2.014521187	1.94520411	2.057155382
"1552914_a_at"	3.467026373	3.737591116	3.412108941	3.781435691	3.90205219	3.525307688	3.528815066	3.768040109	3.923052761	3.513403639	3.320512838	3.285392953	3.393133978	3.49712484	3.489594675	3.495510931	3.275733301	3.214174833	3.414842667	3.675036398	3.714288486	3.842958991	3.572667426	3.629300959	3.973768125	3.382205312	3.327147094	3.489556876	3.537711854	3.242625287	3.536016565	3.302783935	3.71085475	3.536185529	3.373728184	3.198210229	4.07361343	3.33870538	3.689082208	3.20671773	3.444276092	3.643404918	3.750439738	3.28435749	3.330771924	3.571470224	3.269918599	3.349578104	3.461738316
"1552915_at"	2.926915369	2.853146733	2.464249905	2.758987163	2.631190954	2.490643827	2.755808077	2.586781585	2.665357507	3.209452201	2.375186828	2.728378503	2.596856126	2.495923411	2.579469191	2.671714056	2.382949293	2.725866835	2.903760346	3.162566272	2.522538967	2.959377364	2.893270092	2.548113529	2.444969487	2.452227764	2.835970032	3.144793162	2.898420801	2.470008024	2.507670129	2.596687951	2.755483574	2.700377722	3.050897969	2.773219506	2.766395069	3.067292013	3.083461492	2.475033035	2.822856842	3.073967216	2.986618213	3.01328125	3.052257004	2.923673416	3.079412353	3.248431636	2.75371548
"1552917_at"	3.69016055	3.975224601	3.674199708	3.727455257	3.540618002	3.748424828	4.065591183	3.666941298	3.986055118	3.981594906	3.663907013	3.331862822	3.710072466	3.636068983	3.769177722	3.721581425	3.477629056	3.538849906	3.705120035	3.830892564	3.805462665	4.020635975	4.058848335	3.548464358	3.701313779	3.952610368	3.815973527	3.950096089	3.947323303	3.686477135	3.751785076	3.755094114	3.663859389	3.729923912	3.884607091	4.086809218	4.149349148	3.886572508	3.848801367	3.669652571	3.682132852	4.236650454	3.99920516	3.650013806	3.881640277	4.212826822	4.015184972	3.835190084	4.105757705
"1552919_at"	2.840822358	2.209372029	2.317022319	2.470110969	2.517374838	2.261313858	2.380375153	2.381504232	2.448151744	2.779978243	2.581178423	2.683475751	2.502345759	2.575692341	2.339001339	2.621094816	2.445175426	2.296392877	2.44549482	2.516323587	2.314395438	2.636164338	2.580103155	2.445270685	2.368308622	2.38005302	2.182494829	2.628045268	2.436673871	2.254194645	2.348617517	2.170872011	2.400683682	2.729682215	2.613424481	2.480438009	2.487134348	2.501974949	2.319385853	2.378671992	2.589956987	2.536758134	2.366482338	2.41291474	2.549964716	2.490016793	2.38322065	2.62057126	2.282218025
"1552921_a_at"	4.422819316	3.174188472	3.32168908	3.100615526	4.258905247	3.81075997	3.091486267	4.046433731	3.864525928	3.249335012	3.427083579	3.512041355	3.017356819	3.850858825	3.83746104	3.807636244	3.691422871	3.370474515	3.272774233	4.577616022	3.528066642	2.932489452	3.829804791	3.459779061	4.988698168	3.664881346	4.141690665	2.870287072	2.970002211	4.408734242	3.542643942	3.750242774	4.147476331	3.742905656	4.187088022	3.123840386	3.75605931	3.124937494	3.386518152	3.758281571	3.475103206	3.077617545	3.508326466	3.459029338	3.714260883	3.06224517	2.831337498	3.354576611	3.189770041
"1552922_at"	2.244416201	2.165691698	2.034752713	2.162083406	2.309166776	2.749410412	2.066637718	2.367419439	2.160291131	2.262840265	2.078063979	2.135057382	2.229222665	2.259912489	2.087613513	2.215739986	1.963445556	2.38352744	2.509951404	2.135057382	2.429231719	2.09271535	2.170131699	2.075408759	2.254645466	2.063185709	2.07353868	2.229459379	2.380067243	2.116423121	2.089895611	1.973944935	2.216364158	1.926240227	2.070939925	2.308799418	2.129474959	2.08219636	2.119088632	2.119289485	2.089366108	2.359942628	2.154927904	2.266068895	2.118499977	2.352348535	2.160880219	2.170597093	2.372551489
"1552923_a_at"	3.127661476	3.314262038	3.266496849	3.76953171	3.065337091	2.815409986	3.190407688	3.174866529	3.348678968	2.824394369	3.123100697	3.015122425	3.096481673	2.784608286	3.163336853	3.057430887	2.934241687	2.984505183	3.155216925	2.955221323	2.910574329	3.132474528	2.997265527	3.333083651	3.310077329	2.955143491	3.112407334	3.68766604	2.897414233	2.756396809	3.231254496	3.025955498	3.172669849	2.738835412	3.113461335	3.053223745	3.272611242	3.003582837	2.857255477	2.878053556	3.615877765	3.045721221	3.400960162	3.108099224	3.188330352	3.269414232	3.097618824	2.750423083	3.110330821
"1552924_a_at"	3.31770605	3.553561379	3.254641455	2.937569968	3.186716061	3.170370812	3.27972546	3.58073603	3.909427888	3.338576813	2.982746723	3.114654059	2.950804116	3.395157564	3.708349707	3.23498416	3.264609763	3.158961045	3.073078927	3.24180121	3.225679464	3.078288196	2.857392012	3.01607189	2.978427498	3.114654059	3.353726356	3.373620653	3.093667007	3.141145946	3.254192129	3.138501987	3.193689316	3.199561404	3.173606662	3.275487701	3.148661373	3.316449223	3.083643115	3.273970456	3.147303188	3.234452111	3.329083375	3.227458687	3.31139635	3.188982074	3.375695109	3.3106296	2.963686392
"1552925_at"	2.681184276	3.303703607	2.880154688	3.179597941	2.893533365	2.566639449	2.698091802	3.343522791	2.868403319	3.063346877	2.684314208	3.094705859	2.761679313	2.910837209	2.825683617	2.861418441	3.087176468	2.801738944	2.947065473	3.08971817	2.765280844	3.007876067	2.876418355	3.063346877	2.833367411	2.909176456	2.642839952	2.892651789	3.009975546	2.658541993	2.811094654	3.298369583	2.890461241	2.971512943	3.110404263	2.811094654	3.058459814	2.824265127	2.827437731	2.764709811	3.149092534	3.08994894	2.864467246	3.090954389	2.788369631	3.158231714	2.841436249	3.004721304	3.093372102
"1552927_at"	4.813817412	2.635161972	2.795677935	2.656144644	2.975663785	2.821641978	2.94755934	2.386704025	2.714924975	3.270257496	3.075285129	3.052071848	2.960527003	2.933034366	2.612595442	3.188372429	2.811545759	3.195946762	2.598072093	3.164892551	2.994228251	2.74910329	3.466028103	3.067072536	2.824010682	2.976114295	3.112407334	3.050534397	2.783582506	2.891566779	2.42475801	2.891243538	2.724857348	2.800080538	3.171105945	2.79761871	2.785636274	2.832298251	2.740143473	2.52498593	2.823126443	2.734249028	2.952944134	2.799372534	2.444418009	2.421977835	2.448726967	3.280823797	2.724893204
"1552928_s_at"	5.27155951	2.132504201	2.596741756	2.141180274	2.945563726	2.308295958	2.300778313	2.499649432	2.34889289	2.46220039	2.451787989	3.094705859	2.572460417	2.386124962	2.336225813	2.613648834	2.696476055	2.389569499	2.339883946	2.520851292	2.451787989	2.823925351	2.539453819	2.496423134	2.262546369	2.593569045	2.548977213	2.444063713	2.479750766	3.195945681	2.228941705	2.508401953	2.679392653	2.500507754	2.495660522	1.878954498	2.390631873	2.294782961	2.344761216	2.423946022	2.615263921	2.783499281	2.574474386	2.295151229	2.31918461	2.267810164	2.422048876	2.274589092	2.068699736
"1552929_at"	2.401223654	2.51651848	2.357682987	2.907153546	2.344706487	2.321678711	2.334503727	2.535171074	2.556590152	2.643897448	2.399209107	2.447808732	2.199540191	2.305827142	2.313441162	2.421777924	2.425730335	2.047515564	2.192472474	2.363586152	2.248335573	2.457854323	2.053549301	2.423581012	2.269062129	2.235197769	2.327784249	2.279250638	2.39000785	2.252972603	2.266337712	2.256186221	2.27264171	2.15086572	2.108384904	2.300674074	2.349562734	2.46821687	2.318853464	2.15086572	2.273164933	2.445671096	2.204852114	2.321678711	2.293915133	2.446438275	2.667639765	2.525969429	2.549803963
"1552930_at"	4.67687073	4.599975459	4.382843243	4.917742488	4.510741503	4.444481516	4.525381555	4.686308788	4.898327454	5.084417733	5.039542619	4.725119105	4.730081499	4.918440933	4.679134781	4.682450658	5.031882978	4.892788009	4.462028153	4.464645467	4.558522953	4.500120398	4.265259803	4.634388109	4.382843243	4.634926528	3.945253457	4.39259436	4.482886132	4.71198521	4.497145368	4.655141859	4.378757142	4.700751188	4.326892279	4.708341215	4.31109076	4.618786272	4.335369407	5.407119412	4.455419705	5.214378451	4.8578248	4.973996189	4.390416914	4.353528512	5.070021344	4.908020845	4.584948001
"1552931_a_at"	4.304888998	3.770363358	4.939309095	3.61734096	5.187832645	4.119044598	4.170155561	3.894718463	3.813868637	4.243133241	4.629457739	5.569233958	4.99975014	4.91421661	4.944568856	4.860328327	4.913336251	4.877096471	4.887615341	4.88204382	5.434032883	4.665060215	5.177366999	5.004453378	4.535221333	4.748092996	4.062748804	4.363532434	4.832248727	5.509902687	4.812165419	4.992786199	4.535977658	5.007156273	4.763057747	4.883490595	4.671617524	4.910570092	4.59202366	5.244999158	5.082842868	4.988671049	4.564624832	4.235763043	4.919270866	4.501232745	4.168647296	4.731456279	4.703022981
"1552932_at"	3.080540859	2.953085236	2.837351955	2.708505828	2.876236427	2.390596845	2.756730023	2.880051697	3.292139288	3.166403757	2.839292729	3.094705859	3.08232423	2.935353202	2.706551946	3.224406823	2.944776475	2.583379668	3.001547317	2.886008313	2.958162084	3.404025881	2.919855634	2.889694796	2.936531755	2.963866979	2.908574098	3.172331623	3.165047364	2.786902814	2.808078411	2.786902814	3.041856008	3.137946179	3.182679918	2.713847018	3.326005695	3.053516272	3.019959285	2.888528199	3.369963532	2.953085236	3.230568636	2.939405467	3.013051683	2.898331645	3.022280866	3.181968982	2.881185526
"1552933_at"	2.192551911	2.482001314	2.291086834	2.424411719	2.058135801	2.270803227	2.237801714	2.530563575	2.219619185	2.416497115	2.205536297	2.231342863	2.298840154	2.276966891	2.127545301	2.181275055	2.16015086	2.200090672	2.27888006	2.481298236	2.175359328	2.27888006	2.318632208	2.332396674	2.184691797	2.257515553	2.441278372	2.296999666	2.391697784	2.263583375	2.154961615	2.679008589	2.26872711	2.068607171	2.425393238	2.076551087	2.261556821	2.266638273	2.398991813	2.090469788	2.363742141	2.307100471	2.285452012	2.14365631	2.390777536	2.541275608	2.192868791	2.038605886	2.675041083
"1552935_at"	3.855719143	3.990748801	4.281233945	3.934625629	4.278434935	3.875998846	4.020324857	4.193095619	4.278434935	4.079455669	3.872687322	3.517782078	3.945804745	3.692064323	3.872934337	3.774748202	3.963438536	3.687503176	4.155546717	3.883367181	3.740182332	3.790374276	3.822670447	3.682215953	3.936128377	4.078480874	4.325747839	3.768038325	3.821428819	3.663832347	3.84364301	3.721347972	3.935480572	3.701552563	3.906270172	3.651715815	3.836664906	3.940065234	3.814030159	3.761623954	3.800734303	3.632793156	4.065991762	4.01200822	3.871067706	3.871851344	3.954261716	3.910798202	3.644520314
"1552937_s_at"	5.778217269	6.455513905	5.439470999	5.674742844	5.638685602	6.144545832	6.185585718	6.825415358	6.739570332	5.447581619	5.358891967	5.286590695	5.486796491	5.724246542	5.099722396	5.468377648	5.664279943	5.652742755	5.173678785	5.218047903	5.151163865	5.694887035	5.288696396	5.586001254	5.040415208	4.992633448	4.329170032	5.333526807	4.996327115	5.619069466	5.424692375	5.559312486	4.51463322	5.735687977	5.641340243	5.794756234	5.104280382	5.472539863	4.969561815	5.28576177	5.044454973	5.816510595	5.538248811	5.137304465	5.292309833	5.075097231	5.28518927	5.294665914	4.983519576
"1552938_at"	2.882964705	3.828122386	2.983062875	3.234865891	2.953453635	2.403244716	2.99740944	2.947140776	3.039868033	2.92871761	2.966994517	2.831136803	3.289859309	2.926356974	2.977270258	3.042657812	2.763255581	3.058933607	2.959746438	3.281310458	2.984453888	3.359621535	3.024895694	3.270290797	3.440765314	3.319790375	2.970102013	3.079179632	3.276690219	2.923248511	3.336635905	3.195190524	3.053151596	3.127676099	2.990202186	3.027207928	3.527079529	3.355073394	3.009605091	2.845231691	3.374486568	3.044493512	3.093487769	3.524275001	3.11665942	3.032537741	2.991320302	3.355073394	3.058278142
"1552939_at"	2.924800893	2.057404587	2.200288791	2.149051314	2.304039575	2.092295804	2.142374227	2.009432374	2.219239776	2.373617779	2.141244675	1.971317051	2.0478662	2.16045854	2.009432374	2.091249475	2.192331732	2.228296371	2.247165525	2.104447286	2.297369403	2.086939344	2.175693284	1.978438009	2.00979969	2.296719233	2.190508272	2.012282294	2.29683405	2.127307894	2.018639376	2.11616114	1.97365877	2.193098496	1.970522844	2.196694217	2.118624115	1.960586848	2.124354289	2.016127056	2.199810747	1.970522844	2.048403502	2.098656247	2.0478662	2.352348535	2.260530823	2.052621998	1.995042863
"1552940_at"	2.506640144	2.844468643	2.3585766	3.035507863	2.70301838	2.238776883	2.768344708	2.414706101	2.691370901	2.342440515	2.574707087	2.29650134	2.637099273	2.346287366	2.297027558	2.544422751	2.371509299	2.526460854	2.74136297	2.373763758	2.806116579	2.124597414	2.605994636	2.555675833	2.603753	2.715189266	2.729910499	2.548382992	2.54172226	2.680872374	2.515071283	2.48954903	2.558318661	2.243255617	2.50175061	2.553682685	2.517975861	2.607086064	2.33354159	2.513496457	2.564769515	2.88350976	2.456661669	2.385786907	2.450683269	2.512000548	2.563113993	2.581055188	2.672680103
"1552942_at"	3.248237463	3.605075502	3.006221097	3.636592614	3.18584086	3.157110933	3.338573222	3.404214527	3.221917335	3.128278828	2.989094387	2.890935391	3.216435821	2.839381722	2.877734486	3.042760113	2.918845823	3.706757272	3.217424568	3.16098951	3.183110458	3.314841491	3.146181789	3.114529422	3.227321652	3.209770074	3.514155952	3.585091507	3.273578854	3.034193505	3.20309109	2.994423126	3.54418972	3.003557268	3.356933488	3.024888396	3.239924592	3.764510369	2.983911306	3.363223248	3.469858638	3.361106406	3.474853438	3.599610547	3.083032927	3.209353073	3.14977366	3.136962299	3.300307394
"1552943_at"	2.147559746	2.102324655	1.949695499	1.990906249	2.005476335	2.205472921	2.040211713	2.069679735	2.125558827	2.244600026	1.904276671	2.017053291	1.901862024	2.000217601	2.245358999	2.220636865	1.982767524	2.415716431	2.157263978	2.123231262	1.97310512	2.180274688	2.129635745	2.117402207	2.019720684	2.29754664	2.112983001	2.242637265	2.014103573	2.095477889	2.233375256	1.930701046	1.979607193	2.06320936	2.014687506	2.262284433	2.024229076	2.197230108	2.113794968	2.000652097	2.109786179	2.137633297	2.025357764	2.028571513	1.848803932	1.95030795	2.184137979	2.040510416	2.044882024
"1552944_a_at"	6.165627768	6.221010305	5.736983638	6.550972997	6.021817942	5.991674244	6.116489866	6.245384872	6.675138211	6.347318186	6.006957578	6.080132148	6.152010408	5.957011174	6.065209558	6.095634321	5.967960835	6.229500666	6.152427261	6.510000036	6.162919855	6.65624878	6.410008113	6.025082544	5.986889858	6.156798182	6.302481704	6.019604733	6.469754463	5.901017303	6.147543267	5.933631792	5.988757385	6.057315462	6.158654237	6.559829386	6.616650576	5.975653796	6.198931259	6.136959091	6.205084226	6.435539535	6.272285361	6.002137638	6.1556993	6.002862529	6.143820822	6.220592507	6.320315203
"1552946_at"	7.696358125	5.624564304	4.244431029	5.378610909	3.297050034	4.630167832	5.88497013	2.754870223	3.173710109	5.123416795	5.396016021	5.860218333	5.631838164	5.73770713	5.70789427	4.887271333	5.584547332	5.853444698	5.190799931	4.408556135	3.632329051	4.210860304	4.640984073	5.29586379	6.007558192	4.284659643	4.018763577	5.066195464	5.12349381	4.65372359	3.731602535	5.712829682	4.93902885	5.368371891	4.964440094	5.067708499	5.838784405	4.680632266	3.782155402	5.348804127	4.981730384	5.555807029	6.124098414	5.66920545	4.916307607	5.61434048	6.377038944	3.417702044	5.014390923
"1552947_x_at"	7.30436562	5.426457045	4.180931068	5.585451529	3.063599164	4.667881774	5.604809822	3.052056826	3.257288891	4.965632724	5.441881839	6.114695516	5.524661538	5.52296356	5.598847493	5.269089503	5.74372	5.726370134	5.45559745	4.442125864	3.926369892	4.522636337	4.757582286	5.178460627	5.61818299	4.830011507	4.009634964	5.560267016	5.047569485	4.97303394	4.638065976	5.291105461	5.090673788	5.411306796	5.130601813	5.093793846	6.081542403	4.899953623	3.476554609	5.422014978	5.464806193	5.804007852	6.273651363	5.592746319	5.293119018	5.277318898	6.199468392	3.332718866	5.321573726
"1552948_at"	3.679629839	3.585981485	3.427004626	3.536737265	3.776295489	3.561171562	4.327080466	3.901645157	3.815440685	4.20070131	3.915632048	3.908856695	4.359773461	3.901501804	3.757070765	3.511201603	3.318325475	3.835668559	3.834253449	4.050583376	4.11705083	4.112106676	3.706702862	3.536113268	3.760167387	3.421802681	3.619206336	4.258676552	3.890670618	3.710110954	3.856037143	3.915002383	3.89189105	4.012694871	3.948804626	4.060802774	4.295273855	3.940230324	4.051380593	3.975627961	4.128101715	3.94882614	3.572410569	3.746032354	3.672236431	3.840617908	4.072557995	4.591120471	3.625425049
"1552950_at"	2.39523187	2.167173508	2.321696406	2.152935177	2.207831838	2.259431518	2.390883872	2.340806067	2.27989389	2.425118017	2.393056415	2.40069665	2.338616412	2.158125584	2.169168581	2.218785233	2.265178059	3.012007769	2.51651848	2.546840837	2.570557537	2.54509161	2.309414193	2.251831547	2.23564572	2.346676828	2.200467976	2.590160817	2.28251432	2.331308527	2.372426628	2.346260697	2.258111107	2.371763434	2.733781913	2.643216729	2.374572293	2.542887078	2.572568614	2.578284715	2.477491995	2.570557537	2.573341025	2.171272448	2.574963593	2.374957417	2.345689685	2.240861887	2.344082024
"1552952_at"	2.452268276	2.532176895	2.40972953	2.296578344	2.270726023	2.884309133	2.577759842	2.40240379	2.396861005	2.261706741	2.260081577	2.351589127	2.314969651	2.334737171	2.534222931	2.451635212	2.240122501	2.53096203	2.261735828	2.455661378	2.408858345	2.341390195	2.149297633	2.258591084	2.384793939	2.804924528	2.809653167	2.272791122	2.343464859	2.273719272	2.215169909	2.205403218	2.35064785	2.331521329	2.356323905	2.427781004	2.41250532	2.460390365	2.393828464	2.288304649	2.310596957	2.159233629	2.407567794	2.510654862	2.558944931	2.673771349	2.501002949	2.456709664	2.307599598
"1552953_a_at"	3.952521517	3.760344288	3.51282643	3.880577943	3.950546463	3.711888102	3.693207908	4.293904509	4.109882726	3.995748152	4.169911745	3.924902588	3.758328626	3.514545788	3.466879816	3.724570611	3.787181604	3.914483096	3.920075911	3.968804224	4.226173539	4.046466782	3.774253058	3.791586926	3.627452872	3.72852786	3.988824093	3.760020244	4.195761766	3.576586204	3.885403007	3.657807453	3.880577943	3.689928425	4.086368962	3.577762919	4.194200158	3.81427041	3.948390066	3.558386626	3.898223023	3.647976174	3.918482179	3.774446029	3.85545577	3.524627197	3.979111266	4.011700149	4.232067342
"1552954_at"	2.706208999	2.477210604	2.329433906	2.4855772	2.551604073	2.465622564	2.549019958	2.298054724	3.167401512	2.596117047	2.643823064	2.731953105	2.454476929	2.784608286	2.773882413	2.28051	2.378442298	2.848842262	3.17735002	2.514801291	2.788208706	2.760529189	2.52742248	2.555675833	2.576808381	2.61864856	3.552877398	2.715143401	2.870435725	2.491476405	2.460749407	2.750075746	2.501857093	2.759308119	2.611806539	2.500873885	2.804802674	2.566992371	2.566941936	2.552886571	2.496179505	2.825158257	2.670322889	2.561583877	2.588265795	2.607702527	2.472292674	2.734905158	2.614544548
"1552955_at"	3.369094395	3.338435608	3.260412042	3.32517869	3.361495591	3.421434291	3.555234262	3.243868541	3.537207866	3.455922946	3.305452986	3.120936568	3.383765752	3.170792951	3.240726063	3.184405204	3.12923426	3.188585435	3.643909149	3.378042275	3.448583286	3.497221575	3.372515774	3.034935729	3.538704173	3.427147844	2.979848884	3.633824608	3.371274146	3.1272831	3.126057357	2.97078427	3.290099792	3.252775679	3.20404108	3.356481213	3.133046581	3.505199065	3.321013257	3.247671719	3.470706459	3.728932324	3.297953274	3.178876909	3.154652082	3.320227985	3.207520379	3.557894275	3.77009158
"1552957_at"	2.844287204	2.489857869	2.826544907	2.630759281	2.685758935	2.832047076	2.651512702	2.56091488	2.856209982	3.220461674	2.724371147	3.182755278	2.709780583	3.054484873	2.698590886	2.900011302	3.2847404	3.327299733	3.162208887	2.586419546	3.050174465	3.061467309	2.815190956	2.896728281	2.710787223	2.742619292	2.716070471	2.69785831	2.911023749	3.731185178	3.163214526	3.498092694	3.232525565	3.048284279	2.716070471	3.075074203	2.759064795	3.03815412	3.000095636	3.021895195	2.776844347	3.345069433	2.827135621	3.052813295	2.86867828	2.741750371	3.162007446	3.000095636	2.955160988
"1552960_at"	3.232308201	3.498880323	3.159997061	3.316470774	3.300646246	3.117892354	3.082530488	3.140029913	3.269899999	3.297972665	3.196041466	3.077115271	3.271526344	2.992977611	3.085337992	3.138198433	3.335487847	3.256488174	3.535876629	3.193679433	3.250287575	3.281081232	3.207301572	3.004219915	3.351049938	3.159997061	3.622641299	3.676543182	2.900736666	2.876958948	3.224530932	3.277362684	3.017041043	3.164347558	3.149243713	3.196132156	3.223786848	3.221988587	3.478271326	3.180415338	3.229481425	3.11689819	3.007327622	3.280637723	3.197316902	3.21156689	3.202068657	3.398627276	3.181311452
"1552961_at"	2.713591668	2.782714507	2.489348842	2.849078795	2.768328784	2.956299363	2.737252405	2.661088108	2.820939116	2.883549293	3.109534299	2.847984974	3.172438123	2.668385632	2.927321853	2.738724153	2.732242992	3.4045124	3.161082247	3.023048374	3.194556552	3.191691232	2.687161222	2.810985687	2.638594742	2.496492911	2.795219394	2.950823277	3.121683678	2.529080815	2.802281478	2.68840401	2.832211219	2.74197986	2.963546654	2.657218614	2.817872591	3.091337286	2.886666162	2.698624356	3.036004736	2.825683617	2.382051963	2.821118407	2.581844978	2.823966166	3.029931523	3.361182002	3.373209031
"1552964_at"	3.924107394	3.993073954	3.942400237	4.031208701	3.937882785	3.745374625	3.990959267	3.902200428	4.040525777	4.083002966	4.011085672	3.783567631	3.924134364	3.495933123	3.532945825	3.641282586	3.545530882	4.073576355	4.057661068	4.244911746	3.891246203	3.989115114	3.767883613	3.881379701	3.691869082	3.889434461	3.830664667	3.605145308	4.406391327	3.937657342	3.893057945	3.848446804	3.524406874	3.82734468	4.099141667	3.89910772	3.872516375	4.055978074	3.724678496	3.835755411	4.229603381	3.900088351	4.269493594	3.996287074	3.987138334	4.09531332	3.948443874	3.97085914	3.616052474
"1552965_a_at"	3.557894275	3.613348588	3.307721028	3.273966862	3.374339134	3.25627201	3.717437088	3.532290546	3.54911362	3.321397624	3.555233217	3.55129912	3.426674741	3.400521245	3.779708165	3.28842358	3.32855161	3.460915047	3.103528416	3.581994323	3.471766524	3.404791573	3.424427153	3.459779061	3.359103452	3.338302033	3.327531565	3.091638981	3.696062709	3.508379755	3.523677939	3.450108651	3.30032111	3.476500164	3.387780834	3.491733921	3.424427153	3.491733921	3.215737886	3.509583029	3.277025085	3.634504648	3.732158046	3.421997627	3.534556558	3.275783176	3.163228928	3.186073502	3.502281881
"1552967_at"	2.606327677	2.709233602	2.776657753	3.093492579	2.692946904	2.716353647	2.908462145	2.795512544	3.004172101	2.766663209	2.386749623	2.599598171	2.659939724	2.819505952	2.920356599	2.724154554	2.560821399	2.438365998	2.42852199	2.851886015	2.932756915	2.873019514	2.711464276	2.924659562	2.980905667	2.856357224	2.923969977	2.67006803	2.919114971	2.56969023	2.853440031	2.622389813	2.707656329	2.689861708	2.702095554	2.633016967	2.748057568	2.937207557	2.851323067	2.415716431	2.968157403	2.907912408	2.982423077	2.811273519	2.782918939	2.44071342	2.768583656	2.811109389	2.781123032
"1552969_a_at"	2.386661546	2.491416779	2.699144579	2.087472859	2.629693101	2.580525456	2.409368482	2.672570315	2.412878649	2.785683391	2.512777839	2.675761592	2.698698503	2.514350571	2.68582014	2.472249381	2.728661654	2.568415913	2.470477049	2.334398357	2.69617993	2.382531165	2.498566758	2.672723218	2.898566204	2.697358577	2.546863037	2.529523274	2.66123099	2.656425324	2.494103527	2.531378974	2.324464248	2.562233255	2.508980897	2.389034658	2.528979799	2.742587434	2.397690041	2.685946671	2.445017701	2.530450508	2.715515737	2.5113017	2.276244374	2.317889616	2.593345142	2.671865964	2.85279432
"1552970_s_at"	2.676632848	2.54926923	2.893497844	2.7459145	2.594765114	2.542654275	2.354817994	2.594473092	2.676971719	2.635442515	2.72725634	2.724089399	2.488861167	3.082176598	2.219862432	2.729818391	2.702807008	2.835933849	2.436939683	3.005241908	2.441089202	2.743549225	2.565505514	2.627910868	2.570281861	2.791626863	2.515008566	2.500924358	2.618930072	3.122165872	2.575692341	2.672944682	2.421531087	2.547819617	2.762567708	2.422391312	2.492976478	2.387643272	2.590765382	3.073903903	2.545643713	2.572306721	2.746070779	2.472345355	2.646719248	2.898596009	2.915149746	2.659387513	2.703878406
"1552971_at"	2.490271352	2.549456272	2.518887184	2.909846191	2.813457943	2.389755138	2.521275327	2.690738742	2.810747375	2.810706397	2.456738541	2.542873593	2.631875621	2.816180741	2.565565957	2.605251889	2.471177457	2.472429183	2.52608963	2.501668127	2.507684843	2.693654583	2.583804593	2.627910868	2.488345332	2.408062259	2.388955676	2.579039644	2.574530524	2.594401047	2.665787944	2.632886021	2.697101672	2.678310062	2.590730127	2.458016765	2.527424975	2.516956206	2.549959732	2.623795864	2.574057582	2.452344425	2.625627875	2.611467715	2.909290684	2.630981221	2.673003945	2.621283207	2.445811459
"1552972_at"	2.01095229	2.32711017	2.155700381	2.314330365	2.012720744	1.82827265	1.967623606	2.236398642	2.140148609	2.01771698	1.920556287	1.998664273	1.959901093	1.951946797	1.993472705	1.988544794	1.948239927	1.968463697	2.109418527	1.954499085	1.914997504	1.977612088	1.842738371	1.876760604	2.039785207	1.923380407	2.099843306	2.050934145	1.96255552	2.046239214	1.859006268	2.021500387	1.975241586	1.843552243	1.877399836	1.949183198	2.067091155	2.046920701	1.911358546	1.869095826	1.942261361	2.009174694	2.143707382	1.988485233	1.879915366	1.932904536	2.063237416	2.034068096	1.885715607
"1552973_at"	2.754913914	3.122507163	3.122334552	3.047588986	2.799248587	2.832155329	2.737364985	2.957429613	2.760908979	2.672203437	2.883096358	2.975680688	2.941578541	2.906270022	2.726224259	2.849817415	2.576828371	2.953922508	2.948639582	2.811784572	3.116569244	3.215501469	2.714266965	2.991795644	3.222622906	2.89366045	2.984335292	3.125292887	3.354624934	2.786758663	2.994751475	2.575112214	2.81276778	2.891971501	2.889846746	2.841238924	2.797488259	2.858525239	2.843782142	3.106460819	2.893314197	2.947308927	2.840330629	3.018850939	2.964173293	3.00246772	2.923835444	3.267945904	3.007739959
"1552974_at"	1.958248004	1.900627704	2.075494806	1.942231747	1.967225337	2.024516125	1.977267722	2.023738602	2.06170907	1.7907665	2.056742479	1.740876834	1.859992738	1.923380407	1.884616932	1.862889405	2.018435947	2.035194975	1.938752305	2.019231105	2.064036558	1.987151676	1.929178245	2.005754534	1.844040698	1.922082444	1.95341211	2.046112871	1.882771136	1.862359849	1.892406404	1.799969975	1.975525849	2.082877701	1.999458055	1.9670666	1.983086265	1.848151753	1.950146682	1.765125611	1.909104482	1.943290602	1.896205623	1.928025716	1.908810881	1.893418335	1.736823634	1.938797527	1.905418711
"1552975_x_at"	2.071919619	2.332558152	2.248335573	1.933241828	2.065433359	2.077246356	2.238979112	2.201274194	2.119728673	2.186666088	2.103135902	2.074147071	2.12284955	1.894873692	2.170808383	1.999924968	2.144825067	2.473760046	2.345412511	1.971886567	2.100942784	2.1288844	1.979222363	2.181351657	2.017418377	2.087625713	2.136062039	2.290920038	2.42179486	1.907090783	1.998419471	1.979909894	1.857787729	2.185786563	2.029415774	2.106521394	2.252317815	2.320742706	2.05020882	1.838062662	1.947197169	2.287931076	1.832555264	2.097734695	2.009017822	2.062024053	1.911886241	2.227902354	2.008327573
"1552976_at"	4.108335423	4.126628008	4.147916545	4.378482336	4.344423861	4.182266839	4.22131811	4.1450955	4.077223542	4.243133241	3.983213708	3.702716703	4.213054913	4.005130566	3.892898076	4.322780398	3.864042052	3.907091286	4.054099256	4.27279458	4.316771344	4.264622671	4.222450051	4.395729843	4.256084879	4.127743931	4.142192746	4.060227656	4.310616001	3.986780623	4.250938214	3.959066413	4.154581078	3.922984258	4.041708973	4.167895811	4.253084169	4.12114224	3.941529409	3.850211556	3.984590134	3.973985562	4.328172192	4.180072147	3.988164287	4.197328827	4.556332358	4.093085005	4.512226946
"1552977_a_at"	5.176706206	5.005686204	5.520374231	4.701400032	4.966741679	4.263667066	6.23350154	5.910426119	4.929748149	4.937810989	5.11007329	5.754943282	5.763142603	5.678681765	4.727119263	5.363556774	5.779555873	4.857446634	5.15801679	5.234359506	5.2504616	5.718877826	5.971400022	5.169026188	4.475876678	5.234270287	4.583227863	5.420123676	5.488593365	5.410143625	5.438785087	5.239199549	5.77353903	5.273175064	5.456301727	4.899388574	5.27098563	4.989938456	5.36841796	5.347787483	5.096103137	5.097957942	5.779998438	4.45523073	5.209535972	5.083363994	4.812433428	5.487633169	4.766459337
"1552978_a_at"	5.581235691	5.267493129	5.760946371	5.089115433	5.832279982	4.517795654	5.788077686	6.045946763	6.027535852	5.392446682	5.010163487	6.259744468	5.55669779	6.693225189	6.74716831	6.654291976	5.949089601	5.568782274	5.379440684	5.577757565	5.627351703	5.509829003	6.206777599	7.029151248	7.387263529	6.920664293	6.355742928	5.618099766	5.807345857	7.020863156	6.730059381	6.088585758	6.190961357	6.182973829	6.893505477	5.689507581	6.566012991	5.549155448	5.950021268	6.773199407	6.764163453	5.798220792	7.047503073	5.715816054	6.839085559	5.656205614	5.744640292	4.91171358	5.382234093
"1552979_at"	2.306894432	2.466339294	2.318730637	2.34417844	2.555491634	2.262290505	2.430287098	2.282806696	2.674165068	2.499403206	2.384804685	2.301527735	2.537823519	2.375535795	2.409864352	2.27855081	2.40599755	2.277328282	2.554287554	2.385129684	2.36745648	2.312152877	2.289685288	2.237078957	2.491230933	2.497483215	2.360313666	2.870589153	2.278856844	2.446052828	2.319350646	2.540790766	2.496945126	2.304301464	2.522135893	2.245726128	2.229827082	2.339528801	2.059356395	2.635349823	2.494249036	2.385725107	2.353319908	2.221510649	2.390629472	2.371099803	2.476297757	2.348188013	2.375535795
"1552980_at"	3.73411103	3.060961422	3.256369442	2.920684573	3.253417187	2.591363839	3.635400351	3.704783794	3.355680139	3.615229414	3.087218208	3.205820531	3.809333342	3.367337327	2.963662597	2.942747386	2.911381716	3.274940159	3.285585228	3.441929642	3.151799132	2.873074285	3.225277114	3.120074652	3.700319881	3.556537492	3.112407334	4.036961548	3.039075178	3.117424573	2.970233329	3.045564944	2.974342339	3.377546098	3.41086948	3.06744152	3.199433752	3.202022925	3.256551423	3.606981718	3.264255569	2.590198262	3.047003942	3.173925102	3.278117873	3.045209777	3.407165736	3.185069187	3.187038101
"1552982_a_at"	3.366253993	2.933187269	3.335647532	3.205475659	2.888212665	2.97907153	3.328003386	3.329233402	3.515896466	2.847650852	2.973026586	2.832012682	2.890897703	2.846674909	2.70497952	2.907647369	3.169479771	3.109696815	2.848344569	3.175709031	2.867012933	3.155179679	3.165226183	3.135357838	2.906034484	3.006165423	3.041365856	3.184599634	2.943610646	3.000988339	3.162985323	2.943070361	2.928600457	3.104323599	2.911336708	3.162590144	3.102474933	3.14351805	3.032435072	2.994873344	3.008085414	3.275187823	3.180519711	2.975966368	2.978036655	2.975555015	3.097306203	3.08318918	3.137600816
"1552985_at"	2.825683617	2.98257228	2.973184829	3.942964417	3.019758431	2.901333312	2.917552055	2.911748848	3.003477607	3.123726697	3.104685898	2.751100025	3.020103802	3.220888553	3.012483614	3.080773983	2.95306174	2.691050244	2.964788924	3.219835334	3.034440437	3.133050613	2.973076143	3.124797143	2.970776256	2.806044385	2.745462848	3.283453606	3.008748453	2.741490792	2.864451543	2.819336571	3.238006134	2.922628465	2.878700892	2.893030056	3.13928299	2.958987549	3.041629467	2.771737805	2.962234485	2.690281346	3.03674667	2.896599305	2.980905096	2.85148563	3.1083586	3.349883795	3.299396598
"1552986_at"	3.380594932	3.301460392	3.349310451	4.035615598	3.030392489	5.989948829	3.163086719	3.947629775	4.757799037	3.095956289	3.805462665	3.704984365	3.370961081	3.550154765	3.24525347	3.115920266	3.888679712	3.504432434	3.638991107	3.029840452	3.424486531	3.044362636	3.373594616	3.309115224	3.31133553	3.006128671	3.206843643	3.362447526	3.113570926	3.261279096	3.130181996	3.18337043	3.269918599	2.905833502	3.279298164	3.412125514	3.232890411	3.212670947	2.897083816	3.025994936	2.945344299	2.847066372	2.91439155	3.25284328	2.908969996	3.610292522	3.763084237	4.275843978	3.576919523
"1552987_a_at"	2.187887542	2.24166333	2.214726661	2.630631248	2.061821091	2.168708563	2.120586144	2.203424763	2.167129332	2.383209259	2.408483218	2.254306834	2.180892986	2.107250817	2.141702333	2.27361111	2.248075486	2.044186909	2.234937214	2.04601729	2.017669205	1.878875071	2.042437439	2.546763975	1.972191474	2.147542596	2.065979074	2.449501971	2.309537972	2.395971472	2.400007941	2.354892969	2.248075486	2.456850064	2.111658941	2.065363289	2.103268203	2.128778662	2.035250274	2.32287645	2.26452498	2.159920513	2.173108359	2.106181876	2.083987366	2.154173415	2.003340026	1.942901248	2.11542914
"1552988_at"	2.75216634	2.278650274	3.106558945	3.712278294	2.386795281	4.116252174	3.363850072	3.104335216	2.42852199	3.280425076	3.379660377	3.630126279	3.271769163	3.652893547	3.778179236	3.213250658	3.822710476	3.507053707	2.937400436	2.827880892	2.954421383	3.013011744	2.530389962	4.32712727	3.077411913	2.957862108	3.272644078	3.483786708	2.618930072	4.238502594	2.692457377	4.028817897	2.659311995	3.468774036	2.268890282	3.190932057	2.640423823	2.716602154	2.504393104	3.354372107	2.600721357	2.900813177	2.848030854	3.862316705	2.531255042	2.731077576	2.891615671	2.318824532	2.325692972
"1552990_at"	2.519409538	2.583339882	2.650295701	2.641192312	2.487770571	2.239181076	2.297450578	2.632545666	2.53414441	2.309842058	2.395258118	2.46396667	2.715838911	2.382530993	2.49159176	2.35019375	2.552074298	2.457167349	2.460216247	2.421064164	2.595249493	2.540713736	2.411271667	2.420479841	2.462101274	2.651466093	2.327996582	2.404393075	2.281068092	2.480971251	2.650295701	2.416986302	2.623569572	2.474388576	2.20349796	2.453346161	2.60598534	2.486177894	2.429690197	2.694001545	2.432289772	2.611372338	2.51651848	2.508888337	2.486440986	2.415153334	2.559742596	2.410616587	2.459646164
"1552991_at"	2.648240992	3.191471271	2.813274445	2.864525969	2.990779425	2.673403202	2.557096012	2.921512961	2.857005267	2.710620039	2.640760077	2.877132693	2.825347134	2.458987554	2.515917777	2.668001245	2.53991213	2.936805676	2.898910739	2.690655059	2.597100172	2.312524709	2.688256951	2.697101672	2.584410319	2.523853267	3.035872922	2.753919356	2.703520972	2.678423714	2.803585301	2.831884954	2.834942346	2.464509847	2.711173031	2.585552465	2.75431683	2.711868537	2.529142285	2.854570083	2.596157037	2.803585301	2.877599201	2.802363535	2.680986702	2.712565931	2.971077393	2.602309191	3.03205012
"1552993_at"	2.266160361	2.181796393	2.11761176	2.319534379	2.079208172	2.054207183	2.216074668	2.462409144	2.325562163	2.166987297	2.169708395	2.187873847	2.206987523	2.041364937	2.137399624	2.216530946	2.147751191	2.30361823	2.16784711	2.264874809	2.191984006	2.340281407	2.074432395	2.316761735	2.452184562	2.102294755	2.250978286	2.023811669	2.219961258	2.107675155	2.168000273	2.151643341	2.099323045	2.167664762	2.18483512	2.174768947	2.110006658	2.131324878	2.187028038	2.148293674	1.937066909	2.30361823	2.137399624	2.279118168	2.207063251	2.134163756	2.200438568	2.190747625	2.2370269
"1552995_at"	4.76630856	4.890158784	4.586039197	5.271219761	4.772891684	4.420766076	4.858959524	5.064773675	5.537126144	4.629949862	4.501328728	4.281418263	4.501594788	4.570733147	4.727119263	4.708941685	4.710698217	4.767329454	4.655237799	5.071073025	4.642380046	4.473176514	4.654721412	4.725991663	4.673638058	4.719484407	4.475679713	4.821145717	5.254799408	4.767640735	4.709758467	4.675044467	4.674924533	4.628922105	4.741376585	4.706254102	4.739103912	4.805646605	4.763867419	4.767329454	4.87961693	4.829068893	4.902442137	4.741026107	4.727290717	4.988270554	5.00605341	4.680759263	4.813152509
"1552997_a_at"	3.432973395	3.392807484	3.166525128	3.122960051	3.401003443	3.184665027	3.486416565	3.545563153	3.593764271	3.25199878	3.174390835	3.040824407	3.214371412	3.187857282	3.170916	3.192714724	3.234092547	3.324744172	3.270113702	3.197092124	3.415971549	3.649610516	3.067694834	2.853765283	3.477262251	3.314606635	3.284836007	3.243089109	3.680422225	3.142303971	3.279580252	3.038554221	3.161177862	3.110582728	3.522788592	3.354099064	3.389980966	3.221988587	3.452980585	3.385166465	3.2676215	3.135336859	2.81412272	3.317299074	2.910639243	3.256546685	3.35536779	3.437756281	3.189257275
"1552998_at"	2.671008977	2.763337496	2.776822823	2.782964159	2.833228503	2.760781125	2.793862736	2.653770122	2.535625334	2.793001743	2.573974892	2.41071885	2.696063708	2.544773638	2.655000735	2.393652018	2.819438681	2.578647597	2.796117329	3.166866619	3.01231135	2.710293561	2.734039724	2.89634597	2.638594742	2.562110723	2.678674178	2.955217759	2.819810971	2.611342573	2.874360656	2.692154548	2.714222872	2.573336281	2.711173031	2.821211393	2.684414282	2.856376535	2.706353391	2.583913163	2.800221323	2.787766322	2.777650594	2.392454854	2.533539197	2.595683809	2.742130609	2.552921432	2.731601095
"1552999_a_at"	2.600083777	3.21253625	2.660573495	2.725081492	2.715629307	2.459349973	2.703832206	3.206655916	2.856234079	2.656934754	2.716085324	2.979017055	2.588862819	2.658184147	2.58341247	2.590164069	2.70942963	2.751625336	2.614907778	2.291904222	2.804329351	2.717235518	2.586534489	2.572582504	2.699482547	2.79145423	3.057078969	2.644154183	2.780090913	2.523189978	2.578799222	2.676791866	2.763508853	2.408828663	2.77800337	2.577102267	2.872365267	3.091729563	2.476615854	2.526208032	2.59233273	2.493830723	2.928360559	2.625298839	2.812008865	2.68153157	2.6661083	2.999254262	2.683703581
"1553002_at"	2.532927357	2.714889571	2.487805425	3.121897223	2.665618267	2.810845293	2.748248515	2.844375519	2.756775561	2.68600886	2.615533344	2.324493126	2.950804116	2.585877029	2.28399843	2.584176339	2.833367411	2.565056232	2.783702827	2.281394153	2.886736095	2.7182782	2.331115301	2.650131462	2.597234403	2.804975681	2.625549194	2.753168437	3.030734617	2.589032586	2.633189308	2.354596952	2.658233256	2.58776967	2.723094063	2.655771455	2.597799231	2.41654651	2.516292101	2.640418263	2.658068954	2.891878333	2.456661669	2.738115586	2.30104726	2.660135632	2.527249507	2.650188701	2.909846191
"1553003_at"	2.835473649	3.033008961	3.093372102	3.045570467	3.046050882	2.805893064	3.03867589	2.880574677	3.109480314	2.953193743	2.722826709	3.260043609	2.737099357	2.772515819	2.910867267	3.019448221	2.718308125	2.92873792	2.880166109	2.865257497	3.001236073	2.980905096	3.002875655	2.878081172	3.178270188	3.036004736	3.178343137	2.945607913	3.149723749	2.823741481	3.079139315	2.952233683	2.942109639	2.948643892	3.010116898	2.962533347	3.338961136	2.842419439	2.693705631	3.024318771	2.732888047	3.014472513	2.861417727	3.108936514	3.089085261	2.992496498	2.963820027	3.104823473	2.800655367
"1553004_at"	3.002868138	3.408204286	3.071571504	3.217438295	2.700540913	2.931154014	3.00604779	3.279319872	3.321661176	3.179745227	3.034468019	2.953721142	2.591487225	3.200969089	2.770336938	3.033936888	3.132686783	3.260680636	3.018086167	2.90326547	2.950412395	3.061505482	3.25468406	2.931641344	2.926620526	3.309269082	3.35881639	3.14318531	3.14568764	3.052900916	2.789176476	3.042079446	3.073956225	3.122999982	3.028039221	3.505117655	3.102957349	2.984646649	3.007491236	2.877726178	3.039610545	2.773612259	3.268327389	3.344707926	3.328361093	3.047067872	2.770162534	3.105188646	2.953380678
"1553006_at"	2.612341565	3.020085837	2.696154219	3.099239566	2.528701895	2.450566892	2.463391908	2.518449683	2.983111208	2.917653233	2.447746055	2.564202525	2.432042585	2.197910121	2.43069037	2.201337187	2.532728726	2.599711839	2.78634848	2.479979946	2.594714258	2.367513764	2.501357789	2.553626695	2.699482547	2.728416753	2.86677222	2.483836275	2.618930072	2.327588181	2.344142188	2.291914512	2.656900643	2.417430935	2.388062971	2.532781408	2.447942931	2.451434262	2.555536711	2.376513734	2.190467616	2.636601683	2.433691363	2.756550331	2.530597431	2.520715696	2.819134663	2.591201808	2.575692341
"1553007_a_at"	3.458232877	3.822844239	3.285330848	3.732185652	2.948860483	3.303594894	3.672262369	3.265346584	3.334898448	3.216505999	3.21053079	2.785775181	3.443522551	3.143077628	3.031762197	3.542310126	2.736866169	3.770116116	3.265346584	3.254888509	3.381872665	3.480359728	3.745313265	3.933170751	3.761165401	4.034737289	3.56696497	4.362416211	4.312397207	3.428502991	3.614677587	2.866043259	3.920935331	3.254567145	3.725949736	3.562130753	3.684220521	2.965785556	3.587860543	3.232377548	3.523834765	3.205433432	3.278378131	3.105177547	3.434825974	3.333663829	2.998556513	3.9293938	3.388408023
"1553009_s_at"	2.733549982	3.04848809	2.891030542	3.094722467	2.83452229	2.757856735	2.964393551	3.156508937	3.065269002	3.3475039	2.593565118	3.146889521	2.850289137	2.53799357	2.53524319	2.802076804	2.714294085	2.729717253	2.719774879	2.835848264	2.825075274	2.802139426	2.753554753	2.594565189	3.031172819	2.481875321	2.565847387	2.961510683	3.015770926	2.682990581	2.665357672	2.403402556	2.610535713	2.772397554	2.951304881	2.69658136	2.6787309	2.411737775	2.81891356	2.742341887	2.671802303	3.153646346	2.927482328	2.915096836	2.603253931	2.785862745	2.894821975	3.059918172	3.027523111
"1553011_at"	4.072153144	4.280674511	4.187657866	4.247885829	4.163526118	4.030406931	4.121819964	3.947585899	3.884968461	4.492136076	4.255071506	4.034603815	4.457969752	4.09412648	4.01116834	4.395954536	4.026683073	4.717629524	4.875676153	4.255960204	4.433118489	4.414118603	4.253366972	3.946293163	3.93265574	4.265996812	3.999588728	4.683109399	4.902247085	3.769794974	4.094469088	4.185573255	4.221829582	4.36962828	4.43386377	4.320854416	4.491970751	4.45957696	4.137333571	4.289274548	4.363330945	4.265073308	4.476185081	4.241358664	4.212307716	4.270751241	4.161481105	4.638007331	4.45523073
"1553013_at"	2.585819099	2.852386725	2.708716268	2.909846191	2.584802729	2.580525456	2.665340253	2.834609551	2.813208921	2.829161984	2.512619734	2.332661573	2.559351564	2.538801845	2.673326528	2.536628232	2.809131911	2.648217409	2.80261242	2.689435795	2.652683483	2.661943073	2.965531956	2.420929634	2.826967504	2.564438708	2.544825621	2.687247327	2.763280617	2.481965332	2.536195665	2.545894132	2.639852168	2.591440275	2.644790474	2.700694654	2.596485352	2.647560152	2.512505433	2.586256401	2.604458306	2.529027466	2.647560152	2.68600886	2.669613978	2.612645164	2.958558773	2.914602861	2.911780567
"1553015_a_at"	5.667518869	5.589016444	5.360232696	5.540493895	5.691079179	6.428823615	5.200109177	6.541045938	6.701682198	5.129943917	4.760271376	4.749779725	5.097235559	4.88175862	4.527160436	4.801317703	4.9703448	4.756773736	4.628104597	4.859741317	4.979609591	5.251950507	4.819305315	4.701125548	4.63927372	4.717594145	4.661176176	5.205385683	4.825041999	4.755997524	4.68327274	4.649612364	4.764887309	4.955538489	4.988939886	4.776254302	4.732983893	4.749909762	4.637131426	4.937885893	5.122021892	4.978541165	5.080367347	4.998364099	4.690559484	4.523559594	4.879771728	5.102510863	4.59986807
"1553016_at"	3.338974466	3.682662931	3.189434816	3.622761667	3.255757301	3.264723848	3.257047691	3.284340865	3.585533131	3.299751335	3.376984086	3.086716424	3.182759865	3.117529807	3.081874294	3.423289574	3.436497609	2.920641874	3.105317087	3.346758409	3.056582326	3.606057949	3.477858771	3.346749932	3.007211641	3.485055524	3.38618557	3.130985419	3.035537335	3.13372013	3.345236533	3.187803747	3.369226049	2.971030166	3.512041355	3.105781788	3.512504722	3.328600651	3.1392137	3.303841634	3.204893812	3.632593414	3.482064664	3.383632151	3.259582759	3.176999437	3.337019228	2.961930488	3.001104588
"1553019_at"	4.623555031	4.722529847	4.641207113	4.834402079	4.674765501	4.235850664	4.696885533	4.753795156	4.652953439	4.799950731	4.614131411	4.280736594	4.384960338	4.426324603	4.488261348	4.456158704	4.37962502	4.559271291	4.566374418	4.761715805	4.55427371	4.651526657	4.720919863	4.408136171	4.605656134	4.606865291	4.885756459	4.783210778	4.957469169	4.421955249	4.475397519	4.91933073	4.58139044	4.493117594	4.651423601	4.25262353	4.696098606	4.605656134	4.83734132	4.757014884	4.886191362	5.010243721	4.946900675	4.721186113	4.647413829	4.659115248	4.654904473	4.551083196	4.358033649
"1553020_at"	2.915897377	3.182701685	2.923941936	3.577462116	2.60318426	3.350760577	3.005885841	3.279589215	3.218614511	2.918296185	3.258073262	3.09407859	3.069386731	2.746338144	2.852101469	2.780592468	2.910378757	3.203376036	3.058526645	2.924127381	3.203412355	3.13152146	3.157197946	3.159463959	3.232805444	3.039688795	2.967558186	3.09083158	3.154247879	2.823804746	2.920977286	3.036453122	3.041871865	2.759888776	3.187408974	3.093386914	3.25109728	3.18152825	3.040270925	3.090255068	3.006323107	3.060520629	3.07014065	3.681800569	2.959992984	3.160276237	3.160467	3.540214039	3.265715535
"1553021_s_at"	2.975996792	2.980513295	3.034371394	3.56951186	3.092904816	2.974975536	3.098940764	3.225621508	3.456873541	2.941856178	2.994822698	3.32095022	3.202887833	3.110749229	3.107957092	3.361697649	3.096249237	2.526460854	2.743471117	3.0923222	3.276687125	3.347732141	2.955736226	2.985622509	3.184462721	3.329028327	2.981763662	2.975315482	3.127830027	3.117031527	3.210800182	2.876403048	3.041886023	3.436301025	3.27972546	3.077768035	2.984754896	3.023053419	3.071646743	3.256584069	3.045947842	2.992977115	3.420355046	2.882486653	2.988975942	3.199677206	3.030900148	2.858736296	2.914141153
"1553022_at"	2.344706487	2.284545702	2.190390214	2.311853344	2.363309691	2.126533881	2.30520065	2.289069943	2.224159954	2.131340482	2.323210404	2.319927719	2.338616412	2.207627966	2.286674014	2.030094006	2.230989777	2.321825055	2.30532826	2.43623943	2.58181079	2.492260507	2.166042061	2.198239925	2.112603637	2.151155042	2.355363705	2.335933821	2.362248529	2.427607532	2.101648871	2.190552027	2.253337216	2.293442857	2.238488508	2.120126093	2.311018659	2.239929454	2.209978999	2.184945767	2.074631025	2.375969934	2.271946774	2.178312808	2.366329053	2.470224944	2.306403834	2.127859377	2.158136803
"1553023_a_at"	3.020213899	3.181060335	3.153917691	3.445305779	3.082272739	3.090318488	3.410515375	3.338428247	3.269918599	3.220461674	3.130156088	2.940784361	3.208413974	3.253635596	2.806601738	2.811803183	3.134689311	2.955655193	2.926974155	3.294110919	3.348591115	3.16482063	3.162633107	3.241543613	2.951544168	3.479013257	3.042204389	3.495686649	3.191044496	3.051327251	3.157890152	3.062903837	3.176467107	3.40118567	3.018745895	2.829622377	3.130156088	2.832838122	3.160622909	2.8289169	3.024718088	3.073366005	3.167367238	2.765897699	3.012247326	3.287533411	3.308064241	3.438283281	2.820619103
"1553024_at"	2.350496197	2.098770157	1.885278873	2.125743387	2.25925976	1.990140915	2.058290675	2.171510733	2.252951001	2.071296304	2.084602214	2.011416578	2.170306653	1.897825843	2.219862432	1.921873692	2.106146552	2.329071255	2.067263366	2.166319471	1.981469099	2.091244083	2.050747484	2.14313437	1.92236464	2.234570144	2.191416462	2.078154034	1.981242871	2.234268156	2.197745609	2.060270139	2.184463191	2.113284496	2.411267137	2.058457277	2.11960918	1.981725105	2.076756714	2.166805245	2.1308899	2.008729524	2.156249322	1.977998731	2.118499977	2.125499302	2.155156182	1.997357498	2.099544532
"1553025_at"	2.931055611	2.833086225	2.406304835	2.686280642	2.651782483	2.594384161	2.607052922	2.934172848	2.799115801	2.662261513	2.465741306	2.425201197	2.767065423	2.558350309	2.576709503	2.686280642	2.273040052	2.780592468	2.781277524	2.684083819	2.589465771	2.650124937	2.733617727	2.673172666	2.697462022	2.593569045	2.432463198	3.255233068	2.874214702	2.582275019	2.698779054	2.647566278	2.605275398	2.574697802	2.849047097	2.962208256	2.486004973	2.96739336	2.382224759	2.613828779	2.753818178	2.980649583	2.771122584	3.142870353	2.49094164	2.938697658	2.77501433	2.740498911	2.696220394
"1553027_a_at"	3.09380164	3.177356998	3.79838245	3.385212827	3.627862828	3.467026373	3.243393907	6.199998032	3.700197648	3.073138529	3.60934142	3.666791926	3.425236221	3.347529257	3.616139375	3.880863062	3.670781127	3.309692232	3.434264979	3.330252018	3.542718846	3.435364989	3.193042791	3.346353268	3.119575662	3.204446404	3.397171314	3.227592247	3.727382632	3.408245847	3.087968871	3.062903837	3.715223307	3.728114004	3.369069275	3.307156756	3.190862818	3.061653878	3.167171435	3.834871127	3.407229748	3.415092917	3.194753953	3.330632154	3.252406767	3.525918393	3.707010178	2.935951818	3.028880375
"1553028_at"	2.850458235	2.920353689	2.780461155	2.725712787	2.682674597	2.51651848	2.930052736	2.935160609	2.777259408	2.880670558	2.568068282	2.621838576	2.786762625	2.596026408	2.909370654	2.654086695	2.349562734	2.72217941	2.706528749	2.655405866	2.545052814	2.79591161	2.723698463	2.766538083	2.699482547	2.904417049	2.865376621	2.992280408	2.735635607	2.872803768	2.830540824	2.768531532	3.027650272	2.819134663	2.864332786	2.829304913	2.85435438	2.692201348	2.670211451	3.079325956	2.948479877	2.79591161	2.8935551	2.756245575	2.906216572	2.662173726	2.856500314	2.740403048	2.62845969
"1553030_a_at"	4.018888734	3.837501656	4.467661264	3.926789521	3.568577763	3.762971305	4.625558011	3.700441524	4.132448461	4.536767808	4.577582944	5.226591134	4.634280957	4.838871161	3.988167705	4.519962857	4.935774123	4.589160586	4.492373486	4.175124133	4.498195485	4.74210409	4.21439704	4.377778846	3.667568637	3.936165235	3.479125713	4.661135451	4.071296684	4.77822816	4.578688881	4.627188377	4.618990082	4.617765361	4.42702959	4.173435727	4.313141229	4.191963889	4.489008086	5.004245473	4.615319704	4.601334146	4.355550418	4.119764647	4.357934586	4.498208243	4.474151065	3.526572332	3.681068276
[truncated: 32,225,583 more chars]
