# Supplementary material for: Integrated Bioinformatics Analysis of Master Regulators in Anaplastic Thyroid Carcinoma
Source: Biomed Res Int. 2019 Apr 28;2019:9734576. doi: 10.1155/2019/9734576 (PMC6512074; doi:10.1155/2019/9734576)
Supplement: Supplementary Materials — The tables with the full list of detected genes in each dataset along with their intensities, the fold changes, and the P values were uploaded in Supplementary Materials. Moreover, the Relative Log Expression (RLE) plots of GSE33630, GSE29265, and GSE65144 were also conducted and uploaded (See Figures S1–S3 in the Supplementary Materials for comprehensive image analysis). [file 9734576.f1.zip › GSE33630.xlsx]

## Sheet: ATC VS NT
ID	adj.P.Val	P.Value	t	B	logFC	Gene.symbol	Gene.title
242881_x_at	8.19e-32	1.5e-36	29.984	72.431	5.29522	DUXAP10	double homeobox A pseudogene 10
235629_at	3.99e-31	1.46e-35	28.7325	70.269	5.50733
1557527_at	8.29e-31	4.55e-35	28.126	69.1873	3.1576
205499_at	1.56e-30	1.14e-34	27.6429	68.3094	4.23846	SRPX2	sushi repeat containing protein, X-linked 2
1555778_a_at	9.02e-29	8.25e-33	25.4869	64.2013	5.8325	POSTN	periostin
209955_s_at	1.81e-28	2.24e-32	25.0039	63.2362	3.94647	FAP	fibroblast activation protein alpha
204623_at	1.81e-28	2.31e-32	-24.9898	63.2077	-6.03795	TFF3	trefoil factor 3
219529_at	1.37e-27	2e-31	-23.9747	61.121	-6.31279	CLIC3	chloride intracellular channel 3
210342_s_at	2.17e-27	3.57e-31	-23.7085	60.5604	-7.31496	TPO	thyroid peroxidase
212012_at	2.5e-26	4.58e-30	22.563	58.0823	3.32238	PXDN	peroxidasin
221729_at	4.17e-26	8.39e-30	22.2975	57.4922	3.45603	COL5A2	collagen type V alpha 2 chain
232424_at	7.98e-26	1.94e-29	-21.9337	56.6736	-5.23092	PRDM16	PR/SET domain 16
225681_at	7.98e-26	1.98e-29	21.9254	56.6548	4.59634	CTHRC1	collagen triple helix repeat containing 1
228481_at	7.98e-26	2.04e-29	21.9124	56.6252	3.20568
214702_at	8.71e-26	2.4e-29	21.8436	56.4691	5.10425	FN1	fibronectin 1
229479_at	8.71e-26	2.6e-29	21.8089	56.39	4.45982
235561_at	8.71e-26	2.71e-29	-21.7913	56.35	-5.12938	TXNL1	thioredoxin like 1
226777_at	1.07e-25	3.71e-29	21.6565	56.0419	4.68853	ADAM12	ADAM metallopeptidase domain 12
209380_s_at	1.07e-25	3.72e-29	21.6555	56.0397	1.54613	ABCC5	ATP binding cassette subfamily C member 5
1557107_at	2.11e-25	7.7e-29	-21.3476	55.3299	-5.96539	SLC26A4-AS1	SLC26A4 antisense RNA 1
230351_at	2.11e-25	8.11e-29	-21.3257	55.279	-2.99923	FGF14-AS2	FGF14 antisense RNA 2
213943_at	3.19e-25	1.28e-28	21.1332	54.8306	3.62878	TWIST1	twist family bHLH transcription factor 1
213540_at	5.97e-25	2.57e-28	-20.8441	54.1503	-2.45652	HSD17B8	hydroxysteroid 17-beta dehydrogenase 8
229177_at	5.97e-25	2.62e-28	-20.8366	54.1327	-5.62037	C16orf89	chromosome 16 open reading frame 89
239183_at	7.1e-25	3.25e-28	-20.7483	53.9233	-3.76855	ANGPTL1	angiopoietin like 1
219727_at	9.16e-25	4.35e-28	-20.6277	53.6362	-5.74088	DUOX2	dual oxidase 2
201562_s_at	9.17e-25	4.53e-28	-20.6114	53.5972	-3.73442	SORD	sorbitol dehydrogenase
226997_at	1.23e-24	6.32e-28	20.4754	53.2716	2.68916	ADAMTS12	ADAM metallopeptidase with thrombospondin type 1 motif 12
202952_s_at	1.77e-24	9.4e-28	20.3141	52.8829	3.30425	ADAM12	ADAM metallopeptidase domain 12
223075_s_at	2.84e-24	1.56e-27	-20.1092	52.3856	-5.06447	AIF1L	allograft inflammatory factor 1 like
229168_at	3.59e-24	2.07e-27	-19.9966	52.1104	-3.71561	COL23A1	collagen type XXIII alpha 1 chain
227081_at	3.59e-24	2.1e-27	-19.9902	52.0948	-3.89044	DNALI1	dynein axonemal light intermediate chain 1
210039_s_at	3.78e-24	2.28e-27	-19.9568	52.013	-2.68822	PRKCQ	protein kinase C theta
223623_at	3.82e-24	2.37e-27	-19.9412	51.9747	-6.50214	C2orf40	chromosome 2 open reading frame 40
238178_at	3.84e-24	2.46e-27	-19.9268	51.9393	-4.57104
232458_at	5.02e-24	3.31e-27	19.8088	51.649	4.87915	COL3A1	collagen type III alpha 1 chain
214701_s_at	6.33e-24	4.29e-27	19.706	51.3949	4.16617	FN1	fibronectin 1
229778_at	6.93e-24	4.82e-27	-19.6597	51.28	-5.47515	SPX	spexin hormone
229490_s_at	6.96e-24	4.97e-27	19.6477	51.2503	3.44269
204619_s_at	1.07e-23	7.84e-27	19.468	50.8023	4.33518	VCAN	versican
210809_s_at	1.12e-23	8.62e-27	19.4307	50.709	5.28722	POSTN	periostin
240652_at	1.12e-23	8.74e-27	19.4253	50.6955	1.66778
229032_at	1.12e-23	8.95e-27	-19.4158	50.6717	-3.73363	WSCD2	WSC domain containing 2
204620_s_at	1.12e-23	8.99e-27	19.4142	50.6677	4.22785	VCAN	versican
244008_at	1.12e-23	9.23e-27	-19.404	50.6421	-3.02914	PARP8	poly(ADP-ribose) polymerase family member 8
203685_at	1.31e-23	1.1e-26	-19.3344	50.4673	-3.87702	BCL2	BCL2, apoptosis regulator
202998_s_at	1.56e-23	1.34e-26	19.2571	50.2724	3.95402	LOXL2	lysyl oxidase like 2
221730_at	2.3e-23	2.02e-26	19.0998	49.8742	3.55954	COL5A2	collagen type V alpha 2 chain
242883_at	2.49e-23	2.23e-26	-19.0609	49.7754	-3.68954	OTOS	otospiralin
212226_s_at	2.91e-23	2.7e-26	-18.987	49.5871	-3.66102	PLPP3	phospholipid phosphatase 3
214735_at	2.91e-23	2.75e-26	-18.9802	49.5698	-4.50812	IPCEF1	interaction protein for cytohesin exchange factors 1
226311_at	2.91e-23	2.81e-26	18.9716	49.5479	3.55524	ADAMTS2	ADAM metallopeptidase with thrombospondin type 1 motif 2
211571_s_at	2.91e-23	2.82e-26	18.9708	49.5458	4.39781	VCAN	versican
230782_at	2.93e-23	2.89e-26	-18.9603	49.519	-4.6785	SORD	sorbitol dehydrogenase
209355_s_at	3.16e-23	3.17e-26	-18.9248	49.4282	-4.30846	PLPP3	phospholipid phosphatase 3
235955_at	3.34e-23	3.43e-26	-18.8954	49.3532	-3.07765	MARVELD2	MARVEL domain containing 2
236114_at	4.08e-23	4.25e-26	18.8127	49.141	2.38765
1554648_a_at	4.65e-23	4.94e-26	-18.7556	48.9941	-3.37311	DUOXA1	dual oxidase maturation factor 1
37892_at	4.71e-23	5.09e-26	18.7441	48.9644	4.82715	COL11A1	collagen type XI alpha 1 chain
1554007_at	4.84e-23	5.32e-26	-18.7272	48.9209	-4.59106
205350_at	5.35e-23	5.97e-26	-18.6829	48.8065	-4.57901	CRABP1	cellular retinoic acid binding protein 1
215646_s_at	6.44e-23	7.3e-26	18.6065	48.6088	4.70739	VCAN	versican
210038_at	7.03e-23	8.1e-26	-18.5669	48.5061	-2.87636	PRKCQ	protein kinase C theta
223325_at	7.2e-23	8.42e-26	-18.5522	48.4679	-1.11901	TXNDC11	thioredoxin domain containing 11
206025_s_at	7.43e-23	8.87e-26	18.5329	48.4177	3.66864	TNFAIP6	TNF alpha induced protein 6
206026_s_at	7.43e-23	8.97e-26	18.5286	48.4064	4.28837	TNFAIP6	TNF alpha induced protein 6
221731_x_at	7.99e-23	9.79e-26	18.4952	48.3196	4.296	VCAN	versican
237083_at	9.45e-23	1.18e-25	-18.4263	48.14	-2.93035
201438_at	1.13e-22	1.42e-25	18.3545	47.9521	2.95672	COL6A3	collagen type VI alpha 3 chain
203029_s_at	1.47e-22	1.88e-25	-18.2505	47.6792	-3.16138	PTPRN2	protein tyrosine phosphatase, receptor type N2
205221_at	1.61e-22	2.09e-25	-18.2097	47.5717	-4.0066	HGD	homogentisate 1,2-dioxygenase
212464_s_at	1.91e-22	2.54e-25	18.1377	47.3818	3.95977	FN1	fibronectin 1
244572_at	1.91e-22	2.55e-25	-18.1363	47.3781	-3.5913	KY	kyphoscoliosis peptidase
204985_s_at	1.91e-22	2.58e-25	-18.1315	47.3655	-2.08854	TRAPPC6A	trafficking protein particle complex 6A
211276_at	1.96e-22	2.69e-25	-18.1154	47.3229	-4.8701	TCEAL2	transcription elongation factor A like 2
209368_at	2.18e-22	3.03e-25	-18.0714	47.2064	-3.19329	EPHX2	epoxide hydrolase 2
229636_at	2.37e-22	3.34e-25	-18.0357	47.1117	-1.84054	CYB561D2	cytochrome b561 family member D2
209469_at	2.61e-22	3.72e-25	-17.9955	47.005	-4.78909	GPM6A	glycoprotein M6A
230281_at	2.72e-22	3.94e-25	-17.9747	46.9496	-2.8618	C16orf46	chromosome 16 open reading frame 46
205413_at	2.8e-22	4.09e-25	-17.9602	46.9111	-5.70144	MPPED2	metallophosphoesterase domain containing 2
230863_at	2.95e-22	4.37e-25	-17.9357	46.8459	-5.08266	LRP2	LDL receptor related protein 2
211924_s_at	2.98e-22	4.47e-25	17.9279	46.8249	3.052	PLAUR	plasminogen activator, urokinase receptor
209470_s_at	3.83e-22	5.81e-25	-17.8307	46.5653	-4.67119	GPM6A	glycoprotein M6A
229218_at	3.94e-22	6.06e-25	17.8153	46.5242	4.42061	COL1A2	collagen type I alpha 2 chain
229687_s_at	4.08e-22	6.34e-25	-17.7984	46.4789	-3.71946	PRDM11	PR/SET domain 11
212230_at	4.13e-22	6.49e-25	-17.7899	46.456	-3.45122	PLPP3	phospholipid phosphatase 3
239598_s_at	4.93e-22	7.87e-25	-17.7192	46.2662	-2.74006	LPCAT2	lysophosphatidylcholine acyltransferase 2
218332_at	4.93e-22	7.94e-25	-17.716	46.2576	-4.69354	BEX1	brain expressed X-linked 1
218865_at	5.44e-22	8.86e-25	-17.6759	46.1497	-3.27371	42795	mitochondrial amidoxime reducing component 1
219049_at	6.27e-22	1.03e-24	-17.6203	45.9996	-3.42246	CSGALNACT1	chondroitin sulfate N-acetylgalactosaminyltransferase 1
201563_at	7.79e-22	1.31e-24	-17.5334	45.7646	-3.82099	SORD	sorbitol dehydrogenase
204753_s_at	7.79e-22	1.31e-24	-17.5328	45.7631	-4.23522	HLF	HLF, PAR bZIP transcription factor
205542_at	1.01e-21	1.72e-24	17.4335	45.4934	3.81237	STEAP1	six transmembrane epithelial antigen of the prostate 1
206529_x_at	1.07e-21	1.84e-24	-17.409	45.4265	-6.35415	SLC26A4	solute carrier family 26 member 4
219368_at	1.12e-21	1.94e-24	-17.3897	45.3739	-3.44587	NAP1L2	nucleosome assembly protein 1 like 2
210055_at	1.37e-21	2.41e-24	-17.3128	45.1638	-6.68475	TSHR	thyroid stimulating hormone receptor
242028_at	1.41e-21	2.5e-24	-17.2989	45.126	-2.5578	ZNF709	zinc finger protein 709
229538_s_at	1.47e-21	2.64e-24	17.2789	45.0711	2.35487	IQGAP3	IQ motif containing GTPase activating protein 3
227889_at	1.66e-21	3e-24	-17.2334	44.9463	-3.56744	LPCAT2	lysophosphatidylcholine acyltransferase 2
229802_at	1.78e-21	3.28e-24	17.2016	44.8592	4.06156	WISP1	WNT1 inducible signaling pathway protein 1
209293_x_at	1.78e-21	3.3e-24	-17.1992	44.8524	-3.45676	ID4	inhibitor of DNA binding 4, HLH protein
239765_at	1.78e-21	3.31e-24	-17.1977	44.8483	-3.39729	CPEB3	cytoplasmic polyadenylation element binding protein 3
212224_at	2.14e-21	4.03e-24	-17.1275	44.6551	-4.07886	ALDH1A1	aldehyde dehydrogenase 1 family member A1
238584_at	2.28e-21	4.34e-24	-17.1007	44.5812	-3.90284	IQCA1	IQ motif containing with AAA domain 1
204475_at	2.29e-21	4.4e-24	17.0955	44.5669	5.76164	MMP1	matrix metallopeptidase 1
222901_s_at	2.68e-21	5.19e-24	-17.0365	44.4039	-3.41677	KCNJ16	potassium voltage-gated channel subfamily J member 16
1570289_at	2.73e-21	5.34e-24	-17.0265	44.3762	-4.16692	LOC646736	uncharacterized LOC646736
210495_x_at	2.77e-21	5.47e-24	17.0181	44.353	3.58879	FN1	fibronectin 1
205200_at	2.82e-21	5.63e-24	-17.0078	44.3242	-3.00352	EXOSC7///CLEC3B	exosome component 7///C-type lectin domain family 3 member B
242546_at	2.9e-21	5.83e-24	16.9957	44.2907	3.65978	LINC01296///DUXAP10	long intergenic non-protein coding RNA 1296///double homeobox A pseudogene 10
212489_at	2.95e-21	5.98e-24	16.9863	44.2647	3.33814	COL5A1	collagen type V alpha 1 chain
220108_at	2.97e-21	6.09e-24	-16.98	44.2472	-3.69575	GNA14	G protein subunit alpha 14
224339_s_at	3.46e-21	7.15e-24	-16.923	44.0889	-3.61253	ANGPTL1	angiopoietin like 1
240574_at	3.87e-21	8.06e-24	-16.8801	43.9696	-2.87128	DNAJC3-AS1	DNAJC3 antisense RNA 1 (head to head)
227174_at	3.97e-21	8.35e-24	-16.8676	43.9349	-6.28059	WDR72	WD repeat domain 72
216442_x_at	4.38e-21	9.33e-24	16.8282	43.825	3.61136	FN1	fibronectin 1
1560834_a_at	4.38e-21	9.36e-24	-16.8271	43.8217	-2.81822	RMST	rhabdomyosarcoma 2 associated transcript (non-protein coding)
231766_s_at	4.86e-21	1.05e-23	16.7873	43.7105	3.4799	COL12A1	collagen type XII alpha 1 chain
204754_at	5.61e-21	1.22e-23	-16.7331	43.559	-3.44473	HLF	HLF, PAR bZIP transcription factor
213195_at	5.71e-21	1.25e-23	-16.7239	43.5331	-2.44003	LYRM9	LYR motif containing 9
208636_at	6.02e-21	1.33e-23	16.7026	43.4733	2.50437	ACTN1	actinin alpha 1
206457_s_at	6.09e-21	1.36e-23	-16.6954	43.4531	-7.27907	DIO1	deiodinase, iodothyronine type I
237058_x_at	6.55e-21	1.47e-23	-16.6672	43.374	-4.35	SLC6A13	solute carrier family 6 member 13
203030_s_at	6.99e-21	1.58e-23	-16.6415	43.3017	-2.1803	PTPRN2	protein tyrosine phosphatase, receptor type N2
219597_s_at	7.26e-21	1.66e-23	-16.6251	43.2555	-3.74506	DUOX1	dual oxidase 1
1559394_a_at	7.35e-21	1.69e-23	16.6182	43.2361	2.12841
209292_at	7.84e-21	1.82e-23	-16.5928	43.1645	-6.19251	ID4	inhibitor of DNA binding 4, HLH protein
226599_at	7.88e-21	1.85e-23	-16.588	43.1509	-2.7638	FHDC1	FH2 domain containing 1
212013_at	8.11e-21	1.91e-23	16.5753	43.1152	2.74627	PXDN	peroxidasin
230958_s_at	9.1e-21	2.18e-23	-16.53	42.9871	-3.57165
1553998_at	9.1e-21	2.18e-23	-16.5295	42.9858	-2.15828	DMRTC1B///DMRTC1	DMRT like family C1B///DMRT like family C1
203325_s_at	1.01e-20	2.43e-23	16.492	42.8796	3.36894	COL5A1	collagen type V alpha 1 chain
236358_at	1.03e-20	2.5e-23	-16.4814	42.8495	-2.20551
204288_s_at	1.07e-20	2.63e-23	-16.4643	42.8011	-4.84398	SORBS2	sorbin and SH3 domain containing 2
202730_s_at	1.07e-20	2.64e-23	-16.4631	42.7978	-2.52654	MIR4680///PDCD4	microRNA 4680///programmed cell death 4 (neoplastic transformation inhibitor)
229930_at	1.07e-20	2.66e-23	-16.4597	42.7882	-2.69413	LINC01315	long intergenic non-protein coding RNA 1315
222520_s_at	1.32e-20	3.31e-23	-16.3837	42.5725	-2.336	IFT57	intraflagellar transport 57
213651_at	1.35e-20	3.4e-23	-16.3743	42.5456	-2.52451	INPP5J	inositol polyphosphate-5-phosphatase J
204718_at	1.37e-20	3.48e-23	-16.3665	42.5234	-2.12569	EPHB6	EPH receptor B6
203699_s_at	1.41e-20	3.61e-23	-16.354	42.4877	-4.68098	DIO2	deiodinase, iodothyronine, type II
206517_at	1.48e-20	3.81e-23	-16.3349	42.4335	-3.55293	CDH16	cadherin 16
228806_at	1.51e-20	3.93e-23	-16.3242	42.4029	-3.38812	RORC	RAR related orphan receptor C
207447_s_at	1.51e-20	3.94e-23	-16.3235	42.4008	-4.56601	MGAT4C	MGAT4 family member C
210845_s_at	1.71e-20	4.5e-23	16.2776	42.2699	3.60482	PLAUR	plasminogen activator, urokinase receptor
1558487_a_at	1.71e-20	4.55e-23	-16.2739	42.2594	-2.91775	TMED4	transmembrane p24 trafficking protein 4
215442_s_at	1.86e-20	4.98e-23	-16.2424	42.1693	-5.9803	TSHR	thyroid stimulating hormone receptor
202052_s_at	1.86e-20	5.01e-23	16.2403	42.1631	2.18432	RAI14	retinoic acid induced 14
208637_x_at	1.87e-20	5.06e-23	16.2369	42.1536	2.52818	ACTN1	actinin alpha 1
225182_at	1.97e-20	5.36e-23	-16.217	42.0966	-2.28709	TMEM50B	transmembrane protein 50B
201105_at	2.13e-20	5.83e-23	16.188	42.0134	2.8446	LGALS1	galectin 1
231882_at	2.13e-20	5.89e-23	16.1842	42.0025	3.04678
225728_at	2.18e-20	6.06e-23	-16.1746	41.9749	-4.85927	SORBS2	sorbin and SH3 domain containing 2
230031_at	2.21e-20	6.23e-23	-16.1653	41.9482	-2.58214	HSPA5	heat shock protein family A (Hsp70) member 5
218473_s_at	2.21e-20	6.23e-23	16.1652	41.9479	1.80946	COLGALT1	collagen beta(1-O)galactosyltransferase 1
209504_s_at	2.28e-20	6.46e-23	-16.1526	41.9119	-3.39211	PLEKHB1	pleckstrin homology domain containing B1
203812_at	2.41e-20	6.88e-23	-16.131	41.8497	-2.14467	SLIT3	slit guidance ligand 3
238805_at	2.48e-20	7.11e-23	-16.1194	41.8165	-3.63009	HSPB2-C11orf52///C11orf52///HSPB2	HSPB2-C11orf52 readthrough (NMD candidate)///chromosome 11 open reading frame 52///heat shock protein family B (small) member 2
239296_at	2.5e-20	7.22e-23	16.1145	41.8023	2.90491
205353_s_at	2.52e-20	7.34e-23	-16.1087	41.7855	-2.31062	PEBP1	phosphatidylethanolamine binding protein 1
205710_at	2.57e-20	7.52e-23	-16.1002	41.761	-4.4841	LRP2	LDL receptor related protein 2
211941_s_at	2.63e-20	7.75e-23	-16.0899	41.7316	-2.33317	PEBP1	phosphatidylethanolamine binding protein 1
214981_at	2.63e-20	7.79e-23	16.088	41.7261	1.25845	POSTN	periostin
205051_s_at	2.63e-20	7.86e-23	-16.0853	41.7184	-4.19847	KIT	KIT proto-oncogene receptor tyrosine kinase
1562194_at	2.72e-20	8.17e-23	16.0718	41.6794	2.34105
204755_x_at	2.91e-20	8.79e-23	-16.0467	41.6069	-3.63601	HLF	HLF, PAR bZIP transcription factor
209068_at	3.58e-20	1.09e-22	-15.9742	41.3974	-1.67683	HNRNPDL	heterogeneous nuclear ribonucleoprotein D like
204487_s_at	3.67e-20	1.12e-22	-15.963	41.3651	-2.32434	KCNQ1	potassium voltage-gated channel subfamily Q member 1
235556_at	3.69e-20	1.13e-22	-15.9596	41.3553	-2.06973	CREBRF	CREB3 regulatory factor
236655_at	3.73e-20	1.15e-22	-15.9535	41.3376	-2.34876	TPD52	tumor protein D52
228390_at	3.95e-20	1.23e-22	-15.9325	41.2766	-2.395	RAB30	RAB30, member RAS oncogene family
208873_s_at	4.24e-20	1.33e-22	-15.9062	41.2004	-2.13133	REEP5	receptor accessory protein 5
213308_at	4.26e-20	1.34e-22	-15.9024	41.1895	-3.77158	SHANK2	SH3 and multiple ankyrin repeat domains 2
240236_at	4.3e-20	1.36e-22	-15.8972	41.1744	-4.05072	STXBP5L	syntaxin binding protein 5 like
219479_at	4.71e-20	1.5e-22	15.8643	41.0786	1.94253	KDELC1	KDEL motif containing 1
217427_s_at	4.95e-20	1.58e-22	-15.8453	41.0236	-2.74873	HIRA	histone cell cycle regulator
225878_at	5.9e-20	1.9e-22	15.7841	40.8452	1.56759	KIF1B	kinesin family member 1B
201920_at	5.96e-20	1.93e-22	15.7782	40.828	2.94871	SLC20A1	solute carrier family 20 member 1
218584_at	5.98e-20	1.95e-22	-15.7753	40.8195	-1.84962	TCTN1	tectonic family member 1
227719_at	6.25e-20	2.06e-22	-15.7568	40.7654	-4.04776	SMAD9	SMAD family member 9
231773_at	6.25e-20	2.06e-22	-15.7567	40.7653	-3.53902	ANGPTL1	angiopoietin like 1
226933_s_at	6.26e-20	2.08e-22	-15.7533	40.7553	-4.51813	ID4	inhibitor of DNA binding 4, HLH protein
224367_at	6.26e-20	2.08e-22	-15.7526	40.7531	-4.65818	BEX2	brain expressed X-linked 2
202744_at	6.76e-20	2.26e-22	-15.7243	40.6705	-2.11767	SLC20A2	solute carrier family 20 member 2
231944_at	7.2e-20	2.43e-22	-15.6997	40.5985	-2.53534	ERO1B	endoplasmic reticulum oxidoreductase 1 beta
205579_at	7.2e-20	2.44e-22	15.6992	40.5971	2.7252	HRH1	histamine receptor H1
213900_at	7.28e-20	2.48e-22	-15.6938	40.5812	-4.26103	FAM189A2	family with sequence similarity 189 member A2
218858_at	7.32e-20	2.5e-22	-15.6903	40.5711	-4.13277	DEPTOR	DEP domain containing MTOR-interacting protein
214745_at	7.64e-20	2.63e-22	-15.6736	40.522	-2.66829	PLCH1	phospholipase C eta 1
202404_s_at	7.64e-20	2.64e-22	15.6722	40.518	3.51739	COL1A2	collagen type I alpha 2 chain
223412_at	7.64e-20	2.66e-22	-15.6704	40.5125	-2.44663	KBTBD7	kelch repeat and BTB domain containing 7
224976_at	7.69e-20	2.7e-22	-15.665	40.4968	-3.10782	NFIA	nuclear factor I A
224970_at	7.69e-20	2.7e-22	-15.6647	40.4961	-2.87749	NFIA	nuclear factor I A
230093_at	7.87e-20	2.78e-22	-15.6552	40.4681	-3.04741	RSPH1	radial spoke head 1 homolog
227293_at	8.29e-20	2.94e-22	-15.6357	40.4108	-1.72644	FIP1L1	factor interacting with PAPOLA and CPSF1
1552619_a_at	8.5e-20	3.03e-22	15.6256	40.3812	3.93108	ANLN	anillin actin binding protein
222171_s_at	8.89e-20	3.19e-22	-15.6088	40.3319	-2.88	PKNOX2	PBX/knotted 1 homeobox 2
220161_s_at	8.91e-20	3.21e-22	-15.6065	40.325	-4.68109	EPB41L4B	erythrocyte membrane protein band 4.1 like 4B
203911_at	8.95e-20	3.24e-22	-15.6029	40.3146	-3.86215	RAP1GAP	RAP1 GTPase activating protein
204793_at	9.1e-20	3.32e-22	-15.5946	40.2902	-3.60939	GPRASP1	G protein-coupled receptor associated sorting protein 1
210825_s_at	9.1e-20	3.33e-22	-15.5941	40.2888	-1.88611	PEBP1	phosphatidylethanolamine binding protein 1
221539_at	9.1e-20	3.35e-22	15.5915	40.281	2.70697	EIF4EBP1	eukaryotic translation initiation factor 4E binding protein 1
238043_at	9.1e-20	3.36e-22	-15.5907	40.2786	-1.79526	ARID1B	AT-rich interaction domain 1B
206068_s_at	9.4e-20	3.5e-22	-15.5769	40.2379	-3.70878	ACADL	acyl-CoA dehydrogenase, long chain
203671_at	9.4e-20	3.51e-22	-15.5765	40.2368	-2.15837	TPMT	thiopurine S-methyltransferase
225664_at	9.72e-20	3.66e-22	15.5626	40.1959	2.85299	COL12A1	collagen type XII alpha 1 chain
204800_s_at	9.72e-20	3.66e-22	-15.5619	40.1938	-1.97154	DHRS12	dehydrogenase/reductase 12
205186_at	9.72e-20	3.68e-22	-15.5602	40.1889	-2.27703	DNALI1	dynein axonemal light intermediate chain 1
210988_s_at	9.98e-20	3.81e-22	-15.5485	40.1544	-2.02875	PRUNE1	prune exopolyphosphatase
230951_at	9.98e-20	3.84e-22	-15.5462	40.1477	-3.70714	EPB41L5	erythrocyte membrane protein band 4.1 like 5
235961_at	9.98e-20	3.84e-22	15.5461	40.1474	1.31289	GPR161	G protein-coupled receptor 161
219877_at	9.98e-20	3.85e-22	-15.5449	40.1437	-3.04354	ZMAT4	zinc finger matrin-type 4
230285_at	1e-19	3.88e-22	-15.5426	40.1369	-3.14243	SVIP	small VCP interacting protein
1554485_s_at	1.03e-19	4.01e-22	-15.5314	40.1041	-2.70898	TMEM37	transmembrane protein 37
226229_s_at	1.08e-19	4.21e-22	-15.515	40.0556	-1.03262	SSU72	SSU72 homolog, RNA polymerase II CTD phosphatase
204320_at	1.11e-19	4.38e-22	15.5019	40.0169	4.11041	COL11A1	collagen type XI alpha 1 chain
235583_at	1.13e-19	4.45e-22	-15.4967	40.0016	-2.5818	ILDR1	immunoglobulin like domain containing receptor 1
226806_s_at	1.21e-19	4.81e-22	-15.4704	39.9241	-3.35423	NFIA	nuclear factor I A
204030_s_at	1.21e-19	4.83e-22	15.4687	39.9188	2.76114	IQCJ-SCHIP1///SCHIP1	IQCJ-SCHIP1 readthrough///schwannomin interacting protein 1
211945_s_at	1.24e-19	4.96e-22	15.46	39.8932	1.00614	ITGB1	integrin subunit beta 1
238992_at	1.25e-19	5.01e-22	-15.4565	39.8827	-2.73021	POLI	DNA polymerase iota
227753_at	1.35e-19	5.46e-22	-15.4282	39.799	-3.33465	TMEM139	transmembrane protein 139
235800_at	1.37e-19	5.57e-22	-15.4211	39.778	-2.65185
204777_s_at	1.39e-19	5.66e-22	-15.4159	39.7626	-2.69186	MAL	mal, T-cell differentiation protein
206912_at	1.39e-19	5.71e-22	-15.4133	39.7548	-5.43463	FOXE1	forkhead box E1
1552790_a_at	1.39e-19	5.73e-22	-15.4116	39.7498	-2.2126	SEC62	SEC62 homolog, preprotein translocation factor
211719_x_at	1.41e-19	5.82e-22	15.4065	39.7349	3.50029	FN1	fibronectin 1
238076_at	1.47e-19	6.14e-22	-15.3885	39.6814	-1.90899	GATAD2B	GATA zinc finger domain containing 2B
238454_at	1.47e-19	6.15e-22	-15.3881	39.6803	-2.82594	ZNF540	zinc finger protein 540
225354_s_at	1.48e-19	6.19e-22	-15.3863	39.6748	-2.98108	SH3BGRL2	SH3 domain binding glutamate rich protein like 2
227452_at	1.5e-19	6.29e-22	15.3806	39.658	2.46841	LINC00673///LINC00511	long intergenic non-protein coding RNA 673///long intergenic non-protein coding RNA 511
1557797_a_at	1.62e-19	6.87e-22	15.3512	39.5706	1.29137
239006_at	1.62e-19	6.88e-22	-15.3505	39.5687	-6.85678	SLC26A7	solute carrier family 26 member 7
201557_at	1.65e-19	7.03e-22	-15.3435	39.5477	-1.43176	VAMP2	vesicle associated membrane protein 2
223178_s_at	1.72e-19	7.35e-22	-15.3287	39.504	-2.24081	NT5DC1	5'-nucleotidase domain containing 1
213329_at	1.72e-19	7.4e-22	15.3264	39.4969	1.56972	SRGAP2C///SRGAP2B///SRGAP2	SLIT-ROBO Rho GTPase activating protein 2C///SLIT-ROBO Rho GTPase activating protein 2B///SLIT-ROBO Rho GTPase activating protein 2
209759_s_at	1.76e-19	7.6e-22	-15.3175	39.4706	-2.1737	ECI1	enoyl-CoA delta isomerase 1
219064_at	1.76e-19	7.64e-22	-15.3159	39.4657	-2.04657	ITIH5	inter-alpha-trypsin inhibitor heavy chain family member 5
215933_s_at	1.79e-19	7.77e-22	-15.3101	39.4486	-3.6979	HHEX	hematopoietically expressed homeobox
235132_at	1.79e-19	7.84e-22	-15.3072	39.4397	-2.15136	NIFK-AS1	NIFK antisense RNA 1
225794_s_at	1.82e-19	8e-22	-15.3006	39.4202	-1.56095	SMDT1	single-pass membrane protein with aspartate rich tail 1
228469_at	1.82e-19	8.01e-22	-15.3	39.4185	-2.27345	PPID	peptidylprolyl isomerase D
218191_s_at	1.9e-19	8.41e-22	-15.2837	39.3699	-1.58038	LMBRD1	LMBR1 domain containing 1
226829_at	1.92e-19	8.52e-22	-15.2795	39.3573	-3.26218	AFAP1L2	actin filament associated protein 1 like 2
224975_at	1.96e-19	8.81e-22	-15.2683	39.3241	-3.04323	NFIA	nuclear factor I A
230230_at	1.96e-19	8.83e-22	-15.2676	39.3218	-2.40544	PTPN4	protein tyrosine phosphatase, non-receptor type 4
223427_s_at	1.96e-19	8.83e-22	-15.2675	39.3216	-4.23588	EPB41L4B	erythrocyte membrane protein band 4.1 like 4B
210233_at	1.97e-19	8.88e-22	15.2657	39.3161	2.03959	IL1RAP	interleukin 1 receptor accessory protein
51158_at	2e-19	9.06e-22	-15.2589	39.2959	-2.24093	FAM174B	family with sequence similarity 174 member B
217856_at	2.02e-19	9.18e-22	-15.2546	39.2831	-1.83438	RBM8A	RNA binding motif protein 8A
235830_at	2.09e-19	9.55e-22	-15.2416	39.2444	-2.07342	NT5DC1	5'-nucleotidase domain containing 1
46142_at	2.12e-19	9.73e-22	-15.2355	39.2262	-2.11936	LMF1	lipase maturation factor 1
227190_at	2.21e-19	1.02e-21	-15.2204	39.1812	-2.1998	TMEM37	transmembrane protein 37
212741_at	2.23e-19	1.03e-21	-15.2159	39.1676	-4.01027	MAOA	monoamine oxidase A
203417_at	2.26e-19	1.05e-21	15.2107	39.1521	2.428	MFAP2	microfibrillar associated protein 2
212488_at	2.4e-19	1.12e-21	15.1895	39.0886	3.10871	COL5A1	collagen type V alpha 1 chain
202311_s_at	2.44e-19	1.14e-21	15.1825	39.0678	4.16874	COL1A1	collagen type I alpha 1 chain
227526_at	2.44e-19	1.15e-21	-15.1807	39.0623	-3.82769	CDON	cell adhesion associated, oncogene regulated
48106_at	2.48e-19	1.17e-21	-15.1745	39.0439	-1.72674	SLC48A1	solute carrier family 48 member 1
222833_at	2.56e-19	1.21e-21	-15.1627	39.0083	-2.7203	LPCAT2	lysophosphatidylcholine acyltransferase 2
215443_at	2.58e-19	1.23e-21	-15.158	38.9942	-5.23689	TSHR	thyroid stimulating hormone receptor
207761_s_at	2.58e-19	1.23e-21	-15.157	38.9913	-3.39188	METTL7A	methyltransferase like 7A
242523_at	2.63e-19	1.27e-21	-15.148	38.9645	-2.71212	LINC00938	long intergenic non-protein coding RNA 938
229312_s_at	2.63e-19	1.27e-21	-15.1479	38.9642	-2.09797	GKAP1	G kinase anchoring protein 1
224675_at	2.71e-19	1.31e-21	-15.1373	38.9323	-1.19969	MESDC2	mesoderm development candidate 2
1554789_a_at	2.76e-19	1.34e-21	-15.1293	38.9085	-5.97153	PDE8B	phosphodiesterase 8B
207173_x_at	2.78e-19	1.35e-21	15.1264	38.8997	3.60404	CDH11	cadherin 11
225132_at	2.88e-19	1.41e-21	-15.1128	38.8589	-1.4079	FBXL3	F-box and leucine rich repeat protein 3
243041_s_at	2.88e-19	1.41e-21	-15.1119	38.8562	-2.03507
214180_at	2.92e-19	1.43e-21	-15.1068	38.841	-2.51524	MAN1C1	mannosidase alpha class 1C member 1
225395_s_at	3.18e-19	1.57e-21	-15.077	38.7513	-1.53787	FAM120AOS	family with sequence similarity 120A opposite strand
203240_at	3.3e-19	1.64e-21	-15.0636	38.7111	-4.85399	FCGBP	Fc fragment of IgG binding protein
217645_at	3.39e-19	1.68e-21	-15.0538	38.6816	-1.91444	SYNJ2BP-COX16///COX16	SYNJ2BP-COX16 readthrough///COX16, cytochrome c oxidase assembly homolog
210471_s_at	3.46e-19	1.73e-21	-15.0454	38.6563	-3.71623	KCNAB1	potassium voltage-gated channel subfamily A member regulatory beta subunit 1
221990_at	3.5e-19	1.75e-21	-15.0403	38.6411	-3.28432	PAX8	paired box 8
200811_at	3.52e-19	1.78e-21	-15.0359	38.6277	-2.22916	CIRBP	cold inducible RNA binding protein
205882_x_at	3.52e-19	1.78e-21	-15.0358	38.6276	-2.25092	ADD3	adducin 3
208399_s_at	3.64e-19	1.85e-21	-15.0238	38.5912	-4.39706	EDN3	endothelin 3
235228_at	3.77e-19	1.91e-21	-15.0116	38.5545	-3.93465	CCDC85A	coiled-coil domain containing 85A
220168_at	3.83e-19	1.95e-21	-15.0052	38.5352	-2.81791	CASC1	cancer susceptibility candidate 1
202729_s_at	3.84e-19	1.97e-21	15.0021	38.5259	2.9393	LTBP1	latent transforming growth factor beta binding protein 1
213596_at	3.84e-19	1.98e-21	15.0013	38.5235	1.97575	CASP4	caspase 4
228370_at	3.97e-19	2.05e-21	-14.9898	38.4888	-3.97653	LOC101930404///SNORD116-28///SNORD115-26///SNORD115-13///SNORD115-7///SNORD116-22///SNORD116-4///PWARSN///SNORD107///IPW	uncharacterized LOC101930404///small nucleolar RNA, C/D box 116-28///small nucleolar RNA, C/D box 115-26///small nucleolar RNA, C/D box 115-13///small nucleolar RNA, C/D box 115-7///small nucleolar RNA, C/D box 116-22///small nucleolar RNA, C/D box 116-4///Prader Willi/Angelman region RNA, SNRPN neighbor///small nucleolar RNA, C/D box 107///imprinted in Prader-Willi syndrome (non-protein coding)
206042_x_at	4.26e-19	2.21e-21	-14.9651	38.4141	-2.86854	SNURF///SNRPN	SNRPN upstream reading frame///small nuclear ribonucleoprotein polypeptide N
209291_at	4.26e-19	2.21e-21	-14.9639	38.4105	-4.96999	ID4	inhibitor of DNA binding 4, HLH protein
63305_at	4.38e-19	2.28e-21	-14.9537	38.3798	-2.53707	PKNOX2	PBX/knotted 1 homeobox 2
243555_at	4.57e-19	2.39e-21	14.9389	38.3353	2.54781
239297_at	4.65e-19	2.44e-21	-14.9316	38.3129	-3.87249	LOC101927137///KIAA1456	uncharacterized LOC101927137///KIAA1456
207277_at	4.65e-19	2.45e-21	14.9308	38.3105	2.1974	CD209	CD209 molecule
232916_at	4.66e-19	2.46e-21	14.9289	38.305	2.06004
201341_at	4.85e-19	2.57e-21	14.915	38.2628	2.1058	ENC1	ectodermal-neural cortex 1
222496_s_at	4.86e-19	2.58e-21	-14.9131	38.257	-2.73202	RBM47	RNA binding motif protein 47
211973_at	5.07e-19	2.71e-21	-14.8976	38.2101	-2.18861	NUDT3	nudix hydrolase 3
201752_s_at	5.21e-19	2.79e-21	-14.8876	38.18	-2.18091	ADD3	adducin 3
218417_s_at	5.33e-19	2.87e-21	-14.879	38.1537	-1.87851	SLC48A1	solute carrier family 48 member 1
204689_at	5.33e-19	2.87e-21	-14.8784	38.1521	-3.35781	HHEX	hematopoietically expressed homeobox
225352_at	5.39e-19	2.92e-21	-14.8734	38.1367	-1.61954	SEC62	SEC62 homolog, preprotein translocation factor
209586_s_at	5.4e-19	2.94e-21	-14.8714	38.1307	-1.91411	PRUNE1	prune exopolyphosphatase
231047_at	5.5e-19	3e-21	-14.8646	38.1102	-2.27273
225982_at	5.87e-19	3.21e-21	-14.8423	38.0425	-1.22413	UBTF	upstream binding transcription factor, RNA polymerase I
210078_s_at	6.09e-19	3.34e-21	-14.829	38.0022	-3.92633	KCNAB1	potassium voltage-gated channel subfamily A member regulatory beta subunit 1
223442_at	6.17e-19	3.39e-21	-14.8239	37.9868	-1.50947	NICN1	nicolin 1
235048_at	6.22e-19	3.43e-21	-14.8202	37.9754	-3.2386	FAM169A	family with sequence similarity 169 member A
213790_at	6.57e-19	3.65e-21	14.8001	37.9143	2.60507	ADAM12	ADAM metallopeptidase domain 12
211160_x_at	6.57e-19	3.65e-21	14.7999	37.9136	2.26839	ACTN1	actinin alpha 1
206069_s_at	6.84e-19	3.81e-21	-14.7859	37.871	-3.05485	ACADL	acyl-CoA dehydrogenase, long chain
209740_s_at	6.9e-19	3.86e-21	-14.7817	37.8584	-3.04467	PNPLA4	patatin like phospholipase domain containing 4
203878_s_at	6.91e-19	3.88e-21	14.7802	37.8539	2.4256	MMP11	matrix metallopeptidase 11
208454_s_at	6.91e-19	3.89e-21	-14.7791	37.8503	-2.55123	CPQ	carboxypeptidase Q
228821_at	6.99e-19	3.95e-21	-14.7743	37.8357	-4.65563	ST6GAL2	ST6 beta-galactoside alpha-2,6-sialyltransferase 2
202570_s_at	6.99e-19	3.96e-21	14.7734	37.8331	1.20711	DLGAP4	DLG associated protein 4
219643_at	7.14e-19	4.06e-21	-14.7653	37.8084	-4.12683	LRP1B	LDL receptor related protein 1B
218035_s_at	7.15e-19	4.08e-21	-14.7638	37.8039	-2.94351	RBM47	RNA binding motif protein 47
201522_x_at	7.25e-19	4.15e-21	-14.7584	37.7875	-2.77128	SNURF///SNRPN	SNRPN upstream reading frame///small nuclear ribonucleoprotein polypeptide N
242354_at	7.25e-19	4.17e-21	-14.7572	37.7838	-3.46837
213129_s_at	7.37e-19	4.25e-21	-14.751	37.7648	-1.92799	LOC101060817///GCSH	glycine cleavage system H protein, mitochondrial-like///glycine cleavage system protein H
238116_at	7.43e-19	4.29e-21	-14.7474	37.754	-2.69975	DYNLRB2	dynein light chain roadblock-type 2
231729_s_at	7.44e-19	4.32e-21	-14.7456	37.7484	-2.22107	CAPS	calcyphosine
203026_at	7.5e-19	4.36e-21	-14.7421	37.7378	-1.16287	ZBTB5	zinc finger and BTB domain containing 5
1554079_at	7.57e-19	4.42e-21	-14.738	37.7251	-2.71734	GALNT18	polypeptide N-acetylgalactosaminyltransferase 18
202888_s_at	7.74e-19	4.53e-21	14.7298	37.7004	3.56386	ANPEP	alanyl aminopeptidase, membrane
230729_at	8.16e-19	4.79e-21	-14.7118	37.6453	-2.51578
201612_at	8.52e-19	5.02e-21	-14.6965	37.5986	-1.61576	ALDH9A1	aldehyde dehydrogenase 9 family member A1
229816_at	8.87e-19	5.24e-21	-14.6825	37.5557	-2.52831	WDR78	WD repeat domain 78
239188_at	9.06e-19	5.37e-21	14.6745	37.5314	0.977959	PPP2R3C	protein phosphatase 2 regulatory subunit B''gamma
221880_s_at	9.22e-19	5.48e-21	-14.6679	37.5112	-1.85687	FAM174B	family with sequence similarity 174 member B
206364_at	9.7e-19	5.78e-21	14.6507	37.4586	3.46388	KIF14	kinesin family member 14
209446_s_at	9.93e-19	5.94e-21	14.6419	37.4317	3.21985
1569703_a_at	9.99e-19	6e-21	14.6389	37.4224	1.11949
214433_s_at	1.01e-18	6.09e-21	-14.6338	37.4068	-3.9629	SELENBP1	selenium binding protein 1
229278_at	1.03e-18	6.2e-21	-14.6281	37.3896	-2.25417	USP51	ubiquitin specific peptidase 51
202731_at	1.03e-18	6.23e-21	-14.6264	37.3842	-2.94012	MIR4680///PDCD4	microRNA 4680///programmed cell death 4 (neoplastic transformation inhibitor)
208165_s_at	1.03e-18	6.27e-21	-14.6245	37.3783	-2.92131	PRSS16	protease, serine 16
204084_s_at	1.08e-18	6.57e-21	-14.6092	37.3315	-1.83377	CLN5	ceroid-lipofuscinosis, neuronal 5
222423_at	1.09e-18	6.65e-21	-14.6052	37.3192	-1.86366	NDFIP1	Nedd4 family interacting protein 1
228943_at	1.11e-18	6.78e-21	-14.599	37.3004	-0.932254	MAP6	microtubule associated protein 6
228214_at	1.11e-18	6.83e-21	-14.5964	37.2924	-1.92825	SOX6	SRY-box 6
235570_at	1.12e-18	6.93e-21	-14.5919	37.2786	-2.10909	RBMS3	RNA binding motif single stranded interacting protein 3
1559266_s_at	1.17e-18	7.26e-21	-14.5768	37.2321	-2.39041	SKIDA1	SKI/DACH domain containing 1
207981_s_at	1.23e-18	7.65e-21	-14.5599	37.1804	-3.84552	ESRRG	estrogen related receptor gamma
216944_s_at	1.33e-18	8.24e-21	-14.5358	37.1063	-2.13335	ITPR1	inositol 1,4,5-trisphosphate receptor type 1
232898_at	1.39e-18	8.66e-21	14.52	37.0578	2.2778	DAB2	DAB2, clathrin adaptor protein
232336_at	1.39e-18	8.71e-21	-14.5182	37.052	-2.33559	ZSWIM5	zinc finger SWIM-type containing 5
203391_at	1.41e-18	8.88e-21	-14.512	37.0331	-1.59654	FKBP2	FK506 binding protein 2
201588_at	1.49e-18	9.39e-21	-14.4938	36.9771	-1.56205	TXNL1	thioredoxin like 1
218792_s_at	1.49e-18	9.43e-21	-14.4925	36.9731	-3.61331	BSPRY	B-box and SPRY domain containing
213954_at	1.5e-18	9.46e-21	-14.4913	36.9694	-3.26231	FAM169A	family with sequence similarity 169 member A
218523_at	1.53e-18	9.7e-21	-14.4835	36.9453	-1.52911	LHPP	phospholysine phosphohistidine inorganic pyrophosphate phosphatase
211215_x_at	1.55e-18	9.84e-21	-14.4788	36.9309	-1.97822	DIO2	deiodinase, iodothyronine, type II
215440_s_at	1.59e-18	1.02e-20	-14.4687	36.8997	-2.69922	BEX4	brain expressed X-linked 4
209164_s_at	1.64e-18	1.05e-20	-14.4582	36.8672	-1.73349	CYB561	cytochrome b561
219836_at	1.65e-18	1.06e-20	-14.4547	36.8563	-4.88877	ZBED2	zinc finger BED-type containing 2
230300_at	1.69e-18	1.09e-20	-14.4466	36.8316	-2.49362	PSMA5	proteasome subunit alpha 5
236994_at	1.69e-18	1.09e-20	-14.4456	36.8283	-2.14575	FBXL4	F-box and leucine rich repeat protein 4
218416_s_at	1.7e-18	1.1e-20	-14.443	36.8203	-1.71157	SLC48A1	solute carrier family 48 member 1
235141_at	1.71e-18	1.11e-20	-14.4391	36.8083	-3.68934	MARVELD2	MARVEL domain containing 2
204085_s_at	1.75e-18	1.14e-20	-14.4303	36.7811	-2.56188	CLN5	ceroid-lipofuscinosis, neuronal 5
241782_at	1.75e-18	1.15e-20	-14.4293	36.7781	-3.39238	NEBL	nebulette
204668_at	1.75e-18	1.15e-20	14.4288	36.7766	1.98288	RNF24	ring finger protein 24
221796_at	1.75e-18	1.15e-20	-14.4288	36.7764	-5.47806	NTRK2	neurotrophic receptor tyrosine kinase 2
231022_at	1.8e-18	1.18e-20	-14.4194	36.7476	-3.49798	OCLN	occludin
227498_at	1.8e-18	1.19e-20	-14.4188	36.7457	-3.09237	SOX6	SRY-box 6
230821_at	1.86e-18	1.23e-20	-14.4069	36.7089	-1.83721	ZNF148	zinc finger protein 148
52975_at	1.86e-18	1.24e-20	-14.405	36.703	-1.27068	MVB12B	multivesicular body subunit 12B
202310_s_at	1.87e-18	1.25e-20	14.4026	36.6955	3.7504	COL1A1	collagen type I alpha 1 chain
201389_at	1.9e-18	1.27e-20	14.3967	36.6774	2.24418	ITGA5	integrin subunit alpha 5
201125_s_at	1.92e-18	1.28e-20	14.3933	36.6668	1.68679	ITGB5	integrin subunit beta 5
214452_at	1.93e-18	1.3e-20	14.3904	36.6579	3.32623	BCAT1	branched chain amino acid transaminase 1
228639_at	1.99e-18	1.34e-20	-14.3802	36.6264	-1.3847
221856_s_at	2.16e-18	1.46e-20	-14.3525	36.5406	-1.80715	FAM63A	family with sequence similarity 63 member A
232049_at	2.19e-18	1.48e-20	-14.347	36.5236	-2.72391	SNX2	sorting nexin 2
228232_s_at	2.19e-18	1.49e-20	-14.3453	36.5183	-2.61092	VSIG2	V-set and immunoglobulin domain containing 2
203501_at	2.19e-18	1.49e-20	-14.345	36.5174	-2.23043	CPQ	carboxypeptidase Q
201370_s_at	2.27e-18	1.55e-20	-14.3336	36.4818	-1.61454	CUL3	cullin 3
220750_s_at	2.36e-18	1.61e-20	14.32	36.4397	1.82556	P3H1	prolyl 3-hydroxylase 1
214308_s_at	2.36e-18	1.62e-20	-14.319	36.4366	-3.00286	HGD	homogentisate 1,2-dioxygenase
243380_at	2.44e-18	1.68e-20	-14.3069	36.3993	-2.42832
204256_at	2.46e-18	1.69e-20	14.3043	36.3912	2.76011	ELOVL6	ELOVL fatty acid elongase 6
239482_x_at	2.47e-18	1.71e-20	-14.3022	36.3847	-1.68077	ZNF708	zinc finger protein 708
230350_at	2.48e-18	1.72e-20	-14.2995	36.3762	-1.7817	TIAL1	TIA1 cytotoxic granule-associated RNA binding protein-like 1
236446_at	2.54e-18	1.77e-20	-14.2909	36.3496	-2.75727
226424_at	2.56e-18	1.78e-20	-14.2884	36.3417	-1.8955	CAPS	calcyphosine
225795_at	2.59e-18	1.81e-20	-14.2839	36.3277	-1.69774	SMDT1	single-pass membrane protein with aspartate rich tail 1
238861_at	2.61e-18	1.83e-20	-14.2801	36.3158	-1.81636	SSBP2	single stranded DNA binding protein 2
228831_s_at	2.62e-18	1.84e-20	-14.2781	36.3098	-1.9412	GNG7	G protein subunit gamma 7
213228_at	2.64e-18	1.86e-20	-14.2753	36.3009	-5.57722	PDE8B	phosphodiesterase 8B
210130_s_at	2.66e-18	1.88e-20	-14.2716	36.2894	-2.32889	TM7SF2	transmembrane 7 superfamily member 2
204199_at	2.67e-18	1.89e-20	-14.2696	36.2832	-2.70035	RALGPS1	Ral GEF with PH domain and SH3 binding motif 1
239894_at	2.68e-18	1.9e-20	-14.2678	36.2778	-2.08932	NEBL-AS1	NEBL antisense RNA 1
213059_at	2.73e-18	1.95e-20	14.2598	36.2527	1.73549	CREB3L1	cAMP responsive element binding protein 3 like 1
226018_at	2.73e-18	1.95e-20	-14.2594	36.2516	-2.4551	MTURN	maturin, neural progenitor differentiation regulator homolog (Xenopus)
226591_at	2.82e-18	2.01e-20	-14.2492	36.2197	-4.13073	PWAR6	Prader Willi/Angelman region RNA 6
232267_at	2.82e-18	2.02e-20	-14.2481	36.2163	-3.21124	ADGRD1	adhesion G protein-coupled receptor D1
202890_at	2.83e-18	2.03e-20	-14.246	36.21	-3.49768	MAP7	microtubule associated protein 7
203571_s_at	2.84e-18	2.05e-20	-14.2441	36.204	-3.78406	ADIRF	adipogenesis regulatory factor
220274_at	2.84e-18	2.05e-20	-14.243	36.2004	-2.44116	IQCA1	IQ motif containing with AAA domain 1
211712_s_at	2.88e-18	2.09e-20	-14.238	36.1851	-3.11308	ANXA9	annexin A9
230615_at	3e-18	2.18e-20	-14.2241	36.1416	-2.66482	DUOXA2	dual oxidase maturation factor 2
223712_at	3.23e-18	2.35e-20	-14.1995	36.0651	-1.96695	PCBD2	pterin-4 alpha-carbinolamine dehydratase 2
212259_s_at	3.28e-18	2.39e-20	-14.194	36.048	-1.78378	PBXIP1	PBX homeobox interacting protein 1
207714_s_at	3.33e-18	2.43e-20	14.1888	36.0317	1.85525	SERPINH1	serpin family H member 1
219181_at	3.47e-18	2.54e-20	-14.1747	35.9875	-4.36405	LIPG	lipase G, endothelial type
218789_s_at	3.58e-18	2.63e-20	-14.1642	35.9549	-2.04273	C11orf71	chromosome 11 open reading frame 71
212914_at	3.7e-18	2.72e-20	-14.1529	35.9197	-2.41031	CBX7	chromobox 7
208140_s_at	3.8e-18	2.81e-20	-14.1435	35.8904	-1.81568	DRC3	dynein regulatory complex subunit 3
226644_at	3.83e-18	2.84e-20	-14.1402	35.8799	-2.58559	MIB2	mindbomb E3 ubiquitin protein ligase 2
231331_at	3.86e-18	2.87e-20	-14.1366	35.8688	-5.48231
203801_at	3.93e-18	2.93e-20	-14.1298	35.8474	-2.28498	MRPS14	mitochondrial ribosomal protein S14
235728_at	3.93e-18	2.93e-20	-14.1294	35.8463	-2.35547	ZFP3	ZFP3 zinc finger protein
228398_at	3.98e-18	2.98e-20	-14.1249	35.8321	-2.00435	SENP8	SUMO/sentrin peptidase family member, NEDD8 specific
57540_at	3.98e-18	2.98e-20	-14.124	35.8293	-1.91155	RBKS	ribokinase
204719_at	4.08e-18	3.06e-20	-14.1156	35.803	-3.85398	ABCA8	ATP binding cassette subfamily A member 8
202704_at	4.08e-18	3.07e-20	-14.1146	35.7997	-2.22992	TOB1	transducer of ERBB2, 1
214053_at	4.1e-18	3.09e-20	-14.1126	35.7936	-3.13953	ERBB4	erb-b2 receptor tyrosine kinase 4
200757_s_at	4.24e-18	3.21e-20	14.1005	35.7557	1.18363	CALU	calumenin
220011_at	4.26e-18	3.23e-20	14.0984	35.7493	1.73379	AUNIP	aurora kinase A and ninein interacting protein
221245_s_at	4.29e-18	3.27e-20	-14.0952	35.7392	-2.94306	FZD5	frizzled class receptor 5
214020_x_at	4.33e-18	3.3e-20	14.0919	35.7287	1.35112	ITGB5	integrin subunit beta 5
212365_at	4.36e-18	3.33e-20	14.0888	35.719	1.96317	MYO1B	myosin IB
201178_at	4.38e-18	3.36e-20	-14.0864	35.7115	-1.42773	FBXO7	F-box protein 7
235155_at	4.49e-18	3.45e-20	-14.0782	35.6859	-2.47411	BDH2	3-hydroxybutyrate dehydrogenase, type 2
202234_s_at	4.51e-18	3.47e-20	14.0758	35.6785	2.79294	SLC16A1	solute carrier family 16 member 1
225426_at	4.51e-18	3.48e-20	-14.0754	35.677	-1.6387	PPP6C	protein phosphatase 6 catalytic subunit
215446_s_at	4.79e-18	3.71e-20	14.055	35.6132	3.11956	LOX	lysyl oxidase
220055_at	4.79e-18	3.71e-20	-14.0548	35.6126	-1.73384	ZNF287	zinc finger protein 287
226146_at	4.81e-18	3.74e-20	-14.0523	35.6046	-1.5551	HEIH	hepatocellular carcinoma up-regulated EZH2-associated long non-coding RNA
222566_at	4.9e-18	3.82e-20	-14.046	35.5851	-1.74277	KMT5B	lysine methyltransferase 5B
229073_at	4.96e-18	3.87e-20	-14.0414	35.5705	-3.45005	PRTG	protogenin
216733_s_at	4.97e-18	3.89e-20	-14.04	35.566	-3.0953	GATM	glycine amidinotransferase
221249_s_at	5.01e-18	3.93e-20	-14.0368	35.556	-1.78802	FAM117A	family with sequence similarity 117 member A
222608_s_at	5.05e-18	3.97e-20	14.0334	35.5454	5.13098	ANLN	anillin actin binding protein
203961_at	5.08e-18	4e-20	-14.031	35.538	-4.70496	NEBL	nebulette
214866_at	5.32e-18	4.2e-20	14.0155	35.4891	2.81418	PLAUR	plasminogen activator, urokinase receptor
229831_at	5.38e-18	4.26e-20	-14.0113	35.4758	-3.29939	CNTN3	contactin 3
210751_s_at	5.38e-18	4.28e-20	-14.01	35.4719	-3.24522	RGN	regucalcin
226441_at	5.38e-18	4.28e-20	-14.0095	35.4704	-1.54503	MAP3K2	mitogen-activated protein kinase kinase kinase 2
226272_at	5.43e-18	4.33e-20	-14.0057	35.4585	-2.07041	RCAN3	RCAN family member 3
201130_s_at	5.43e-18	4.34e-20	-14.0056	35.4581	-3.84436	CDH1	cadherin 1
213852_at	5.43e-18	4.35e-20	-14.0044	35.4542	-1.86203	RBM8A	RNA binding motif protein 8A
236313_at	5.44e-18	4.37e-20	14.0034	35.4511	2.99989	CDKN2B	cyclin dependent kinase inhibitor 2B
226104_at	5.44e-18	4.39e-20	-14.002	35.4466	-1.95798	RNF170	ring finger protein 170
225525_at	5.44e-18	4.39e-20	-14.0016	35.4455	-2.6045	KIAA1671	KIAA1671
226692_at	5.47e-18	4.42e-20	-13.9994	35.4385	-1.88154	MIR1282///HYPK///SERF2	microRNA 1282///huntingtin interacting protein K///small EDRK-rich factor 2
225571_at	5.6e-18	4.54e-20	-13.9912	35.4128	-3.59193	LIFR	leukemia inhibitory factor receptor alpha
235115_at	5.61e-18	4.56e-20	-13.9898	35.4083	-3.15153	PDE8B	phosphodiesterase 8B
217168_s_at	5.63e-18	4.58e-20	-13.9884	35.4041	-1.17766	HERPUD1	homocysteine inducible ER protein with ubiquitin like domain 1
204388_s_at	5.86e-18	4.78e-20	-13.9748	35.3612	-3.89937	MAOA	monoamine oxidase A
201108_s_at	5.89e-18	4.81e-20	13.9727	35.3546	2.65936	THBS1	thrombospondin 1
226512_at	5.96e-18	4.89e-20	-13.9677	35.3389	-1.47118	ZMYM2	zinc finger MYM-type containing 2
219949_at	5.96e-18	4.91e-20	-13.9665	35.3352	-4.13512	LRRC2	leucine rich repeat containing 2
212593_s_at	5.96e-18	4.91e-20	-13.9663	35.3345	-2.01565	MIR4680///PDCD4	microRNA 4680///programmed cell death 4 (neoplastic transformation inhibitor)
219026_s_at	5.96e-18	4.91e-20	13.9662	35.3342	1.67174	RASAL2	RAS protein activator like 2
225804_at	5.97e-18	4.93e-20	-13.9649	35.3299	-1.63737	CYB5D2	cytochrome b5 domain containing 2
203474_at	6.04e-18	5e-20	-13.9604	35.3157	-2.2345	IQGAP2	IQ motif containing GTPase activating protein 2
229323_at	6.15e-18	5.11e-20	-13.9539	35.2954	-2.23086	LINC00959	long intergenic non-protein coding RNA 959
208740_at	6.24e-18	5.19e-20	-13.9489	35.2797	-2.00488	SAP18	Sin3A associated protein 18
209683_at	6.29e-18	5.24e-20	-13.9457	35.2695	-2.4136	FAM49A	family with sequence similarity 49 member A
203662_s_at	6.37e-18	5.32e-20	-13.941	35.2548	-1.9579	TMOD1	tropomodulin 1
228973_at	6.39e-18	5.35e-20	-13.9391	35.2486	-2.75361	DLG2	discs large MAGUK scaffold protein 2
201962_s_at	6.51e-18	5.47e-20	-13.9326	35.2282	-1.4584	RNF41	ring finger protein 41
229963_at	6.57e-18	5.53e-20	-13.9291	35.2173	-3.6374	BEX5	brain expressed X-linked 5
224639_at	6.74e-18	5.68e-20	-13.9205	35.19	-1.50273	SPPL3	signal peptide peptidase like 3
226948_at	6.83e-18	5.77e-20	-13.9153	35.1736	-1.24367	RHBDD1	rhomboid domain containing 1
202679_at	6.98e-18	5.91e-20	13.9081	35.151	1.69784	NPC1	NPC intracellular cholesterol transporter 1
214157_at	7.02e-18	5.96e-20	-13.9053	35.1422	-3.3514	GNAS	GNAS complex locus
209900_s_at	7.17e-18	6.1e-20	13.8982	35.1198	2.94308	SLC16A1	solute carrier family 16 member 1
205139_s_at	7.18e-18	6.12e-20	-13.897	35.116	-3.42321	UST	uronyl 2-sulfotransferase
212157_at	7.29e-18	6.23e-20	-13.8914	35.0984	-2.76713	SDC2	syndecan 2
227572_at	7.29e-18	6.25e-20	-13.8903	35.0947	-1.73611	USP30	ubiquitin specific peptidase 30
227641_at	7.29e-18	6.25e-20	-13.8902	35.0945	-2.94441	FBXL16	F-box and leucine rich repeat protein 16
214910_s_at	7.33e-18	6.3e-20	-13.888	35.0875	-1.13435	APOM	apolipoprotein M
238615_at	7.37e-18	6.36e-20	-13.885	35.0779	-1.96914	ERLIN2	ER lipid raft associated 2
219564_at	7.37e-18	6.37e-20	-13.8846	35.0769	-5.87663	KCNJ16	potassium voltage-gated channel subfamily J member 16
204464_s_at	7.43e-18	6.43e-20	13.8816	35.0674	2.9145	EDNRA	endothelin receptor type A
213227_at	7.52e-18	6.52e-20	-13.8773	35.0538	-1.80066	PGRMC2	progesterone receptor membrane component 2
224688_at	7.8e-18	6.78e-20	-13.8649	35.0145	-1.29907	TMEM248	transmembrane protein 248
203083_at	7.84e-18	6.83e-20	13.8625	35.007	2.73661	THBS2	thrombospondin 2
230185_at	8.06e-18	7.03e-20	-13.8534	34.978	-2.18386	THAP9	THAP domain containing 9
204438_at	8.22e-18	7.18e-20	13.8466	34.9568	2.64663	MRC1	mannose receptor, C type 1
200810_s_at	8.23e-18	7.21e-20	-13.8454	34.953	-1.93732	CIRBP	cold inducible RNA binding protein
203908_at	8.45e-18	7.42e-20	-13.8366	34.925	-4.41962	SLC4A4	solute carrier family 4 member 4
219490_s_at	8.52e-18	7.5e-20	13.8332	34.9141	1.24165	DCLRE1B	DNA cross-link repair 1B
218471_s_at	8.55e-18	7.54e-20	-13.8314	34.9087	-2.07516	BBS1	Bardet-Biedl syndrome 1
220107_s_at	8.63e-18	7.63e-20	-13.8278	34.8972	-2.06529	ZC2HC1C	zinc finger C2HC-type containing 1C
211323_s_at	8.75e-18	7.75e-20	-13.8229	34.8816	-2.22916	ITPR1	inositol 1,4,5-trisphosphate receptor type 1
236234_at	8.76e-18	7.77e-20	-13.8222	34.8793	-2.93871	PDE1A	phosphodiesterase 1A
236436_at	8.76e-18	7.79e-20	-13.8212	34.8763	-1.34774	SLC25A45	solute carrier family 25 member 45
227417_at	8.91e-18	7.93e-20	-13.8155	34.8582	-3.36069	42796	mitochondrial amidoxime reducing component 2
240929_at	8.92e-18	7.96e-20	-13.8143	34.8544	-2.00471	RBPMS-AS1	RBPMS antisense RNA 1
238657_at	9.17e-18	8.2e-20	-13.8051	34.8252	-2.30287	UBXN10	UBX domain protein 10
236644_at	9.41e-18	8.44e-20	-13.7961	34.7966	-3.28507	RNF180	ring finger protein 180
213004_at	9.41e-18	8.45e-20	13.7958	34.7957	1.9538	ANGPTL2	angiopoietin like 2
203638_s_at	9.54e-18	8.6e-20	-13.7904	34.7785	-4.25544	FGFR2	fibroblast growth factor receptor 2
203673_at	9.54e-18	8.6e-20	-13.79	34.7774	-6.46965	TG	thyroglobulin
214071_at	9.59e-18	8.66e-20	-13.788	34.771	-3.10211	GNAL	G protein subunit alpha L
240137_at	9.65e-18	8.74e-20	-13.7851	34.762	-2.93315
244427_at	1.03e-17	9.38e-20	13.7631	34.6919	1.91733	KIF23	kinesin family member 23
209479_at	1.04e-17	9.47e-20	-13.76	34.6821	-1.74073	CCDC28A	coiled-coil domain containing 28A
211057_at	1.04e-17	9.49e-20	13.7593	34.68	1.53774	ROR1	receptor tyrosine kinase like orphan receptor 1
227140_at	1.08e-17	9.83e-20	13.7483	34.6451	3.61452	INHBA	inhibin beta A subunit
229384_at	1.08e-17	9.91e-20	-13.7458	34.6371	-1.31884
207076_s_at	1.1e-17	1e-19	-13.7419	34.6248	-3.0486	ASS1	argininosuccinate synthase 1
202747_s_at	1.1e-17	1.01e-19	-13.741	34.6219	-2.26924	ITM2A	integral membrane protein 2A
214680_at	1.15e-17	1.06e-19	-13.7241	34.5683	-3.75038	NTRK2	neurotrophic receptor tyrosine kinase 2
213392_at	1.18e-17	1.08e-19	-13.7178	34.548	-2.24385	IQCK	IQ motif containing K
228346_at	1.18e-17	1.09e-19	-13.7165	34.544	-1.7728	ZNF844	zinc finger protein 844
204918_s_at	1.2e-17	1.12e-19	-13.7087	34.5193	-2.61687	MLLT3	MLLT3, super elongation complex subunit
203710_at	1.2e-17	1.12e-19	-13.7082	34.5177	-2.26351	ITPR1	inositol 1,4,5-trisphosphate receptor type 1
220361_at	1.2e-17	1.12e-19	-13.708	34.517	-2.47391	IQCH	IQ motif containing H
214804_at	1.21e-17	1.13e-19	13.7054	34.5088	2.38371	CENPI	centromere protein I
211534_x_at	1.21e-17	1.13e-19	-13.7054	34.5086	-1.25149	PTPRN2	protein tyrosine phosphatase, receptor type N2
203962_s_at	1.22e-17	1.14e-19	-13.7012	34.4952	-4.84973	NEBL	nebulette
228407_at	1.23e-17	1.16e-19	-13.6971	34.4824	-4.06118	SCUBE3	signal peptide, CUB domain and EGF like domain containing 3
219522_at	1.23e-17	1.16e-19	13.697	34.4818	2.63611	FJX1	four jointed box 1
229178_at	1.24e-17	1.17e-19	-13.6948	34.4749	-3.86808	PRTG	protogenin
204513_s_at	1.25e-17	1.17e-19	-13.6928	34.4686	-2.86486	ELMO1	engulfment and cell motility 1
204278_s_at	1.26e-17	1.19e-19	-13.6894	34.4578	-1.89085	EBAG9	estrogen receptor binding site associated, antigen, 9
201560_at	1.29e-17	1.22e-19	13.682	34.4341	2.02234	CLIC4	chloride intracellular channel 4
206544_x_at	1.3e-17	1.23e-19	-13.6791	34.4248	-2.09546	SMARCA2	SWI/SNF related, matrix associated, actin dependent regulator of chromatin, subfamily a, member 2
235424_at	1.3e-17	1.23e-19	-13.678	34.4214	-1.622	FAM122A	family with sequence similarity 122A
231181_at	1.3e-17	1.24e-19	-13.6768	34.4176	-5.67466
229292_at	1.3e-17	1.24e-19	-13.6754	34.413	-3.83085	EPB41L5	erythrocyte membrane protein band 4.1 like 5
222307_at	1.31e-17	1.25e-19	-13.6734	34.4066	-1.77548	PDCD4-AS1	PDCD4 antisense RNA 1
226527_at	1.31e-17	1.26e-19	-13.6714	34.4002	-1.53657	RPRD2	regulation of nuclear pre-mRNA domain containing 2
228254_at	1.31e-17	1.26e-19	-13.671	34.399	-1.28789	STAM2	signal transducing adaptor molecule 2
231728_at	1.36e-17	1.3e-19	-13.6603	34.365	-2.07674	CAPS	calcyphosine
1556048_at	1.36e-17	1.31e-19	-13.6593	34.3618	-1.57403	LOC100507564	uncharacterized LOC100507564
211887_x_at	1.39e-17	1.34e-19	13.6521	34.339	1.82282	MSR1	macrophage scavenger receptor 1
231069_at	1.4e-17	1.36e-19	-13.6478	34.3252	-1.78864
229602_at	1.42e-17	1.38e-19	-13.6436	34.3117	-1.52514
210534_s_at	1.43e-17	1.38e-19	-13.6414	34.3049	-2.56797	B9D1	B9 domain containing 1
219773_at	1.45e-17	1.41e-19	13.6364	34.2888	2.85013	NOX4	NADPH oxidase 4
228503_at	1.45e-17	1.41e-19	-13.6353	34.2853	-2.86292	RPS6KA6	ribosomal protein S6 kinase A6
218691_s_at	1.5e-17	1.46e-19	13.6251	34.2527	1.98044	PDLIM4	PDZ and LIM domain 4
223636_at	1.52e-17	1.48e-19	-13.6205	34.2381	-2.39647	ZMYND12	zinc finger MYND-type containing 12
228096_at	1.53e-17	1.5e-19	-13.6169	34.2265	-1.75292	MINOS1	mitochondrial inner membrane organizing system 1
225755_at	1.54e-17	1.51e-19	-13.6136	34.2161	-1.85838	KLHDC8B	kelch domain containing 8B
204575_s_at	1.55e-17	1.52e-19	13.6128	34.2135	2.17948	MMP19	matrix metallopeptidase 19
238492_at	1.55e-17	1.53e-19	-13.6109	34.2074	-1.37643
204231_s_at	1.56e-17	1.53e-19	-13.6097	34.2035	-2.0412	FAAH	fatty acid amide hydrolase
222746_s_at	1.56e-17	1.54e-19	-13.6082	34.1989	-3.02745	BSPRY	B-box and SPRY domain containing
202709_at	1.6e-17	1.58e-19	-13.6005	34.174	-2.53227	FMOD	fibromodulin
208942_s_at	1.63e-17	1.61e-19	-13.5941	34.1537	-1.35415	SEC62	SEC62 homolog, preprotein translocation factor
222273_at	1.64e-17	1.63e-19	-13.5904	34.1419	-2.41811	PAPOLG	poly(A) polymerase gamma
205574_x_at	1.65e-17	1.64e-19	13.5879	34.1338	1.73185	BMP1	bone morphogenetic protein 1
200711_s_at	1.66e-17	1.66e-19	-13.5856	34.1264	-1.48205	SKP1	S-phase kinase-associated protein 1
229969_at	1.67e-17	1.66e-19	-13.5842	34.1221	-1.92557	SEC63	SEC63 homolog, protein translocation regulator
227407_at	1.72e-17	1.72e-19	-13.5736	34.0882	-1.76321	TAPT1	transmembrane anterior posterior transformation 1
212814_at	1.72e-17	1.73e-19	-13.5729	34.086	-2.26333	AHCYL2	adenosylhomocysteinase like 2
226429_at	1.72e-17	1.73e-19	-13.572	34.0829	-1.57919	GPALPP1	GPALPP motifs containing 1
218518_at	1.75e-17	1.76e-19	-13.5668	34.0665	-1.24549	FAM13B	family with sequence similarity 13 member B
1554588_a_at	1.75e-17	1.76e-19	-13.5662	34.0645	-2.5495	TTC30B	tetratricopeptide repeat domain 30B
214307_at	1.76e-17	1.77e-19	-13.5643	34.0583	-3.10593	HGD	homogentisate 1,2-dioxygenase
208405_s_at	1.79e-17	1.81e-19	-13.5588	34.0407	-1.09117	CD164	CD164 molecule
226030_at	1.86e-17	1.89e-19	-13.5454	33.9978	-2.07048	ACADSB	acyl-CoA dehydrogenase, short/branched chain
235709_at	1.89e-17	1.92e-19	13.5403	33.9813	1.7745	GAS2L3	growth arrest specific 2 like 3
203054_s_at	1.9e-17	1.94e-19	-13.5373	33.9717	-1.35127	TCTA	T-cell leukemia translocation altered
201964_at	1.9e-17	1.94e-19	-13.5369	33.9706	-1.40793	SETX	senataxin
244534_at	1.93e-17	1.97e-19	-13.5325	33.9564	-2.17449
228274_at	1.95e-17	1.99e-19	-13.5289	33.945	-1.99242	SDSL	serine dehydratase like
1557051_s_at	1.95e-17	2e-19	13.5272	33.9396	1.55339	HOTAIRM1	HOXA transcript antisense RNA, myeloid-specific 1
202878_s_at	1.96e-17	2.01e-19	13.5261	33.9361	1.85027	CD93	CD93 molecule
231879_at	2e-17	2.06e-19	13.5186	33.9118	2.4679	COL12A1	collagen type XII alpha 1 chain
209590_at	2.01e-17	2.07e-19	-13.5166	33.9055	-3.43025	BMP7	bone morphogenetic protein 7
213428_s_at	2.01e-17	2.07e-19	13.5158	33.9031	2.71592	COL6A1	collagen type VI alpha 1 chain
201251_at	2.02e-17	2.09e-19	13.514	33.8973	1.35971	PKM	pyruvate kinase, muscle
224755_at	2.02e-17	2.09e-19	-13.5129	33.8936	-1.53367	TM9SF3	transmembrane 9 superfamily member 3
224817_at	2.06e-17	2.13e-19	13.5074	33.8761	1.36914	SH3PXD2A	SH3 and PX domains 2A
233527_at	2.07e-17	2.15e-19	-13.5053	33.8691	-2.87784	LOC101929340	uncharacterized LOC101929340
207746_at	2.07e-17	2.15e-19	13.5047	33.8674	1.56441	POLQ	DNA polymerase theta
228377_at	2.07e-17	2.16e-19	-13.504	33.8651	-4.19794	KLHL14	kelch like family member 14
209460_at	2.1e-17	2.2e-19	-13.4983	33.8467	-3.58104	ABAT	4-aminobutyrate aminotransferase
229298_at	2.1e-17	2.2e-19	-13.4978	33.8451	-2.08317	KBTBD7	kelch repeat and BTB domain containing 7
204933_s_at	2.15e-17	2.26e-19	-13.49	33.82	-4.06142	TNFRSF11B	TNF receptor superfamily member 11b
203420_at	2.15e-17	2.26e-19	-13.4892	33.8177	-1.54109	FAM8A1	family with sequence similarity 8 member A1
213106_at	2.21e-17	2.33e-19	-13.4804	33.7894	-3.75823	ATP8A1	ATPase phospholipid transporting 8A1
210006_at	2.21e-17	2.33e-19	-13.4796	33.7867	-1.86906	ABHD14A///ACY1	abhydrolase domain containing 14A///aminoacylase 1
210189_at	2.25e-17	2.37e-19	-13.4743	33.7698	-1.28737	HSPA1L	heat shock protein family A (Hsp70) member 1 like
226228_at	2.27e-17	2.4e-19	-13.4705	33.7575	-5.39463	AQP4	aquaporin 4
213139_at	2.29e-17	2.43e-19	13.4673	33.7472	3.17095	SNAI2	snail family transcriptional repressor 2
229740_at	2.3e-17	2.44e-19	-13.4652	33.7404	-2.30415	SMIM5	small integral membrane protein 5
201034_at	2.39e-17	2.54e-19	-13.4528	33.7006	-1.77404	ADD3	adducin 3
208741_at	2.41e-17	2.57e-19	-13.4497	33.6908	-1.68319	SAP18	Sin3A associated protein 18
213079_at	2.43e-17	2.59e-19	-13.4466	33.6806	-1.11557	TSR2	TSR2, ribosome maturation factor
212310_at	2.44e-17	2.61e-19	-13.445	33.6757	-1.8397	MIA3	MIA family member 3, ER export factor
238750_at	2.49e-17	2.66e-19	-13.4388	33.6556	-2.74834	CCL28	C-C motif chemokine ligand 28
218922_s_at	2.49e-17	2.67e-19	-13.4381	33.6535	-1.78561	CERS4	ceramide synthase 4
201174_s_at	2.49e-17	2.68e-19	-13.437	33.65	-0.962265	TERF2IP	TERF2 interacting protein
217650_x_at	2.49e-17	2.68e-19	13.4368	33.6491	0.902691	ST3GAL2	ST3 beta-galactoside alpha-2,3-sialyltransferase 2
208228_s_at	2.51e-17	2.7e-19	-13.4338	33.6396	-4.06979	FGFR2	fibroblast growth factor receptor 2
204442_x_at	2.54e-17	2.75e-19	-13.429	33.6242	-2.00118	LTBP4	latent transforming growth factor beta binding protein 4
1552684_a_at	2.66e-17	2.88e-19	-13.4146	33.5776	-1.92737	SENP8	SUMO/sentrin peptidase family member, NEDD8 specific
209156_s_at	2.73e-17	2.95e-19	13.4064	33.5514	2.69456	COL6A2	collagen type VI alpha 2 chain
213283_s_at	2.9e-17	3.15e-19	-13.387	33.4889	-2.71372	SALL2	spalt like transcription factor 2
225729_at	2.93e-17	3.18e-19	-13.3837	33.4781	-1.58329	C6orf89	chromosome 6 open reading frame 89
238756_at	3.1e-17	3.38e-19	13.3654	33.4192	3.0778	GAS2L3	growth arrest specific 2 like 3
208943_s_at	3.12e-17	3.4e-19	-13.363	33.4115	-1.06911	SEC62	SEC62 homolog, preprotein translocation factor
201691_s_at	3.15e-17	3.44e-19	-13.3597	33.4007	-2.67811	TPD52	tumor protein D52
205580_s_at	3.24e-17	3.55e-19	13.35	33.3694	1.23548	HRH1	histamine receptor H1
207426_s_at	3.27e-17	3.59e-19	13.3468	33.3592	3.22958	TNFSF4	tumor necrosis factor superfamily member 4
222394_at	3.31e-17	3.63e-19	-13.3432	33.3476	-1.57903	PDCD6IP	programmed cell death 6 interacting protein
234192_s_at	3.34e-17	3.68e-19	-13.3391	33.3344	-2.66405	GKAP1	G kinase anchoring protein 1
236058_at	3.36e-17	3.7e-19	-13.3374	33.3288	-2.00968	KDF1	keratinocyte differentiation factor 1
229654_at	3.45e-17	3.81e-19	-13.3284	33.2996	-1.95669
214598_at	3.47e-17	3.83e-19	-13.3264	33.2932	-4.12109	CLDN8	claudin 8
232001_at	3.59e-17	3.98e-19	-13.315	33.2564	-1.92878	PRKCQ-AS1	PRKCQ antisense RNA 1
212481_s_at	3.66e-17	4.05e-19	13.3092	33.2376	2.89249	TPM4	tropomyosin 4
227334_at	3.66e-17	4.07e-19	-13.3081	33.2341	-3.30545	USP54	ubiquitin specific peptidase 54
217430_x_at	3.72e-17	4.14e-19	13.3024	33.2157	2.5824	COL1A1	collagen type I alpha 1 chain
209467_s_at	3.77e-17	4.2e-19	13.2982	33.2019	1.20307	MKNK1	MAP kinase interacting serine/threonine kinase 1
229899_s_at	3.95e-17	4.41e-19	13.2835	33.1544	1.99598	ZFAS1	ZNFX1 antisense RNA 1
239066_at	4.11e-17	4.59e-19	-13.2707	33.1131	-3.73014
225481_at	4.14e-17	4.63e-19	13.2681	33.1045	2.08981	FRMD6	FERM domain containing 6
228569_at	4.15e-17	4.65e-19	-13.2671	33.1012	-1.98909	PAPOLA	poly(A) polymerase alpha
224027_at	4.15e-17	4.67e-19	-13.2657	33.0969	-3.28317	CCL28	C-C motif chemokine ligand 28
229130_at	4.15e-17	4.67e-19	-13.2657	33.0967	-3.17275
1566129_at	4.17e-17	4.7e-19	13.2635	33.0895	1.47868	LIMS1	LIM zinc finger domain containing 1
205891_at	4.21e-17	4.75e-19	13.2605	33.08	2.44557	ADORA2B	adenosine A2b receptor
204703_at	4.28e-17	4.84e-19	-13.2549	33.0619	-1.56441	IFT88	intraflagellar transport 88
204389_at	4.33e-17	4.9e-19	-13.2506	33.0479	-3.61527	MAOA	monoamine oxidase A
232282_at	4.35e-17	4.94e-19	-13.2486	33.0413	-2.42618	WNK3	WNK lysine deficient protein kinase 3
225972_at	4.37e-17	4.97e-19	-13.2467	33.0351	-1.73777	TMEM64	transmembrane protein 64
203273_s_at	4.44e-17	5.05e-19	-13.2414	33.018	-0.853621	TUSC2	tumor suppressor candidate 2
226589_at	4.48e-17	5.1e-19	-13.2385	33.0086	-1.78546	TMEM192	transmembrane protein 192
204274_at	4.48e-17	5.11e-19	-13.2379	33.0067	-1.69408	EBAG9	estrogen receptor binding site associated, antigen, 9
226621_at	4.53e-17	5.18e-19	13.2336	32.9928	2.10151	OSMR	oncostatin M receptor
225941_at	4.56e-17	5.22e-19	-13.2313	32.9852	-1.99075	EIF4E3	eukaryotic translation initiation factor 4E family member 3
219959_at	4.58e-17	5.25e-19	13.2296	32.9798	2.20718	MOCOS	molybdenum cofactor sulfurase
230006_s_at	4.59e-17	5.27e-19	-13.2285	32.9763	-2.65229	SVIP	small VCP interacting protein
223006_s_at	4.63e-17	5.32e-19	-13.2256	32.9667	-2.02291	TMEM245	transmembrane protein 245
227642_at	4.63e-17	5.34e-19	-13.2246	32.9634	-3.99349	TFCP2L1	transcription factor CP2-like 1
209059_s_at	4.69e-17	5.41e-19	-13.2205	32.9503	-0.905717	EDF1	endothelial differentiation related factor 1
210085_s_at	4.71e-17	5.45e-19	-13.2183	32.9429	-2.22274	ANXA9	annexin A9
227359_at	4.71e-17	5.46e-19	-13.2178	32.9416	-2.07914	OSCP1	organic solute carrier partner 1
218854_at	4.72e-17	5.47e-19	13.2171	32.9393	2.27521	DSE	dermatan sulfate epimerase
225822_at	4.72e-17	5.48e-19	-13.2168	32.9381	-2.71752	TMEM125	transmembrane protein 125
218574_s_at	4.8e-17	5.58e-19	13.2109	32.9192	1.48216	LMCD1	LIM and cysteine rich domains 1
225464_at	4.84e-17	5.63e-19	13.2081	32.9098	2.09564	FRMD6	FERM domain containing 6
229376_at	4.9e-17	5.72e-19	-13.2033	32.8944	-3.09342	PROX1	prospero homeobox 1
235848_x_at	4.92e-17	5.75e-19	-13.202	32.8901	-2.71347
218918_at	4.93e-17	5.77e-19	-13.201	32.8868	-2.56497	MAN1C1	mannosidase alpha class 1C member 1
226168_at	4.96e-17	5.82e-19	-13.1981	32.8774	-1.33344	ZFAND2B	zinc finger AN1-type containing 2B
202148_s_at	5.23e-17	6.15e-19	13.1815	32.8234	1.29289	PYCR1	pyrroline-5-carboxylate reductase 1
223103_at	5.23e-17	6.15e-19	-13.1813	32.8228	-2.01633	STARD10	StAR related lipid transfer domain containing 10
225817_at	5.24e-17	6.17e-19	-13.1802	32.8193	-4.04899	LOC101930349///LOC101930344///CGNL1	uncharacterized LOC101930349///uncharacterized LOC101930344///cingulin like 1
214185_at	5.27e-17	6.23e-19	13.1772	32.8096	0.893938	KHDRBS1	KH RNA binding domain containing, signal transduction associated 1
225957_at	5.27e-17	6.23e-19	-13.1772	32.8096	-1.92236	CREBRF	CREB3 regulatory factor
231781_s_at	5.48e-17	6.48e-19	-13.1653	32.7707	-2.68651	LRRC2	leucine rich repeat containing 2
203561_at	5.49e-17	6.51e-19	13.1638	32.7661	3.65273	FCGR2A	Fc fragment of IgG receptor IIa
201076_at	5.52e-17	6.55e-19	-13.1621	32.7604	-1.20848	SNU13	SNU13 homolog, small nuclear ribonucleoprotein (U4/U6.U5)
219222_at	5.52e-17	6.57e-19	-13.1612	32.7574	-1.56322	RBKS	ribokinase
227760_at	5.77e-17	6.87e-19	-13.1476	32.7131	-3.69274	IGFBPL1	insulin like growth factor binding protein like 1
1568876_a_at	5.77e-17	6.89e-19	-13.1467	32.7102	-3.13633
230104_s_at	5.87e-17	7e-19	-13.1415	32.6933	-2.85863	TPPP	tubulin polymerization promoting protein
236778_at	5.88e-17	7.03e-19	13.1403	32.6894	2.45162
226907_at	6.02e-17	7.21e-19	-13.1328	32.6649	-4.24047	PPP1R14C	protein phosphatase 1 regulatory inhibitor subunit 14C
221205_at	6.17e-17	7.41e-19	13.1243	32.6373	1.09255
221795_at	6.17e-17	7.42e-19	-13.124	32.6362	-5.32917	NTRK2	neurotrophic receptor tyrosine kinase 2
212730_at	6.23e-17	7.49e-19	-13.1209	32.6261	-1.52736	SYNM	synemin
215761_at	6.29e-17	7.58e-19	13.1174	32.6148	1.3495	DMXL2	Dmx like 2
224977_at	6.35e-17	7.67e-19	-13.1139	32.6035	-2.01066	C6orf89	chromosome 6 open reading frame 89
205817_at	6.35e-17	7.67e-19	13.1137	32.6028	1.586	SIX1	SIX homeobox 1
238472_at	6.4e-17	7.74e-19	-13.1109	32.5936	-2.63323	FBXO9	F-box protein 9
226185_at	6.48e-17	7.86e-19	-13.1063	32.5787	-3.83855	CDS1	CDP-diacylglycerol synthase 1
212114_at	6.75e-17	8.2e-19	-13.0934	32.5365	-1.38164	ATXN7L3B	ataxin 7 like 3B
203317_at	6.76e-17	8.22e-19	-13.0926	32.534	-1.48581	PSD4	pleckstrin and Sec7 domain containing 4
208937_s_at	6.83e-17	8.32e-19	-13.0891	32.5224	-2.91025	ID1	inhibitor of DNA binding 1, HLH protein
233995_at	6.86e-17	8.37e-19	13.0872	32.5164	1.93915
206245_s_at	6.86e-17	8.38e-19	13.087	32.5156	1.49231	IVNS1ABP	influenza virus NS1A binding protein
1557776_at	6.87e-17	8.41e-19	-13.0858	32.512	-2.51128	LOC101928303	uncharacterized LOC101928303
226858_at	6.87e-17	8.42e-19	13.0852	32.5098	1.28637	CSNK1E	casein kinase 1 epsilon
228709_at	6.92e-17	8.49e-19	-13.0829	32.5022	-1.813	TPR	translocated promoter region, nuclear basket protein
238476_at	6.97e-17	8.57e-19	-13.0801	32.4932	-1.52413	CREBRF	CREB3 regulatory factor
234979_at	6.99e-17	8.6e-19	-13.0789	32.4893	-1.29072	BCDIN3D	BCDIN3 domain containing RNA methyltransferase
210868_s_at	7.14e-17	8.8e-19	13.0718	32.4661	2.09028	ELOVL6	ELOVL fatty acid elongase 6
1562648_at	7.29e-17	9e-19	13.0652	32.4444	1.20036	CCDC88A	coiled-coil domain containing 88A
209772_s_at	7.29e-17	9.02e-19	-13.0645	32.4423	-4.62772	CD24	CD24 molecule
230964_at	7.31e-17	9.06e-19	-13.0629	32.4371	-4.18892	FREM2	FRAS1 related extracellular matrix protein 2
214177_s_at	7.31e-17	9.07e-19	-13.0627	32.4363	-1.91491	PBXIP1	PBX homeobox interacting protein 1
227524_at	7.31e-17	9.08e-19	-13.0625	32.4358	-2.58738	FZD3	frizzled class receptor 3
236641_at	7.31e-17	9.09e-19	13.0619	32.4337	3.43884	KIF14	kinesin family member 14
215046_at	7.41e-17	9.23e-19	-13.0574	32.419	-2.41059	KANSL1L	KAT8 regulatory NSL complex subunit 1 like
203370_s_at	7.41e-17	9.25e-19	13.0569	32.4174	1.69712	PDLIM7	PDZ and LIM domain 7
216147_at	7.42e-17	9.26e-19	13.0562	32.4153	1.9518
235937_at	7.53e-17	9.42e-19	-13.0512	32.3988	-2.80071	OCLN	occludin
236265_at	7.65e-17	9.61e-19	-13.0452	32.3794	-1.67712	SP4	Sp4 transcription factor
235024_at	7.65e-17	9.62e-19	-13.0449	32.3782	-1.77925	JADE1	jade family PHD finger 1
225524_at	7.65e-17	9.62e-19	13.0448	32.3778	2.52458	ANTXR2	anthrax toxin receptor 2
236741_at	7.65e-17	9.63e-19	-13.0446	32.3773	-2.81215	WDR72	WD repeat domain 72
238752_at	7.7e-17	9.7e-19	-13.0423	32.3699	-1.82959	GPLD1	glycosylphosphatidylinositol specific phospholipase D1
204917_s_at	7.77e-17	9.81e-19	-13.039	32.3588	-2.22099	MLLT3	MLLT3, super elongation complex subunit
235850_at	7.8e-17	9.85e-19	-13.0375	32.3541	-2.18317	FAM162A	family with sequence similarity 162 member A
231530_s_at	7.88e-17	9.97e-19	-13.0339	32.3422	-1.62619	C11orf1	chromosome 11 open reading frame 1
202403_s_at	7.92e-17	1e-18	13.0318	32.3354	2.07604	COL1A2	collagen type I alpha 2 chain
217862_at	7.94e-17	1.01e-18	-13.0306	32.3314	-1.76	PIAS1	protein inhibitor of activated STAT 1
207402_at	8.03e-17	1.02e-18	-13.0267	32.3186	-1.949	ZNF132	zinc finger protein 132
207595_s_at	8.09e-17	1.03e-18	13.0236	32.3086	1.33608	BMP1	bone morphogenetic protein 1
202761_s_at	8.09e-17	1.03e-18	-13.0235	32.3081	-2.62372	SYNE2	spectrin repeat containing nuclear envelope protein 2
227983_at	8.12e-17	1.04e-18	-13.0221	32.3036	-1.30395	RILPL2	Rab interacting lysosomal protein like 2
209907_s_at	8.12e-17	1.04e-18	-13.0216	32.3021	-1.65598	ITSN2	intersectin 2
228615_at	8.15e-17	1.04e-18	-13.0201	32.2973	-1.48656	LOC286161	uncharacterized LOC286161
203684_s_at	8.18e-17	1.05e-18	-13.0185	32.2919	-1.50399	BCL2	BCL2, apoptosis regulator
229135_at	8.4e-17	1.08e-18	-13.01	32.264	-1.291	FASTKD2	FAST kinase domains 2
229510_at	8.41e-17	1.08e-18	13.0092	32.2615	1.36412	MS4A14	membrane spanning 4-domains A14
228292_at	8.5e-17	1.1e-18	-13.0052	32.2485	-1.28663
228427_at	8.5e-17	1.1e-18	-13.005	32.2478	-2.26255	FBXO16	F-box protein 16
202993_at	8.64e-17	1.12e-18	-12.9999	32.2309	-1.41595	ILVBL	ilvB acetolactate synthase like
209599_s_at	8.64e-17	1.12e-18	-12.9992	32.2288	-1.85901	PRUNE1	prune exopolyphosphatase
206093_x_at	8.93e-17	1.16e-18	-12.9887	32.1945	-2.25655	TNXB///TNXA	tenascin XB///tenascin XA (pseudogene)
227865_at	8.99e-17	1.17e-18	-12.9865	32.1871	-1.47037	IDNK	IDNK, gluconokinase
204964_s_at	8.99e-17	1.17e-18	-12.986	32.1856	-2.22867	SSPN	sarcospan
244261_at	9.05e-17	1.18e-18	-12.9836	32.1777	-2.25916	IFNLR1	interferon lambda receptor 1
227536_at	9.18e-17	1.2e-18	-12.9787	32.1616	-1.19489	ZC3H13	zinc finger CCCH-type containing 13
36475_at	9.2e-17	1.2e-18	-12.9777	32.1584	-1.47102	GCAT	glycine C-acetyltransferase
216228_s_at	9.39e-17	1.23e-18	12.9709	32.1361	2.6661	WDHD1	WD repeat and HMG-box DNA binding protein 1
222785_x_at	9.43e-17	1.23e-18	-12.9693	32.1306	-1.77772	C11orf1	chromosome 11 open reading frame 1
214919_s_at	9.68e-17	1.27e-18	-12.9608	32.103	-1.1289	ANKHD1-EIF4EBP3///ANKHD1///EIF4EBP3	ANKHD1-EIF4EBP3 readthrough///ankyrin repeat and KH domain containing 1///eukaryotic translation initiation factor 4E binding protein 3
226811_at	9.76e-17	1.28e-18	-12.958	32.0936	-3.33009	FAM46C	family with sequence similarity 46 member C
229511_at	9.77e-17	1.28e-18	-12.9573	32.0912	-2.1053	SMARCE1	SWI/SNF related, matrix associated, actin dependent regulator of chromatin, subfamily e, member 1
202896_s_at	9.79e-17	1.29e-18	12.9564	32.0886	1.54727	SIRPA	signal regulatory protein alpha
229132_at	9.84e-17	1.3e-18	-12.9544	32.082	-2.09367	MINA	MYC induced nuclear antigen
225298_at	9.84e-17	1.3e-18	-12.9538	32.0799	-1.62095	PNKD	paroxysmal nonkinesigenic dyskinesia
219995_s_at	9.94e-17	1.31e-18	-12.9505	32.0692	-3.69658	ZNF750	zinc finger protein 750
1554423_a_at	9.96e-17	1.32e-18	-12.9494	32.0655	-1.50684	FBXO7	F-box protein 7
230786_at	9.96e-17	1.32e-18	-12.9489	32.064	-1.19452	ZCCHC8	zinc finger CCHC-type containing 8
229948_at	1.01e-16	1.34e-18	-12.9448	32.0503	-1.64154
229273_at	1.02e-16	1.35e-18	-12.9421	32.0415	-4.96817	SALL1	spalt like transcription factor 1
212604_at	1.02e-16	1.35e-18	-12.9414	32.0394	-1.71283	MRPS31	mitochondrial ribosomal protein S31
214199_at	1.03e-16	1.37e-18	-12.9376	32.0268	-1.61967	SFTPD	surfactant protein D
218242_s_at	1.04e-16	1.39e-18	-12.9334	32.0128	-1.73315	KMT5B	lysine methyltransferase 5B
230072_at	1.04e-16	1.39e-18	-12.9333	32.0125	-1.60466	TBC1D15	TBC1 domain family member 15
1553082_at	1.05e-16	1.41e-18	-12.9296	32.0003	-2.16057	CRYGN	crystallin gamma N
221811_at	1.05e-16	1.41e-18	-12.9292	31.9993	-1.38478	PGAP3	post-GPI attachment to proteins 3
228502_at	1.06e-16	1.42e-18	-12.9269	31.9916	-2.85876	RPS6KA6	ribosomal protein S6 kinase A6
235647_at	1.06e-16	1.43e-18	-12.9254	31.9868	-1.4394	AP4S1	adaptor related protein complex 4 sigma 1 subunit
213447_at	1.07e-16	1.43e-18	-12.9236	31.9808	-2.75732	LOC101930404///SNORD116-28///SNORD115-26///SNORD115-13///SNORD115-7///SNORD116-22///SNORD116-4///PWARSN///SNORD107///SNRPN///IPW	uncharacterized LOC101930404///small nucleolar RNA, C/D box 116-28///small nucleolar RNA, C/D box 115-26///small nucleolar RNA, C/D box 115-13///small nucleolar RNA, C/D box 115-7///small nucleolar RNA, C/D box 116-22///small nucleolar RNA, C/D box 116-4///Prader Willi/Angelman region RNA, SNRPN neighbor///small nucleolar RNA, C/D box 107///small nuclear ribonucleoprotein polypeptide N///imprinte…
229656_s_at	1.08e-16	1.45e-18	-12.9206	31.971	-2.90562	EML6	echinoderm microtubule associated protein like 6
229844_at	1.08e-16	1.46e-18	-12.9189	31.9653	-1.25658	FOXP1	forkhead box P1
240460_at	1.08e-16	1.46e-18	-12.9185	31.9638	-3.27538	LOC101929122	uncharacterized LOC101929122
221619_s_at	1.08e-16	1.46e-18	-12.9172	31.9597	-1.54964	MTCH1	mitochondrial carrier 1
238039_at	1.09e-16	1.48e-18	-12.9142	31.9499	-1.95585	SCAMP1-AS1	SCAMP1 antisense RNA 1
213001_at	1.09e-16	1.48e-18	12.914	31.9494	1.74996	ANGPTL2	angiopoietin like 2
233924_s_at	1.09e-16	1.48e-18	-12.9135	31.9475	-2.1971	EXOC6	exocyst complex component 6
238624_at	1.09e-16	1.48e-18	-12.9131	31.9461	-1.67346	LOC102724517///NLK	uncharacterized LOC102724517///nemo like kinase
228811_at	1.1e-16	1.49e-18	-12.9118	31.9421	-1.98989
202238_s_at	1.1e-16	1.49e-18	12.9113	31.9404	3.06509	LOC101928916///NNMT	uncharacterized LOC101928916///nicotinamide N-methyltransferase
228347_at	1.14e-16	1.56e-18	12.8984	31.898	2.8056	SIX1	SIX homeobox 1
238860_at	1.17e-16	1.6e-18	-12.8909	31.8733	-1.68347	OARD1	O-acyl-ADP-ribose deacylase 1
226833_at	1.19e-16	1.63e-18	-12.8854	31.8552	-1.97033	CYB5D1	cytochrome b5 domain containing 1
228750_at	1.21e-16	1.66e-18	-12.8802	31.8381	-3.5672	COL14A1	collagen type XIV alpha 1 chain
222275_at	1.24e-16	1.7e-18	-12.8729	31.8141	-1.54398	MRPS30	mitochondrial ribosomal protein S30
226374_at	1.24e-16	1.7e-18	-12.8717	31.8099	-3.84777	CXADR	coxsackie virus and adenovirus receptor
228642_at	1.24e-16	1.71e-18	12.8707	31.8069	1.95098	HOTAIRM1	HOXA transcript antisense RNA, myeloid-specific 1
238447_at	1.25e-16	1.73e-18	-12.8677	31.797	-1.888	RBMS3	RNA binding motif single stranded interacting protein 3
206492_at	1.27e-16	1.75e-18	-12.8633	31.7825	-1.66219	FHIT	fragile histidine triad
235746_s_at	1.28e-16	1.77e-18	-12.8604	31.7728	-3.51286	PLA2R1	phospholipase A2 receptor 1
221828_s_at	1.3e-16	1.8e-18	-12.8555	31.7568	-1.04711	MVB12B	multivesicular body subunit 12B
230673_at	1.3e-16	1.8e-18	-12.8553	31.756	-5.26264	PKHD1L1	polycystic kidney and hepatic disease 1 (autosomal recessive)-like 1
213338_at	1.3e-16	1.8e-18	12.8553	31.7559	4.6879	TMEM158	transmembrane protein 158 (gene/pseudogene)
1553974_at	1.3e-16	1.81e-18	-12.8537	31.7509	-1.91121	C22orf39	chromosome 22 open reading frame 39
230290_at	1.31e-16	1.83e-18	-12.8504	31.7399	-2.90516	SCUBE3	signal peptide, CUB domain and EGF like domain containing 3
213215_at	1.31e-16	1.83e-18	-12.8499	31.7383	-1.422	C15orf38-AP3S2///AP3S2	C15orf38-AP3S2 readthrough///adaptor related protein complex 3 sigma 2 subunit
227990_at	1.32e-16	1.84e-18	-12.8486	31.7339	-1.35715	SLU7	SLU7 homolog, splicing factor
225285_at	1.35e-16	1.88e-18	12.8415	31.7108	3.75831	BCAT1	branched chain amino acid transaminase 1
213629_x_at	1.35e-16	1.89e-18	-12.8398	31.7049	-2.73906	MT1F	metallothionein 1F
229072_at	1.35e-16	1.89e-18	-12.8397	31.7048	-2.07861	RAB30	RAB30, member RAS oncogene family
202007_at	1.35e-16	1.9e-18	12.8393	31.7034	2.42476	NID1	nidogen 1
219849_at	1.35e-16	1.9e-18	-12.8387	31.7013	-1.15571	ZNF671	zinc finger protein 671
236128_at	1.36e-16	1.91e-18	-12.8375	31.6974	-1.67965	ZNF91	zinc finger protein 91
227848_at	1.37e-16	1.93e-18	-12.8342	31.6865	-3.46891	PEBP4	phosphatidylethanolamine binding protein 4
230939_at	1.38e-16	1.94e-18	-12.8325	31.6811	-1.59228
228380_at	1.4e-16	1.97e-18	-12.8271	31.6633	-1.53833	SENP2	SUMO1/sentrin/SMT3 specific peptidase 2
226068_at	1.4e-16	1.98e-18	-12.8264	31.6608	-1.67158	SYK	spleen associated tyrosine kinase
209956_s_at	1.4e-16	1.98e-18	-12.8263	31.6606	-2.28862	CAMK2B	calcium/calmodulin dependent protein kinase II beta
229145_at	1.4e-16	1.99e-18	-12.825	31.6562	-2.06381	ANAPC16	anaphase promoting complex subunit 16
1555888_at	1.4e-16	1.99e-18	-12.8249	31.6559	-2.03076	UBR5-AS1	UBR5 antisense RNA 1
212991_at	1.41e-16	2.01e-18	-12.8222	31.6471	-2.56673	FBXO9	F-box protein 9
241365_at	1.42e-16	2.02e-18	-12.8208	31.6425	-2.27656	SATB1	SATB homeobox 1
211668_s_at	1.42e-16	2.02e-18	12.8203	31.6408	3.75527	PLAU	plasminogen activator, urokinase
227492_at	1.43e-16	2.04e-18	-12.8177	31.6322	-4.01376	OCLN	occludin
203672_x_at	1.45e-16	2.07e-18	-12.8126	31.6152	-1.69134	TPMT	thiopurine S-methyltransferase
202365_at	1.45e-16	2.07e-18	-12.8125	31.6151	-1.56921	UNC119B	unc-119 lipid binding chaperone B
219127_at	1.46e-16	2.09e-18	-12.8095	31.605	-4.10311	PRR15L	proline rich 15 like
231969_at	1.47e-16	2.11e-18	-12.8072	31.5976	-3.35441	STOX2	storkhead box 2
231070_at	1.48e-16	2.12e-18	-12.8051	31.5904	-5.38468	IYD	iodotyrosine deiodinase
235867_at	1.5e-16	2.16e-18	-12.8004	31.5749	-2.79879	GSTM3	glutathione S-transferase mu 3
210992_x_at	1.51e-16	2.17e-18	12.7978	31.5666	2.65617	FCGR2C	Fc fragment of IgG receptor IIc (gene/pseudogene)
227582_at	1.51e-16	2.18e-18	-12.7978	31.5665	-2.45322	KLHDC9	kelch domain containing 9
225369_at	1.52e-16	2.19e-18	-12.7954	31.5584	-2.00457	ESAM	endothelial cell adhesion molecule
202136_at	1.53e-16	2.21e-18	-12.7933	31.5515	-1.51006	ZMYND11	zinc finger MYND-type containing 11
206893_at	1.56e-16	2.25e-18	-12.7874	31.532	-4.55379	SALL1	spalt like transcription factor 1
205479_s_at	1.59e-16	2.3e-18	12.7816	31.513	3.76344	PLAU	plasminogen activator, urokinase
235010_at	1.61e-16	2.33e-18	-12.7774	31.4991	-1.90893	ZBED5-AS1	ZBED5 antisense RNA 1
210624_s_at	1.62e-16	2.35e-18	-12.7739	31.4876	-1.32542	ILVBL	ilvB acetolactate synthase like
226259_at	1.65e-16	2.39e-18	-12.769	31.4712	-1.91614	EXOC6	exocyst complex component 6
210404_x_at	1.66e-16	2.41e-18	-12.7671	31.4649	-1.82497	CAMK2B	calcium/calmodulin dependent protein kinase II beta
213133_s_at	1.68e-16	2.44e-18	-12.7626	31.4503	-1.99783	LOC101060817///GCSH	glycine cleavage system H protein, mitochondrial-like///glycine cleavage system protein H
243023_at	1.7e-16	2.48e-18	-12.7586	31.4369	-2.19604
227517_s_at	1.7e-16	2.48e-18	12.7577	31.4341	3.30992	SNORD77///SNORD76///SNORD74///GAS5///SNORD44///SNORD47///SNORD80///SNORD79///SNORD81	small nucleolar RNA, C/D box 77///small nucleolar RNA, C/D box 76///small nucleolar RNA, C/D box 74///growth arrest specific 5 (non-protein coding)///small nucleolar RNA, C/D box 44///small nucleolar RNA, C/D box 47///small nucleolar RNA, C/D box 80///small nucleolar RNA, C/D box 79///small nucleolar RNA, C/D box 81
218844_at	1.73e-16	2.53e-18	-12.7529	31.418	-1.85927	ACSF2	acyl-CoA synthetase family member 2
1561106_at	1.73e-16	2.53e-18	-12.7523	31.4161	-1.83878	LINC00271	long intergenic non-protein coding RNA 271
229317_at	1.81e-16	2.66e-18	-12.7378	31.3681	-1.8293	KPNA5	karyopherin subunit alpha 5
244669_at	1.83e-16	2.68e-18	-12.7348	31.3584	-2.22466	SNORD50B///SNORD50A	small nucleolar RNA, C/D box 50B///small nucleolar RNA, C/D box 50A
229238_at	1.86e-16	2.73e-18	-12.7299	31.3419	-2.21999	C17orf97	chromosome 17 open reading frame 97
220658_s_at	1.86e-16	2.74e-18	12.7287	31.3379	2.87211	ARNTL2	aryl hydrocarbon receptor nuclear translocator like 2
229107_at	1.86e-16	2.74e-18	-12.7279	31.3353	-1.70076
206453_s_at	1.87e-16	2.76e-18	-12.7257	31.3282	-1.86851	NDRG2	NDRG family member 2
236598_at	1.89e-16	2.79e-18	-12.7227	31.3182	-2.90387	LOC100996579	uncharacterized LOC100996579
209459_s_at	1.91e-16	2.83e-18	-12.7191	31.3064	-4.09809	ABAT	4-aminobutyrate aminotransferase
226874_at	1.92e-16	2.84e-18	-12.7176	31.3012	-1.70459	KLHL8	kelch like family member 8
216347_s_at	1.93e-16	2.86e-18	-12.7158	31.2952	-2.33927	PPP1R13B	protein phosphatase 1 regulatory subunit 13B
238484_s_at	1.94e-16	2.87e-18	-12.7144	31.2906	-2.1037	SSBP2	single stranded DNA binding protein 2
204437_s_at	1.95e-16	2.89e-18	-12.7123	31.2838	-3.51488	FOLR1	folate receptor 1
216333_x_at	1.95e-16	2.89e-18	-12.7119	31.2824	-2.13624	TNXB///TNXA	tenascin XB///tenascin XA (pseudogene)
212425_at	1.95e-16	2.9e-18	-12.7109	31.279	-2.20083	SCAMP1	secretory carrier membrane protein 1
220948_s_at	1.97e-16	2.94e-18	-12.7074	31.2674	-1.82907	ATP1A1	ATPase Na+/K+ transporting subunit alpha 1
225939_at	2e-16	2.98e-18	-12.7031	31.2532	-2.15365	EIF4E3	eukaryotic translation initiation factor 4E family member 3
209242_at	2e-16	2.99e-18	-12.702	31.2495	-3.97581	PEG3	paternally expressed 3
242380_at	2.03e-16	3.03e-18	-12.698	31.2364	-1.23634
212233_at	2.04e-16	3.05e-18	12.696	31.2297	1.94961	MAP1B	microtubule associated protein 1B
219440_at	2.07e-16	3.11e-18	-12.6902	31.2106	-2.24628	RAI2	retinoic acid induced 2
209192_x_at	2.09e-16	3.14e-18	-12.6873	31.2008	-1.10429	KAT5	lysine acetyltransferase 5
238721_at	2.15e-16	3.23e-18	-12.6792	31.1738	-2.13774	MDH1B	malate dehydrogenase 1B
235166_at	2.16e-16	3.26e-18	-12.6765	31.1651	-1.73386	ZNF148	zinc finger protein 148
228090_at	2.17e-16	3.27e-18	-12.6755	31.1617	-1.72416	NMNAT3	nicotinamide nucleotide adenylyltransferase 3
201432_at	2.21e-16	3.33e-18	-12.6694	31.1416	-1.65194	CAT	catalase
201067_at	2.23e-16	3.37e-18	-12.6661	31.1305	-1.60947	PSMC2	proteasome 26S subunit, ATPase 2
1562031_at	2.27e-16	3.43e-18	12.6611	31.114	1.96021	JAK2	Janus kinase 2
219257_s_at	2.28e-16	3.45e-18	12.6593	31.1081	2.3676	SPHK1	sphingosine kinase 1
237081_at	2.28e-16	3.47e-18	-12.6576	31.1022	-1.6902
205709_s_at	2.28e-16	3.47e-18	-12.6574	31.1017	-3.80578	CDS1	CDP-diacylglycerol synthase 1
228116_at	2.28e-16	3.47e-18	12.6574	31.1015	2.13738	LINC01296///DUXAP10///DUXAP8	long intergenic non-protein coding RNA 1296///double homeobox A pseudogene 10///double homeobox A pseudogene 8
233090_at	2.29e-16	3.48e-18	12.6563	31.0982	1.98928
227091_at	2.31e-16	3.52e-18	-12.6533	31.0882	-2.62363	CCDC146	coiled-coil domain containing 146
235076_at	2.32e-16	3.55e-18	-12.6509	31.0802	-1.08503	CALCOCO2	calcium binding and coiled-coil domain 2
242033_at	2.33e-16	3.56e-18	-12.6496	31.0759	-3.54347	RNF180	ring finger protein 180
212364_at	2.33e-16	3.57e-18	12.6491	31.0742	1.80819	MYO1B	myosin IB
221591_s_at	2.34e-16	3.57e-18	12.6485	31.0722	1.44397	FAM64A	family with sequence similarity 64 member A
226298_at	2.36e-16	3.63e-18	-12.6444	31.0583	-1.58844	RUNDC1	RUN domain containing 1
228281_at	2.36e-16	3.63e-18	12.6443	31.0582	2.71422	DDIAS	DNA damage induced apoptosis suppressor
230715_at	2.44e-16	3.74e-18	-12.6348	31.0267	-1.99954	ZNF518B	zinc finger protein 518B
203227_s_at	2.45e-16	3.78e-18	-12.6322	31.0178	-1.25812	TSPAN31	tetraspanin 31
217940_s_at	2.51e-16	3.86e-18	-12.6252	30.9948	-1.32156	NAXD	NAD(P)HX dehydratase
214091_s_at	2.53e-16	3.9e-18	-12.6222	30.9849	-3.46435	GPX3	glutathione peroxidase 3
1566966_at	2.54e-16	3.92e-18	12.6207	30.9798	1.04337
227499_at	2.57e-16	3.97e-18	-12.617	30.9675	-2.66508	FZD3	frizzled class receptor 3
209825_s_at	2.57e-16	3.98e-18	12.6161	30.9644	2.07885	MIR3658///UCK2	microRNA 3658///uridine-cytidine kinase 2
227318_at	2.57e-16	3.98e-18	-12.6161	30.9643	-2.94846	TMEM178B	transmembrane protein 178B
201307_at	2.57e-16	3.99e-18	12.6157	30.963	1.51325	42989	septin 11
230258_at	2.58e-16	4e-18	-12.6146	30.9594	-2.54032	GLIS3	GLIS family zinc finger 3
229756_at	2.59e-16	4.03e-18	-12.6128	30.9535	-2.01395	ID2-AS1	ID2 antisense RNA 1 (head to head)
227234_at	2.61e-16	4.07e-18	-12.6097	30.9432	-1.90794	IPO5P1	importin 5 pseudogene 1
230419_at	2.61e-16	4.08e-18	-12.6092	30.9415	-2.0257	SOX9-AS1	SOX9 antisense RNA 1
227921_at	2.61e-16	4.08e-18	12.6089	30.9404	2.59898	LOC105379499///FLJ45482	uncharacterized LOC105379499///uncharacterized LOC645566
214044_at	2.61e-16	4.08e-18	-12.6089	30.9403	-2.79283	RYR2	ryanodine receptor 2
201658_at	2.65e-16	4.14e-18	-12.6048	30.9269	-1.35269	ARL1	ADP ribosylation factor like GTPase 1
201927_s_at	2.67e-16	4.18e-18	-12.6019	30.9172	-1.5376	PKP4	plakophilin 4
230403_at	2.71e-16	4.25e-18	-12.5969	30.9005	-1.78902	RFX3	regulatory factor X3
200719_at	2.71e-16	4.25e-18	-12.5966	30.8996	-1.55025	SKP1	S-phase kinase-associated protein 1
219527_at	2.71e-16	4.26e-18	-12.5962	30.8983	-2.14247	42796	mitochondrial amidoxime reducing component 2
1555920_at	2.74e-16	4.31e-18	12.5925	30.8858	1.57915	CBX3	chromobox 3
1557689_at	2.75e-16	4.33e-18	12.5912	30.8818	1.14348
217779_s_at	2.76e-16	4.36e-18	-12.5894	30.8755	-1.2624	PNRC2	proline rich nuclear receptor coactivator 2
238423_at	2.76e-16	4.36e-18	-12.589	30.8743	-1.81577	SYTL3	synaptotagmin like 3
1557174_a_at	2.76e-16	4.37e-18	-12.5887	30.8732	-2.23447	IRAK1BP1	interleukin 1 receptor associated kinase 1 binding protein 1
213285_at	2.77e-16	4.39e-18	-12.5874	30.869	-4.53582	TMEM30B	transmembrane protein 30B
211976_at	2.84e-16	4.51e-18	-12.5792	30.8416	-1.48811	NUDT3	nudix hydrolase 3
215047_at	2.84e-16	4.51e-18	-12.579	30.8411	-3.18714	TRIM58	tripartite motif containing 58
200661_at	2.84e-16	4.51e-18	12.5788	30.8403	1.50436	CTSA	cathepsin A
218834_s_at	2.87e-16	4.56e-18	12.5755	30.8295	1.27856	TMEM132A	transmembrane protein 132A
226779_at	2.87e-16	4.57e-18	-12.575	30.8278	-1.27857	LMBRD2	LMBR1 domain containing 2
226719_at	2.9e-16	4.62e-18	-12.572	30.8178	-1.00724	DERL2	derlin 2
222869_s_at	2.9e-16	4.62e-18	-12.5715	30.8162	-1.59714	ELAC1	elaC ribonuclease Z 1
240873_x_at	2.9e-16	4.62e-18	12.5715	30.816	1.64875	LOC101926921///DAB2	uncharacterized LOC101926921///DAB2, clathrin adaptor protein
226363_at	2.9e-16	4.64e-18	12.5707	30.8133	1.3493	ABCC5	ATP binding cassette subfamily C member 5
225700_at	2.91e-16	4.66e-18	-12.5695	30.8093	-2.16077	GLCCI1	glucocorticoid induced 1
229402_at	2.93e-16	4.69e-18	-12.5672	30.8016	-2.7158	SAMD13	sterile alpha motif domain containing 13
210365_at	2.93e-16	4.69e-18	12.5672	30.8016	1.18433	LOC101928269///LOC100506403///RUNX1	uncharacterized LOC101928269///uncharacterized LOC100506403///runt related transcription factor 1
41512_at	2.93e-16	4.7e-18	-12.5665	30.7993	-1.36341	BRAP	BRCA1 associated protein
229970_at	2.94e-16	4.73e-18	-12.5649	30.7939	-2.20338	KBTBD7	kelch repeat and BTB domain containing 7
226846_at	2.95e-16	4.75e-18	-12.5638	30.7903	-2.0636	PHYHD1	phytanoyl-CoA dioxygenase domain containing 1
225978_at	3e-16	4.83e-18	-12.5587	30.7733	-1.76391	RIMKLB	ribosomal modification protein rimK like family member B
231319_x_at	3e-16	4.85e-18	-12.5576	30.7697	-2.18184	KIF9	kinesin family member 9
217130_at	3.08e-16	4.97e-18	12.5502	30.7451	1.1637
203206_at	3.14e-16	5.08e-18	-12.5436	30.7229	-1.39601	FAM53B	family with sequence similarity 53 member B
238658_at	3.15e-16	5.1e-18	-12.5426	30.7196	-2.26815
205226_at	3.15e-16	5.1e-18	-12.5422	30.7183	-2.66002	PDGFRL	platelet derived growth factor receptor like
218022_at	3.16e-16	5.13e-18	-12.5404	30.7125	-0.825162	VRK3	vaccinia related kinase 3
225346_at	3.26e-16	5.3e-18	-12.5308	30.6804	-2.02971	MTERF2	mitochondrial transcription termination factor 2
217792_at	3.34e-16	5.44e-18	-12.5233	30.6553	-1.37365	SNX5	sorting nexin 5
229535_at	3.35e-16	5.46e-18	-12.522	30.6508	-1.15396	PTPMT1	protein tyrosine phosphatase, mitochondrial 1
1553986_at	3.39e-16	5.53e-18	-12.5181	30.6378	-3.95499	RASEF	RAS and EF-hand domain containing
229693_at	3.42e-16	5.58e-18	-12.5155	30.6293	-1.78373	TMEM220	transmembrane protein 220
202237_at	3.48e-16	5.69e-18	12.5097	30.6098	3.15691	LOC101928916///NNMT	uncharacterized LOC101928916///nicotinamide N-methyltransferase
38892_at	3.5e-16	5.72e-18	-12.508	30.6043	-1.4575	GLTSCR1L	GLTSCR1 like
201506_at	3.71e-16	6.07e-18	12.4905	30.5459	3.50249	TGFBI	transforming growth factor beta induced
225490_at	3.74e-16	6.14e-18	-12.4871	30.5345	-0.978574	ARID2	AT-rich interaction domain 2
214291_at	3.76e-16	6.17e-18	12.4853	30.5285	2.3085	RPL17-C18orf32///SNORD58C///SNORD58A///SNORD58B///RPL17	RPL17-C18orf32 readthrough///small nucleolar RNA, C/D box 58C///small nucleolar RNA, C/D box 58A///small nucleolar RNA, C/D box 58B///ribosomal protein L17
227873_at	3.77e-16	6.19e-18	-12.4847	30.5263	-1.38285	TXNDC15	thioredoxin domain containing 15
214252_s_at	3.82e-16	6.28e-18	-12.4802	30.5114	-2.20857	CLN5	ceroid-lipofuscinosis, neuronal 5
214823_at	3.82e-16	6.29e-18	-12.48	30.5107	-2.97988	ZNF204P	zinc finger protein 204, pseudogene
236200_at	3.88e-16	6.39e-18	-12.4751	30.4945	-1.25497	FAF1	Fas associated factor 1
244779_at	3.88e-16	6.4e-18	-12.4746	30.4926	-2.34313	ZDHHC2	zinc finger DHHC-type containing 2
243031_at	3.89e-16	6.42e-18	12.4738	30.4899	1.91539
243371_at	3.93e-16	6.5e-18	-12.4702	30.478	-1.90403
238075_at	3.95e-16	6.55e-18	12.4679	30.4703	2.36128	CHEK1	checkpoint kinase 1
203498_at	3.99e-16	6.61e-18	-12.4652	30.4611	-2.07967	RCAN2	regulator of calcineurin 2
212217_at	4.02e-16	6.66e-18	-12.4626	30.4524	-1.59356	PREPL	prolyl endopeptidase-like
204136_at	4.02e-16	6.68e-18	12.4619	30.4503	2.11126	COL7A1	collagen type VII alpha 1 chain
204298_s_at	4.05e-16	6.73e-18	12.4598	30.4432	3.17504	LOX	lysyl oxidase
227934_at	4.09e-16	6.8e-18	-12.4565	30.4319	-1.64473	KPNA5	karyopherin subunit alpha 5
210051_at	4.13e-16	6.89e-18	-12.4526	30.4189	-1.5132	RAPGEF3	Rap guanine nucleotide exchange factor 3
209468_at	4.13e-16	6.9e-18	-12.4524	30.4185	-2.39787	LRP5	LDL receptor related protein 5
205603_s_at	4.23e-16	7.06e-18	12.4457	30.3958	1.5036	DIAPH2	diaphanous related formin 2
1555363_s_at	4.24e-16	7.08e-18	-12.4445	30.3919	-2.14597	LINC00663	long intergenic non-protein coding RNA 663
227679_at	4.24e-16	7.1e-18	-12.4437	30.3893	-1.95465	HDAC11	histone deacetylase 11
202859_x_at	4.31e-16	7.22e-18	12.4387	30.3725	4.91423	CXCL8	C-X-C motif chemokine ligand 8
222994_at	4.33e-16	7.26e-18	-12.4371	30.367	-1.27054	PRDX5	peroxiredoxin 5
204773_at	4.39e-16	7.37e-18	-12.4325	30.3518	-2.01606	IL11RA	interleukin 11 receptor subunit alpha
229160_at	4.42e-16	7.43e-18	-12.4301	30.3438	-3.97467	MUM1L1	MUM1 like 1
209155_s_at	4.46e-16	7.51e-18	-12.4271	30.3335	-1.40803	NT5C2	5'-nucleotidase, cytosolic II
227255_at	4.47e-16	7.53e-18	-12.4261	30.3305	-1.90185	PDIK1L	PDLIM1 interacting kinase 1 like
236179_at	4.48e-16	7.56e-18	12.4251	30.3269	2.83421	CDH11	cadherin 11
230287_at	4.5e-16	7.6e-18	-12.4235	30.3216	-1.75148	SGSM1	small G protein signaling modulator 1
209667_at	4.5e-16	7.61e-18	-12.4232	30.3204	-1.68963	CES2	carboxylesterase 2
221493_at	4.55e-16	7.7e-18	-12.4196	30.3087	-1.448	TSPYL1	TSPY like 1
207842_s_at	4.59e-16	7.78e-18	-12.4166	30.2984	-1.22991	MIR6866///CASC3	microRNA 6866///cancer susceptibility candidate 3
235658_at	4.59e-16	7.79e-18	-12.4162	30.2972	-2.0236
240868_at	4.72e-16	8.01e-18	12.4078	30.269	1.94074	LOC100129406	uncharacterized LOC100129406
241827_at	4.77e-16	8.11e-18	-12.4042	30.2569	-1.08114	ZNF615	zinc finger protein 615
230238_at	4.82e-16	8.21e-18	-12.4008	30.2455	-1.98179	SOWAHA	sosondowah ankyrin repeat domain family member A
211475_s_at	4.86e-16	8.28e-18	-12.3983	30.237	-1.15691	BAG1	BCL2 associated athanogene 1
201109_s_at	4.86e-16	8.28e-18	12.3981	30.2363	3.53056	THBS1	thrombospondin 1
236935_at	4.86e-16	8.3e-18	-12.3976	30.2346	-1.9218	PTPN4	protein tyrosine phosphatase, non-receptor type 4
226326_at	4.88e-16	8.34e-18	-12.3958	30.2288	-1.69143	PCGF5	polycomb group ring finger 5
222646_s_at	4.92e-16	8.42e-18	12.3932	30.2201	2.12516	ERO1A	endoplasmic reticulum oxidoreductase 1 alpha
213224_s_at	4.92e-16	8.43e-18	-12.3928	30.2185	-1.70964	BBIP1	BBSome interacting protein 1
1570165_at	4.92e-16	8.44e-18	12.3924	30.2175	1.27821
228561_at	4.94e-16	8.47e-18	-12.3913	30.2136	-1.59329	CDC37L1	cell division cycle 37 like 1
231011_at	4.95e-16	8.51e-18	-12.3901	30.2096	-1.71817	LARP1B	La ribonucleoprotein domain family member 1B
207828_s_at	4.98e-16	8.56e-18	12.3883	30.2037	3.74521	CENPF	centromere protein F
204573_at	5.02e-16	8.64e-18	-12.3857	30.1947	-1.94913	CROT	carnitine O-octanoyltransferase
211981_at	5.08e-16	8.75e-18	12.3817	30.1813	1.87754	COL4A1	collagen type IV alpha 1 chain
224638_at	5.13e-16	8.86e-18	-12.3781	30.1693	-1.23655	SPPL3	signal peptide peptidase like 3
212634_at	5.13e-16	8.86e-18	-12.378	30.1691	-1.61273	UFL1	UFM1 specific ligase 1
227033_at	5.13e-16	8.87e-18	-12.3776	30.1675	-1.52783	PDIA3	protein disulfide isomerase family A member 3
226295_at	5.13e-16	8.89e-18	-12.3769	30.1653	-1.35308	LOC100507424///ITFG2	uncharacterized LOC100507424///integrin alpha FG-GAP repeat containing 2
215151_at	5.13e-16	8.89e-18	12.3769	30.1652	1.10336	DOCK10	dedicator of cytokinesis 10
228548_at	5.13e-16	8.9e-18	-12.3768	30.1649	-1.19459	RAP1A	RAP1A, member of RAS oncogene family
230243_at	5.23e-16	9.08e-18	-12.3709	30.1451	-1.47705	TRMT10A	tRNA methyltransferase 10A
235436_at	5.31e-16	9.24e-18	-12.3657	30.1277	-2.04911	DDX31	DEAD-box helicase 31
204042_at	5.31e-16	9.24e-18	-12.3657	30.1276	-2.29766	WASF3	WAS protein family member 3
229302_at	5.33e-16	9.28e-18	-12.3643	30.1231	-3.04256	TMEM178A	transmembrane protein 178A
203965_at	5.41e-16	9.42e-18	-12.3598	30.1079	-1.21035	USP20	ubiquitin specific peptidase 20
209269_s_at	5.41e-16	9.44e-18	-12.3593	30.1063	-1.50369	SYK	spleen associated tyrosine kinase
204215_at	5.43e-16	9.49e-18	-12.3576	30.1005	-1.61628	TMEM243	transmembrane protein 243
208022_s_at	5.46e-16	9.55e-18	-12.3559	30.0948	-1.96005	CDC14B	cell division cycle 14B
202121_s_at	5.46e-16	9.56e-18	-12.3555	30.0935	-1.01981	CHMP2A	charged multivesicular body protein 2A
201886_at	5.46e-16	9.56e-18	-12.3555	30.0934	-0.910536	DCAF11	DDB1 and CUL4 associated factor 11
222344_at	5.46e-16	9.58e-18	12.355	30.0917	1.92865
244511_at	5.48e-16	9.63e-18	12.3535	30.0867	1.61156
218773_s_at	5.48e-16	9.64e-18	-12.3531	30.0854	-1.65363	MSRB2	methionine sulfoxide reductase B2
225274_at	5.49e-16	9.66e-18	-12.3523	30.0827	-1.79635	PCYOX1	prenylcysteine oxidase 1
219135_s_at	5.5e-16	9.69e-18	-12.3514	30.0797	-1.47226	LMF1	lipase maturation factor 1
205052_at	5.52e-16	9.74e-18	-12.3501	30.0752	-1.56308	AUH	AU RNA binding methylglutaconyl-CoA hydratase
230974_at	5.57e-16	9.83e-18	-12.3471	30.0653	-1.37421	DDX19B	DEAD-box helicase 19B
218658_s_at	5.59e-16	9.88e-18	-12.3459	30.0612	-1.18561	ACTR8	ARP8 actin-related protein 8 homolog
1558077_s_at	5.6e-16	9.9e-18	-12.3452	30.0588	-2.23765	MDH1B	malate dehydrogenase 1B
232239_at	5.64e-16	9.98e-18	-12.3429	30.051	-2.03708	LINC00865	long intergenic non-protein coding RNA 865
201565_s_at	5.66e-16	1e-17	-12.3415	30.0463	-1.88739	ID2	inhibitor of DNA binding 2, HLH protein
208693_s_at	5.7e-16	1.01e-17	12.339	30.0379	1.07122	GARS	glycyl-tRNA synthetase
225727_at	5.73e-16	1.02e-17	-12.3368	30.0306	-3.63255	PLEKHH1	pleckstrin homology, MyTH4 and FERM domain containing H1
203515_s_at	5.81e-16	1.03e-17	-12.3321	30.0149	-1.10753	PMVK	phosphomevalonate kinase
228955_at	5.81e-16	1.03e-17	-12.332	30.0146	-3.48403	LRP8	LDL receptor related protein 8
227847_at	5.83e-16	1.04e-17	-12.3312	30.0117	-1.78703	EPM2AIP1	EPM2A interacting protein 1
228108_at	5.86e-16	1.05e-17	-12.3291	30.0048	-3.13841	PPM1L	protein phosphatase, Mg2+/Mn2+ dependent 1L
202465_at	5.93e-16	1.06e-17	12.3252	29.9918	2.35898	PCOLCE	procollagen C-endopeptidase enhancer
206689_x_at	6.01e-16	1.07e-17	-12.3211	29.9779	-1.14297	KAT5	lysine acetyltransferase 5
225429_at	6.01e-16	1.08e-17	-12.3206	29.9763	-1.77068	PPP6C	protein phosphatase 6 catalytic subunit
208964_s_at	6.15e-16	1.1e-17	12.3135	29.9523	1.64445	MIR1908///FADS1	microRNA 1908///fatty acid desaturase 1
228905_at	6.15e-16	1.1e-17	-12.3133	29.9517	-2.08717	PCM1	pericentriolar material 1
226863_at	6.25e-16	1.12e-17	-12.3081	29.9341	-3.53328	FAM110C	family with sequence similarity 110 member C
201231_s_at	6.28e-16	1.13e-17	12.3066	29.929	1.36775	ENO1	enolase 1
238081_at	6.35e-16	1.14e-17	-12.3029	29.9166	-2.81417	WDFY3-AS2	WDFY3 antisense RNA 2
212890_at	6.36e-16	1.14e-17	-12.3023	29.9144	-1.30531	SLC38A10	solute carrier family 38 member 10
1554008_at	6.42e-16	1.16e-17	12.299	29.9035	1.68259	OSMR	oncostatin M receptor
1558199_at	6.42e-16	1.16e-17	12.2988	29.9028	2.30158	FN1	fibronectin 1
238684_at	6.56e-16	1.18e-17	-12.2922	29.8806	-1.11722	SETDB2	SET domain bifurcated 2
212151_at	6.71e-16	1.21e-17	-12.2853	29.8572	-2.54409	PBX1	PBX homeobox 1
233690_at	6.71e-16	1.21e-17	12.2848	29.8557	2.89033
226455_at	6.76e-16	1.23e-17	-12.2821	29.8465	-0.957891	CREB3L4	cAMP responsive element binding protein 3 like 4
229442_at	6.76e-16	1.23e-17	12.2819	29.8458	2.13176	C18orf54	chromosome 18 open reading frame 54
213664_at	6.78e-16	1.23e-17	-12.2811	29.8432	-3.51132	SLC1A1	solute carrier family 1 member 1
219411_at	6.78e-16	1.23e-17	-12.2808	29.8421	-2.02596	ELMO3	engulfment and cell motility 3
226010_at	6.84e-16	1.24e-17	-12.2778	29.8321	-2.35565	SLC25A23	solute carrier family 25 member 23
205721_at	6.87e-16	1.25e-17	-12.2762	29.8267	-2.09354	GFRA2	GDNF family receptor alpha 2
218234_at	6.92e-16	1.26e-17	-12.2738	29.8185	-0.8343	ING4	inhibitor of growth family member 4
204295_at	7e-16	1.28e-17	-12.27	29.8056	-1.23001	SURF1	surfeit 1
227827_at	7.08e-16	1.29e-17	-12.2662	29.7931	-2.81718	SORBS2	sorbin and SH3 domain containing 2
228987_at	7.08e-16	1.29e-17	-12.266	29.7923	-1.19553	FAM49B	family with sequence similarity 49 member B
226809_at	7.17e-16	1.31e-17	-12.262	29.7787	-2.59337	FAR2P3///FAR2P2	fatty acyl-CoA reductase 2 pseudogene 3///fatty acyl-CoA reductase 2 pseudogene 2
221614_s_at	7.2e-16	1.32e-17	-12.2603	29.7731	-2.17079	RPH3AL	rabphilin 3A-like (without C2 domains)
238802_at	7.29e-16	1.34e-17	-12.2567	29.7608	-1.20489	TYSND1	trypsin domain containing 1
203917_at	7.3e-16	1.34e-17	-12.2559	29.7582	-3.83636	CXADR	coxsackie virus and adenovirus receptor
211979_at	7.43e-16	1.36e-17	-12.2504	29.7396	-1.3497	GPR107	G protein-coupled receptor 107
228971_at	7.45e-16	1.37e-17	-12.2494	29.7362	-1.3434	SLC25A3	solute carrier family 25 member 3
202350_s_at	7.5e-16	1.38e-17	-12.2471	29.7286	-4.57812	LOC100506558///MATN2	uncharacterized LOC100506558///matrilin 2
228656_at	7.64e-16	1.41e-17	-12.241	29.7079	-3.23734	PROX1	prospero homeobox 1
233375_at	7.64e-16	1.41e-17	-12.2409	29.7075	-2.66106	EFCAB2	EF-hand calcium binding domain 2
235725_at	7.64e-16	1.41e-17	-12.2408	29.7072	-1.39969	SMAD4	SMAD family member 4
227314_at	7.7e-16	1.42e-17	12.2379	29.6974	2.84661	ITGA2	integrin subunit alpha 2
212473_s_at	7.74e-16	1.43e-17	12.2361	29.6915	2.17556	MICAL2	microtubule associated monooxygenase, calponin and LIM domain containing 2
223784_at	7.77e-16	1.44e-17	-12.2348	29.6869	-2.62334	TMEM27	transmembrane protein 27
241436_at	7.78e-16	1.44e-17	-12.234	29.6842	-3.27143	SCNN1G	sodium channel epithelial 1 gamma subunit
242723_at	7.78e-16	1.44e-17	12.2338	29.6838	0.945298
243413_at	7.88e-16	1.46e-17	-12.2295	29.669	-2.39555	TTC30B	tetratricopeptide repeat domain 30B
201310_s_at	7.88e-16	1.46e-17	12.2294	29.6689	1.68711	NREP	neuronal regeneration related protein
243681_at	7.92e-16	1.47e-17	-12.2279	29.6637	-2.65136	SHANK2	SH3 and multiple ankyrin repeat domains 2
203364_s_at	8e-16	1.49e-17	-12.2244	29.6521	-0.983715	ATG13	autophagy related 13
232161_x_at	8.2e-16	1.53e-17	-12.2168	29.6264	-2.04067	PTPN4	protein tyrosine phosphatase, non-receptor type 4
219854_at	8.21e-16	1.53e-17	-12.2163	29.6247	-1.66473	ZNF14	zinc finger protein 14
225726_s_at	8.28e-16	1.55e-17	-12.2135	29.6153	-3.64655	PLEKHH1	pleckstrin homology, MyTH4 and FERM domain containing H1
235205_at	8.3e-16	1.55e-17	12.2126	29.6121	2.0421	OXR1	oxidation resistance 1
232398_at	8.37e-16	1.57e-17	12.2096	29.6018	1.3767	CCDC150	coiled-coil domain containing 150
213679_at	8.5e-16	1.59e-17	-12.2049	29.5859	-2.36512	TTC30A	tetratricopeptide repeat domain 30A
235821_at	8.78e-16	1.65e-17	12.195	29.5527	2.66384	WISP1	WNT1 inducible signaling pathway protein 1
213050_at	8.82e-16	1.66e-17	-12.193	29.546	-3.17079	COBL	cordon-bleu WH2 repeat protein
213119_at	8.82e-16	1.66e-17	12.193	29.5459	1.45844	SLC36A1	solute carrier family 36 member 1
1553257_at	8.93e-16	1.68e-17	-12.1888	29.5315	-1.30858	GAL3ST3	galactose-3-O-sulfotransferase 3
219961_s_at	8.93e-16	1.68e-17	-12.1887	29.5315	-1.71242	KIZ	kizuna centrosomal protein
205316_at	8.93e-16	1.68e-17	-12.1885	29.5307	-2.68535	SLC15A2	solute carrier family 15 member 2
213061_s_at	9.03e-16	1.7e-17	12.1852	29.5195	1.27449	NTAN1	N-terminal asparagine amidase
208612_at	9.09e-16	1.72e-17	-12.1828	29.5113	-1.42264	PDIA3	protein disulfide isomerase family A member 3
1558732_at	9.09e-16	1.72e-17	12.1823	29.5097	2.03651	MAP4K4	mitogen-activated protein kinase kinase kinase kinase 4
217726_at	9.09e-16	1.72e-17	-12.1823	29.5095	-1.0712	COPZ1	coatomer protein complex subunit zeta 1
224820_at	9.33e-16	1.77e-17	-12.1743	29.4826	-1.97487	COX20	COX20, cytochrome c oxidase assembly factor
240440_at	9.36e-16	1.77e-17	12.173	29.4782	2.12614	NPL	N-acetylneuraminate pyruvate lyase
204825_at	9.43e-16	1.79e-17	12.1707	29.4703	4.03123	MELK	maternal embryonic leucine zipper kinase
229129_at	9.44e-16	1.79e-17	-12.1699	29.4678	-1.54868	HNRNPD	heterogeneous nuclear ribonucleoprotein D
225811_at	9.51e-16	1.81e-17	-12.1676	29.4601	-1.52785	C11orf58	chromosome 11 open reading frame 58
1552789_at	9.51e-16	1.81e-17	-12.1671	29.4584	-2.17281	SEC62	SEC62 homolog, preprotein translocation factor
1556347_at	9.52e-16	1.81e-17	12.1667	29.457	0.872412
208869_s_at	9.64e-16	1.84e-17	-12.1624	29.4423	-1.57559	GABARAPL1	GABA type A receptor associated protein like 1
214104_at	9.64e-16	1.84e-17	12.1623	29.442	1.55058	GPR161	G protein-coupled receptor 161
213700_s_at	9.8e-16	1.87e-17	12.1573	29.425	1.76984	PKM	pyruvate kinase, muscle
205076_s_at	9.89e-16	1.89e-17	12.1543	29.4149	1.7272	MTMR11	myotubularin related protein 11
201219_at	1.01e-15	1.93e-17	-12.1483	29.3948	-1.34003	CTBP2	C-terminal binding protein 2
215945_s_at	1.02e-15	1.95e-17	-12.1453	29.3846	-2.76967	TRIM2	tripartite motif containing 2
207838_x_at	1.04e-15	1.99e-17	-12.1394	29.3643	-1.64669	PBXIP1	PBX homeobox interacting protein 1
241689_at	1.05e-15	2.01e-17	-12.1356	29.3516	-1.64864	METTL14	methyltransferase like 14
203994_s_at	1.06e-15	2.03e-17	-12.1332	29.3434	-1.12133	C21orf2	chromosome 21 open reading frame 2
213062_at	1.06e-15	2.03e-17	12.1331	29.3432	1.15411	NTAN1	N-terminal asparagine amidase
243824_at	1.07e-15	2.05e-17	12.1302	29.3335	1.5741	LINC01410	long intergenic non-protein coding RNA 1410
225559_at	1.08e-15	2.08e-17	-12.1258	29.3183	-0.938205	CCDC174	coiled-coil domain containing 174
1554017_at	1.09e-15	2.1e-17	-12.123	29.3087	-0.871832	RILPL1///SNRNP35	Rab interacting lysosomal protein like 1///small nuclear ribonucleoprotein U11/U12 subunit 35
227803_at	1.1e-15	2.11e-17	-12.1215	29.3038	-4.7881	ENPP5	ectonucleotide pyrophosphatase/phosphodiesterase 5 (putative)
218181_s_at	1.1e-15	2.12e-17	12.1211	29.3025	1.87136	MAP4K4	mitogen-activated protein kinase kinase kinase kinase 4
203682_s_at	1.12e-15	2.17e-17	-12.114	29.2783	-1.70738	IVD	isovaleryl-CoA dehydrogenase
224896_s_at	1.13e-15	2.19e-17	12.1116	29.2702	1.39368	TTL	tubulin tyrosine ligase
221868_at	1.13e-15	2.19e-17	-12.1114	29.2697	-2.13776	PAIP2B	poly(A) binding protein interacting protein 2B
236936_at	1.15e-15	2.22e-17	-12.107	29.2546	-1.67118
216221_s_at	1.17e-15	2.27e-17	-12.1006	29.233	-0.946913	PUM2	pumilio RNA binding family member 2
227751_at	1.17e-15	2.28e-17	12.0996	29.2296	1.75249	PDCD5	programmed cell death 5
235124_at	1.17e-15	2.28e-17	-12.0995	29.2293	-1.63272	EIF3J-AS1	EIF3J antisense RNA 1 (head to head)
202387_at	1.18e-15	2.29e-17	-12.0978	29.2235	-1.07326	BAG1	BCL2 associated athanogene 1
203639_s_at	1.18e-15	2.29e-17	-12.0977	29.2232	-2.95314	FGFR2	fibroblast growth factor receptor 2
203954_x_at	1.18e-15	2.3e-17	-12.0966	29.2193	-3.35182	CLDN3	claudin 3
212462_at	1.2e-15	2.34e-17	-12.0912	29.2012	-1.15308	KAT6B	lysine acetyltransferase 6B
205164_at	1.21e-15	2.35e-17	-12.0898	29.1963	-1.67348	GCAT	glycine C-acetyltransferase
202538_s_at	1.22e-15	2.38e-17	-12.0869	29.1865	-0.993929	CHMP2B	charged multivesicular body protein 2B
224165_s_at	1.24e-15	2.43e-17	-12.0809	29.1662	-1.72432	IQCH	IQ motif containing H
230780_at	1.24e-15	2.43e-17	-12.0801	29.1634	-1.31191	LINC00886	long intergenic non-protein coding RNA 886
218204_s_at	1.25e-15	2.45e-17	-12.0779	29.1559	-1.57802	FYCO1	FYVE and coiled-coil domain containing 1
202341_s_at	1.27e-15	2.49e-17	-12.0733	29.1401	-2.90153	TRIM2	tripartite motif containing 2
221676_s_at	1.27e-15	2.5e-17	12.0721	29.1362	2.59995	CORO1C	coronin 1C
203234_at	1.28e-15	2.51e-17	12.0711	29.1329	2.18771	UPP1	uridine phosphorylase 1
224821_at	1.28e-15	2.52e-17	-12.0698	29.1284	-1.22323	ABHD14B	abhydrolase domain containing 14B
201482_at	1.28e-15	2.53e-17	12.069	29.1255	1.45621	QSOX1	quiescin sulfhydryl oxidase 1
230728_at	1.29e-15	2.54e-17	12.0678	29.1216	1.5002	FKBP14	FK506 binding protein 14
225629_s_at	1.29e-15	2.55e-17	-12.0659	29.1153	-1.48096	ZBTB4	zinc finger and BTB domain containing 4
204519_s_at	1.3e-15	2.56e-17	-12.0651	29.1123	-2.55457	PLLP	plasmolipin
209591_s_at	1.3e-15	2.57e-17	-12.0646	29.1106	-3.59461	BMP7	bone morphogenetic protein 7
208916_at	1.31e-15	2.58e-17	12.0627	29.1041	1.70134	SLC1A5	solute carrier family 1 member 5
205003_at	1.31e-15	2.6e-17	12.0606	29.097	2.09183	DOCK4	dedicator of cytokinesis 4
235475_at	1.34e-15	2.65e-17	-12.0548	29.0775	-1.7713	SERP1	stress-associated endoplasmic reticulum protein 1
242767_at	1.34e-15	2.66e-17	12.0539	29.0744	1.61492	LMCD1	LIM and cysteine rich domains 1
40446_at	1.34e-15	2.67e-17	-12.0528	29.0708	-0.885675	PHF1	PHD finger protein 1
222449_at	1.35e-15	2.69e-17	12.051	29.0644	2.15577	PMEPA1	prostate transmembrane protein, androgen induced 1
228441_s_at	1.4e-15	2.78e-17	-12.0411	29.031	-2.18807
208774_at	1.4e-15	2.79e-17	-12.0404	29.0286	-1.1487	CSNK1D	casein kinase 1 delta
1570542_a_at	1.43e-15	2.85e-17	-12.0337	29.0056	-1.05421	PMPCB	peptidase, mitochondrial processing beta subunit
223246_s_at	1.43e-15	2.86e-17	-12.0334	29.0045	-1.37115	STRBP	spermatid perinuclear RNA binding protein
214769_at	1.43e-15	2.86e-17	-12.0324	29.0014	-2.24185	CLCN4	chloride voltage-gated channel 4
220157_x_at	1.44e-15	2.87e-17	12.0316	28.9984	0.882695	PLEKHA8P1	pleckstrin homology domain containing A8 pseudogene 1
1552711_a_at	1.44e-15	2.89e-17	-12.0298	28.9923	-1.88061	CYB5D1	cytochrome b5 domain containing 1
228287_at	1.44e-15	2.89e-17	-12.0295	28.9916	-1.84446	ING5	inhibitor of growth family member 5
205160_at	1.44e-15	2.9e-17	-12.0293	28.9906	-1.97315	PEX11A	peroxisomal biogenesis factor 11 alpha
226886_at	1.45e-15	2.91e-17	-12.0274	28.9844	-1.80701	GFPT1	glutamine--fructose-6-phosphate transaminase 1
222469_s_at	1.46e-15	2.93e-17	-12.0263	28.9804	-1.08046	TOLLIP	toll interacting protein
241789_at	1.46e-15	2.93e-17	-12.0254	28.9776	-2.32599	RBMS3	RNA binding motif single stranded interacting protein 3
230763_at	1.46e-15	2.93e-17	-12.0254	28.9773	-2.14672	SPATA17	spermatogenesis associated 17
201131_s_at	1.46e-15	2.94e-17	-12.0252	28.9769	-6.03271	CDH1	cadherin 1
221542_s_at	1.46e-15	2.95e-17	-12.0236	28.9713	-1.79933	ERLIN2	ER lipid raft associated 2
212326_at	1.47e-15	2.97e-17	-12.022	28.9659	-1.85117	VPS13D	vacuolar protein sorting 13 homolog D
215130_s_at	1.48e-15	2.99e-17	-12.0199	28.9589	-1.26356	IQCK	IQ motif containing K
207172_s_at	1.48e-15	2.99e-17	12.0195	28.9574	2.52239	CDH11	cadherin 11
1554582_a_at	1.51e-15	3.07e-17	-12.0126	28.9338	-1.13258	ETFBKMT	electron transfer flavoprotein beta subunit lysine methyltransferase
226157_at	1.51e-15	3.07e-17	-12.0125	28.9335	-1.97015	TFDP2	transcription factor Dp-2
200804_at	1.52e-15	3.08e-17	-12.0116	28.9304	-0.925333	TMBIM6	transmembrane BAX inhibitor motif containing 6
220751_s_at	1.54e-15	3.12e-17	-12.0074	28.9161	-2.40484	FAXDC2	fatty acid hydroxylase domain containing 2
209344_at	1.61e-15	3.26e-17	11.9944	28.8718	2.38875	TPM4	tropomyosin 4
204431_at	1.62e-15	3.3e-17	-11.9912	28.8609	-1.82898	TLE2	transducin like enhancer of split 2
243634_at	1.66e-15	3.39e-17	-11.9835	28.8348	-1.99707	SMIM14	small integral membrane protein 14
226198_at	1.68e-15	3.41e-17	-11.9814	28.8276	-1.79587	TOM1L2	target of myb1 like 2 membrane trafficking protein
204709_s_at	1.7e-15	3.46e-17	11.9772	28.8132	3.45442	KIF23	kinesin family member 23
243729_at	1.72e-15	3.51e-17	-11.9733	28.8	-2.36696
213479_at	1.76e-15	3.59e-17	11.9663	28.7761	2.73107	NPTX2	neuronal pentraxin 2
232060_at	1.79e-15	3.66e-17	11.9611	28.7586	3.01528	ROR1	receptor tyrosine kinase like orphan receptor 1
213188_s_at	1.79e-15	3.67e-17	-11.9602	28.7555	-1.68351	MINA	MYC induced nuclear antigen
228546_at	1.8e-15	3.68e-17	-11.9594	28.7526	-4.16715	DPP6	dipeptidyl peptidase like 6
65630_at	1.81e-15	3.7e-17	-11.9573	28.7454	-1.82331	TMEM80	transmembrane protein 80
204033_at	1.81e-15	3.71e-17	11.9566	28.7432	3.3736	TRIP13	thyroid hormone receptor interactor 13
235971_at	1.82e-15	3.74e-17	-11.9545	28.736	-1.38015	TIFA	TRAF interacting protein with forkhead associated domain
210715_s_at	1.83e-15	3.75e-17	-11.9537	28.7333	-3.04227	SPINT2	serine peptidase inhibitor, Kunitz type 2
209172_s_at	1.84e-15	3.77e-17	11.9518	28.7266	2.57476	CENPF	centromere protein F
210157_at	1.84e-15	3.78e-17	-11.9516	28.7262	-1.31624	URI1	URI1, prefoldin like chaperone
1566901_at	1.85e-15	3.8e-17	11.9496	28.7192	2.14903	TGIF1	TGFB induced factor homeobox 1
209278_s_at	1.85e-15	3.81e-17	11.9494	28.7184	5.11309	TFPI2	tissue factor pathway inhibitor 2
218437_s_at	1.85e-15	3.82e-17	-11.9481	28.7142	-1.88199	LZTFL1	leucine zipper transcription factor like 1
228694_at	1.85e-15	3.82e-17	-11.9479	28.7135	-1.43876	AQR	aquarius intron-binding spliceosomal factor
212328_at	1.85e-15	3.83e-17	-11.9478	28.7132	-3.3046	LIMCH1	LIM and calponin homology domains 1
1567107_s_at	1.85e-15	3.83e-17	11.9474	28.7117	2.89537	TPM4	tropomyosin 4
205612_at	1.86e-15	3.85e-17	-11.9458	28.7063	-4.00889	MMRN1	multimerin 1
218361_at	1.86e-15	3.86e-17	-11.9454	28.7048	-1.17713	GOLPH3L	golgi phosphoprotein 3 like
203434_s_at	1.88e-15	3.9e-17	11.9419	28.693	4.14349	MME	membrane metallo-endopeptidase
209745_at	1.89e-15	3.92e-17	-11.9411	28.69	-1.25633	COQ7	coenzyme Q7, hydroxylase
214974_x_at	1.89e-15	3.92e-17	11.941	28.6898	5.08031	CXCL5	C-X-C motif chemokine ligand 5
240806_at	1.9e-15	3.95e-17	-11.9385	28.6812	-1.64382	RPL15	ribosomal protein L15
225956_at	1.91e-15	3.98e-17	-11.9363	28.6739	-1.36431	CREBRF	CREB3 regulatory factor
225792_at	1.93e-15	4.02e-17	-11.9336	28.6645	-3.69928	HOOK1	hook microtubule tethering protein 1
242137_at	1.95e-15	4.06e-17	-11.9305	28.654	-2.26579	RBMS3	RNA binding motif single stranded interacting protein 3
203180_at	1.95e-15	4.07e-17	11.9299	28.652	3.40316	ALDH1A3	aldehyde dehydrogenase 1 family member A3
236236_at	1.97e-15	4.12e-17	-11.9266	28.6406	-2.02628	WNK3	WNK lysine deficient protein kinase 3
49452_at	1.98e-15	4.14e-17	-11.9247	28.6343	-2.65427	ACACB	acetyl-CoA carboxylase beta
204497_at	1.98e-15	4.14e-17	-11.9246	28.634	-2.18125	ADCY9	adenylate cyclase 9
208002_s_at	1.98e-15	4.15e-17	11.9243	28.633	2.73846	ACOT7	acyl-CoA thioesterase 7
204924_at	1.99e-15	4.17e-17	11.9227	28.6274	2.81339	TLR2	toll like receptor 2
238030_at	2e-15	4.19e-17	-11.9215	28.6231	-1.50736	ZNF268	zinc finger protein 268
241026_at	2.01e-15	4.22e-17	11.9195	28.6164	0.787498
227215_at	2.01e-15	4.22e-17	-11.9193	28.6159	-1.1565	GOPC	golgi associated PDZ and coiled-coil motif containing
218750_at	2.01e-15	4.23e-17	11.9183	28.6123	1.84991	TAF1D	TATA-box binding protein associated factor, RNA polymerase I subunit D
227826_s_at	2.05e-15	4.31e-17	-11.9133	28.5952	-2.56297	SORBS2	sorbin and SH3 domain containing 2
213364_s_at	2.05e-15	4.31e-17	-11.913	28.5941	-2.41873	SNX1	sorting nexin 1
235705_at	2.06e-15	4.35e-17	11.9104	28.5853	2.13775
225551_at	2.09e-15	4.42e-17	-11.9059	28.5699	-1.19364	CNST	consortin, connexin sorting protein
205032_at	2.11e-15	4.45e-17	11.9039	28.5633	1.37397	ITGA2	integrin subunit alpha 2
226840_at	2.12e-15	4.49e-17	11.9012	28.5539	1.90145	H2AFY	H2A histone family member Y
226822_at	2.13e-15	4.5e-17	-11.9004	28.5513	-1.80825	STOX2	storkhead box 2
214081_at	2.13e-15	4.51e-17	11.8998	28.5492	2.18489	PLXDC1	plexin domain containing 1
228027_at	2.13e-15	4.51e-17	-11.8996	28.5485	-2.21465	ARMCX5-GPRASP2///GPRASP2	ARMCX5-GPRASP2 readthrough///G protein-coupled receptor associated sorting protein 2
238990_x_at	2.13e-15	4.52e-17	-11.8995	28.5479	-2.14682	TRIM61	tripartite motif containing 61
219798_s_at	2.15e-15	4.56e-17	-11.8969	28.5393	-1.38532	MEPCE	methylphosphate capping enzyme
205259_at	2.16e-15	4.58e-17	-11.8953	28.5337	-3.61594	NR3C2	nuclear receptor subfamily 3 group C member 2
203387_s_at	2.16e-15	4.59e-17	-11.8945	28.5309	-1.77698	TBC1D4	TBC1 domain family member 4
205773_at	2.16e-15	4.6e-17	-11.8942	28.5299	-1.91165	CPEB3	cytoplasmic polyadenylation element binding protein 3
206702_at	2.18e-15	4.64e-17	-11.8916	28.5212	-1.27454	TEK	TEK receptor tyrosine kinase
209447_at	2.19e-15	4.66e-17	-11.8901	28.516	-1.61538	SYNE1	spectrin repeat containing nuclear envelope protein 1
221636_s_at	2.21e-15	4.72e-17	-11.8869	28.5049	-2.10994	42796	mitochondrial amidoxime reducing component 2
224250_s_at	2.22e-15	4.75e-17	-11.8848	28.4977	-1.6691	SECISBP2	SECIS binding protein 2
209494_s_at	2.32e-15	4.96e-17	-11.8721	28.4544	-1.47363	PATZ1	POZ/BTB and AT hook containing zinc finger 1
236047_at	2.32e-15	4.96e-17	-11.872	28.4541	-1.34087	XKR6	XK related 6
43427_at	2.34e-15	5e-17	-11.8698	28.4465	-2.32732	ACACB	acetyl-CoA carboxylase beta
201348_at	2.36e-15	5.05e-17	-11.8668	28.4362	-3.19966	GPX3	glutathione peroxidase 3
223570_at	2.36e-15	5.07e-17	11.8661	28.4338	1.73908	MCM10	minichromosome maintenance 10 replication initiation factor
226297_at	2.37e-15	5.09e-17	-11.8649	28.4299	-0.814305	HIPK3	homeodomain interacting protein kinase 3
1560587_s_at	2.37e-15	5.09e-17	-11.8649	28.4298	-1.45867	PRDX5	peroxiredoxin 5
40837_at	2.37e-15	5.11e-17	-11.8638	28.426	-2.20032	TLE2	transducin like enhancer of split 2
205617_at	2.39e-15	5.14e-17	-11.862	28.4199	-1.1357	PRRG2	proline rich and Gla domain 2
225838_at	2.39e-15	5.14e-17	-11.8618	28.4191	-1.32683	EPC2	enhancer of polycomb homolog 2
204167_at	2.39e-15	5.15e-17	-11.8614	28.4176	-1.36408	BTD	biotinidase
227562_at	2.42e-15	5.22e-17	-11.8575	28.4045	-1.7606	LAMTOR3	late endosomal/lysosomal adaptor, MAPK and MTOR activator 3
202724_s_at	2.42e-15	5.24e-17	-11.8565	28.401	-1.9758	FOXO1	forkhead box O1
220391_at	2.43e-15	5.26e-17	-11.8553	28.397	-1.46134	ZBTB3	zinc finger and BTB domain containing 3
203178_at	2.45e-15	5.31e-17	-11.8526	28.3877	-2.69923	GATM	glycine amidinotransferase
219510_at	2.52e-15	5.45e-17	11.8447	28.3605	1.74873	POLQ	DNA polymerase theta
219105_x_at	2.52e-15	5.47e-17	11.844	28.3581	2.47122	ORC6	origin recognition complex subunit 6
1570259_at	2.55e-15	5.53e-17	11.8406	28.3464	1.71471	LIMS1	LIM zinc finger domain containing 1
1558512_at	2.56e-15	5.56e-17	-11.8391	28.3414	-1.76855	LOC105369477	uncharacterized LOC105369477
205476_at	2.6e-15	5.65e-17	11.8343	28.3248	3.50208	CCL20	C-C motif chemokine ligand 20
218355_at	2.62e-15	5.7e-17	11.8316	28.3158	3.31709	KIF4A	kinesin family member 4A
229688_at	2.64e-15	5.75e-17	-11.8293	28.3077	-1.66541	PRDM11	PR/SET domain 11
225311_at	2.66e-15	5.8e-17	-11.8266	28.2985	-1.88112	IVD	isovaleryl-CoA dehydrogenase
203813_s_at	2.67e-15	5.81e-17	-11.8262	28.297	-2.13262	SLIT3	slit guidance ligand 3
210192_at	2.68e-15	5.86e-17	-11.8239	28.2895	-2.3036	ATP8A1	ATPase phospholipid transporting 8A1
223008_s_at	2.69e-15	5.87e-17	-11.823	28.2863	-1.84132	TMEM245	transmembrane protein 245
236828_at	2.71e-15	5.92e-17	11.8205	28.2778	1.15375
217739_s_at	2.73e-15	5.98e-17	11.8181	28.2693	1.83997	NAMPT	nicotinamide phosphoribosyltransferase
222985_at	2.73e-15	5.98e-17	11.8177	28.2679	0.955214	YWHAG	tyrosine 3-monooxygenase/tryptophan 5-monooxygenase activation protein gamma
227909_at	2.73e-15	5.99e-17	-11.8173	28.2668	-2.85406	SMIM10L2B///SMIM10L2A	small integral membrane protein 10 like 2B///small integral membrane protein 10 like 2A
229926_at	2.76e-15	6.05e-17	-11.8143	28.2564	-1.52408	MIR3682	microRNA 3682
222409_at	2.77e-15	6.09e-17	11.8127	28.2509	2.0783	CORO1C	coronin 1C
212724_at	2.78e-15	6.1e-17	11.8119	28.2482	2.40061	RND3	Rho family GTPase 3
202842_s_at	2.79e-15	6.14e-17	-11.8103	28.2426	-1.32303	DNAJB9	DnaJ heat shock protein family (Hsp40) member B9
206307_s_at	2.79e-15	6.15e-17	11.8097	28.2408	3.25484	FOXD1	forkhead box D1
218262_at	2.81e-15	6.19e-17	-11.8079	28.2343	-1.06279	RMND5B	required for meiotic nuclear division 5 homolog B
206167_s_at	2.81e-15	6.19e-17	-11.8078	28.234	-3.33003	ARHGAP6	Rho GTPase activating protein 6
238711_s_at	2.89e-15	6.38e-17	-11.7991	28.2041	-1.60391	ZNF148	zinc finger protein 148
212760_at	2.9e-15	6.41e-17	-11.7977	28.1994	-1.20271	UBR2	ubiquitin protein ligase E3 component n-recognin 2
230776_at	2.98e-15	6.58e-17	-11.7902	28.1736	-2.63906	RNF157-AS1	RNF157 antisense RNA 1
200794_x_at	3e-15	6.64e-17	-11.7873	28.1637	-0.788923	DAZAP2	DAZ associated protein 2
201924_at	3e-15	6.65e-17	-11.7872	28.1635	-1.56957	AFF1	AF4/FMR2 family member 1
201915_at	3.02e-15	6.68e-17	-11.7858	28.1585	-1.43135	SEC63	SEC63 homolog, protein translocation regulator
237054_at	3.04e-15	6.74e-17	-11.7831	28.1494	-3.40764	ENPP5	ectonucleotide pyrophosphatase/phosphodiesterase 5 (putative)
235334_at	3.07e-15	6.81e-17	-11.7803	28.1397	-2.71073	ST6GALNAC3	ST6 N-acetylgalactosaminide alpha-2,6-sialyltransferase 3
212539_at	3.07e-15	6.81e-17	11.78	28.1385	0.996496	CHD1L	chromodomain helicase DNA binding protein 1 like
206498_at	3.07e-15	6.82e-17	-11.7798	28.1379	-2.43478	OCA2	OCA2 melanosomal transmembrane protein
225706_at	3.07e-15	6.84e-17	-11.7791	28.1355	-2.32432	GLCCI1	glucocorticoid induced 1
205300_s_at	3.08e-15	6.85e-17	-11.7785	28.1335	-0.922895	SNRNP35	small nuclear ribonucleoprotein U11/U12 subunit 35
203319_s_at	3.09e-15	6.89e-17	-11.7767	28.1272	-1.83472	ZNF148	zinc finger protein 148
208928_at	3.1e-15	6.91e-17	-11.776	28.1249	-2.28775	POR	cytochrome p450 oxidoreductase
214099_s_at	3.1e-15	6.92e-17	11.7754	28.123	1.55316	LOC101930416///LOC101929792///LOC100996724///PDE4DIP	myomegalin-like///uncharacterized LOC101929792///phosphodiesterase 4D interacting protein-like///phosphodiesterase 4D interacting protein
206197_at	3.13e-15	6.98e-17	-11.7729	28.1143	-2.7192	NME5	NME/NM23 family member 5
225687_at	3.13e-15	6.98e-17	11.7728	28.114	3.73296	FAM83D	family with sequence similarity 83 member D
210640_s_at	3.13e-15	7.01e-17	-11.7717	28.1102	-1.7861	GPER1	G protein-coupled estrogen receptor 1
227614_at	3.14e-15	7.04e-17	-11.7706	28.1063	-2.34512	HKDC1	hexokinase domain containing 1
230762_at	3.23e-15	7.23e-17	-11.7628	28.0797	-1.10999
210511_s_at	3.26e-15	7.31e-17	11.7595	28.0682	3.12951	INHBA	inhibin beta A subunit
201535_at	3.29e-15	7.38e-17	-11.757	28.0597	-1.5303	UBL3	ubiquitin like 3
212071_s_at	3.34e-15	7.5e-17	-11.752	28.0426	-1.24388	SPTBN1	spectrin beta, non-erythrocytic 1
202006_at	3.45e-15	7.75e-17	11.7428	28.0107	1.10294	PTPN12	protein tyrosine phosphatase, non-receptor type 12
221723_s_at	3.45e-15	7.76e-17	-11.7424	28.0094	-1.83849	SLC4A5	solute carrier family 4 member 5
218546_at	3.45e-15	7.77e-17	-11.7421	28.0084	-2.58483	C1orf115	chromosome 1 open reading frame 115
228381_at	3.48e-15	7.84e-17	-11.7395	27.9994	-1.87454	ATF7IP2	activating transcription factor 7 interacting protein 2
219976_at	3.5e-15	7.89e-17	-11.7376	27.9928	-1.96797	HOOK1	hook microtubule tethering protein 1
235473_at	3.5e-15	7.89e-17	-11.7375	27.9927	-1.38672
211470_s_at	3.51e-15	7.93e-17	-11.736	27.9873	-3.76953	SULT1C2	sulfotransferase family 1C member 2
202495_at	3.52e-15	7.95e-17	-11.7354	27.9852	-0.924375	TBCC	tubulin folding cofactor C
209163_at	3.56e-15	8.06e-17	-11.7315	27.972	-1.65957	CYB561	cytochrome b561
224676_at	3.59e-15	8.12e-17	-11.7292	27.9642	-1.92259	TMED4	transmembrane p24 trafficking protein 4
228708_at	3.59e-15	8.13e-17	11.7288	27.9626	3.04996	RAB27B	RAB27B, member RAS oncogene family
215170_s_at	3.64e-15	8.25e-17	11.7247	27.9485	1.0298	CEP152	centrosomal protein 152
203953_s_at	3.69e-15	8.39e-17	-11.7199	27.932	-4.53658	CLDN3	claudin 3
229170_s_at	3.69e-15	8.39e-17	-11.7197	27.9314	-2.44935	CFAP70	cilia and flagella associated protein 70
226403_at	3.69e-15	8.4e-17	-11.7195	27.9307	-3.07069	TMC4	transmembrane channel like 4
213451_x_at	3.7e-15	8.41e-17	-11.7191	27.9292	-2.20323	TNXB///TNXA	tenascin XB///tenascin XA (pseudogene)
226230_at	3.7e-15	8.43e-17	-11.7184	27.9269	-1.25312	PPP4R3B	protein phosphatase 4 regulatory subunit 3B
1558345_a_at	3.7e-15	8.43e-17	-11.7182	27.9262	-2.08651	LOC439911	uncharacterized LOC439911
222953_at	3.74e-15	8.53e-17	-11.7149	27.9148	-3.03928	GPR83	G protein-coupled receptor 83
210524_x_at	3.75e-15	8.57e-17	-11.7135	27.9099	-2.15307
218009_s_at	3.75e-15	8.57e-17	11.7134	27.9098	3.30921	PRC1	protein regulator of cytokinesis 1
230921_s_at	3.75e-15	8.58e-17	-11.7133	27.9093	-1.85804	MAP3K12	mitogen-activated protein kinase kinase kinase 12
209741_x_at	3.78e-15	8.65e-17	-11.7109	27.9011	-1.71408	SCAPER	S-phase cyclin A associated protein in the ER
201939_at	3.81e-15	8.73e-17	11.7083	27.8923	2.17387	PLK2	polo like kinase 2
239300_at	3.83e-15	8.78e-17	-11.7064	27.8857	-1.70137	PIK3C3	phosphatidylinositol 3-kinase catalytic subunit type 3
206299_at	3.95e-15	9.06e-17	-11.6975	27.8548	-2.4203	FAM155B	family with sequence similarity 155 member B
211998_at	3.96e-15	9.1e-17	-11.6963	27.8508	-1.46721	MIR4738///H3F3B///H3F3A	microRNA 4738///H3 histone, family 3B///H3 histone, family 3A
230174_at	3.96e-15	9.1e-17	-11.6962	27.8504	-2.21715	LYPLAL1	lysophospholipase like 1
223259_at	3.97e-15	9.14e-17	-11.6951	27.8467	-1.18794	ORMDL3	ORMDL sphingolipid biosynthesis regulator 3
235196_at	4e-15	9.19e-17	-11.6933	27.8405	-1.269	CDC73	cell division cycle 73
201540_at	4.01e-15	9.23e-17	-11.6922	27.8366	-1.82139	FHL1	four and a half LIM domains 1
239251_at	4.11e-15	9.46e-17	11.6849	27.8117	2.43743
230005_at	4.12e-15	9.5e-17	-11.6837	27.8073	-2.48395	SVIP	small VCP interacting protein
204792_s_at	4.18e-15	9.64e-17	-11.6797	27.7935	-2.13428	IFT140	intraflagellar transport 140
222717_at	4.26e-15	9.85e-17	-11.6734	27.7718	-3.30637	SDPR	serum deprivation response
235144_at	4.26e-15	9.86e-17	-11.6732	27.7712	-4.25383	RASEF	RAS and EF-hand domain containing
219542_at	4.29e-15	9.94e-17	-11.6708	27.763	-1.43866	NEK11	NIMA related kinase 11
224674_at	4.39e-15	1.02e-16	11.664	27.7393	1.26746	TTYH3	tweety family member 3
228033_at	4.4e-15	1.02e-16	11.6634	27.7373	3.83226	E2F7	E2F transcription factor 7
202250_s_at	4.4e-15	1.02e-16	-11.6632	27.7368	-1.45088	DCAF8	DDB1 and CUL4 associated factor 8
214030_at	4.46e-15	1.04e-16	-11.659	27.7223	-2.0998	CRYBG3	crystallin beta-gamma domain containing 3
200965_s_at	4.46e-15	1.04e-16	-11.6586	27.721	-3.19941	ABLIM1	actin binding LIM protein 1
235896_s_at	4.61e-15	1.07e-16	-11.6488	27.6872	-1.26314	MIEF2	mitochondrial elongation factor 2
238451_at	4.62e-15	1.07e-16	-11.6483	27.6852	-2.39199	MPP7	membrane palmitoylated protein 7
218261_at	4.67e-15	1.09e-16	-11.6447	27.6728	-2.28897	AP1M2	adaptor related protein complex 1 mu 2 subunit
218328_at	4.67e-15	1.09e-16	-11.6444	27.6719	-1.16917	COQ4	coenzyme Q4
204979_s_at	4.7e-15	1.1e-16	-11.6426	27.6658	-1.99849	SH3BGR	SH3 domain binding glutamate rich protein
209898_x_at	4.71e-15	1.1e-16	-11.6414	27.6616	-1.44846	ITSN2	intersectin 2
202512_s_at	4.74e-15	1.11e-16	-11.6395	27.6549	-1.53904	ATG5	autophagy related 5
218099_at	4.75e-15	1.11e-16	-11.6387	27.6521	-1.52063	TEX2	testis expressed 2
223767_at	4.75e-15	1.11e-16	11.6385	27.6514	2.30285	GPR84	G protein-coupled receptor 84
213295_at	4.8e-15	1.12e-16	-11.6353	27.6405	-1.60403	CYLD	CYLD lysine 63 deubiquitinase
205109_s_at	4.8e-15	1.12e-16	-11.6351	27.6397	-1.97995	LOC101930241///ARHGEF4	rho guanine nucleotide exchange factor 4-like///Rho guanine nucleotide exchange factor 4
209046_s_at	4.8e-15	1.13e-16	-11.6347	27.6384	-1.13257	GABARAPL2	GABA type A receptor associated protein like 2
225306_s_at	4.81e-15	1.13e-16	-11.6341	27.6365	-2.13168	SLC25A29	solute carrier family 25 member 29
1555123_at	4.83e-15	1.14e-16	-11.6324	27.6306	-3.13061	ST6GAL2	ST6 beta-galactoside alpha-2,6-sialyltransferase 2
227809_at	4.83e-15	1.14e-16	-11.6323	27.6301	-1.57944	ZC3H6	zinc finger CCCH-type containing 6
213034_at	4.88e-15	1.15e-16	-11.629	27.6188	-1.30816	SIK3	SIK family kinase 3
236279_at	4.88e-15	1.15e-16	-11.6288	27.618	-2.50977
227854_at	4.9e-15	1.15e-16	-11.6275	27.6136	-1.20874
227623_at	4.98e-15	1.17e-16	-11.6229	27.5977	-1.84478	CACNA2D1	calcium voltage-gated channel auxiliary subunit alpha2delta 1
202500_at	4.98e-15	1.18e-16	-11.6219	27.5941	-1.27032	DNAJB2	DnaJ heat shock protein family (Hsp40) member B2
208423_s_at	4.98e-15	1.18e-16	11.6217	27.5935	1.63873	MSR1	macrophage scavenger receptor 1
235366_at	4.98e-15	1.18e-16	-11.6217	27.5934	-1.62876	ZNF10	zinc finger protein 10
228647_at	4.98e-15	1.18e-16	-11.6216	27.5931	-1.93764	LOC100049716	uncharacterized LOC100049716
1555886_at	4.99e-15	1.18e-16	-11.6209	27.5907	-1.8073	PDSS2	prenyl (decaprenyl) diphosphate synthase, subunit 2
211343_s_at	5.07e-15	1.2e-16	11.6165	27.5754	3.18939	COL13A1	collagen type XIII alpha 1 chain
216885_s_at	5.15e-15	1.22e-16	-11.6114	27.5578	-1.13972	DCAF8	DDB1 and CUL4 associated factor 8
212148_at	5.17e-15	1.23e-16	-11.6099	27.5526	-3.2632	PBX1	PBX homeobox 1
205251_at	5.17e-15	1.23e-16	-11.6098	27.5522	-2.41236	PER2	period circadian clock 2
212605_s_at	5.18e-15	1.23e-16	-11.6094	27.5509	-1.81119	NUDT3	nudix hydrolase 3
213970_at	5.22e-15	1.24e-16	-11.6065	27.5411	-1.49215	RABL3	RAB, member of RAS oncogene family like 3
239252_at	5.24e-15	1.25e-16	-11.6052	27.5365	-2.29507	COX7B	cytochrome c oxidase subunit 7B
200665_s_at	5.29e-15	1.26e-16	11.6022	27.5261	1.35137	SPARC	secreted protein acidic and cysteine rich
232690_at	5.34e-15	1.27e-16	-11.5997	27.5173	-1.23003
206596_s_at	5.35e-15	1.28e-16	-11.5986	27.5136	-1.05369	NRL	neural retina leucine zipper
205342_s_at	5.4e-15	1.29e-16	-11.5958	27.5039	-3.4522	SULT1C2	sulfotransferase family 1C member 2
212444_at	5.43e-15	1.3e-16	-11.5942	27.4984	-3.23613	GPRC5A	G protein-coupled receptor class C group 5 member A
212695_at	5.45e-15	1.3e-16	-11.5926	27.4931	-1.42994	CRY2	cryptochrome circadian clock 2
218679_s_at	5.45e-15	1.3e-16	-11.5923	27.4918	-0.900868	VPS28	VPS28, ESCRT-I subunit
229014_at	5.54e-15	1.33e-16	11.5878	27.4762	2.18355	NR2F1-AS1	NR2F1 antisense RNA 1
202120_x_at	5.54e-15	1.33e-16	11.5871	27.4739	1.09318	AP2S1	adaptor related protein complex 2 sigma 1 subunit
232109_at	5.56e-15	1.33e-16	-11.5862	27.4708	-1.34588	UBXN10	UBX domain protein 10
225146_at	5.56e-15	1.33e-16	11.586	27.4699	0.807429	FAM219A	family with sequence similarity 219 member A
208651_x_at	5.6e-15	1.35e-16	-11.5835	27.4613	-4.19214	CD24	CD24 molecule
239319_at	5.63e-15	1.35e-16	-11.5818	27.4556	-1.82446	LINC00992	long intergenic non-protein coding RNA 992
202242_at	5.63e-15	1.35e-16	-11.5817	27.4552	-2.82598	TSPAN7	tetraspanin 7
219102_at	5.63e-15	1.35e-16	11.5815	27.4546	1.41838	RCN3	reticulocalbin 3
239834_at	5.63e-15	1.36e-16	-11.581	27.4527	-1.71533
208650_s_at	5.88e-15	1.42e-16	-11.5686	27.4098	-4.86105	CD24	CD24 molecule
243225_at	5.89e-15	1.42e-16	-11.5679	27.4075	-1.665	FGF14-AS2	FGF14 antisense RNA 2
1557432_at	5.93e-15	1.43e-16	11.5657	27.3999	2.44263	RASAL2	RAS protein activator like 2
201190_s_at	5.93e-15	1.43e-16	-11.5656	27.3995	-0.955484	PITPNA	phosphatidylinositol transfer protein alpha
226774_at	5.97e-15	1.44e-16	-11.563	27.3906	-1.14729	FAM120B	family with sequence similarity 120B
1555865_at	5.99e-15	1.45e-16	-11.5622	27.3876	-1.81936	TOLLIP-AS1	TOLLIP antisense RNA 1 (head to head)
219890_at	5.99e-15	1.45e-16	11.5616	27.3855	3.02917	CLEC5A	C-type lectin domain family 5 member A
217764_s_at	5.99e-15	1.45e-16	11.5614	27.3849	1.52832	RAB31	RAB31, member RAS oncogene family
228243_at	6e-15	1.46e-16	-11.5609	27.3833	-1.32907
202178_at	6.08e-15	1.47e-16	-11.557	27.3698	-2.67194	PRKCZ	protein kinase C zeta
227341_at	6.12e-15	1.49e-16	-11.5548	27.3622	-3.29463	BEND7	BEN domain containing 7
236038_at	6.18e-15	1.5e-16	-11.5517	27.3514	-2.60774	RNF150	ring finger protein 150
38487_at	6.19e-15	1.51e-16	11.5511	27.3495	1.54822	STAB1	stabilin 1
213702_x_at	6.2e-15	1.51e-16	-11.5501	27.3459	-1.24484	ASAH1	N-acylsphingosine amidohydrolase 1
206542_s_at	6.2e-15	1.51e-16	-11.5499	27.3453	-1.50041	SMARCA2	SWI/SNF related, matrix associated, actin dependent regulator of chromatin, subfamily a, member 2
1554636_at	6.24e-15	1.52e-16	-11.5477	27.3374	-2.4899
1555419_a_at	6.24e-15	1.52e-16	-11.5476	27.3372	-1.96668	ASAH1	N-acylsphingosine amidohydrolase 1
204556_s_at	6.24e-15	1.52e-16	11.5474	27.3367	1.82378	DZIP1	DAZ interacting zinc finger protein 1
205236_x_at	6.29e-15	1.54e-16	-11.5451	27.3284	-2.31175	SOD3	superoxide dismutase 3, extracellular
204729_s_at	6.32e-15	1.55e-16	11.5433	27.3223	1.05287	STX1A	syntaxin 1A
227525_at	6.32e-15	1.55e-16	-11.5432	27.322	-2.39239	GLCCI1	glucocorticoid induced 1
65517_at	6.37e-15	1.56e-16	-11.5408	27.3137	-1.9522	AP1M2	adaptor related protein complex 1 mu 2 subunit
223268_at	6.37e-15	1.56e-16	-11.5407	27.3133	-1.73587	C11orf54	chromosome 11 open reading frame 54
201243_s_at	6.39e-15	1.57e-16	-11.5396	27.3094	-2.51626	ATP1B1	ATPase Na+/K+ transporting subunit beta 1
235423_at	6.39e-15	1.57e-16	-11.5394	27.3087	-1.073	ORC2	origin recognition complex subunit 2
232202_at	6.42e-15	1.58e-16	-11.5376	27.3025	-2.32783	FAM83B	family with sequence similarity 83 member B
203386_at	6.44e-15	1.58e-16	-11.5366	27.2991	-1.54949	TBC1D4	TBC1 domain family member 4
229223_at	6.45e-15	1.59e-16	-11.5359	27.2968	-2.46274
238798_at	6.46e-15	1.59e-16	-11.5352	27.2941	-1.25674	TAPT1	transmembrane anterior posterior transformation 1
221256_s_at	6.58e-15	1.62e-16	-11.5298	27.2756	-1.75716	HDHD3	haloacid dehalogenase like hydrolase domain containing 3
203044_at	6.67e-15	1.64e-16	11.5258	27.2615	1.32646	CHSY1	chondroitin sulfate synthase 1
226419_s_at	6.67e-15	1.64e-16	11.5257	27.2612	1.68325	SRSF1	serine and arginine rich splicing factor 1
244166_at	6.68e-15	1.65e-16	-11.5247	27.258	-1.73463	APLN	apelin
210400_at	6.68e-15	1.65e-16	-11.5247	27.258	-2.00383	GRIN2C	glutamate ionotropic receptor NMDA type subunit 2C
239262_at	6.69e-15	1.65e-16	-11.524	27.2554	-2.67184
229355_at	6.69e-15	1.66e-16	-11.5238	27.2547	-1.05789	UBE2D3	ubiquitin conjugating enzyme E2 D3
230578_at	6.72e-15	1.66e-16	-11.5224	27.2499	-2.00347	ZNF471	zinc finger protein 471
225840_at	6.74e-15	1.67e-16	-11.5213	27.2462	-2.43317	TEF	TEF, PAR bZIP transcription factor
223007_s_at	6.77e-15	1.68e-16	-11.5196	27.2403	-2.14504	TMEM245	transmembrane protein 245
215286_s_at	6.77e-15	1.68e-16	11.5195	27.2399	1.24316	PHTF2	putative homeodomain transcription factor 2
211217_s_at	6.77e-15	1.68e-16	-11.5192	27.2387	-1.26849	KCNQ1	potassium voltage-gated channel subfamily Q member 1
225570_at	6.79e-15	1.69e-16	-11.5181	27.235	-1.40754	SLC41A1	solute carrier family 41 member 1
227297_at	6.81e-15	1.69e-16	-11.5173	27.2323	-3.17076	ITGA9	integrin subunit alpha 9
239493_at	6.83e-15	1.7e-16	11.5163	27.2288	1.19665	RPL7	ribosomal protein L7
227047_x_at	6.85e-15	1.71e-16	-11.515	27.2242	-1.29107	ZBTB4	zinc finger and BTB domain containing 4
203305_at	6.87e-15	1.71e-16	11.514	27.2209	2.95913	F13A1	coagulation factor XIII A chain
219314_s_at	6.92e-15	1.73e-16	-11.5117	27.2128	-1.45917	ZNF219	zinc finger protein 219
226072_at	6.94e-15	1.73e-16	-11.5109	27.2099	-1.10713	FUK	fucokinase
236201_at	6.98e-15	1.74e-16	-11.509	27.2034	-2.31067	SPTLC3	serine palmitoyltransferase long chain base subunit 3
211980_at	7.03e-15	1.76e-16	11.5065	27.1948	1.81577	COL4A1	collagen type IV alpha 1 chain
219858_s_at	7.06e-15	1.77e-16	-11.5051	27.1898	-2.26652	MFSD6	major facilitator superfamily domain containing 6
209360_s_at	7.09e-15	1.78e-16	11.5036	27.1848	2.80569	LOC101928269///LOC100506403///RUNX1	uncharacterized LOC101928269///uncharacterized LOC100506403///runt related transcription factor 1
230903_s_at	7.1e-15	1.78e-16	-11.5032	27.1834	-2.25433	TDRP	testis development related protein
230493_at	7.1e-15	1.78e-16	-11.503	27.1825	-3.47244	SHISA2	shisa family member 2
223660_at	7.11e-15	1.78e-16	11.5024	27.1807	2.51572	ADORA3	adenosine A3 receptor
225487_at	7.29e-15	1.83e-16	-11.4949	27.1546	-1.46041	TMEM18	transmembrane protein 18
220432_s_at	7.32e-15	1.84e-16	-11.4935	27.1495	-2.99569	CYP39A1	cytochrome P450 family 39 subfamily A member 1
237246_at	7.48e-15	1.88e-16	11.4873	27.1281	1.55974
226518_at	7.52e-15	1.89e-16	-11.4855	27.1219	-1.18682	KCTD10	potassium channel tetramerization domain containing 10
201666_at	7.52e-15	1.89e-16	11.4851	27.1206	2.68463	TIMP1	TIMP metallopeptidase inhibitor 1
226602_s_at	7.54e-15	1.9e-16	-11.4842	27.1174	-1.49751	BCR	BCR, RhoGEF and GTPase activating protein
47560_at	7.58e-15	1.91e-16	-11.4825	27.1115	-1.99692	ADGRL1	adhesion G protein-coupled receptor L1
223367_at	7.59e-15	1.92e-16	-11.482	27.1096	-1.01307	DNAJC30	DnaJ heat shock protein family (Hsp40) member C30
240629_at	7.59e-15	1.92e-16	-11.4816	27.1083	-1.61583
229882_at	7.68e-15	1.94e-16	11.478	27.0959	0.96103	RPS15A	ribosomal protein S15a
201717_at	7.68e-15	1.94e-16	-11.4779	27.0954	-1.04136	MRPL49	mitochondrial ribosomal protein L49
201136_at	7.72e-15	1.95e-16	11.4761	27.0892	2.20381	PLP2	proteolipid protein 2
223960_s_at	7.74e-15	1.96e-16	-11.4753	27.0866	-1.70732	CDIP1	cell death inducing p53 target 1
236380_at	7.78e-15	1.97e-16	-11.4736	27.0806	-1.47913	RPP14	ribonuclease P/MRP subunit p14
211047_x_at	7.78e-15	1.97e-16	11.4733	27.0795	1.16668	AP2S1	adaptor related protein complex 2 sigma 1 subunit
232251_at	7.78e-15	1.98e-16	-11.4731	27.0788	-2.11262	NUDT16P1	nudix hydrolase 16 pseudogene 1
208129_x_at	7.83e-15	1.99e-16	11.4711	27.072	0.927217	LOC101928269///LOC100506403///RUNX1	uncharacterized LOC101928269///uncharacterized LOC100506403///runt related transcription factor 1
204462_s_at	7.89e-15	2e-16	-11.4689	27.0642	-1.90825	SLC16A2	solute carrier family 16 member 2
234970_at	7.93e-15	2.02e-16	-11.4671	27.0579	-2.13004	TC2N	tandem C2 domains, nuclear
234317_s_at	8.07e-15	2.05e-16	-11.4618	27.0396	-2.20473	STOX2	storkhead box 2
235109_at	8.07e-15	2.06e-16	-11.4616	27.0389	-2.31015	ZBED3	zinc finger BED-type containing 3
203318_s_at	8.08e-15	2.06e-16	-11.4611	27.0371	-1.48988	ZNF148	zinc finger protein 148
212472_at	8.09e-15	2.07e-16	11.4604	27.0346	1.8839	MICAL2	microtubule associated monooxygenase, calponin and LIM domain containing 2
228273_at	8.1e-15	2.07e-16	11.4601	27.0338	3.54723	PRR11	proline rich 11
213156_at	8.1e-15	2.07e-16	-11.4598	27.0326	-2.50099	ZBTB20	zinc finger and BTB domain containing 20
1565639_a_at	8.13e-15	2.08e-16	11.4586	27.0285	1.50931	PMP22	peripheral myelin protein 22
227728_at	8.13e-15	2.08e-16	-11.4584	27.0279	-1.29445	PPM1A	protein phosphatase, Mg2+/Mn2+ dependent 1A
235427_at	8.15e-15	2.09e-16	-11.4572	27.0237	-2.21116	CFLAR	CASP8 and FADD like apoptosis regulator
203056_s_at	8.18e-15	2.1e-16	-11.4561	27.0197	-1.31299	PRDM2	PR/SET domain 2
224664_at	8.19e-15	2.1e-16	-11.4555	27.0176	-1.21526	ANAPC16	anaphase promoting complex subunit 16
219195_at	8.21e-15	2.11e-16	-11.4546	27.0144	-3.96402	PPARGC1A	PPARG coactivator 1 alpha
226277_at	8.23e-15	2.11e-16	-11.4536	27.0112	-1.59306	COL4A3BP	collagen type IV alpha 3 binding protein
214857_at	8.3e-15	2.13e-16	-11.4511	27.0025	-2.25769	RPARP-AS1	RPARP antisense RNA 1
226930_at	8.38e-15	2.16e-16	-11.4481	26.9918	-3.13431	FNDC1	fibronectin type III domain containing 1
225299_at	8.4e-15	2.16e-16	-11.4473	26.9893	-3.16495	MYO5B	myosin VB
203570_at	8.48e-15	2.18e-16	11.4445	26.9795	2.58801	LOXL1	lysyl oxidase like 1
201852_x_at	8.48e-15	2.19e-16	11.4441	26.9779	2.76558	COL3A1	collagen type III alpha 1 chain
213838_at	8.53e-15	2.2e-16	-11.4422	26.9715	-1.29886	NOL7	nucleolar protein 7
226517_at	8.53e-15	2.2e-16	11.442	26.9709	3.40893	BCAT1	branched chain amino acid transaminase 1
216379_x_at	8.53e-15	2.2e-16	-11.4419	26.9703	-4.32645	CD24	CD24 molecule
239470_at	8.68e-15	2.24e-16	-11.4366	26.9521	-1.39426	C15orf56	chromosome 15 open reading frame 56
202449_s_at	8.81e-15	2.28e-16	-11.4324	26.9373	-1.29645	RXRA	retinoid X receptor alpha
225033_at	8.9e-15	2.3e-16	-11.429	26.9256	-1.74039	ST3GAL1	ST3 beta-galactoside alpha-2,3-sialyltransferase 1
211004_s_at	8.9e-15	2.31e-16	11.4288	26.9249	0.837531	ALDH3B1	aldehyde dehydrogenase 3 family member B1
244370_at	8.91e-15	2.31e-16	-11.4285	26.9237	-2.29121	KIAA2022	KIAA2022
222787_s_at	8.92e-15	2.31e-16	-11.4277	26.9211	-2.2457	TMEM106B	transmembrane protein 106B
228093_at	8.97e-15	2.33e-16	-11.4261	26.9155	-1.27054	ZNF599	zinc finger protein 599
214579_at	9.02e-15	2.34e-16	-11.4241	26.9087	-1.72447	NIPAL3	NIPA like domain containing 3
209733_at	9.07e-15	2.36e-16	-11.4223	26.9024	-1.58542	MID2	midline 2
212031_at	9.08e-15	2.36e-16	11.4221	26.9015	1.00726	RBM25	RNA binding motif protein 25
222039_at	9.16e-15	2.38e-16	11.4192	26.8915	2.24273	KIF18B	kinesin family member 18B
225334_at	9.17e-15	2.39e-16	-11.4188	26.8901	-1.73048	BORCS7	BLOC-1 related complex subunit 7
225305_at	9.18e-15	2.39e-16	-11.4183	26.8882	-2.40825	SLC25A29	solute carrier family 25 member 29
226473_at	9.24e-15	2.41e-16	11.416	26.8805	1.18602	CBX2	chromobox 2
212594_at	9.25e-15	2.41e-16	-11.4158	26.8796	-2.56785	MIR4680///PDCD4	microRNA 4680///programmed cell death 4 (neoplastic transformation inhibitor)
211597_s_at	9.34e-15	2.44e-16	-11.4127	26.8688	-3.73028	HOPX	HOP homeobox
219802_at	9.34e-15	2.44e-16	-11.4124	26.8677	-1.37778	PYROXD1	pyridine nucleotide-disulphide oxidoreductase domain 1
228032_s_at	9.34e-15	2.44e-16	-11.4122	26.867	-1.49294	DENND1B	DENN domain containing 1B
48031_r_at	9.34e-15	2.45e-16	-11.412	26.8663	-1.28261	FAXDC2	fatty acid hydroxylase domain containing 2
209064_x_at	9.41e-15	2.47e-16	-11.4097	26.8583	-1.76849	PAIP1	poly(A) binding protein interacting protein 1
239742_at	9.41e-15	2.47e-16	-11.4095	26.8577	-2.34866	LOC101930415	uncharacterized LOC101930415
214258_x_at	9.44e-15	2.48e-16	-11.4082	26.8532	-1.05876	KAT5	lysine acetyltransferase 5
202342_s_at	9.44e-15	2.48e-16	-11.408	26.8525	-2.9052	TRIM2	tripartite motif containing 2
202912_at	9.44e-15	2.48e-16	11.4079	26.8523	2.70223	ADM	adrenomedullin
226439_s_at	9.44e-15	2.48e-16	-11.4079	26.8521	-2.47093	NBEA	neurobeachin
209623_at	9.47e-15	2.49e-16	-11.4068	26.8482	-1.38099	MCCC2	methylcrotonoyl-CoA carboxylase 2
226303_at	9.58e-15	2.52e-16	-11.4033	26.8361	-2.7807	PGM5	phosphoglucomutase 5
55616_at	9.63e-15	2.54e-16	-11.4016	26.8303	-1.411	PGAP3	post-GPI attachment to proteins 3
212343_at	9.7e-15	2.56e-16	-11.3994	26.8226	-1.54429	YIPF6	Yip1 domain family member 6
1555166_a_at	9.7e-15	2.56e-16	-11.3991	26.8217	-2.05381	ZNF396	zinc finger protein 396
219491_at	9.79e-15	2.59e-16	11.3961	26.811	0.849518	LRFN4	leucine rich repeat and fibronectin type III domain containing 4
205566_at	9.88e-15	2.61e-16	11.3933	26.8013	1.54534	ABHD2	abhydrolase domain containing 2
229884_s_at	9.89e-15	2.61e-16	-11.3931	26.8004	-1.52203	MRPL2	mitochondrial ribosomal protein L2
202054_s_at	9.89e-15	2.62e-16	-11.3927	26.7994	-2.24575	ALDH3A2	aldehyde dehydrogenase 3 family member A2
212408_at	9.91e-15	2.62e-16	-11.3919	26.7965	-1.08168	TOR1AIP1	torsin 1A interacting protein 1
224908_s_at	1.01e-14	2.67e-16	11.3865	26.7776	1.29254	TTL	tubulin tyrosine ligase
226712_at	1.01e-14	2.68e-16	-11.3857	26.775	-1.65755	SSR1	signal sequence receptor subunit 1
1554143_a_at	1.01e-14	2.69e-16	-11.3847	26.7715	-2.1944	SUGT1P3	SGT1 homolog, MIS12 kinetochore complex assembly cochaperone pseudogene 3
224998_at	1.02e-14	2.72e-16	-11.3818	26.7611	-2.53285	CMTM4	CKLF like MARVEL transmembrane domain containing 4
215433_at	1.02e-14	2.72e-16	11.3816	26.7605	1.27259	DPY19L1	dpy-19 like 1
210732_s_at	1.03e-14	2.73e-16	11.3807	26.7572	2.35656	LGALS8	galectin 8
37512_at	1.03e-14	2.73e-16	-11.3804	26.7563	-4.38361	HSD17B6	hydroxysteroid 17-beta dehydrogenase 6
203250_at	1.03e-14	2.74e-16	-11.3795	26.7532	-0.823208	SCAF8	SR-related CTD associated factor 8
241780_at	1.03e-14	2.75e-16	11.3789	26.7511	2.29509
229423_at	1.06e-14	2.82e-16	-11.3713	26.7247	-1.28818	CHEK1	checkpoint kinase 1
220694_at	1.06e-14	2.82e-16	11.3708	26.7228	1.27986	ASAP1-IT1	ASAP1 intronic transcript 1
205414_s_at	1.1e-14	2.93e-16	-11.3601	26.6856	-2.51893	ARHGAP44	Rho GTPase activating protein 44
214911_s_at	1.1e-14	2.94e-16	-11.3594	26.6833	-1.35715	BRD2	bromodomain containing 2
218726_at	1.1e-14	2.94e-16	11.3593	26.6828	2.30424	HJURP	Holliday junction recognition protein
235536_at	1.1e-14	2.94e-16	11.359	26.6819	1.5127	SNORD89	small nucleolar RNA, C/D box 89
223582_at	1.11e-14	2.97e-16	-11.356	26.6714	-2.03871	ADGRV1	adhesion G protein-coupled receptor V1
223074_s_at	1.11e-14	2.98e-16	-11.3559	26.6709	-1.42462	AIF1L	allograft inflammatory factor 1 like
225575_at	1.12e-14	3.01e-16	-11.3525	26.659	-2.51202	LIFR	leukemia inhibitory factor receptor alpha
212841_s_at	1.13e-14	3.02e-16	-11.3515	26.6555	-2.28833	PPFIBP2	PPFIA binding protein 2
243036_at	1.13e-14	3.03e-16	-11.3509	26.6536	-1.75458	CCDC30	coiled-coil domain containing 30
1553030_a_at	1.13e-14	3.04e-16	-11.3496	26.6489	-1.12941	SUOX	sulfite oxidase
202481_at	1.15e-14	3.09e-16	-11.3447	26.6318	-1.55023	DHRS3	dehydrogenase/reductase 3
227574_at	1.15e-14	3.1e-16	-11.3445	26.6313	-1.49435	OBSL1	obscurin like 1
203513_at	1.15e-14	3.1e-16	-11.3445	26.6313	-1.23173	SPG11	spastic paraplegia 11 (autosomal recessive)
219600_s_at	1.16e-14	3.11e-16	-11.3432	26.6267	-1.97209	TMEM50B	transmembrane protein 50B
243296_at	1.16e-14	3.11e-16	11.343	26.6258	3.43767	NAMPT	nicotinamide phosphoribosyltransferase
242549_at	1.16e-14	3.11e-16	11.3429	26.6257	0.861108	PRKD3	protein kinase D3
227043_at	1.16e-14	3.12e-16	-11.3426	26.6247	-0.851153	CCDC159	coiled-coil domain containing 159
204817_at	1.16e-14	3.12e-16	11.3422	26.6232	1.44531	ESPL1	extra spindle pole bodies like 1, separase
213125_at	1.16e-14	3.12e-16	11.342	26.6225	2.10804	OLFML2B	olfactomedin like 2B
221556_at	1.17e-14	3.15e-16	-11.3392	26.6127	-2.10506	CDC14B	cell division cycle 14B
212564_at	1.17e-14	3.17e-16	-11.3383	26.6094	-1.18475	KCTD2	potassium channel tetramerization domain containing 2
225534_at	1.19e-14	3.22e-16	-11.3334	26.5926	-1.80779	SMIM19	small integral membrane protein 19
213263_s_at	1.19e-14	3.23e-16	-11.3325	26.5893	-1.5386	PCBP2	poly(rC) binding protein 2
208940_at	1.19e-14	3.23e-16	-11.3322	26.5884	-1.49472	SEPHS1	selenophosphate synthetase 1
1559571_a_at	1.19e-14	3.23e-16	-11.3321	26.5878	-2.55959	ATP13A4	ATPase 13A4
220173_at	1.19e-14	3.24e-16	-11.3314	26.5855	-1.90921	BBOF1	basal body orientation factor 1
230561_s_at	1.2e-14	3.25e-16	-11.3308	26.5832	-1.94816	KANSL1L	KAT8 regulatory NSL complex subunit 1 like
229573_at	1.2e-14	3.25e-16	-11.3305	26.5823	-1.31078	USP9X	ubiquitin specific peptidase 9, X-linked
229453_at	1.2e-14	3.28e-16	-11.3285	26.5754	-1.52882	PDIA3	protein disulfide isomerase family A member 3
213307_at	1.21e-14	3.28e-16	-11.3279	26.5733	-2.52445	SHANK2	SH3 and multiple ankyrin repeat domains 2
36499_at	1.21e-14	3.3e-16	-11.3266	26.5687	-2.51463	CELSR2	cadherin EGF LAG seven-pass G-type receptor 2
228082_at	1.23e-14	3.36e-16	11.3211	26.5495	2.39556	CLMP	CXADR like membrane protein
207757_at	1.24e-14	3.39e-16	-11.3188	26.5414	-1.23378	ZFP2	ZFP2 zinc finger protein
225947_at	1.24e-14	3.4e-16	11.3183	26.5395	0.936672	MYO19	myosin XIX
213230_at	1.26e-14	3.44e-16	11.3145	26.5264	1.08789	CDR2L	cerebellar degeneration related protein 2 like
212327_at	1.26e-14	3.45e-16	-11.3138	26.5239	-2.76174	LIMCH1	LIM and calponin homology domains 1
241916_at	1.27e-14	3.47e-16	11.3124	26.5193	1.92921
231043_at	1.27e-14	3.48e-16	-11.3114	26.5157	-1.35791	CFAP221	cilia and flagella associated protein 221
230560_at	1.27e-14	3.48e-16	-11.3114	26.5156	-4.12337	STXBP6	syntaxin binding protein 6
225574_at	1.27e-14	3.48e-16	-11.3113	26.5153	-1.19854	RWDD4	RWD domain containing 4
219800_s_at	1.27e-14	3.48e-16	-11.3109	26.514	-2.20464	THNSL1	threonine synthase like 1
226718_at	1.28e-14	3.51e-16	-11.3086	26.5059	-1.39707	AMIGO1	adhesion molecule with Ig like domain 1
225606_at	1.3e-14	3.56e-16	-11.305	26.4931	-1.39601	BCL2L11	BCL2 like 11
205682_x_at	1.3e-14	3.56e-16	-11.3045	26.4916	-1.07552	APOM	apolipoprotein M
39582_at	1.31e-14	3.61e-16	-11.3011	26.4796	-1.47168	CYLD	CYLD lysine 63 deubiquitinase
266_s_at	1.32e-14	3.62e-16	-11.2999	26.4753	-4.51537	CD24	CD24 molecule
227730_at	1.32e-14	3.64e-16	-11.2986	26.4708	-1.26796	DYM	dymeclin
235696_at	1.33e-14	3.68e-16	11.2955	26.4602	2.29268	LOC105379362	uncharacterized LOC105379362
215435_at	1.34e-14	3.68e-16	11.2953	26.4593	1.64027
222498_at	1.34e-14	3.69e-16	-11.2945	26.4567	-1.07283	AZI2	5-azacytidine induced 2
215077_at	1.34e-14	3.7e-16	11.2939	26.4543	1.80174	COL3A1	collagen type III alpha 1 chain
212622_at	1.34e-14	3.7e-16	-11.2938	26.4542	-0.964847	TMEM41B	transmembrane protein 41B
213208_at	1.34e-14	3.7e-16	-11.2936	26.4534	-1.24718	GLTSCR1L	GLTSCR1 like
242590_at	1.35e-14	3.73e-16	-11.2912	26.4451	-1.67251
203661_s_at	1.36e-14	3.75e-16	-11.2898	26.4401	-1.67578	TMOD1	tropomodulin 1
244647_at	1.36e-14	3.76e-16	-11.2893	26.4384	-1.48314	WBP11	WW domain binding protein 11
204156_at	1.36e-14	3.78e-16	-11.2879	26.4336	-1.52667	SIK3	SIK family kinase 3
221485_at	1.37e-14	3.79e-16	11.287	26.4305	1.41536	B4GALT5	beta-1,4-galactosyltransferase 5
227414_at	1.37e-14	3.79e-16	-11.2868	26.4296	-1.05196	RHBDD1	rhomboid domain containing 1
208939_at	1.37e-14	3.79e-16	-11.2867	26.4292	-1.28334	SEPHS1	selenophosphate synthetase 1
1556988_s_at	1.38e-14	3.83e-16	11.2838	26.4191	1.1208	CHD1L	chromodomain helicase DNA binding protein 1 like
239209_at	1.39e-14	3.85e-16	-11.2821	26.4132	-1.69192
218194_at	1.39e-14	3.85e-16	11.2821	26.4131	1.06615	REXO2	RNA exonuclease 2
234303_s_at	1.39e-14	3.87e-16	11.2811	26.4099	1.14267	GPR85	G protein-coupled receptor 85
224184_s_at	1.39e-14	3.88e-16	-11.2801	26.4061	-1.44158	BOC	BOC cell adhesion associated, oncogene regulated
215074_at	1.42e-14	3.96e-16	11.2747	26.3872	1.21676	MYO1B	myosin IB
235687_at	1.42e-14	3.97e-16	-11.2739	26.3847	-1.6591	ZNF626	zinc finger protein 626
211395_x_at	1.42e-14	3.97e-16	11.2738	26.3843	2.5793	FCGR2C	Fc fragment of IgG receptor IIc (gene/pseudogene)
218781_at	1.42e-14	3.97e-16	11.2735	26.3832	1.22119	SMC6	structural maintenance of chromosomes 6
207069_s_at	1.43e-14	3.99e-16	-11.2724	26.3792	-2.24479	SMAD6	SMAD family member 6
226926_at	1.43e-14	4e-16	-11.2716	26.3765	-2.96127	DMKN	dermokine
229097_at	1.43e-14	4.02e-16	11.2705	26.3725	2.22933	DIAPH3	diaphanous related formin 3
221951_at	1.44e-14	4.02e-16	-11.2698	26.3701	-1.3469	TMEM80	transmembrane protein 80
228006_at	1.44e-14	4.04e-16	-11.2684	26.3654	-1.31933	PTEN	phosphatase and tensin homolog
218755_at	1.46e-14	4.1e-16	11.2646	26.352	3.5737	KIF20A	kinesin family member 20A
209613_s_at	1.46e-14	4.11e-16	-11.2641	26.3504	-4.18053	ADH1B	alcohol dehydrogenase 1B (class I), beta polypeptide
204887_s_at	1.48e-14	4.16e-16	11.2602	26.3365	2.1212	PLK4	polo like kinase 4
1554176_a_at	1.5e-14	4.21e-16	-11.2568	26.3248	-2.37885	C3orf33	chromosome 3 open reading frame 33
238746_at	1.51e-14	4.24e-16	-11.2551	26.3189	-1.37366	PXMP4	peroxisomal membrane protein 4
1562098_at	1.51e-14	4.25e-16	11.2545	26.3167	0.676208	UHRF1BP1L	UHRF1 binding protein 1 like
238552_at	1.51e-14	4.25e-16	-11.2542	26.3155	-1.08411
219029_at	1.53e-14	4.3e-16	-11.251	26.3043	-1.92069	TMEM267	transmembrane protein 267
229744_at	1.53e-14	4.3e-16	-11.2507	26.3033	-1.68618	SSFA2	sperm specific antigen 2
237277_at	1.55e-14	4.38e-16	-11.246	26.2869	-1.92704
1556147_at	1.57e-14	4.42e-16	-11.2429	26.276	-2.07301	LOC105377832	uncharacterized LOC105377832
222453_at	1.58e-14	4.45e-16	-11.2413	26.2703	-2.05775	CYBRD1	cytochrome b reductase 1
239741_at	1.58e-14	4.46e-16	-11.2406	26.2681	-2.0047	PYGO1	pygopus family PHD finger 1
212688_at	1.58e-14	4.48e-16	-11.2393	26.2634	-1.36768	PIK3CB	phosphatidylinositol-4,5-bisphosphate 3-kinase catalytic subunit beta
211285_s_at	1.59e-14	4.49e-16	-11.2387	26.2613	-0.898286	UBE3A	ubiquitin protein ligase E3A
225112_at	1.59e-14	4.49e-16	-11.2386	26.2611	-1.36363	ABI2	abl-interactor 2
209771_x_at	1.59e-14	4.49e-16	-11.2385	26.2607	-4.17656	CD24	CD24 molecule
224415_s_at	1.59e-14	4.51e-16	-11.2375	26.2572	-1.27193	HINT2	histidine triad nucleotide binding protein 2
213648_at	1.59e-14	4.51e-16	-11.2374	26.2569	-0.938299	EXOSC7	exosome component 7
229147_at	1.6e-14	4.53e-16	-11.2361	26.2524	-3.1781	RASSF6	Ras association domain family member 6
241873_at	1.62e-14	4.6e-16	-11.2317	26.2368	-2.62396
236248_x_at	1.64e-14	4.66e-16	-11.2283	26.2248	-1.33184	TADA2B	transcriptional adaptor 2B
234985_at	1.67e-14	4.74e-16	11.2235	26.2082	2.01167	LDLRAD3	low density lipoprotein receptor class A domain containing 3
222810_s_at	1.67e-14	4.75e-16	11.2229	26.206	1.50475	RASAL2	RAS protein activator like 2
233626_at	1.68e-14	4.78e-16	11.2207	26.1984	1.58382
233547_x_at	1.69e-14	4.8e-16	-11.2194	26.1937	-2.50546	PDE1A	phosphodiesterase 1A
215425_at	1.7e-14	4.84e-16	-11.2171	26.1857	-1.81567	BTG3	BTG anti-proliferation factor 3
225135_at	1.7e-14	4.86e-16	-11.216	26.1817	-1.24087	SIN3A	SIN3 transcription regulator family member A
224753_at	1.72e-14	4.92e-16	11.2124	26.1692	2.29422	CDCA5	cell division cycle associated 5
204947_at	1.73e-14	4.95e-16	11.2107	26.1634	1.06492	E2F1	E2F transcription factor 1
217922_at	1.73e-14	4.95e-16	-11.2107	26.1633	-0.958402	MAN1A2	mannosidase alpha class 1A member 2
224668_at	1.73e-14	4.96e-16	-11.2106	26.163	-0.816322	SYS1	Sys1 golgi trafficking protein
212680_x_at	1.73e-14	4.96e-16	11.2102	26.1614	1.3989	PPP1R14B	protein phosphatase 1 regulatory inhibitor subunit 14B
203122_at	1.74e-14	4.99e-16	-11.2087	26.1564	-1.23718	TRAPPC12	trafficking protein particle complex 12
216235_s_at	1.74e-14	4.99e-16	11.2085	26.1555	2.07584	EDNRA	endothelin receptor type A
224791_at	1.76e-14	5.04e-16	11.2057	26.1456	1.54429	ASAP1	ArfGAP with SH3 domain, ankyrin repeat and PH domain 1
212995_x_at	1.76e-14	5.05e-16	-11.2052	26.1438	-0.949509	MZT2A///MZT2B///PHGDH	mitotic spindle organizing protein 2A///mitotic spindle organizing protein 2B///phosphoglycerate dehydrogenase
240242_at	1.76e-14	5.07e-16	-11.2043	26.1409	-3.89384
225796_at	1.77e-14	5.07e-16	-11.204	26.1399	-1.65852	PXK	PX domain containing serine/threonine kinase like
201110_s_at	1.79e-14	5.16e-16	11.199	26.1223	3.84819	THBS1	thrombospondin 1
242304_at	1.79e-14	5.16e-16	-11.199	26.1222	-1.0259	LOC102724112///PYM1	uncharacterized LOC102724112///PYM homolog 1, exon junction complex associated factor
212261_at	1.8e-14	5.19e-16	-11.1974	26.1167	-0.817907	GIGYF2	GRB10 interacting GYF protein 2
213587_s_at	1.81e-14	5.2e-16	-11.1967	26.1141	-2.77688	ATP6V0E2	ATPase H+ transporting V0 subunit e2
1554748_at	1.83e-14	5.28e-16	-11.1924	26.0991	-2.77134	CLCNKB	chloride voltage-gated channel Kb
37966_at	1.84e-14	5.3e-16	11.1917	26.0966	1.84569	PARVB	parvin beta
1555878_at	1.84e-14	5.3e-16	11.1913	26.0954	2.65584	RPS24	ribosomal protein S24
226413_at	1.84e-14	5.31e-16	-11.1912	26.095	-1.90889	LINC00938	long intergenic non-protein coding RNA 938
209284_s_at	1.84e-14	5.31e-16	-11.1908	26.0936	-0.670492	FAM208A	family with sequence similarity 208 member A
226680_at	1.87e-14	5.42e-16	-11.1851	26.0735	-1.42998	IKZF5	IKAROS family zinc finger 5
216399_s_at	1.88e-14	5.44e-16	-11.1841	26.0699	-1.6234	SCAPER	S-phase cyclin A associated protein in the ER
223384_s_at	1.9e-14	5.49e-16	-11.1816	26.0612	-1.33133	TRIM4	tripartite motif containing 4
226248_s_at	1.9e-14	5.52e-16	-11.1802	26.0562	-2.8614	KIAA1324	KIAA1324
1557136_at	1.9e-14	5.52e-16	-11.1801	26.056	-2.88416	ATP13A4	ATPase 13A4
211922_s_at	1.9e-14	5.52e-16	-11.1801	26.0559	-1.73771	CAT	catalase
1563498_s_at	1.92e-14	5.56e-16	-11.1778	26.0478	-1.76711	SLC25A45	solute carrier family 25 member 45
239711_at	1.92e-14	5.59e-16	-11.1765	26.0433	-1.72409	ADAL	adenosine deaminase like
225911_at	1.93e-14	5.6e-16	-11.1758	26.0408	-3.77741	NPNT	nephronectin
1566959_at	1.93e-14	5.62e-16	11.1747	26.0369	1.58276
235309_at	1.93e-14	5.63e-16	-11.1745	26.0364	-1.32845	RPS15A	ribosomal protein S15a
203356_at	1.97e-14	5.74e-16	-11.1688	26.0161	-1.40705	CAPN7	calpain 7
211401_s_at	2e-14	5.82e-16	-11.165	26.0028	-2.32145	FGFR2	fibroblast growth factor receptor 2
223625_at	2e-14	5.85e-16	11.1638	25.9985	1.35846	FAM126A	family with sequence similarity 126 member A
226717_at	2.01e-14	5.86e-16	-11.1632	25.9966	-1.17095	LRTOMT	leucine rich transmembrane and O-methyltransferase domain containing
202236_s_at	2.01e-14	5.86e-16	11.1629	25.9956	2.67039	SLC16A1	solute carrier family 16 member 1
241364_at	2.04e-14	5.95e-16	-11.1588	25.9811	-1.90799	TMEM57	transmembrane protein 57
202319_at	2.04e-14	5.95e-16	-11.1588	25.981	-1.29981	SENP6	SUMO1/sentrin specific peptidase 6
225876_at	2.05e-14	5.99e-16	-11.1569	25.9744	-1.67937	NIPAL3	NIPA like domain containing 3
238767_at	2.05e-14	6.01e-16	-11.156	25.9713	-1.46611
230570_at	2.06e-14	6.02e-16	-11.1552	25.9684	-1.94292	EIF3H	eukaryotic translation initiation factor 3 subunit H
213459_at	2.06e-14	6.04e-16	11.1546	25.9665	2.08265	RPL37A	ribosomal protein L37a
220690_s_at	2.07e-14	6.08e-16	-11.1525	25.959	-1.25113	DHRS7B	dehydrogenase/reductase 7B
235852_at	2.07e-14	6.08e-16	-11.1524	25.9587	-2.21924	STON2	stonin 2
218871_x_at	2.08e-14	6.11e-16	11.151	25.9536	1.37784	CSGALNACT2	chondroitin sulfate N-acetylgalactosaminyltransferase 2
232011_s_at	2.08e-14	6.12e-16	-11.1506	25.9524	-1.26677	MAP1LC3A	microtubule associated protein 1 light chain 3 alpha
239161_at	2.1e-14	6.18e-16	-11.148	25.9432	-1.40333	FDX1	ferredoxin 1
204053_x_at	2.1e-14	6.19e-16	11.1476	25.9419	1.14875	PTEN	phosphatase and tensin homolog
209782_s_at	2.11e-14	6.2e-16	-11.1472	25.9403	-2.04631	DBP	D-box binding PAR bZIP transcription factor
227159_at	2.11e-14	6.22e-16	-11.1462	25.9367	-1.22276	GHDC	GH3 domain containing
1552825_at	2.13e-14	6.27e-16	-11.144	25.9291	-1.65412	ZNF396	zinc finger protein 396
216958_s_at	2.13e-14	6.29e-16	-11.1432	25.9263	-1.79349	IVD	isovaleryl-CoA dehydrogenase
229313_at	2.13e-14	6.29e-16	-11.1428	25.925	-2.20425	ANO5	anoctamin 5
236600_at	2.19e-14	6.46e-16	-11.1354	25.8988	-1.42502	SPG20	spastic paraplegia 20 (Troyer syndrome)
225494_at	2.19e-14	6.48e-16	-11.1348	25.8966	-1.73178	DYNLL2	dynein light chain LC8-type 2
209925_at	2.2e-14	6.51e-16	-11.1332	25.8911	-3.18197	OCLN	occludin
213473_at	2.22e-14	6.56e-16	-11.1313	25.8843	-1.26342	BRAP	BRCA1 associated protein
229610_at	2.22e-14	6.58e-16	11.1302	25.8805	2.28574	CKAP2L	cytoskeleton associated protein 2 like
221207_s_at	2.23e-14	6.61e-16	-11.1288	25.8757	-2.40895	NBEA	neurobeachin
223459_s_at	2.24e-14	6.63e-16	-11.1278	25.8723	-1.73072	C1orf56	chromosome 1 open reading frame 56
213727_x_at	2.24e-14	6.65e-16	-11.1272	25.8702	-1.23216	MPPE1	metallophosphoesterase 1
229435_at	2.26e-14	6.7e-16	-11.1249	25.8622	-2.39831	GLIS3	GLIS family zinc finger 3
1552326_a_at	2.26e-14	6.71e-16	-11.1247	25.8613	-1.25623	CFAP53	cilia and flagella associated protein 53
244840_x_at	2.26e-14	6.73e-16	11.1239	25.8585	1.96806	DOCK4	dedicator of cytokinesis 4
1553247_a_at	2.26e-14	6.73e-16	-11.1238	25.858	-1.73921	ZNF709	zinc finger protein 709
220319_s_at	2.27e-14	6.76e-16	-11.1226	25.8539	-2.13158	MYLIP	myosin regulatory light chain interacting protein
225522_at	2.27e-14	6.76e-16	-11.1224	25.8533	-1.69296	AAK1	AP2 associated kinase 1
202596_at	2.28e-14	6.8e-16	-11.1211	25.8486	-0.900488	ENSA	endosulfine alpha
212801_at	2.28e-14	6.8e-16	11.1209	25.8478	1.45637	MIR1178///CIT	microRNA 1178///citron rho-interacting serine/threonine kinase
202008_s_at	2.29e-14	6.84e-16	11.1193	25.8424	1.73617	NID1	nidogen 1
228239_at	2.3e-14	6.86e-16	-11.1183	25.8388	-1.59066	SMIM11A	small integral membrane protein 11A
242789_at	2.32e-14	6.92e-16	-11.1161	25.831	-2.07201	PDE1A	phosphodiesterase 1A
225407_at	2.32e-14	6.93e-16	-11.1156	25.8292	-1.34498	MBP	myelin basic protein
242086_at	2.35e-14	7.02e-16	-11.112	25.8166	-1.86178	SPATA6	spermatogenesis associated 6
218720_x_at	2.35e-14	7.02e-16	11.1119	25.8163	1.68164	SEZ6L2	seizure related 6 homolog like 2
221580_s_at	2.35e-14	7.04e-16	11.1112	25.8137	1.32215	MIR1304///SNORD5///SNORA32///SNORA40///SNORA18///SNORA1///SNORA8///TAF1D	microRNA 1304///small nucleolar RNA, C/D box 5///small nucleolar RNA, H/ACA box 32///small nucleolar RNA, H/ACA box 40///small nucleolar RNA, H/ACA box 18///small nucleolar RNA, H/ACA box 1///small nucleolar RNA, H/ACA box 8///TATA-box binding protein associated factor, RNA polymerase I subunit D
202367_at	2.35e-14	7.05e-16	-11.1107	25.8121	-1.11773	CUX1	cut like homeobox 1
216005_at	2.36e-14	7.06e-16	11.1103	25.8106	2.14422	TNC	tenascin C
204029_at	2.36e-14	7.09e-16	-11.1092	25.8067	-2.43008	CELSR2	cadherin EGF LAG seven-pass G-type receptor 2
202580_x_at	2.37e-14	7.11e-16	11.1083	25.8038	2.69434	FOXM1	forkhead box M1
208685_x_at	2.4e-14	7.2e-16	-11.1046	25.7906	-1.33826	BRD2	bromodomain containing 2
219461_at	2.41e-14	7.23e-16	-11.1034	25.7864	-1.70366	PAK6	p21 (RAC1) activated kinase 6
204169_at	2.41e-14	7.24e-16	11.103	25.7849	0.998282	IMPDH1	inosine monophosphate dehydrogenase 1
204286_s_at	2.46e-14	7.39e-16	11.0975	25.7657	4.57124	PMAIP1	phorbol-12-myristate-13-acetate-induced protein 1
236922_at	2.48e-14	7.45e-16	-11.0949	25.7566	-1.45732	NCK1	NCK adaptor protein 1
206806_at	2.48e-14	7.48e-16	-11.094	25.7534	-3.42666	DGKI	diacylglycerol kinase iota
203608_at	2.49e-14	7.5e-16	-11.093	25.7496	-3.09653	ALDH5A1	aldehyde dehydrogenase 5 family member A1
222548_s_at	2.53e-14	7.62e-16	11.0888	25.7349	1.98873	MAP4K4	mitogen-activated protein kinase kinase kinase kinase 4
205225_at	2.54e-14	7.66e-16	-11.087	25.7287	-2.06376	ESR1	estrogen receptor 1
228890_at	2.56e-14	7.74e-16	-11.0843	25.7191	-2.76612	ATOH8	atonal bHLH transcription factor 8
238542_at	2.58e-14	7.79e-16	11.0824	25.7124	2.33731	ULBP2	UL16 binding protein 2
223624_at	2.59e-14	7.81e-16	-11.0817	25.7099	-1.44728	ZFAND4	zinc finger AN1-type containing 4
209005_at	2.6e-14	7.86e-16	-11.0798	25.7032	-1.42109	FBXL5	F-box and leucine rich repeat protein 5
203989_x_at	2.61e-14	7.9e-16	11.0786	25.699	1.89754	F2R	coagulation factor II thrombin receptor
226045_at	2.61e-14	7.92e-16	-11.0779	25.6965	-1.4983	FRS2	fibroblast growth factor receptor substrate 2
239515_at	2.61e-14	7.92e-16	-11.0777	25.696	-1.73301
208051_s_at	2.64e-14	8.01e-16	-11.0747	25.6853	-1.9355	PAIP1	poly(A) binding protein interacting protein 1
205700_at	2.65e-14	8.03e-16	-11.0737	25.6817	-4.07005	HSD17B6	hydroxysteroid 17-beta dehydrogenase 6
223426_s_at	2.66e-14	8.07e-16	-11.0726	25.6779	-1.41607	EPB41L4B	erythrocyte membrane protein band 4.1 like 4B
234465_at	2.7e-14	8.21e-16	11.0677	25.6607	0.860584	EME1	essential meiotic structure-specific endonuclease 1
231112_at	2.71e-14	8.24e-16	-11.0667	25.6571	-1.23392	SNRPE	small nuclear ribonucleoprotein polypeptide E
212731_at	2.75e-14	8.36e-16	-11.0626	25.6427	-1.9152	ANKRD46	ankyrin repeat domain 46
212858_at	2.75e-14	8.37e-16	11.0621	25.6409	1.10032	PAQR4	progestin and adipoQ receptor family member 4
212987_at	2.77e-14	8.44e-16	-11.0596	25.6322	-1.21991	FBXO9	F-box protein 9
215509_s_at	2.78e-14	8.47e-16	11.0587	25.6289	2.12489	BUB1	BUB1 mitotic checkpoint serine/threonine kinase
231823_s_at	2.8e-14	8.52e-16	11.057	25.6228	1.59085	SH3PXD2B	SH3 and PX domains 2B
212675_s_at	2.83e-14	8.62e-16	-11.0537	25.6112	-1.55429	CEP68	centrosomal protein 68
213435_at	2.85e-14	8.69e-16	11.0514	25.6033	2.4358	SATB2	SATB homeobox 2
204606_at	2.86e-14	8.73e-16	-11.0501	25.5988	-3.83575	CCL21	C-C motif chemokine ligand 21
226560_at	2.86e-14	8.74e-16	-11.05	25.5983	-3.99347	SGPP2	sphingosine-1-phosphate phosphatase 2
239848_at	2.87e-14	8.77e-16	-11.0491	25.595	-1.71748	EIF3M	eukaryotic translation initiation factor 3 subunit M
225240_s_at	2.87e-14	8.77e-16	-11.049	25.5947	-1.65131	MSI2	musashi RNA binding protein 2
231880_at	2.87e-14	8.77e-16	11.0489	25.5942	2.23847	STRIP2	striatin interacting protein 2
223245_at	2.88e-14	8.81e-16	-11.0475	25.5894	-1.5536	STRBP	spermatid perinuclear RNA binding protein
205464_at	2.88e-14	8.82e-16	-11.0474	25.5893	-1.81191	SCNN1B	sodium channel epithelial 1 beta subunit
203407_at	2.89e-14	8.85e-16	-11.0463	25.5853	-3.37135	PPL	periplakin
241737_x_at	2.89e-14	8.86e-16	11.046	25.584	1.35975
225669_at	2.89e-14	8.86e-16	-11.0459	25.5839	-0.935837	IFNAR1	interferon alpha and beta receptor subunit 1
200612_s_at	2.89e-14	8.88e-16	-11.0454	25.5821	-1.30776	AP2B1	adaptor related protein complex 2 beta 1 subunit
203700_s_at	2.89e-14	8.89e-16	-11.0452	25.5814	-3.31341	DIO2	deiodinase, iodothyronine, type II
227846_at	2.91e-14	8.94e-16	11.0435	25.5755	1.67735	GPR176	G protein-coupled receptor 176
202746_at	2.94e-14	9.05e-16	-11.0401	25.5635	-2.31844	ITM2A	integral membrane protein 2A
212498_at	2.98e-14	9.17e-16	-11.0363	25.55	-1.11908	42800	membrane associated ring-CH-type finger 6
236451_at	2.99e-14	9.2e-16	-11.0353	25.5465	-3.8364	LOC100996579	uncharacterized LOC100996579
201368_at	2.99e-14	9.21e-16	-11.035	25.5455	-1.61523	ZFP36L2	ZFP36 ring finger protein like 2
227603_at	3e-14	9.24e-16	-11.0341	25.5421	-1.63291
1563549_a_at	3e-14	9.26e-16	11.0337	25.5407	0.75723	ANO8	anoctamin 8
231938_at	3.01e-14	9.29e-16	11.0328	25.5375	1.47447	SGO1	shugoshin 1
228963_at	3.06e-14	9.46e-16	-11.0274	25.5187	-1.31728	RSBN1L	round spermatid basic protein 1 like
202235_at	3.07e-14	9.49e-16	11.0265	25.5155	1.60357	SLC16A1	solute carrier family 16 member 1
219806_s_at	3.09e-14	9.54e-16	-11.0251	25.5104	-1.24267	SMCO4	single-pass membrane protein with coiled-coil domains 4
227163_at	3.1e-14	9.58e-16	-11.0239	25.5061	-2.42574	GSTO2	glutathione S-transferase omega 2
210673_x_at	3.1e-14	9.61e-16	-11.0231	25.5033	-1.58574	NKX2-1	NK2 homeobox 1
212992_at	3.15e-14	9.76e-16	11.0186	25.4875	2.73248	AHNAK2	AHNAK nucleoprotein 2
231374_at	3.17e-14	9.83e-16	11.0168	25.481	1.10922
231640_at	3.18e-14	9.88e-16	-11.0154	25.4763	-1.63335	LYRM5	LYR motif containing 5
1556034_s_at	3.19e-14	9.9e-16	11.0146	25.4733	1.0084	MTMR11	myotubularin related protein 11
212510_at	3.2e-14	9.94e-16	-11.0134	25.4693	-2.12828	GPD1L	glycerol-3-phosphate dehydrogenase 1-like
1553132_a_at	3.21e-14	9.99e-16	-11.0123	25.4653	-2.29875	TC2N	tandem C2 domains, nuclear
231213_at	3.25e-14	1.01e-15	-11.0092	25.4543	-3.23433	PDE1A	phosphodiesterase 1A
225550_at	3.3e-14	1.03e-15	-11.0042	25.4367	-1.02369	CNST	consortin, connexin sorting protein
223611_s_at	3.32e-14	1.03e-15	-11.0025	25.4308	-3.05696	LNX1	ligand of numb-protein X 1
242598_at	3.33e-14	1.04e-15	11.0016	25.4276	1.77858
213672_at	3.34e-14	1.04e-15	11.0007	25.4242	1.09824	MIR6758///MARS	microRNA 6758///methionyl-tRNA synthetase
208920_at	3.34e-14	1.04e-15	-11.0003	25.423	-1.85233	SRI	sorcin
226977_at	3.34e-14	1.04e-15	-10.9999	25.4215	-1.70967	IGIP	IgA inducing protein
1552275_s_at	3.36e-14	1.05e-15	-10.9983	25.416	-1.74924	PXK	PX domain containing serine/threonine kinase like
225474_at	3.36e-14	1.05e-15	-10.9978	25.4143	-2.05185	MAGI1	membrane associated guanylate kinase, WW and PDZ domain containing 1
38158_at	3.36e-14	1.05e-15	10.9978	25.4142	1.36408	ESPL1	extra spindle pole bodies like 1, separase
1554948_at	3.36e-14	1.05e-15	10.9978	25.4141	2.16974
213626_at	3.36e-14	1.05e-15	-10.9975	25.413	-1.47138	CBR4	carbonyl reductase 4
1560332_at	3.37e-14	1.05e-15	10.9971	25.4116	1.16665
236527_at	3.37e-14	1.05e-15	-10.9968	25.4106	-1.32573	ATP6V0E1	ATPase H+ transporting V0 subunit e1
209441_at	3.42e-14	1.07e-15	-10.9918	25.3931	-0.879691	RHOBTB2	Rho related BTB domain containing 2
226284_at	3.42e-14	1.07e-15	-10.9918	25.3928	-1.60924	ZBTB2	zinc finger and BTB domain containing 2
1566509_s_at	3.42e-14	1.07e-15	-10.9917	25.3925	-1.31882	FBXO9	F-box protein 9
214033_at	3.46e-14	1.09e-15	-10.9886	25.3816	-2.40047	LOC101930322///ABCC6P2///ABCC6P1///ABCC6	multidrug resistance-associated protein 6-like///ATP binding cassette subfamily C member 6 pseudogene 2///ATP binding cassette subfamily C member 6 pseudogene 1///ATP binding cassette subfamily C member 6
218468_s_at	3.47e-14	1.09e-15	10.9879	25.379	3.55244	GREM1	gremlin 1, DAN family BMP antagonist
203367_at	3.5e-14	1.1e-15	-10.9849	25.3684	-2.13566	DUSP14	dual specificity phosphatase 14
225588_s_at	3.5e-14	1.1e-15	-10.9847	25.3677	-1.57716	TMEM129	transmembrane protein 129
205343_at	3.52e-14	1.11e-15	-10.9828	25.361	-2.16078	SULT1C2	sulfotransferase family 1C member 2
205805_s_at	3.53e-14	1.11e-15	10.9821	25.3585	1.73705	ROR1	receptor tyrosine kinase like orphan receptor 1
225275_at	3.53e-14	1.11e-15	10.982	25.3583	3.18948	EDIL3	EGF like repeats and discoidin domains 3
61734_at	3.54e-14	1.12e-15	10.981	25.3548	1.71132	RCN3	reticulocalbin 3
242292_at	3.56e-14	1.12e-15	-10.9795	25.3493	-1.64135	FAM226B///FAM226A	family with sequence similarity 226 member B (non-protein coding)///family with sequence similarity 226 member A (non-protein coding)
228402_at	3.56e-14	1.12e-15	-10.9788	25.347	-2.08048	ZBED3	zinc finger BED-type containing 3
1562415_a_at	3.57e-14	1.13e-15	10.9778	25.3434	1.82069	SPOCD1	SPOC domain containing 1
223522_at	3.57e-14	1.13e-15	-10.9777	25.3431	-1.04501	MIR600///MIR600HG	microRNA 600///MIR600 host gene
228177_at	3.59e-14	1.14e-15	-10.976	25.3371	-1.20794	CREBBP	CREB binding protein
217428_s_at	3.62e-14	1.15e-15	10.9735	25.3283	3.62047	COL10A1	collagen type X alpha 1 chain
209545_s_at	3.67e-14	1.16e-15	10.9695	25.3142	1.49527	RIPK2	receptor interacting serine/threonine kinase 2
213878_at	3.74e-14	1.19e-15	-10.964	25.2946	-1.34184	PYROXD1	pyridine nucleotide-disulphide oxidoreductase domain 1
208394_x_at	3.76e-14	1.19e-15	10.9626	25.2898	2.78534	ESM1	endothelial cell specific molecule 1
1568813_at	3.82e-14	1.21e-15	10.9579	25.2729	0.843435	SLC16A1-AS1	SLC16A1 antisense RNA 1
1555310_a_at	3.87e-14	1.23e-15	-10.9542	25.2601	-1.69046	PAK6	p21 (RAC1) activated kinase 6
204787_at	3.9e-14	1.24e-15	10.9514	25.2501	3.28918	VSIG4	V-set and immunoglobulin domain containing 4
211494_s_at	3.92e-14	1.24e-15	-10.9501	25.2457	-2.54512	SLC4A4	solute carrier family 4 member 4
238523_at	3.92e-14	1.25e-15	-10.95	25.245	-1.24254	KLHL36	kelch like family member 36
224750_at	3.93e-14	1.25e-15	-10.9491	25.2419	-0.969498	RNF185	ring finger protein 185
219046_s_at	3.93e-14	1.25e-15	-10.9489	25.2413	-1.41248	PKNOX2	PBX/knotted 1 homeobox 2
221974_at	3.95e-14	1.26e-15	-10.9473	25.2355	-3.31644	LOC101930404///SNORD116-28///SNORD115-26///SNORD115-13///SNORD115-7///SNORD116-22///SNORD116-4///PWARSN///SNORD107///SNRPN///IPW	uncharacterized LOC101930404///small nucleolar RNA, C/D box 116-28///small nucleolar RNA, C/D box 115-26///small nucleolar RNA, C/D box 115-13///small nucleolar RNA, C/D box 115-7///small nucleolar RNA, C/D box 116-22///small nucleolar RNA, C/D box 116-4///Prader Willi/Angelman region RNA, SNRPN neighbor///small nucleolar RNA, C/D box 107///small nuclear ribonucleoprotein polypeptide N///imprinte…
225009_at	3.95e-14	1.26e-15	-10.9468	25.2339	-2.62521	CMTM4	CKLF like MARVEL transmembrane domain containing 4
221543_s_at	3.96e-14	1.26e-15	-10.9464	25.2323	-1.99283	ERLIN2	ER lipid raft associated 2
242444_at	3.97e-14	1.27e-15	10.9452	25.2282	0.740561	C1QTNF6	C1q and tumor necrosis factor related protein 6
240284_x_at	3.98e-14	1.27e-15	-10.9444	25.2254	-2.01566	LOC105369635	uncharacterized LOC105369635
225923_at	3.98e-14	1.27e-15	-10.9441	25.2244	-1.96383	VAPB	VAMP associated protein B and C
241858_at	4e-14	1.28e-15	-10.9428	25.2196	-1.98261	TNNI3K	TNNI3 interacting kinase
241416_at	4.01e-14	1.28e-15	-10.9419	25.2166	-1.19081	LOC101928806	uncharacterized LOC101928806
230305_at	4.05e-14	1.3e-15	-10.9387	25.2051	-1.41363	DNAJC15	DnaJ heat shock protein family (Hsp40) member C15
207983_s_at	4.09e-14	1.31e-15	-10.9361	25.1961	-1.02612	STAG2	stromal antigen 2
201663_s_at	4.09e-14	1.31e-15	10.9358	25.1948	2.01056	SMC4	structural maintenance of chromosomes 4
226508_at	4.14e-14	1.33e-15	-10.9326	25.1835	-1.06531	PHC3	polyhomeotic homolog 3
227782_at	4.22e-14	1.35e-15	-10.927	25.1637	-2.35049	ZBTB7C	zinc finger and BTB domain containing 7C
205941_s_at	4.27e-14	1.37e-15	10.9229	25.1493	2.68149	COL10A1	collagen type X alpha 1 chain
241816_at	4.28e-14	1.37e-15	10.9226	25.1483	1.62477
241837_at	4.3e-14	1.38e-15	10.9206	25.1412	1.85477
219918_s_at	4.34e-14	1.39e-15	10.9183	25.1331	4.59712	ASPM	abnormal spindle microtubule assembly
228917_at	4.34e-14	1.39e-15	-10.9182	25.1327	-1.06913	ZNF510	zinc finger protein 510
210766_s_at	4.34e-14	1.4e-15	10.918	25.132	1.19489	CSE1L	chromosome segregation 1 like
244834_at	4.34e-14	1.4e-15	-10.9175	25.1302	-1.33792	RSG1	REM2 and RAB like small GTPase 1
231950_at	4.34e-14	1.4e-15	-10.9172	25.1291	-2.24247	ZNF658	zinc finger protein 658
225326_at	4.37e-14	1.41e-15	-10.9156	25.1233	-0.918771	RBM27	RNA binding motif protein 27
208025_s_at	4.37e-14	1.41e-15	10.9152	25.1221	4.71982	HMGA2	high mobility group AT-hook 2
221428_s_at	4.4e-14	1.42e-15	-10.9135	25.1159	-1.51489	TBL1XR1	transducin (beta)-like 1 X-linked receptor 1
212229_s_at	4.4e-14	1.42e-15	-10.9133	25.1152	-1.58588	FBXO21	F-box protein 21
204424_s_at	4.41e-14	1.42e-15	-10.9123	25.1116	-4.4585	LMO3	LIM domain only 3
204728_s_at	4.46e-14	1.44e-15	10.9091	25.1003	1.77551	WDHD1	WD repeat and HMG-box DNA binding protein 1
225544_at	4.46e-14	1.44e-15	-10.9085	25.0983	-1.71135	TBX3	T-box 3
201744_s_at	4.47e-14	1.45e-15	10.9076	25.0952	1.84376	LUM	lumican
225098_at	4.47e-14	1.45e-15	-10.9076	25.0952	-1.74458	ABI2	abl-interactor 2
219077_s_at	4.51e-14	1.46e-15	-10.9051	25.0861	-2.28744	WWOX	WW domain containing oxidoreductase
243671_at	4.51e-14	1.46e-15	-10.905	25.0858	-1.97564
221555_x_at	4.52e-14	1.47e-15	-10.904	25.0821	-1.39912	CDC14B	cell division cycle 14B
243526_at	4.54e-14	1.47e-15	-10.9025	25.077	-2.02138	WDR86	WD repeat domain 86
241041_at	4.59e-14	1.49e-15	10.8994	25.0661	0.965288
219752_at	4.62e-14	1.5e-15	-10.8973	25.0586	-1.34842	RASAL1	RAS protein activator like 1
223488_s_at	4.67e-14	1.52e-15	10.8944	25.0482	1.38948	GNB4	G protein subunit beta 4
202241_at	4.67e-14	1.52e-15	-10.8943	25.0478	-2.09228	TRIB1	tribbles pseudokinase 1
217042_at	4.67e-14	1.52e-15	10.8938	25.0463	1.01908	RDH11	retinol dehydrogenase 11 (all-trans/9-cis/11-cis)
209394_at	4.68e-14	1.52e-15	-10.8933	25.0445	-1.25296	ASMTL	acetylserotonin O-methyltransferase-like
230434_at	4.7e-14	1.53e-15	-10.8921	25.0403	-2.25044	PHOSPHO2	phosphatase, orphan 2
200989_at	4.7e-14	1.53e-15	10.8916	25.0385	0.924134	HIF1A	hypoxia inducible factor 1 alpha subunit
206316_s_at	4.73e-14	1.54e-15	10.89	25.0327	2.00446	KNTC1	kinetochore associated 1
228448_at	4.73e-14	1.54e-15	-10.8899	25.0324	-1.2865	MAP6	microtubule associated protein 6
236222_at	4.74e-14	1.55e-15	-10.8889	25.0287	-1.53075	MAATS1	MYCBP associated and testis expressed 1
221989_at	4.75e-14	1.55e-15	10.8883	25.0266	1.88047	SNORA70///RPL10	small nucleolar RNA, H/ACA box 70///ribosomal protein L10
229513_at	4.76e-14	1.56e-15	-10.8875	25.0238	-2.11577	STRBP	spermatid perinuclear RNA binding protein
213850_s_at	4.77e-14	1.56e-15	-10.8864	25.02	-1.42734	SCAF11	SR-related CTD associated factor 11
225875_s_at	4.8e-14	1.57e-15	-10.8851	25.0152	-1.48048	NIPAL3	NIPA like domain containing 3
225179_at	4.83e-14	1.58e-15	-10.8827	25.0068	-1.13829	UBE2K	ubiquitin conjugating enzyme E2 K
229664_at	4.84e-14	1.58e-15	-10.8822	25.0051	-1.23812	MAPK8	mitogen-activated protein kinase 8
202590_s_at	4.84e-14	1.59e-15	-10.882	25.0043	-1.18061	PDK2	pyruvate dehydrogenase kinase 2
212583_at	4.86e-14	1.59e-15	-10.8809	25.0003	-1.19352	AQR	aquarius intron-binding spliceosomal factor
205394_at	4.86e-14	1.6e-15	10.8803	24.9985	3.1554	CHEK1	checkpoint kinase 1
208709_s_at	4.88e-14	1.6e-15	10.879	24.9938	0.599522	NRDC	nardilysin convertase
230277_at	4.93e-14	1.62e-15	-10.8763	24.9841	-1.41292	GS1-259H13.2	transmembrane protein 225-like
208654_s_at	4.94e-14	1.62e-15	-10.8757	24.982	-1.05904	CD164	CD164 molecule
230424_at	4.96e-14	1.63e-15	10.8741	24.9764	1.99283	NREP	neuronal regeneration related protein
200650_s_at	5.01e-14	1.65e-15	10.871	24.9654	0.911017	LDHA	lactate dehydrogenase A
226438_at	5.03e-14	1.66e-15	-10.8698	24.9612	-1.74	SNTB1	syntrophin beta 1
219306_at	5.03e-14	1.66e-15	10.8698	24.9611	3.23055	KIF15	kinesin family member 15
200824_at	5.03e-14	1.66e-15	-10.8694	24.9597	-1.11916	GSTP1	glutathione S-transferase pi 1
216769_x_at	5.07e-14	1.67e-15	10.8672	24.9516	0.946228
231358_at	5.14e-14	1.7e-15	-10.8633	24.9381	-2.67899	MRO	maestro
242269_at	5.16e-14	1.7e-15	-10.8621	24.9336	-1.62785	LINC00982	long intergenic non-protein coding RNA 982
228856_at	5.17e-14	1.71e-15	-10.8612	24.9304	-1.47003	ZNF747	zinc finger protein 747
229609_at	5.18e-14	1.71e-15	10.8606	24.9285	0.870829	NUTM2B-AS1///NUTM2A-AS1	NUTM2B antisense RNA 1///NUTM2A antisense RNA 1
1560026_at	5.2e-14	1.72e-15	10.8596	24.9247	1.38065
206111_at	5.23e-14	1.73e-15	10.8576	24.9177	1.85785	RNASE2	ribonuclease A family member 2
224648_at	5.23e-14	1.73e-15	-10.8573	24.9167	-1.28223	GPBP1	GC-rich promoter binding protein 1
231046_at	5.24e-14	1.73e-15	-10.857	24.9156	-1.60168	LINC01023	long intergenic non-protein coding RNA 1023
226051_at	5.33e-14	1.77e-15	-10.8517	24.8969	-1.64764	SELM	selenoprotein M
208782_at	5.33e-14	1.77e-15	10.8515	24.896	1.29076	FSTL1	follistatin like 1
226243_at	5.37e-14	1.78e-15	-10.8496	24.8893	-1.27406	PTRHD1	peptidyl-tRNA hydrolase domain containing 1
203507_at	5.37e-14	1.78e-15	10.8491	24.8877	1.65095	LOC101928634///SNORA67///CD68	uncharacterized LOC101928634///small nucleolar RNA, H/ACA box 67///CD68 molecule
1557578_at	5.4e-14	1.79e-15	10.8473	24.8813	1.3614	PHLDB2	pleckstrin homology like domain family B member 2
225979_at	5.4e-14	1.8e-15	10.8472	24.8808	1.01213	PLEKHG2	pleckstrin homology and RhoGEF domain containing G2
228904_at	5.4e-14	1.8e-15	10.8472	24.8807	2.27967	HOXB3	homeobox B3
223892_s_at	5.41e-14	1.8e-15	-10.8467	24.8792	-0.889538	TMBIM4	transmembrane BAX inhibitor motif containing 4
220769_s_at	5.42e-14	1.8e-15	-10.8461	24.8769	-1.53714	WDR78	WD repeat domain 78
222962_s_at	5.42e-14	1.8e-15	10.8459	24.8762	2.09236	MCM10	minichromosome maintenance 10 replication initiation factor
34858_at	5.44e-14	1.81e-15	-10.8446	24.8717	-1.26493	KCTD2	potassium channel tetramerization domain containing 2
211161_s_at	5.46e-14	1.82e-15	10.8432	24.8665	2.62366	COL3A1	collagen type III alpha 1 chain
238766_at	5.48e-14	1.83e-15	-10.8422	24.8631	-1.22666
219277_s_at	5.56e-14	1.86e-15	-10.8381	24.8484	-2.84833	OGDHL	oxoglutarate dehydrogenase-like
204067_at	5.62e-14	1.88e-15	-10.8347	24.8365	-1.21146	SUOX	sulfite oxidase
215963_x_at	5.63e-14	1.88e-15	-10.8339	24.8335	-0.558179	RPL3	ribosomal protein L3
232033_at	5.64e-14	1.89e-15	-10.8331	24.8309	-0.923135	USP37	ubiquitin specific peptidase 37
203408_s_at	5.64e-14	1.89e-15	-10.833	24.8304	-1.31239	SATB1	SATB homeobox 1
230900_at	5.64e-14	1.89e-15	-10.8329	24.8301	-2.17033	CCDC110	coiled-coil domain containing 110
205393_s_at	5.66e-14	1.9e-15	10.8319	24.8265	2.94355	CHEK1	checkpoint kinase 1
239286_at	5.7e-14	1.91e-15	10.8301	24.8202	1.82873	CDH11	cadherin 11
225341_at	5.71e-14	1.92e-15	-10.829	24.8164	-1.83006	MTERF2	mitochondrial transcription termination factor 2
210135_s_at	5.72e-14	1.92e-15	10.8288	24.8156	3.43329	SHOX2	short stature homeobox 2
229691_at	5.79e-14	1.94e-15	-10.8251	24.8024	-1.5365	ZBTB42	zinc finger and BTB domain containing 42
224240_s_at	5.79e-14	1.94e-15	-10.8251	24.8024	-1.60698	CCL28	C-C motif chemokine ligand 28
202908_at	5.84e-14	1.96e-15	-10.8223	24.7923	-1.80517	WFS1	wolframin ER transmembrane glycoprotein
243948_at	5.88e-14	1.98e-15	-10.8203	24.7853	-1.79869	ZC3H14	zinc finger CCCH-type containing 14
204603_at	5.88e-14	1.98e-15	10.8202	24.7848	1.70614	EXO1	exonuclease 1
230276_at	5.92e-14	1.99e-15	-10.8178	24.7764	-1.56889	FAM49A	family with sequence similarity 49 member A
242985_x_at	5.92e-14	2e-15	-10.8177	24.7759	-2.33243	RNF180	ring finger protein 180
234998_at	5.96e-14	2.01e-15	-10.8161	24.7703	-1.37436	RAB11A	RAB11A, member RAS oncogene family
233337_s_at	5.97e-14	2.01e-15	10.8154	24.7678	1.66357	SEZ6L2	seizure related 6 homolog like 2
206407_s_at	6.01e-14	2.03e-15	10.8131	24.7596	3.20989	CCL13	C-C motif chemokine ligand 13
221452_s_at	6.04e-14	2.04e-15	-10.8117	24.7547	-1.55314	TMEM14B	transmembrane protein 14B
209286_at	6.04e-14	2.04e-15	10.8117	24.7547	2.01283	CDC42EP3	CDC42 effector protein 3
202808_at	6.08e-14	2.06e-15	-10.8093	24.7463	-1.17761	WBP1L	WW domain binding protein 1-like
238929_at	6.09e-14	2.06e-15	-10.809	24.745	-1.47546	SRSF8	serine and arginine rich splicing factor 8
202094_at	6.09e-14	2.06e-15	10.8089	24.7447	2.22632	BIRC5	baculoviral IAP repeat containing 5
225940_at	6.34e-14	2.14e-15	-10.7974	24.7041	-1.28318	EIF4E3	eukaryotic translation initiation factor 4E family member 3
223507_at	6.35e-14	2.15e-15	-10.7968	24.7017	-1.13385	CLPX	caseinolytic mitochondrial matrix peptidase chaperone subunit
220441_at	6.36e-14	2.15e-15	-10.7961	24.6991	-1.86178	DNAJC22	DnaJ heat shock protein family (Hsp40) member C22
244571_s_at	6.36e-14	2.16e-15	-10.796	24.699	-1.5578	TTC12	tetratricopeptide repeat domain 12
218818_at	6.36e-14	2.16e-15	10.7959	24.6986	0.965166	FHL3	four and a half LIM domains 3
225237_s_at	6.41e-14	2.17e-15	-10.7935	24.6901	-1.92087	MSI2	musashi RNA binding protein 2
238907_at	6.44e-14	2.19e-15	-10.792	24.6847	-1.57259	ZNF780A	zinc finger protein 780A
1554478_a_at	6.47e-14	2.2e-15	10.7906	24.6797	1.80884	HEATR3	HEAT repeat containing 3
212509_s_at	6.58e-14	2.23e-15	-10.7858	24.6628	-1.09302	MXRA7	matrix remodeling associated 7
1554602_at	6.59e-14	2.24e-15	10.7849	24.6595	0.889186	RBM8A	RNA binding motif protein 8A
238606_at	6.6e-14	2.25e-15	-10.7845	24.658	-1.13489	ZNF747	zinc finger protein 747
205729_at	6.62e-14	2.25e-15	10.7836	24.655	2.08315	OSMR	oncostatin M receptor
238483_at	6.65e-14	2.26e-15	-10.7823	24.65	-1.81662	SSBP2	single stranded DNA binding protein 2
213924_at	6.74e-14	2.3e-15	-10.7783	24.636	-2.05786	GNAL	G protein subunit alpha L
223681_s_at	6.74e-14	2.3e-15	-10.7783	24.6359	-3.21671	PATJ	PATJ, crumbs cell polarity complex component
229981_at	6.75e-14	2.3e-15	10.7775	24.6332	1.28857	SNX5	sorting nexin 5
226546_at	6.76e-14	2.31e-15	-10.777	24.6312	-1.59977	LOC100506844	uncharacterized LOC100506844
213694_at	6.77e-14	2.31e-15	-10.7762	24.6284	-1.13092	RSBN1	round spermatid basic protein 1
205722_s_at	6.79e-14	2.32e-15	-10.7753	24.6253	-1.60554	GFRA2	GDNF family receptor alpha 2
201564_s_at	6.87e-14	2.35e-15	10.772	24.6137	1.46214	FSCN1	fascin actin-bundling protein 1
227026_at	6.88e-14	2.35e-15	-10.7715	24.6119	-1.10158	MPHOSPH8	M-phase phosphoprotein 8
1560316_s_at	6.88e-14	2.35e-15	-10.7714	24.6116	-1.93034	GLCCI1	glucocorticoid induced 1
203516_at	6.93e-14	2.37e-15	-10.7691	24.6034	-1.69763	SNTA1	syntrophin alpha 1
221677_s_at	6.94e-14	2.38e-15	10.7684	24.6009	2.092	DONSON	downstream neighbor of SON
226883_at	7e-14	2.4e-15	-10.7659	24.592	-1.61788	KLHL11	kelch like family member 11
221476_s_at	7.02e-14	2.41e-15	-10.7649	24.5883	-0.881593	RPL15	ribosomal protein L15
207232_s_at	7.03e-14	2.41e-15	-10.7643	24.5863	-1.366	DZIP3	DAZ interacting zinc finger protein 3
222125_s_at	7.17e-14	2.46e-15	-10.759	24.5673	-1.44725	P4HTM	prolyl 4-hydroxylase, transmembrane
227796_at	7.35e-14	2.53e-15	-10.7517	24.5412	-1.42764	ZFP62	ZFP62 zinc finger protein
227121_at	7.38e-14	2.54e-15	-10.7504	24.5366	-2.16687	ZBTB20	zinc finger and BTB domain containing 20
218931_at	7.38e-14	2.54e-15	-10.7503	24.5364	-1.64402	RAB17	RAB17, member RAS oncogene family
207056_s_at	7.43e-14	2.55e-15	10.7484	24.5296	0.830446	SLC4A8	solute carrier family 4 member 8
238787_at	7.43e-14	2.56e-15	-10.748	24.528	-1.41864	DENND1B	DENN domain containing 1B
201217_x_at	7.51e-14	2.59e-15	-10.745	24.5174	-0.518998	SNORD83B///SNORD139///RPL3	small nucleolar RNA, C/D box 83B///small nucleolar RNA, C/D box 139///ribosomal protein L3
219848_s_at	7.58e-14	2.61e-15	-10.7422	24.5073	-1.41931	ZNF432	zinc finger protein 432
201413_at	7.58e-14	2.61e-15	-10.7421	24.5071	-1.28911	HSD17B4	hydroxysteroid 17-beta dehydrogenase 4
228429_x_at	7.6e-14	2.62e-15	-10.7411	24.5036	-1.62534	KIF9	kinesin family member 9
238831_at	7.62e-14	2.63e-15	-10.7404	24.5011	-1.58501	TMEM33	transmembrane protein 33
218186_at	7.74e-14	2.67e-15	-10.7357	24.4841	-3.75613	RAB25	RAB25, member RAS oncogene family
203057_s_at	7.75e-14	2.68e-15	-10.7351	24.4823	-1.23821	PRDM2	PR/SET domain 2
238599_at	7.77e-14	2.69e-15	-10.7344	24.4797	-1.56363	IRAK1BP1	interleukin 1 receptor associated kinase 1 binding protein 1
231864_at	7.78e-14	2.69e-15	-10.7338	24.4776	-1.49093	ZNF33A	zinc finger protein 33A
218633_x_at	7.78e-14	2.69e-15	-10.7338	24.4774	-1.02367	ABHD10	abhydrolase domain containing 10
217762_s_at	7.79e-14	2.7e-15	10.7334	24.4762	1.40414	RAB31	RAB31, member RAS oncogene family
238070_at	7.83e-14	2.71e-15	10.7315	24.4692	1.69992	CHD1L	chromodomain helicase DNA binding protein 1 like
236095_at	7.83e-14	2.72e-15	-10.7314	24.469	-2.05296	NTRK2	neurotrophic receptor tyrosine kinase 2
212231_at	7.89e-14	2.74e-15	-10.7291	24.4608	-1.31452	FBXO21	F-box protein 21
225660_at	7.91e-14	2.74e-15	-10.7284	24.4583	-1.95089	SEMA6A	semaphorin 6A
241396_at	7.92e-14	2.75e-15	-10.728	24.4568	-2.34093	NEDD4L	neural precursor cell expressed, developmentally down-regulated 4-like, E3 ubiquitin protein ligase
225846_at	7.98e-14	2.77e-15	-10.7256	24.4482	-3.96665	ESRP1	epithelial splicing regulatory protein 1
204019_s_at	8e-14	2.78e-15	-10.7248	24.4455	-2.41338	SH3YL1	SH3 and SYLF domain containing 1
226343_at	8.05e-14	2.8e-15	-10.7229	24.4388	-0.838105	DPP8	dipeptidyl peptidase 8
228045_at	8.07e-14	2.81e-15	-10.722	24.4354	-2.31321	SUGT1	SGT1 homolog, MIS12 kinetochore complex assembly cochaperone
231921_at	8.08e-14	2.81e-15	-10.7217	24.4345	-1.73124	DCAF17	DDB1 and CUL4 associated factor 17
205240_at	8.11e-14	2.82e-15	10.7205	24.4302	2.10697	GPSM2	G-protein signaling modulator 2
227122_at	8.2e-14	2.86e-15	-10.717	24.4177	-1.16606	ZNF791	zinc finger protein 791
202973_x_at	8.2e-14	2.86e-15	-10.7169	24.4173	-2.04458	FAM13A	family with sequence similarity 13 member A
213737_x_at	8.23e-14	2.87e-15	-10.7157	24.4131	-2.09909	GOLGA8N	golgin A8 family member N
235386_at	8.31e-14	2.9e-15	-10.7131	24.4036	-1.38562
231403_at	8.31e-14	2.9e-15	10.713	24.4034	1.63991	TRIO	trio Rho guanine nucleotide exchange factor
212091_s_at	8.32e-14	2.91e-15	10.7124	24.4011	2.08553	COL6A1	collagen type VI alpha 1 chain
228482_at	8.32e-14	2.91e-15	-10.712	24.3999	-1.36838	TVP23C-CDRT4///CDRT4///TVP23C	TVP23C-CDRT4 readthrough///CMT1A duplicated region transcript 4///trans-golgi network vesicle protein 23 homolog C (S. cerevisiae)
218034_at	8.32e-14	2.91e-15	-10.712	24.3999	-1.14073	FIS1	fission, mitochondrial 1
211034_s_at	8.32e-14	2.91e-15	-10.7118	24.3991	-1.31557	HECTD4	HECT domain E3 ubiquitin protein ligase 4
217729_s_at	8.4e-14	2.94e-15	-10.709	24.389	-0.984171	AES	amino-terminal enhancer of split
225826_at	8.53e-14	2.99e-15	-10.7047	24.3738	-1.28964	MMAB	methylmalonic aciduria (cobalamin deficiency) cblB type
209376_x_at	8.55e-14	3e-15	-10.7039	24.371	-1.28597	SCAF11	SR-related CTD associated factor 11
218648_at	8.56e-14	3e-15	-10.7033	24.3689	-1.11985	CRTC3	CREB regulated transcription coactivator 3
225708_at	8.58e-14	3.01e-15	-10.7025	24.3659	-1.47563	MED29	mediator complex subunit 29
206571_s_at	8.69e-14	3.05e-15	10.6989	24.3532	2.24378	MAP4K4	mitogen-activated protein kinase kinase kinase kinase 4
238126_at	8.72e-14	3.06e-15	-10.6978	24.3492	-1.99372	APTR	Alu-mediated CDKN1A/p21 transcriptional regulator (non-protein coding)
2028_s_at	8.72e-14	3.07e-15	10.6974	24.3478	0.959032	E2F1	E2F transcription factor 1
200847_s_at	8.72e-14	3.07e-15	-10.6974	24.3477	-0.736702	SARAF	store-operated calcium entry associated regulatory factor
228089_x_at	8.83e-14	3.1e-15	-10.6939	24.3353	-0.859643	MIR6748///TMEM179B	microRNA 6748///transmembrane protein 179B
220088_at	8.95e-14	3.15e-15	10.6899	24.3209	2.75369	C5AR1	complement component 5a receptor 1
243521_at	9.07e-14	3.19e-15	-10.6861	24.3074	-1.2125	ZXDA	zinc finger, X-linked, duplicated A
203803_at	9.12e-14	3.21e-15	-10.6845	24.3016	-2.61871	PCYOX1	prenylcysteine oxidase 1
242053_at	9.13e-14	3.22e-15	-10.6841	24.3002	-2.20045
203365_s_at	9.14e-14	3.22e-15	-10.6834	24.2977	-2.04044	MMP15	matrix metallopeptidase 15
226647_at	9.15e-14	3.23e-15	-10.6829	24.296	-1.16421	TMEM25	transmembrane protein 25
213296_at	9.25e-14	3.27e-15	-10.6799	24.2853	-0.868289	RER1	retention in endoplasmic reticulum sorting receptor 1
201839_s_at	9.26e-14	3.27e-15	-10.6794	24.2836	-5.05662	EPCAM	epithelial cell adhesion molecule
1555270_a_at	9.36e-14	3.31e-15	-10.6763	24.2725	-1.67837	WFS1	wolframin ER transmembrane glycoprotein
209384_at	9.36e-14	3.31e-15	-10.6761	24.2718	-0.84259	PROSC	proline synthetase cotranscribed homolog (bacterial)
229779_at	9.54e-14	3.38e-15	-10.6706	24.2522	-2.70132	COL4A4	collagen type IV alpha 4 chain
202723_s_at	9.56e-14	3.38e-15	-10.6698	24.2494	-2.27765	FOXO1	forkhead box O1
217763_s_at	9.57e-14	3.39e-15	10.6694	24.2478	1.46516	RAB31	RAB31, member RAS oncogene family
239519_at	9.58e-14	3.39e-15	10.6691	24.2466	2.61954
226352_at	9.68e-14	3.43e-15	-10.6661	24.236	-1.55403	JMY	junction mediating and regulatory protein, p53 cofactor
226968_at	9.69e-14	3.44e-15	10.6656	24.2342	1.49871	KIF1B	kinesin family member 1B
213618_at	9.7e-14	3.44e-15	-10.6652	24.2328	-2.52383	ARAP2	ArfGAP with RhoGAP domain, ankyrin repeat and PH domain 2
214253_s_at	9.77e-14	3.47e-15	-10.6632	24.2256	-0.988711	DTNB	dystrobrevin beta
228480_at	9.81e-14	3.48e-15	-10.6619	24.221	-1.45925	VAPA	VAMP associated protein A
224204_x_at	9.9e-14	3.52e-15	10.6591	24.2111	2.2719	ARNTL2	aryl hydrocarbon receptor nuclear translocator like 2
205549_at	9.97e-14	3.54e-15	-10.657	24.2034	-3.8034	PCP4	Purkinje cell protein 4
208816_x_at	9.98e-14	3.55e-15	10.6566	24.2021	1.00398	ANXA2P2	annexin A2 pseudogene 2
202525_at	1e-13	3.56e-15	-10.6555	24.198	-2.87139	PRSS8	protease, serine 8
226447_at	1e-13	3.57e-15	-10.6549	24.1959	-1.36214	ASH1L	ASH1 like histone lysine methyltransferase
238025_at	1.01e-13	3.6e-15	10.6529	24.1889	1.9362	MLKL	mixed lineage kinase domain like
235193_at	1.02e-13	3.63e-15	-10.6504	24.18	-2.04224	FAM214A	family with sequence similarity 214 member A
206120_at	1.02e-13	3.64e-15	10.6492	24.1758	1.56433	CD33	CD33 molecule
225655_at	1.02e-13	3.65e-15	10.6491	24.1752	4.20005	UHRF1	ubiquitin like with PHD and ring finger domains 1
209114_at	1.03e-13	3.67e-15	-10.6475	24.1694	-2.79772	TSPAN1	tetraspanin 1
217047_s_at	1.03e-13	3.68e-15	-10.6469	24.1672	-1.97637	FAM13A	family with sequence similarity 13 member A
218469_at	1.03e-13	3.68e-15	10.6463	24.1653	3.71537	GREM1	gremlin 1, DAN family BMP antagonist
229653_at	1.03e-13	3.68e-15	-10.6463	24.1652	-1.59033	VPS53	VPS53, GARP complex subunit
218373_at	1.04e-13	3.71e-15	-10.6439	24.1567	-1.00415	AKTIP	AKT interacting protein
230167_at	1.05e-13	3.76e-15	10.6404	24.1443	1.09109	ADAMTS14	ADAM metallopeptidase with thrombospondin type 1 motif 14
230369_at	1.05e-13	3.78e-15	10.6394	24.1405	1.42896	GPR161	G protein-coupled receptor 161
212887_at	1.06e-13	3.8e-15	10.6378	24.1348	1.37498	SEC23A	Sec23 homolog A, coat complex II component
210299_s_at	1.06e-13	3.81e-15	-10.6366	24.1307	-2.57374	FHL1	four and a half LIM domains 1
223095_at	1.06e-13	3.82e-15	10.6363	24.1296	0.926247	MARVELD1	MARVEL domain containing 1
231995_at	1.06e-13	3.82e-15	-10.636	24.1285	-1.73293	CAAP1	caspase activity and apoptosis inhibitor 1
229533_x_at	1.07e-13	3.86e-15	-10.6335	24.1197	-1.93491	ZNF680	zinc finger protein 680
229084_at	1.08e-13	3.88e-15	-10.6316	24.1126	-3.02302	CNTN4	contactin 4
218711_s_at	1.08e-13	3.89e-15	-10.6314	24.1121	-2.88766	SDPR	serum deprivation response
225677_at	1.09e-13	3.93e-15	-10.6284	24.1012	-1.4896	BCAP29	B-cell receptor-associated protein 29
226922_at	1.1e-13	3.94e-15	-10.6275	24.098	-1.57102	RANBP2	RAN binding protein 2
222256_s_at	1.1e-13	3.95e-15	-10.627	24.0964	-1.19765	JMJD7///JMJD7-PLA2G4B	jumonji domain containing 7///JMJD7-PLA2G4B readthrough
236571_at	1.1e-13	3.96e-15	10.6263	24.0938	1.7431
224469_s_at	1.1e-13	3.98e-15	10.6248	24.0883	1.79722	INF2	inverted formin, FH2 and WH2 domain containing
244294_at	1.12e-13	4.02e-15	-10.6217	24.0774	-1.49487	GTF2H5	general transcription factor IIH subunit 5
225917_at	1.12e-13	4.04e-15	-10.6203	24.0722	-1.08959	ATF7IP	activating transcription factor 7 interacting protein
204083_s_at	1.12e-13	4.05e-15	10.6199	24.071	2.16116	TPM2	tropomyosin 2 (beta)
202942_at	1.13e-13	4.06e-15	-10.619	24.0677	-1.18283	ETFB	electron transfer flavoprotein beta subunit
224828_at	1.13e-13	4.09e-15	-10.6174	24.062	-2.56578	CPEB4	cytoplasmic polyadenylation element binding protein 4
243584_at	1.13e-13	4.09e-15	-10.6168	24.0598	-2.48469
208791_at	1.14e-13	4.11e-15	-10.616	24.0571	-3.68926	CLU	clusterin
203179_at	1.14e-13	4.12e-15	-10.615	24.0535	-0.7896	GALT	galactose-1-phosphate uridylyltransferase
235653_s_at	1.14e-13	4.12e-15	-10.615	24.0534	-1.44748	THAP6	THAP domain containing 6
228624_at	1.14e-13	4.12e-15	-10.6148	24.0527	-1.96772	TMEM144	transmembrane protein 144
212257_s_at	1.14e-13	4.13e-15	-10.6145	24.0514	-1.89511	SMARCA2	SWI/SNF related, matrix associated, actin dependent regulator of chromatin, subfamily a, member 2
214813_at	1.14e-13	4.13e-15	-10.6141	24.0502	-1.19485	ZNF75D	zinc finger protein 75D
1552733_at	1.14e-13	4.15e-15	-10.613	24.046	-1.79678	KLHDC1	kelch domain containing 1
224391_s_at	1.15e-13	4.18e-15	-10.6112	24.0397	-2.04508	SIAE	sialic acid acetylesterase
221030_s_at	1.16e-13	4.2e-15	-10.6098	24.0346	-1.94061	ARHGAP24	Rho GTPase activating protein 24
242931_at	1.16e-13	4.22e-15	-10.6084	24.0298	-2.88051
206043_s_at	1.16e-13	4.22e-15	-10.6083	24.0293	-2.23422	ATP2C2	ATPase secretory pathway Ca2+ transporting 2
204558_at	1.16e-13	4.23e-15	10.6081	24.0285	1.51106	RAD54L	RAD54-like (S. cerevisiae)
201669_s_at	1.16e-13	4.24e-15	10.6073	24.0257	1.30445	MARCKS	myristoylated alanine rich protein kinase C substrate
228630_at	1.16e-13	4.24e-15	-10.6072	24.0256	-1.55437	ZNF84	zinc finger protein 84
224471_s_at	1.16e-13	4.24e-15	-10.607	24.0248	-1.30531	BTRC	beta-transducin repeat containing E3 ubiquitin protein ligase
232350_x_at	1.17e-13	4.27e-15	10.6048	24.0169	1.04511	GPR161	G protein-coupled receptor 161
228527_s_at	1.18e-13	4.29e-15	10.6036	24.0125	1.11934	SLC25A37	solute carrier family 25 member 37
212508_at	1.18e-13	4.31e-15	-10.6026	24.0091	-1.41283	MOAP1	modulator of apoptosis 1
208396_s_at	1.19e-13	4.35e-15	-10.6	23.9996	-3.31426	PDE1A	phosphodiesterase 1A
214390_s_at	1.2e-13	4.37e-15	10.5986	23.9948	1.42691	BCAT1	branched chain amino acid transaminase 1
231240_at	1.23e-13	4.5e-15	-10.5905	23.9657	-3.93247	DIO2	deiodinase, iodothyronine, type II
230664_at	1.23e-13	4.51e-15	10.5901	23.9641	1.63994	H2BFXP	H2B histone family member X, pseudogene
243501_at	1.24e-13	4.52e-15	-10.5893	23.9612	-1.63497	ATP5F1	ATP synthase, H+ transporting, mitochondrial Fo complex subunit B1
[truncated: 52,676 more rows]
