# Supplementary material for: Integrated Bioinformatics Analysis of Master Regulators in Anaplastic Thyroid Carcinoma
Source: Biomed Res Int. 2019 Apr 28;2019:9734576. doi: 10.1155/2019/9734576 (PMC6512074; doi:10.1155/2019/9734576)
Supplement: Supplementary Materials — The tables with the full list of detected genes in each dataset along with their intensities, the fold changes, and the P values were uploaded in Supplementary Materials. Moreover, the Relative Log Expression (RLE) plots of GSE33630, GSE29265, and GSE65144 were also conducted and uploaded (See Figures S1–S3 in the Supplementary Materials for comprehensive image analysis). [file 9734576.f1.zip › GSE33630_series_matrix.txt]

!Series_title	"Normal thyrocytes vs papillary vs anaplastic thyroid carcinomas"
!Series_geo_accession	"GSE33630"
!Series_status	"Public on Nov 09 2012"
!Series_submission_date	"Nov 11 2011"
!Series_last_update_date	"May 05 2017"
!Series_pubmed_id	"22266856"
!Series_pubmed_id	"22828612"
!Series_summary	"We profiled the gene expression of 11 anaplastic thyroid carcinomas (ATC), 49 papillary thyroid carcinomas (PTC) and 45 normal thyroids (N)"
!Series_overall_design	"We hibridized a series of anaplastic thyroid carcinomas (ATC) and papillary thyroid carcinomas (PTC) onto Affymetrix U133 Plus 2.0 arrays. ATCs were obtained from different hospitals in France and Belgium. Paired RNA samples of PTCs and non-tumoral thyroid tissues were obtained from Ukraine via the Chernobyl Tissue Bank (www.chernobyltissuebank.com). Diagnoses were confirmed by the members of the International Pathology Panel of the Chernobyl Tissue Bank."
!Series_type	"Expression profiling by array"
!Series_contributor	"Gil,,Tomas"
!Series_contributor	"Detours,,Vincent"
!Series_sample_id	"GSM831749 GSM831750 GSM831751 GSM831752 GSM831753 GSM831754 GSM831755 GSM831756 GSM831757 GSM831758 GSM831759 GSM831760 GSM831761 GSM831762 GSM831763 GSM831764 GSM831765 GSM831766 GSM831767 GSM831768 GSM831769 GSM831770 GSM831771 GSM831772 GSM831773 GSM831774 GSM831775 GSM831776 GSM831777 GSM831778 GSM831779 GSM831780 GSM831781 GSM831782 GSM831783 GSM831784 GSM831785 GSM831786 GSM831787 GSM831788 GSM831789 GSM831790 GSM831791 GSM831792 GSM831793 GSM831794 GSM831795 GSM831796 GSM831797 GSM831798 GSM831799 GSM831800 GSM831801 GSM831802 GSM831803 GSM831804 GSM831805 GSM831806 GSM831807 GSM831808 GSM831809 GSM831810 GSM831811 GSM831812 GSM831813 GSM831814 GSM831815 GSM831816 GSM831817 GSM831818 GSM831819 GSM831820 GSM831821 GSM831822 GSM831823 GSM831824 GSM831825 GSM831826 GSM831827 GSM831828 GSM831829 GSM831830 GSM831831 GSM831832 GSM831833 GSM831834 GSM831835 GSM831836 GSM831837 GSM831838 GSM831839 GSM831840 GSM831841 GSM831842 GSM831843 GSM831844 GSM831845 GSM831846 GSM831847 GSM831848 GSM831849 GSM831850 GSM831851 GSM831852 GSM831853 "
!Series_contact_name	"Gil,,Tomas"
!Series_contact_email	"gil.tomas@ulb.ac.be"
!Series_contact_department	"IRIBHM"
!Series_contact_institute	"ULB"
!Series_contact_address	"808 route de Lennik"
!Series_contact_city	"Brussels"
!Series_contact_zip/postal_code	"1070"
!Series_contact_country	"Belgium"
!Series_supplementary_file	"ftp://ftp.ncbi.nlm.nih.gov/pub/geo/DATA/supplementary/series/GSE33630/GSE33630_RAW.tar"
!Series_supplementary_file	"ftp://ftp.ncbi.nlm.nih.gov/pub/geo/DATA/supplementary/series/GSE33630/GSE33630_clinical-annotation.txt.gz"
!Series_platform_id	"GPL570"
!Series_platform_taxid	"9606"
!Series_sample_taxid	"9606"
!Series_relation	"BioProject: https://www.ncbi.nlm.nih.gov/bioproject/PRJNA148623"

!Sample_title	"ATC23"	"ATC24"	"ATC12"	"ATC13"	"ATC14"	"ATC15"	"ATC16"	"ATC17"	"ATC21"	"ATC22"	"1030T"	"103T"	"1053T"	"1144T"	"1175T"	"1190T"	"1208T"	"1224T"	"1243T"	"1247T"	"130T"	"1319T"	"1328T"	"1337T"	"1367T"	"1426T"	"144T"	"145T"	"147T"	"1486T"	"1502T"	"165T"	"242T"	"243T"	"249T"	"307T"	"343T"	"366T"	"411T"	"446T"	"465T"	"501T"	"502T"	"515T"	"557T"	"574T"	"601T"	"607T"	"615T"	"686T"	"710T"	"752T"	"758T"	"771T"	"886T"	"905T"	"939T"	"954T"	"964T"	"1030N"	"103N"	"1053N"	"1144N"	"1175N"	"1190N"	"1208N"	"1224N"	"1243N"	"1247N"	"130N"	"1319N"	"1328N"	"1337N"	"1367N"	"1426N"	"144N"	"145N"	"147N"	"1486N"	"1502N"	"165N"	"242N"	"243N"	"249N"	"307N"	"343N"	"366N"	"446N"	"501N"	"502N"	"515N"	"574N"	"601N"	"615N"	"686N"	"691N"	"710N"	"758N"	"771N"	"886N"	"905N"	"939N"	"954N"	"964N"	"ATC11"
!Sample_geo_accession	"GSM831749"	"GSM831750"	"GSM831751"	"GSM831752"	"GSM831753"	"GSM831754"	"GSM831755"	"GSM831756"	"GSM831757"	"GSM831758"	"GSM831759"	"GSM831760"	"GSM831761"	"GSM831762"	"GSM831763"	"GSM831764"	"GSM831765"	"GSM831766"	"GSM831767"	"GSM831768"	"GSM831769"	"GSM831770"	"GSM831771"	"GSM831772"	"GSM831773"	"GSM831774"	"GSM831775"	"GSM831776"	"GSM831777"	"GSM831778"	"GSM831779"	"GSM831780"	"GSM831781"	"GSM831782"	"GSM831783"	"GSM831784"	"GSM831785"	"GSM831786"	"GSM831787"	"GSM831788"	"GSM831789"	"GSM831790"	"GSM831791"	"GSM831792"	"GSM831793"	"GSM831794"	"GSM831795"	"GSM831796"	"GSM831797"	"GSM831798"	"GSM831799"	"GSM831800"	"GSM831801"	"GSM831802"	"GSM831803"	"GSM831804"	"GSM831805"	"GSM831806"	"GSM831807"	"GSM831808"	"GSM831809"	"GSM831810"	"GSM831811"	"GSM831812"	"GSM831813"	"GSM831814"	"GSM831815"	"GSM831816"	"GSM831817"	"GSM831818"	"GSM831819"	"GSM831820"	"GSM831821"	"GSM831822"	"GSM831823"	"GSM831824"	"GSM831825"	"GSM831826"	"GSM831827"	"GSM831828"	"GSM831829"	"GSM831830"	"GSM831831"	"GSM831832"	"GSM831833"	"GSM831834"	"GSM831835"	"GSM831836"	"GSM831837"	"GSM831838"	"GSM831839"	"GSM831840"	"GSM831841"	"GSM831842"	"GSM831843"	"GSM831844"	"GSM831845"	"GSM831846"	"GSM831847"	"GSM831848"	"GSM831849"	"GSM831850"	"GSM831851"	"GSM831852"	"GSM831853"
!Sample_status	"Public on Nov 09 2012"	"Public on Nov 09 2012"	"Public on Nov 09 2012"	"Public on Nov 09 2012"	"Public on Nov 09 2012"	"Public on Nov 09 2012"	"Public on Nov 09 2012"	"Public on Nov 09 2012"	"Public on Nov 09 2012"	"Public on Nov 09 2012"	"Public on Nov 09 2012"	"Public on Nov 09 2012"	"Public on Nov 09 2012"	"Public on Nov 09 2012"	"Public on Nov 09 2012"	"Public on Nov 09 2012"	"Public on Nov 09 2012"	"Public on Nov 09 2012"	"Public on Nov 09 2012"	"Public on Nov 09 2012"	"Public on Nov 09 2012"	"Public on Nov 09 2012"	"Public on Nov 09 2012"	"Public on Nov 09 2012"	"Public on Nov 09 2012"	"Public on Nov 09 2012"	"Public on Nov 09 2012"	"Public on Nov 09 2012"	"Public on Nov 09 2012"	"Public on Nov 09 2012"	"Public on Nov 09 2012"	"Public on Nov 09 2012"	"Public on Nov 09 2012"	"Public on Nov 09 2012"	"Public on Nov 09 2012"	"Public on Nov 09 2012"	"Public on Nov 09 2012"	"Public on Nov 09 2012"	"Public on Nov 09 2012"	"Public on Nov 09 2012"	"Public on Nov 09 2012"	"Public on Nov 09 2012"	"Public on Nov 09 2012"	"Public on Nov 09 2012"	"Public on Nov 09 2012"	"Public on Nov 09 2012"	"Public on Nov 09 2012"	"Public on Nov 09 2012"	"Public on Nov 09 2012"	"Public on Nov 09 2012"	"Public on Nov 09 2012"	"Public on Nov 09 2012"	"Public on Nov 09 2012"	"Public on Nov 09 2012"	"Public on Nov 09 2012"	"Public on Nov 09 2012"	"Public on Nov 09 2012"	"Public on Nov 09 2012"	"Public on Nov 09 2012"	"Public on Nov 09 2012"	"Public on Nov 09 2012"	"Public on Nov 09 2012"	"Public on Nov 09 2012"	"Public on Nov 09 2012"	"Public on Nov 09 2012"	"Public on Nov 09 2012"	"Public on Nov 09 2012"	"Public on Nov 09 2012"	"Public on Nov 09 2012"	"Public on Nov 09 2012"	"Public on Nov 09 2012"	"Public on Nov 09 2012"	"Public on Nov 09 2012"	"Public on Nov 09 2012"	"Public on Nov 09 2012"	"Public on Nov 09 2012"	"Public on Nov 09 2012"	"Public on Nov 09 2012"	"Public on Nov 09 2012"	"Public on Nov 09 2012"	"Public on Nov 09 2012"	"Public on Nov 09 2012"	"Public on Nov 09 2012"	"Public on Nov 09 2012"	"Public on Nov 09 2012"	"Public on Nov 09 2012"	"Public on Nov 09 2012"	"Public on Nov 09 2012"	"Public on Nov 09 2012"	"Public on Nov 09 2012"	"Public on Nov 09 2012"	"Public on Nov 09 2012"	"Public on Nov 09 2012"	"Public on Nov 09 2012"	"Public on Nov 09 2012"	"Public on Nov 09 2012"	"Public on Nov 09 2012"	"Public on Nov 09 2012"	"Public on Nov 09 2012"	"Public on Nov 09 2012"	"Public on Nov 09 2012"	"Public on Nov 09 2012"	"Public on Nov 09 2012"	"Public on Nov 09 2012"	"Public on Nov 09 2012"
!Sample_submission_date	"Nov 11 2011"	"Nov 11 2011"	"Nov 11 2011"	"Nov 11 2011"	"Nov 11 2011"	"Nov 11 2011"	"Nov 11 2011"	"Nov 11 2011"	"Nov 11 2011"	"Nov 11 2011"	"Nov 11 2011"	"Nov 11 2011"	"Nov 11 2011"	"Nov 11 2011"	"Nov 11 2011"	"Nov 11 2011"	"Nov 11 2011"	"Nov 11 2011"	"Nov 11 2011"	"Nov 11 2011"	"Nov 11 2011"	"Nov 11 2011"	"Nov 11 2011"	"Nov 11 2011"	"Nov 11 2011"	"Nov 11 2011"	"Nov 11 2011"	"Nov 11 2011"	"Nov 11 2011"	"Nov 11 2011"	"Nov 11 2011"	"Nov 11 2011"	"Nov 11 2011"	"Nov 11 2011"	"Nov 11 2011"	"Nov 11 2011"	"Nov 11 2011"	"Nov 11 2011"	"Nov 11 2011"	"Nov 11 2011"	"Nov 11 2011"	"Nov 11 2011"	"Nov 11 2011"	"Nov 11 2011"	"Nov 11 2011"	"Nov 11 2011"	"Nov 11 2011"	"Nov 11 2011"	"Nov 11 2011"	"Nov 11 2011"	"Nov 11 2011"	"Nov 11 2011"	"Nov 11 2011"	"Nov 11 2011"	"Nov 11 2011"	"Nov 11 2011"	"Nov 11 2011"	"Nov 11 2011"	"Nov 11 2011"	"Nov 11 2011"	"Nov 11 2011"	"Nov 11 2011"	"Nov 11 2011"	"Nov 11 2011"	"Nov 11 2011"	"Nov 11 2011"	"Nov 11 2011"	"Nov 11 2011"	"Nov 11 2011"	"Nov 11 2011"	"Nov 11 2011"	"Nov 11 2011"	"Nov 11 2011"	"Nov 11 2011"	"Nov 11 2011"	"Nov 11 2011"	"Nov 11 2011"	"Nov 11 2011"	"Nov 11 2011"	"Nov 11 2011"	"Nov 11 2011"	"Nov 11 2011"	"Nov 11 2011"	"Nov 11 2011"	"Nov 11 2011"	"Nov 11 2011"	"Nov 11 2011"	"Nov 11 2011"	"Nov 11 2011"	"Nov 11 2011"	"Nov 11 2011"	"Nov 11 2011"	"Nov 11 2011"	"Nov 11 2011"	"Nov 11 2011"	"Nov 11 2011"	"Nov 11 2011"	"Nov 11 2011"	"Nov 11 2011"	"Nov 11 2011"	"Nov 11 2011"	"Nov 11 2011"	"Nov 11 2011"	"Nov 11 2011"	"Nov 11 2011"
!Sample_last_update_date	"Nov 09 2012"	"Nov 09 2012"	"Nov 09 2012"	"Nov 09 2012"	"Nov 09 2012"	"Nov 09 2012"	"Nov 09 2012"	"Nov 09 2012"	"Nov 09 2012"	"Nov 09 2012"	"Nov 09 2012"	"Nov 09 2012"	"Nov 09 2012"	"Nov 09 2012"	"Nov 09 2012"	"Nov 09 2012"	"Nov 09 2012"	"Nov 09 2012"	"Nov 09 2012"	"Nov 09 2012"	"Nov 09 2012"	"Nov 09 2012"	"Nov 09 2012"	"Nov 09 2012"	"Nov 09 2012"	"Nov 09 2012"	"Nov 09 2012"	"Nov 09 2012"	"Nov 09 2012"	"Nov 09 2012"	"Nov 09 2012"	"Nov 09 2012"	"Nov 09 2012"	"Nov 09 2012"	"Nov 09 2012"	"Nov 09 2012"	"Nov 09 2012"	"Nov 09 2012"	"Nov 09 2012"	"Nov 09 2012"	"Nov 09 2012"	"Nov 09 2012"	"Nov 09 2012"	"Nov 09 2012"	"Nov 09 2012"	"Nov 09 2012"	"Nov 09 2012"	"Nov 09 2012"	"Nov 09 2012"	"Nov 09 2012"	"Nov 09 2012"	"Nov 09 2012"	"Nov 09 2012"	"Nov 09 2012"	"Nov 09 2012"	"Nov 09 2012"	"Nov 09 2012"	"Nov 09 2012"	"Nov 09 2012"	"Nov 09 2012"	"Nov 09 2012"	"Nov 09 2012"	"Nov 09 2012"	"Nov 09 2012"	"Nov 09 2012"	"Nov 09 2012"	"Nov 09 2012"	"Nov 09 2012"	"Nov 09 2012"	"Nov 09 2012"	"Nov 09 2012"	"Nov 09 2012"	"Nov 09 2012"	"Nov 09 2012"	"Nov 09 2012"	"Nov 09 2012"	"Nov 09 2012"	"Nov 09 2012"	"Nov 09 2012"	"Nov 09 2012"	"Nov 09 2012"	"Nov 09 2012"	"Nov 09 2012"	"Nov 09 2012"	"Nov 09 2012"	"Nov 09 2012"	"Nov 09 2012"	"Nov 09 2012"	"Nov 09 2012"	"Nov 09 2012"	"Nov 09 2012"	"Nov 09 2012"	"Nov 09 2012"	"Nov 09 2012"	"Nov 09 2012"	"Nov 09 2012"	"Nov 09 2012"	"Nov 09 2012"	"Nov 09 2012"	"Nov 09 2012"	"Nov 09 2012"	"Nov 09 2012"	"Nov 09 2012"	"Nov 09 2012"	"Nov 09 2012"
!Sample_type	"RNA"	"RNA"	"RNA"	"RNA"	"RNA"	"RNA"	"RNA"	"RNA"	"RNA"	"RNA"	"RNA"	"RNA"	"RNA"	"RNA"	"RNA"	"RNA"	"RNA"	"RNA"	"RNA"	"RNA"	"RNA"	"RNA"	"RNA"	"RNA"	"RNA"	"RNA"	"RNA"	"RNA"	"RNA"	"RNA"	"RNA"	"RNA"	"RNA"	"RNA"	"RNA"	"RNA"	"RNA"	"RNA"	"RNA"	"RNA"	"RNA"	"RNA"	"RNA"	"RNA"	"RNA"	"RNA"	"RNA"	"RNA"	"RNA"	"RNA"	"RNA"	"RNA"	"RNA"	"RNA"	"RNA"	"RNA"	"RNA"	"RNA"	"RNA"	"RNA"	"RNA"	"RNA"	"RNA"	"RNA"	"RNA"	"RNA"	"RNA"	"RNA"	"RNA"	"RNA"	"RNA"	"RNA"	"RNA"	"RNA"	"RNA"	"RNA"	"RNA"	"RNA"	"RNA"	"RNA"	"RNA"	"RNA"	"RNA"	"RNA"	"RNA"	"RNA"	"RNA"	"RNA"	"RNA"	"RNA"	"RNA"	"RNA"	"RNA"	"RNA"	"RNA"	"RNA"	"RNA"	"RNA"	"RNA"	"RNA"	"RNA"	"RNA"	"RNA"	"RNA"	"RNA"
!Sample_channel_count	"1"	"1"	"1"	"1"	"1"	"1"	"1"	"1"	"1"	"1"	"1"	"1"	"1"	"1"	"1"	"1"	"1"	"1"	"1"	"1"	"1"	"1"	"1"	"1"	"1"	"1"	"1"	"1"	"1"	"1"	"1"	"1"	"1"	"1"	"1"	"1"	"1"	"1"	"1"	"1"	"1"	"1"	"1"	"1"	"1"	"1"	"1"	"1"	"1"	"1"	"1"	"1"	"1"	"1"	"1"	"1"	"1"	"1"	"1"	"1"	"1"	"1"	"1"	"1"	"1"	"1"	"1"	"1"	"1"	"1"	"1"	"1"	"1"	"1"	"1"	"1"	"1"	"1"	"1"	"1"	"1"	"1"	"1"	"1"	"1"	"1"	"1"	"1"	"1"	"1"	"1"	"1"	"1"	"1"	"1"	"1"	"1"	"1"	"1"	"1"	"1"	"1"	"1"	"1"	"1"
!Sample_source_name_ch1	"tumour"	"tumour"	"tumour"	"tumour"	"tumour"	"tumour"	"tumour"	"tumour"	"tumour"	"tumour"	"tumour"	"tumour"	"tumour"	"tumour"	"tumour"	"tumour"	"tumour"	"tumour"	"tumour"	"tumour"	"tumour"	"tumour"	"tumour"	"tumour"	"tumour"	"tumour"	"tumour"	"tumour"	"tumour"	"tumour"	"tumour"	"tumour"	"tumour"	"tumour"	"tumour"	"tumour"	"tumour"	"tumour"	"tumour"	"tumour"	"tumour"	"tumour"	"tumour"	"tumour"	"tumour"	"tumour"	"tumour"	"tumour"	"tumour"	"tumour"	"tumour"	"tumour"	"tumour"	"tumour"	"tumour"	"tumour"	"tumour"	"tumour"	"tumour"	"patient-matched non-tumor control"	"patient-matched non-tumor control"	"patient-matched non-tumor control"	"patient-matched non-tumor control"	"patient-matched non-tumor control"	"patient-matched non-tumor control"	"patient-matched non-tumor control"	"patient-matched non-tumor control"	"patient-matched non-tumor control"	"patient-matched non-tumor control"	"patient-matched non-tumor control"	"patient-matched non-tumor control"	"patient-matched non-tumor control"	"patient-matched non-tumor control"	"patient-matched non-tumor control"	"patient-matched non-tumor control"	"patient-matched non-tumor control"	"patient-matched non-tumor control"	"patient-matched non-tumor control"	"patient-matched non-tumor control"	"patient-matched non-tumor control"	"patient-matched non-tumor control"	"patient-matched non-tumor control"	"patient-matched non-tumor control"	"patient-matched non-tumor control"	"patient-matched non-tumor control"	"patient-matched non-tumor control"	"patient-matched non-tumor control"	"patient-matched non-tumor control"	"patient-matched non-tumor control"	"patient-matched non-tumor control"	"patient-matched non-tumor control"	"patient-matched non-tumor control"	"patient-matched non-tumor control"	"patient-matched non-tumor control"	"patient-matched non-tumor control"	"patient-matched non-tumor control"	"patient-matched non-tumor control"	"patient-matched non-tumor control"	"patient-matched non-tumor control"	"patient-matched non-tumor control"	"patient-matched non-tumor control"	"patient-matched non-tumor control"	"patient-matched non-tumor control"	"patient-matched non-tumor control"	"tumour"
!Sample_organism_ch1	"Homo sapiens"	"Homo sapiens"	"Homo sapiens"	"Homo sapiens"	"Homo sapiens"	"Homo sapiens"	"Homo sapiens"	"Homo sapiens"	"Homo sapiens"	"Homo sapiens"	"Homo sapiens"	"Homo sapiens"	"Homo sapiens"	"Homo sapiens"	"Homo sapiens"	"Homo sapiens"	"Homo sapiens"	"Homo sapiens"	"Homo sapiens"	"Homo sapiens"	"Homo sapiens"	"Homo sapiens"	"Homo sapiens"	"Homo sapiens"	"Homo sapiens"	"Homo sapiens"	"Homo sapiens"	"Homo sapiens"	"Homo sapiens"	"Homo sapiens"	"Homo sapiens"	"Homo sapiens"	"Homo sapiens"	"Homo sapiens"	"Homo sapiens"	"Homo sapiens"	"Homo sapiens"	"Homo sapiens"	"Homo sapiens"	"Homo sapiens"	"Homo sapiens"	"Homo sapiens"	"Homo sapiens"	"Homo sapiens"	"Homo sapiens"	"Homo sapiens"	"Homo sapiens"	"Homo sapiens"	"Homo sapiens"	"Homo sapiens"	"Homo sapiens"	"Homo sapiens"	"Homo sapiens"	"Homo sapiens"	"Homo sapiens"	"Homo sapiens"	"Homo sapiens"	"Homo sapiens"	"Homo sapiens"	"Homo sapiens"	"Homo sapiens"	"Homo sapiens"	"Homo sapiens"	"Homo sapiens"	"Homo sapiens"	"Homo sapiens"	"Homo sapiens"	"Homo sapiens"	"Homo sapiens"	"Homo sapiens"	"Homo sapiens"	"Homo sapiens"	"Homo sapiens"	"Homo sapiens"	"Homo sapiens"	"Homo sapiens"	"Homo sapiens"	"Homo sapiens"	"Homo sapiens"	"Homo sapiens"	"Homo sapiens"	"Homo sapiens"	"Homo sapiens"	"Homo sapiens"	"Homo sapiens"	"Homo sapiens"	"Homo sapiens"	"Homo sapiens"	"Homo sapiens"	"Homo sapiens"	"Homo sapiens"	"Homo sapiens"	"Homo sapiens"	"Homo sapiens"	"Homo sapiens"	"Homo sapiens"	"Homo sapiens"	"Homo sapiens"	"Homo sapiens"	"Homo sapiens"	"Homo sapiens"	"Homo sapiens"	"Homo sapiens"	"Homo sapiens"	"Homo sapiens"
!Sample_characteristics_ch1	"pathological diagnostic: anaplastic thyroid carcinoma (ATC)"	"pathological diagnostic: anaplastic thyroid carcinoma (ATC)"	"pathological diagnostic: anaplastic thyroid carcinoma (ATC)"	"pathological diagnostic: anaplastic thyroid carcinoma (ATC)"	"pathological diagnostic: anaplastic thyroid carcinoma (ATC)"	"pathological diagnostic: anaplastic thyroid carcinoma (ATC)"	"pathological diagnostic: anaplastic thyroid carcinoma (ATC)"	"pathological diagnostic: anaplastic thyroid carcinoma (ATC)"	"pathological diagnostic: anaplastic thyroid carcinoma (ATC)"	"pathological diagnostic: anaplastic thyroid carcinoma (ATC)"	"pathological diagnostic: papillary thyroid carcinoma (PTC)"	"pathological diagnostic: papillary thyroid carcinoma (PTC)"	"pathological diagnostic: papillary thyroid carcinoma (PTC)"	"pathological diagnostic: papillary thyroid carcinoma (PTC)"	"pathological diagnostic: papillary thyroid carcinoma (PTC)"	"pathological diagnostic: papillary thyroid carcinoma (PTC)"	"pathological diagnostic: papillary thyroid carcinoma (PTC)"	"pathological diagnostic: papillary thyroid carcinoma (PTC)"	"pathological diagnostic: papillary thyroid carcinoma (PTC)"	"pathological diagnostic: papillary thyroid carcinoma (PTC)"	"pathological diagnostic: papillary thyroid carcinoma (PTC)"	"pathological diagnostic: papillary thyroid carcinoma (PTC)"	"pathological diagnostic: papillary thyroid carcinoma (PTC)"	"pathological diagnostic: papillary thyroid carcinoma (PTC)"	"pathological diagnostic: papillary thyroid carcinoma (PTC)"	"pathological diagnostic: papillary thyroid carcinoma (PTC)"	"pathological diagnostic: papillary thyroid carcinoma (PTC)"	"pathological diagnostic: papillary thyroid carcinoma (PTC)"	"pathological diagnostic: papillary thyroid carcinoma (PTC)"	"pathological diagnostic: papillary thyroid carcinoma (PTC)"	"pathological diagnostic: papillary thyroid carcinoma (PTC)"	"pathological diagnostic: papillary thyroid carcinoma (PTC)"	"pathological diagnostic: papillary thyroid carcinoma (PTC)"	"pathological diagnostic: papillary thyroid carcinoma (PTC)"	"pathological diagnostic: papillary thyroid carcinoma (PTC)"	"pathological diagnostic: papillary thyroid carcinoma (PTC)"	"pathological diagnostic: papillary thyroid carcinoma (PTC)"	"pathological diagnostic: papillary thyroid carcinoma (PTC)"	"pathological diagnostic: papillary thyroid carcinoma (PTC)"	"pathological diagnostic: papillary thyroid carcinoma (PTC)"	"pathological diagnostic: papillary thyroid carcinoma (PTC)"	"pathological diagnostic: papillary thyroid carcinoma (PTC)"	"pathological diagnostic: papillary thyroid carcinoma (PTC)"	"pathological diagnostic: papillary thyroid carcinoma (PTC)"	"pathological diagnostic: papillary thyroid carcinoma (PTC)"	"pathological diagnostic: papillary thyroid carcinoma (PTC)"	"pathological diagnostic: papillary thyroid carcinoma (PTC)"	"pathological diagnostic: papillary thyroid carcinoma (PTC)"	"pathological diagnostic: papillary thyroid carcinoma (PTC)"	"pathological diagnostic: papillary thyroid carcinoma (PTC)"	"pathological diagnostic: papillary thyroid carcinoma (PTC)"	"pathological diagnostic: papillary thyroid carcinoma (PTC)"	"pathological diagnostic: papillary thyroid carcinoma (PTC)"	"pathological diagnostic: papillary thyroid carcinoma (PTC)"	"pathological diagnostic: papillary thyroid carcinoma (PTC)"	"pathological diagnostic: papillary thyroid carcinoma (PTC)"	"pathological diagnostic: papillary thyroid carcinoma (PTC)"	"pathological diagnostic: papillary thyroid carcinoma (PTC)"	"pathological diagnostic: papillary thyroid carcinoma (PTC)"	"pathological diagnostic: patient-matched non-tumor control"	"pathological diagnostic: patient-matched non-tumor control"	"pathological diagnostic: patient-matched non-tumor control"	"pathological diagnostic: patient-matched non-tumor control"	"pathological diagnostic: patient-matched non-tumor control"	"pathological diagnostic: patient-matched non-tumor control"	"pathological diagnostic: patient-matched non-tumor control"	"pathological diagnostic: patient-matched non-tumor control"	"pathological diagnostic: patient-matched non-tumor control"	"pathological diagnostic: patient-matched non-tumor control"	"pathological diagnostic: patient-matched non-tumor control"	"pathological diagnostic: patient-matched non-tumor control"	"pathological diagnostic: patient-matched non-tumor control"	"pathological diagnostic: patient-matched non-tumor control"	"pathological diagnostic: patient-matched non-tumor control"	"pathological diagnostic: patient-matched non-tumor control"	"pathological diagnostic: patient-matched non-tumor control"	"pathological diagnostic: patient-matched non-tumor control"	"pathological diagnostic: patient-matched non-tumor control"	"pathological diagnostic: patient-matched non-tumor control"	"pathological diagnostic: patient-matched non-tumor control"	"pathological diagnostic: patient-matched non-tumor control"	"pathological diagnostic: patient-matched non-tumor control"	"pathological diagnostic: patient-matched non-tumor control"	"pathological diagnostic: patient-matched non-tumor control"	"pathological diagnostic: patient-matched non-tumor control"	"pathological diagnostic: patient-matched non-tumor control"	"pathological diagnostic: patient-matched non-tumor control"	"pathological diagnostic: patient-matched non-tumor control"	"pathological diagnostic: patient-matched non-tumor control"	"pathological diagnostic: patient-matched non-tumor control"	"pathological diagnostic: patient-matched non-tumor control"	"pathological diagnostic: patient-matched non-tumor control"	"pathological diagnostic: patient-matched non-tumor control"	"pathological diagnostic: patient-matched non-tumor control"	"pathological diagnostic: patient-matched non-tumor control"	"pathological diagnostic: patient-matched non-tumor control"	"pathological diagnostic: patient-matched non-tumor control"	"pathological diagnostic: patient-matched non-tumor control"	"pathological diagnostic: patient-matched non-tumor control"	"pathological diagnostic: patient-matched non-tumor control"	"pathological diagnostic: patient-matched non-tumor control"	"pathological diagnostic: patient-matched non-tumor control"	"pathological diagnostic: patient-matched non-tumor control"	"pathological diagnostic: patient-matched non-tumor control"	"pathological diagnostic: anaplastic thyroid carcinoma (ATC)"
!Sample_characteristics_ch1	"tissue type: tumour"	"tissue type: tumour"	"tissue type: tumour"	"tissue type: tumour"	"tissue type: tumour"	"tissue type: tumour"	"tissue type: tumour"	"tissue type: tumour"	"tissue type: tumour"	"tissue type: tumour"	"tissue type: tumour"	"tissue type: tumour"	"tissue type: tumour"	"tissue type: tumour"	"tissue type: tumour"	"tissue type: tumour"	"tissue type: tumour"	"tissue type: tumour"	"tissue type: tumour"	"tissue type: tumour"	"tissue type: tumour"	"tissue type: tumour"	"tissue type: tumour"	"tissue type: tumour"	"tissue type: tumour"	"tissue type: tumour"	"tissue type: tumour"	"tissue type: tumour"	"tissue type: tumour"	"tissue type: tumour"	"tissue type: tumour"	"tissue type: tumour"	"tissue type: tumour"	"tissue type: tumour"	"tissue type: tumour"	"tissue type: tumour"	"tissue type: tumour"	"tissue type: tumour"	"tissue type: tumour"	"tissue type: tumour"	"tissue type: tumour"	"tissue type: tumour"	"tissue type: tumour"	"tissue type: tumour"	"tissue type: tumour"	"tissue type: tumour"	"tissue type: tumour"	"tissue type: tumour"	"tissue type: tumour"	"tissue type: tumour"	"tissue type: tumour"	"tissue type: tumour"	"tissue type: tumour"	"tissue type: tumour"	"tissue type: tumour"	"tissue type: tumour"	"tissue type: tumour"	"tissue type: tumour"	"tissue type: tumour"	"tissue type: patient-matched non-tumor"	"tissue type: patient-matched non-tumor"	"tissue type: patient-matched non-tumor"	"tissue type: patient-matched non-tumor"	"tissue type: patient-matched non-tumor"	"tissue type: patient-matched non-tumor"	"tissue type: patient-matched non-tumor"	"tissue type: patient-matched non-tumor"	"tissue type: patient-matched non-tumor"	"tissue type: patient-matched non-tumor"	"tissue type: patient-matched non-tumor"	"tissue type: patient-matched non-tumor"	"tissue type: patient-matched non-tumor"	"tissue type: patient-matched non-tumor"	"tissue type: patient-matched non-tumor"	"tissue type: patient-matched non-tumor"	"tissue type: patient-matched non-tumor"	"tissue type: patient-matched non-tumor"	"tissue type: patient-matched non-tumor"	"tissue type: patient-matched non-tumor"	"tissue type: patient-matched non-tumor"	"tissue type: patient-matched non-tumor"	"tissue type: patient-matched non-tumor"	"tissue type: patient-matched non-tumor"	"tissue type: patient-matched non-tumor"	"tissue type: patient-matched non-tumor"	"tissue type: patient-matched non-tumor"	"tissue type: patient-matched non-tumor"	"tissue type: patient-matched non-tumor"	"tissue type: patient-matched non-tumor"	"tissue type: patient-matched non-tumor"	"tissue type: patient-matched non-tumor"	"tissue type: patient-matched non-tumor"	"tissue type: patient-matched non-tumor"	"tissue type: patient-matched non-tumor"	"tissue type: patient-matched non-tumor"	"tissue type: patient-matched non-tumor"	"tissue type: patient-matched non-tumor"	"tissue type: patient-matched non-tumor"	"tissue type: patient-matched non-tumor"	"tissue type: patient-matched non-tumor"	"tissue type: patient-matched non-tumor"	"tissue type: patient-matched non-tumor"	"tissue type: patient-matched non-tumor"	"tissue type: patient-matched non-tumor"	"tissue type: tumour"
!Sample_molecule_ch1	"total RNA"	"total RNA"	"total RNA"	"total RNA"	"total RNA"	"total RNA"	"total RNA"	"total RNA"	"total RNA"	"total RNA"	"total RNA"	"total RNA"	"total RNA"	"total RNA"	"total RNA"	"total RNA"	"total RNA"	"total RNA"	"total RNA"	"total RNA"	"total RNA"	"total RNA"	"total RNA"	"total RNA"	"total RNA"	"total RNA"	"total RNA"	"total RNA"	"total RNA"	"total RNA"	"total RNA"	"total RNA"	"total RNA"	"total RNA"	"total RNA"	"total RNA"	"total RNA"	"total RNA"	"total RNA"	"total RNA"	"total RNA"	"total RNA"	"total RNA"	"total RNA"	"total RNA"	"total RNA"	"total RNA"	"total RNA"	"total RNA"	"total RNA"	"total RNA"	"total RNA"	"total RNA"	"total RNA"	"total RNA"	"total RNA"	"total RNA"	"total RNA"	"total RNA"	"total RNA"	"total RNA"	"total RNA"	"total RNA"	"total RNA"	"total RNA"	"total RNA"	"total RNA"	"total RNA"	"total RNA"	"total RNA"	"total RNA"	"total RNA"	"total RNA"	"total RNA"	"total RNA"	"total RNA"	"total RNA"	"total RNA"	"total RNA"	"total RNA"	"total RNA"	"total RNA"	"total RNA"	"total RNA"	"total RNA"	"total RNA"	"total RNA"	"total RNA"	"total RNA"	"total RNA"	"total RNA"	"total RNA"	"total RNA"	"total RNA"	"total RNA"	"total RNA"	"total RNA"	"total RNA"	"total RNA"	"total RNA"	"total RNA"	"total RNA"	"total RNA"	"total RNA"	"total RNA"
!Sample_extract_protocol_ch1	"Total RNA was extracted from thyroid tissues using Trizol reagent (Invitrogen), followed by purification on RNeasy columns (Qiagen). The RNA concentration was spectrophotometrically quantified, and its integrity was verified using an automated gel electrophoresis system (Experion, Biorad)."	"Total RNA was extracted from thyroid tissues using Trizol reagent (Invitrogen), followed by purification on RNeasy columns (Qiagen). The RNA concentration was spectrophotometrically quantified, and its integrity was verified using an automated gel electrophoresis system (Experion, Biorad)."	"Total RNA was extracted from thyroid tissues using Trizol reagent (Invitrogen), followed by purification on RNeasy columns (Qiagen). The RNA concentration was spectrophotometrically quantified, and its integrity was verified using an automated gel electrophoresis system (Experion, Biorad)."	"Total RNA was extracted from thyroid tissues using Trizol reagent (Invitrogen), followed by purification on RNeasy columns (Qiagen). The RNA concentration was spectrophotometrically quantified, and its integrity was verified using an automated gel electrophoresis system (Experion, Biorad)."	"Total RNA was extracted from thyroid tissues using Trizol reagent (Invitrogen), followed by purification on RNeasy columns (Qiagen). The RNA concentration was spectrophotometrically quantified, and its integrity was verified using an automated gel electrophoresis system (Experion, Biorad)."	"Total RNA was extracted from thyroid tissues using Trizol reagent (Invitrogen), followed by purification on RNeasy columns (Qiagen). The RNA concentration was spectrophotometrically quantified, and its integrity was verified using an automated gel electrophoresis system (Experion, Biorad)."	"Total RNA was extracted from thyroid tissues using Trizol reagent (Invitrogen), followed by purification on RNeasy columns (Qiagen). The RNA concentration was spectrophotometrically quantified, and its integrity was verified using an automated gel electrophoresis system (Experion, Biorad)."	"Total RNA was extracted from thyroid tissues using Trizol reagent (Invitrogen), followed by purification on RNeasy columns (Qiagen). The RNA concentration was spectrophotometrically quantified, and its integrity was verified using an automated gel electrophoresis system (Experion, Biorad)."	"Total RNA was extracted from thyroid tissues using Trizol reagent (Invitrogen), followed by purification on RNeasy columns (Qiagen). The RNA concentration was spectrophotometrically quantified, and its integrity was verified using an automated gel electrophoresis system (Experion, Biorad)."	"Total RNA was extracted from thyroid tissues using Trizol reagent (Invitrogen), followed by purification on RNeasy columns (Qiagen). The RNA concentration was spectrophotometrically quantified, and its integrity was verified using an automated gel electrophoresis system (Experion, Biorad)."	"Total RNA was extracted from thyroid tissues using Trizol reagent (Invitrogen), followed by purification on RNeasy columns (Qiagen). The RNA concentration was spectrophotometrically quantified, and its integrity was verified using an automated gel electrophoresis system (Experion, Biorad)."	"Total RNA was extracted from thyroid tissues using Trizol reagent (Invitrogen), followed by purification on RNeasy columns (Qiagen). The RNA concentration was spectrophotometrically quantified, and its integrity was verified using an automated gel electrophoresis system (Experion, Biorad)."	"Total RNA was extracted from thyroid tissues using Trizol reagent (Invitrogen), followed by purification on RNeasy columns (Qiagen). The RNA concentration was spectrophotometrically quantified, and its integrity was verified using an automated gel electrophoresis system (Experion, Biorad)."	"Total RNA was extracted from thyroid tissues using Trizol reagent (Invitrogen), followed by purification on RNeasy columns (Qiagen). The RNA concentration was spectrophotometrically quantified, and its integrity was verified using an automated gel electrophoresis system (Experion, Biorad)."	"Total RNA was extracted from thyroid tissues using Trizol reagent (Invitrogen), followed by purification on RNeasy columns (Qiagen). The RNA concentration was spectrophotometrically quantified, and its integrity was verified using an automated gel electrophoresis system (Experion, Biorad)."	"Total RNA was extracted from thyroid tissues using Trizol reagent (Invitrogen), followed by purification on RNeasy columns (Qiagen). The RNA concentration was spectrophotometrically quantified, and its integrity was verified using an automated gel electrophoresis system (Experion, Biorad)."	"Total RNA was extracted from thyroid tissues using Trizol reagent (Invitrogen), followed by purification on RNeasy columns (Qiagen). The RNA concentration was spectrophotometrically quantified, and its integrity was verified using an automated gel electrophoresis system (Experion, Biorad)."	"Total RNA was extracted from thyroid tissues using Trizol reagent (Invitrogen), followed by purification on RNeasy columns (Qiagen). The RNA concentration was spectrophotometrically quantified, and its integrity was verified using an automated gel electrophoresis system (Experion, Biorad)."	"Total RNA was extracted from thyroid tissues using Trizol reagent (Invitrogen), followed by purification on RNeasy columns (Qiagen). The RNA concentration was spectrophotometrically quantified, and its integrity was verified using an automated gel electrophoresis system (Experion, Biorad)."	"Total RNA was extracted from thyroid tissues using Trizol reagent (Invitrogen), followed by purification on RNeasy columns (Qiagen). The RNA concentration was spectrophotometrically quantified, and its integrity was verified using an automated gel electrophoresis system (Experion, Biorad)."	"Total RNA was extracted from thyroid tissues using Trizol reagent (Invitrogen), followed by purification on RNeasy columns (Qiagen). The RNA concentration was spectrophotometrically quantified, and its integrity was verified using an automated gel electrophoresis system (Experion, Biorad)."	"Total RNA was extracted from thyroid tissues using Trizol reagent (Invitrogen), followed by purification on RNeasy columns (Qiagen). The RNA concentration was spectrophotometrically quantified, and its integrity was verified using an automated gel electrophoresis system (Experion, Biorad)."	"Total RNA was extracted from thyroid tissues using Trizol reagent (Invitrogen), followed by purification on RNeasy columns (Qiagen). The RNA concentration was spectrophotometrically quantified, and its integrity was verified using an automated gel electrophoresis system (Experion, Biorad)."	"Total RNA was extracted from thyroid tissues using Trizol reagent (Invitrogen), followed by purification on RNeasy columns (Qiagen). The RNA concentration was spectrophotometrically quantified, and its integrity was verified using an automated gel electrophoresis system (Experion, Biorad)."	"Total RNA was extracted from thyroid tissues using Trizol reagent (Invitrogen), followed by purification on RNeasy columns (Qiagen). The RNA concentration was spectrophotometrically quantified, and its integrity was verified using an automated gel electrophoresis system (Experion, Biorad)."	"Total RNA was extracted from thyroid tissues using Trizol reagent (Invitrogen), followed by purification on RNeasy columns (Qiagen). The RNA concentration was spectrophotometrically quantified, and its integrity was verified using an automated gel electrophoresis system (Experion, Biorad)."	"Total RNA was extracted from thyroid tissues using Trizol reagent (Invitrogen), followed by purification on RNeasy columns (Qiagen). The RNA concentration was spectrophotometrically quantified, and its integrity was verified using an automated gel electrophoresis system (Experion, Biorad)."	"Total RNA was extracted from thyroid tissues using Trizol reagent (Invitrogen), followed by purification on RNeasy columns (Qiagen). The RNA concentration was spectrophotometrically quantified, and its integrity was verified using an automated gel electrophoresis system (Experion, Biorad)."	"Total RNA was extracted from thyroid tissues using Trizol reagent (Invitrogen), followed by purification on RNeasy columns (Qiagen). The RNA concentration was spectrophotometrically quantified, and its integrity was verified using an automated gel electrophoresis system (Experion, Biorad)."	"Total RNA was extracted from thyroid tissues using Trizol reagent (Invitrogen), followed by purification on RNeasy columns (Qiagen). The RNA concentration was spectrophotometrically quantified, and its integrity was verified using an automated gel electrophoresis system (Experion, Biorad)."	"Total RNA was extracted from thyroid tissues using Trizol reagent (Invitrogen), followed by purification on RNeasy columns (Qiagen). The RNA concentration was spectrophotometrically quantified, and its integrity was verified using an automated gel electrophoresis system (Experion, Biorad)."	"Total RNA was extracted from thyroid tissues using Trizol reagent (Invitrogen), followed by purification on RNeasy columns (Qiagen). The RNA concentration was spectrophotometrically quantified, and its integrity was verified using an automated gel electrophoresis system (Experion, Biorad)."	"Total RNA was extracted from thyroid tissues using Trizol reagent (Invitrogen), followed by purification on RNeasy columns (Qiagen). The RNA concentration was spectrophotometrically quantified, and its integrity was verified using an automated gel electrophoresis system (Experion, Biorad)."	"Total RNA was extracted from thyroid tissues using Trizol reagent (Invitrogen), followed by purification on RNeasy columns (Qiagen). The RNA concentration was spectrophotometrically quantified, and its integrity was verified using an automated gel electrophoresis system (Experion, Biorad)."	"Total RNA was extracted from thyroid tissues using Trizol reagent (Invitrogen), followed by purification on RNeasy columns (Qiagen). The RNA concentration was spectrophotometrically quantified, and its integrity was verified using an automated gel electrophoresis system (Experion, Biorad)."	"Total RNA was extracted from thyroid tissues using Trizol reagent (Invitrogen), followed by purification on RNeasy columns (Qiagen). The RNA concentration was spectrophotometrically quantified, and its integrity was verified using an automated gel electrophoresis system (Experion, Biorad)."	"Total RNA was extracted from thyroid tissues using Trizol reagent (Invitrogen), followed by purification on RNeasy columns (Qiagen). The RNA concentration was spectrophotometrically quantified, and its integrity was verified using an automated gel electrophoresis system (Experion, Biorad)."	"Total RNA was extracted from thyroid tissues using Trizol reagent (Invitrogen), followed by purification on RNeasy columns (Qiagen). The RNA concentration was spectrophotometrically quantified, and its integrity was verified using an automated gel electrophoresis system (Experion, Biorad)."	"Total RNA was extracted from thyroid tissues using Trizol reagent (Invitrogen), followed by purification on RNeasy columns (Qiagen). The RNA concentration was spectrophotometrically quantified, and its integrity was verified using an automated gel electrophoresis system (Experion, Biorad)."	"Total RNA was extracted from thyroid tissues using Trizol reagent (Invitrogen), followed by purification on RNeasy columns (Qiagen). The RNA concentration was spectrophotometrically quantified, and its integrity was verified using an automated gel electrophoresis system (Experion, Biorad)."	"Total RNA was extracted from thyroid tissues using Trizol reagent (Invitrogen), followed by purification on RNeasy columns (Qiagen). The RNA concentration was spectrophotometrically quantified, and its integrity was verified using an automated gel electrophoresis system (Experion, Biorad)."	"Total RNA was extracted from thyroid tissues using Trizol reagent (Invitrogen), followed by purification on RNeasy columns (Qiagen). The RNA concentration was spectrophotometrically quantified, and its integrity was verified using an automated gel electrophoresis system (Experion, Biorad)."	"Total RNA was extracted from thyroid tissues using Trizol reagent (Invitrogen), followed by purification on RNeasy columns (Qiagen). The RNA concentration was spectrophotometrically quantified, and its integrity was verified using an automated gel electrophoresis system (Experion, Biorad)."	"Total RNA was extracted from thyroid tissues using Trizol reagent (Invitrogen), followed by purification on RNeasy columns (Qiagen). The RNA concentration was spectrophotometrically quantified, and its integrity was verified using an automated gel electrophoresis system (Experion, Biorad)."	"Total RNA was extracted from thyroid tissues using Trizol reagent (Invitrogen), followed by purification on RNeasy columns (Qiagen). The RNA concentration was spectrophotometrically quantified, and its integrity was verified using an automated gel electrophoresis system (Experion, Biorad)."	"Total RNA was extracted from thyroid tissues using Trizol reagent (Invitrogen), followed by purification on RNeasy columns (Qiagen). The RNA concentration was spectrophotometrically quantified, and its integrity was verified using an automated gel electrophoresis system (Experion, Biorad)."	"Total RNA was extracted from thyroid tissues using Trizol reagent (Invitrogen), followed by purification on RNeasy columns (Qiagen). The RNA concentration was spectrophotometrically quantified, and its integrity was verified using an automated gel electrophoresis system (Experion, Biorad)."	"Total RNA was extracted from thyroid tissues using Trizol reagent (Invitrogen), followed by purification on RNeasy columns (Qiagen). The RNA concentration was spectrophotometrically quantified, and its integrity was verified using an automated gel electrophoresis system (Experion, Biorad)."	"Total RNA was extracted from thyroid tissues using Trizol reagent (Invitrogen), followed by purification on RNeasy columns (Qiagen). The RNA concentration was spectrophotometrically quantified, and its integrity was verified using an automated gel electrophoresis system (Experion, Biorad)."	"Total RNA was extracted from thyroid tissues using Trizol reagent (Invitrogen), followed by purification on RNeasy columns (Qiagen). The RNA concentration was spectrophotometrically quantified, and its integrity was verified using an automated gel electrophoresis system (Experion, Biorad)."	"Total RNA was extracted from thyroid tissues using Trizol reagent (Invitrogen), followed by purification on RNeasy columns (Qiagen). The RNA concentration was spectrophotometrically quantified, and its integrity was verified using an automated gel electrophoresis system (Experion, Biorad)."	"Total RNA was extracted from thyroid tissues using Trizol reagent (Invitrogen), followed by purification on RNeasy columns (Qiagen). The RNA concentration was spectrophotometrically quantified, and its integrity was verified using an automated gel electrophoresis system (Experion, Biorad)."	"Total RNA was extracted from thyroid tissues using Trizol reagent (Invitrogen), followed by purification on RNeasy columns (Qiagen). The RNA concentration was spectrophotometrically quantified, and its integrity was verified using an automated gel electrophoresis system (Experion, Biorad)."	"Total RNA was extracted from thyroid tissues using Trizol reagent (Invitrogen), followed by purification on RNeasy columns (Qiagen). The RNA concentration was spectrophotometrically quantified, and its integrity was verified using an automated gel electrophoresis system (Experion, Biorad)."	"Total RNA was extracted from thyroid tissues using Trizol reagent (Invitrogen), followed by purification on RNeasy columns (Qiagen). The RNA concentration was spectrophotometrically quantified, and its integrity was verified using an automated gel electrophoresis system (Experion, Biorad)."	"Total RNA was extracted from thyroid tissues using Trizol reagent (Invitrogen), followed by purification on RNeasy columns (Qiagen). The RNA concentration was spectrophotometrically quantified, and its integrity was verified using an automated gel electrophoresis system (Experion, Biorad)."	"Total RNA was extracted from thyroid tissues using Trizol reagent (Invitrogen), followed by purification on RNeasy columns (Qiagen). The RNA concentration was spectrophotometrically quantified, and its integrity was verified using an automated gel electrophoresis system (Experion, Biorad)."	"Total RNA was extracted from thyroid tissues using Trizol reagent (Invitrogen), followed by purification on RNeasy columns (Qiagen). The RNA concentration was spectrophotometrically quantified, and its integrity was verified using an automated gel electrophoresis system (Experion, Biorad)."	"Total RNA was extracted from thyroid tissues using Trizol reagent (Invitrogen), followed by purification on RNeasy columns (Qiagen). The RNA concentration was spectrophotometrically quantified, and its integrity was verified using an automated gel electrophoresis system (Experion, Biorad)."	"Total RNA was extracted from thyroid tissues using Trizol reagent (Invitrogen), followed by purification on RNeasy columns (Qiagen). The RNA concentration was spectrophotometrically quantified, and its integrity was verified using an automated gel electrophoresis system (Experion, Biorad)."	"Total RNA was extracted from thyroid tissues using Trizol reagent (Invitrogen), followed by purification on RNeasy columns (Qiagen). The RNA concentration was spectrophotometrically quantified, and its integrity was verified using an automated gel electrophoresis system (Experion, Biorad)."	"Total RNA was extracted from thyroid tissues using Trizol reagent (Invitrogen), followed by purification on RNeasy columns (Qiagen). The RNA concentration was spectrophotometrically quantified, and its integrity was verified using an automated gel electrophoresis system (Experion, Biorad)."	"Total RNA was extracted from thyroid tissues using Trizol reagent (Invitrogen), followed by purification on RNeasy columns (Qiagen). The RNA concentration was spectrophotometrically quantified, and its integrity was verified using an automated gel electrophoresis system (Experion, Biorad)."	"Total RNA was extracted from thyroid tissues using Trizol reagent (Invitrogen), followed by purification on RNeasy columns (Qiagen). The RNA concentration was spectrophotometrically quantified, and its integrity was verified using an automated gel electrophoresis system (Experion, Biorad)."	"Total RNA was extracted from thyroid tissues using Trizol reagent (Invitrogen), followed by purification on RNeasy columns (Qiagen). The RNA concentration was spectrophotometrically quantified, and its integrity was verified using an automated gel electrophoresis system (Experion, Biorad)."	"Total RNA was extracted from thyroid tissues using Trizol reagent (Invitrogen), followed by purification on RNeasy columns (Qiagen). The RNA concentration was spectrophotometrically quantified, and its integrity was verified using an automated gel electrophoresis system (Experion, Biorad)."	"Total RNA was extracted from thyroid tissues using Trizol reagent (Invitrogen), followed by purification on RNeasy columns (Qiagen). The RNA concentration was spectrophotometrically quantified, and its integrity was verified using an automated gel electrophoresis system (Experion, Biorad)."	"Total RNA was extracted from thyroid tissues using Trizol reagent (Invitrogen), followed by purification on RNeasy columns (Qiagen). The RNA concentration was spectrophotometrically quantified, and its integrity was verified using an automated gel electrophoresis system (Experion, Biorad)."	"Total RNA was extracted from thyroid tissues using Trizol reagent (Invitrogen), followed by purification on RNeasy columns (Qiagen). The RNA concentration was spectrophotometrically quantified, and its integrity was verified using an automated gel electrophoresis system (Experion, Biorad)."	"Total RNA was extracted from thyroid tissues using Trizol reagent (Invitrogen), followed by purification on RNeasy columns (Qiagen). The RNA concentration was spectrophotometrically quantified, and its integrity was verified using an automated gel electrophoresis system (Experion, Biorad)."	"Total RNA was extracted from thyroid tissues using Trizol reagent (Invitrogen), followed by purification on RNeasy columns (Qiagen). The RNA concentration was spectrophotometrically quantified, and its integrity was verified using an automated gel electrophoresis system (Experion, Biorad)."	"Total RNA was extracted from thyroid tissues using Trizol reagent (Invitrogen), followed by purification on RNeasy columns (Qiagen). The RNA concentration was spectrophotometrically quantified, and its integrity was verified using an automated gel electrophoresis system (Experion, Biorad)."	"Total RNA was extracted from thyroid tissues using Trizol reagent (Invitrogen), followed by purification on RNeasy columns (Qiagen). The RNA concentration was spectrophotometrically quantified, and its integrity was verified using an automated gel electrophoresis system (Experion, Biorad)."	"Total RNA was extracted from thyroid tissues using Trizol reagent (Invitrogen), followed by purification on RNeasy columns (Qiagen). The RNA concentration was spectrophotometrically quantified, and its integrity was verified using an automated gel electrophoresis system (Experion, Biorad)."	"Total RNA was extracted from thyroid tissues using Trizol reagent (Invitrogen), followed by purification on RNeasy columns (Qiagen). The RNA concentration was spectrophotometrically quantified, and its integrity was verified using an automated gel electrophoresis system (Experion, Biorad)."	"Total RNA was extracted from thyroid tissues using Trizol reagent (Invitrogen), followed by purification on RNeasy columns (Qiagen). The RNA concentration was spectrophotometrically quantified, and its integrity was verified using an automated gel electrophoresis system (Experion, Biorad)."	"Total RNA was extracted from thyroid tissues using Trizol reagent (Invitrogen), followed by purification on RNeasy columns (Qiagen). The RNA concentration was spectrophotometrically quantified, and its integrity was verified using an automated gel electrophoresis system (Experion, Biorad)."	"Total RNA was extracted from thyroid tissues using Trizol reagent (Invitrogen), followed by purification on RNeasy columns (Qiagen). The RNA concentration was spectrophotometrically quantified, and its integrity was verified using an automated gel electrophoresis system (Experion, Biorad)."	"Total RNA was extracted from thyroid tissues using Trizol reagent (Invitrogen), followed by purification on RNeasy columns (Qiagen). The RNA concentration was spectrophotometrically quantified, and its integrity was verified using an automated gel electrophoresis system (Experion, Biorad)."	"Total RNA was extracted from thyroid tissues using Trizol reagent (Invitrogen), followed by purification on RNeasy columns (Qiagen). The RNA concentration was spectrophotometrically quantified, and its integrity was verified using an automated gel electrophoresis system (Experion, Biorad)."	"Total RNA was extracted from thyroid tissues using Trizol reagent (Invitrogen), followed by purification on RNeasy columns (Qiagen). The RNA concentration was spectrophotometrically quantified, and its integrity was verified using an automated gel electrophoresis system (Experion, Biorad)."	"Total RNA was extracted from thyroid tissues using Trizol reagent (Invitrogen), followed by purification on RNeasy columns (Qiagen). The RNA concentration was spectrophotometrically quantified, and its integrity was verified using an automated gel electrophoresis system (Experion, Biorad)."	"Total RNA was extracted from thyroid tissues using Trizol reagent (Invitrogen), followed by purification on RNeasy columns (Qiagen). The RNA concentration was spectrophotometrically quantified, and its integrity was verified using an automated gel electrophoresis system (Experion, Biorad)."	"Total RNA was extracted from thyroid tissues using Trizol reagent (Invitrogen), followed by purification on RNeasy columns (Qiagen). The RNA concentration was spectrophotometrically quantified, and its integrity was verified using an automated gel electrophoresis system (Experion, Biorad)."	"Total RNA was extracted from thyroid tissues using Trizol reagent (Invitrogen), followed by purification on RNeasy columns (Qiagen). The RNA concentration was spectrophotometrically quantified, and its integrity was verified using an automated gel electrophoresis system (Experion, Biorad)."	"Total RNA was extracted from thyroid tissues using Trizol reagent (Invitrogen), followed by purification on RNeasy columns (Qiagen). The RNA concentration was spectrophotometrically quantified, and its integrity was verified using an automated gel electrophoresis system (Experion, Biorad)."	"Total RNA was extracted from thyroid tissues using Trizol reagent (Invitrogen), followed by purification on RNeasy columns (Qiagen). The RNA concentration was spectrophotometrically quantified, and its integrity was verified using an automated gel electrophoresis system (Experion, Biorad)."	"Total RNA was extracted from thyroid tissues using Trizol reagent (Invitrogen), followed by purification on RNeasy columns (Qiagen). The RNA concentration was spectrophotometrically quantified, and its integrity was verified using an automated gel electrophoresis system (Experion, Biorad)."	"Total RNA was extracted from thyroid tissues using Trizol reagent (Invitrogen), followed by purification on RNeasy columns (Qiagen). The RNA concentration was spectrophotometrically quantified, and its integrity was verified using an automated gel electrophoresis system (Experion, Biorad)."	"Total RNA was extracted from thyroid tissues using Trizol reagent (Invitrogen), followed by purification on RNeasy columns (Qiagen). The RNA concentration was spectrophotometrically quantified, and its integrity was verified using an automated gel electrophoresis system (Experion, Biorad)."	"Total RNA was extracted from thyroid tissues using Trizol reagent (Invitrogen), followed by purification on RNeasy columns (Qiagen). The RNA concentration was spectrophotometrically quantified, and its integrity was verified using an automated gel electrophoresis system (Experion, Biorad)."	"Total RNA was extracted from thyroid tissues using Trizol reagent (Invitrogen), followed by purification on RNeasy columns (Qiagen). The RNA concentration was spectrophotometrically quantified, and its integrity was verified using an automated gel electrophoresis system (Experion, Biorad)."	"Total RNA was extracted from thyroid tissues using Trizol reagent (Invitrogen), followed by purification on RNeasy columns (Qiagen). The RNA concentration was spectrophotometrically quantified, and its integrity was verified using an automated gel electrophoresis system (Experion, Biorad)."	"Total RNA was extracted from thyroid tissues using Trizol reagent (Invitrogen), followed by purification on RNeasy columns (Qiagen). The RNA concentration was spectrophotometrically quantified, and its integrity was verified using an automated gel electrophoresis system (Experion, Biorad)."	"Total RNA was extracted from thyroid tissues using Trizol reagent (Invitrogen), followed by purification on RNeasy columns (Qiagen). The RNA concentration was spectrophotometrically quantified, and its integrity was verified using an automated gel electrophoresis system (Experion, Biorad)."	"Total RNA was extracted from thyroid tissues using Trizol reagent (Invitrogen), followed by purification on RNeasy columns (Qiagen). The RNA concentration was spectrophotometrically quantified, and its integrity was verified using an automated gel electrophoresis system (Experion, Biorad)."	"Total RNA was extracted from thyroid tissues using Trizol reagent (Invitrogen), followed by purification on RNeasy columns (Qiagen). The RNA concentration was spectrophotometrically quantified, and its integrity was verified using an automated gel electrophoresis system (Experion, Biorad)."	"Total RNA was extracted from thyroid tissues using Trizol reagent (Invitrogen), followed by purification on RNeasy columns (Qiagen). The RNA concentration was spectrophotometrically quantified, and its integrity was verified using an automated gel electrophoresis system (Experion, Biorad)."	"Total RNA was extracted from thyroid tissues using Trizol reagent (Invitrogen), followed by purification on RNeasy columns (Qiagen). The RNA concentration was spectrophotometrically quantified, and its integrity was verified using an automated gel electrophoresis system (Experion, Biorad)."	"Total RNA was extracted from thyroid tissues using Trizol reagent (Invitrogen), followed by purification on RNeasy columns (Qiagen). The RNA concentration was spectrophotometrically quantified, and its integrity was verified using an automated gel electrophoresis system (Experion, Biorad)."	"Total RNA was extracted from thyroid tissues using Trizol reagent (Invitrogen), followed by purification on RNeasy columns (Qiagen). The RNA concentration was spectrophotometrically quantified, and its integrity was verified using an automated gel electrophoresis system (Experion, Biorad)."	"Total RNA was extracted from thyroid tissues using Trizol reagent (Invitrogen), followed by purification on RNeasy columns (Qiagen). The RNA concentration was spectrophotometrically quantified, and its integrity was verified using an automated gel electrophoresis system (Experion, Biorad)."	"Total RNA was extracted from thyroid tissues using Trizol reagent (Invitrogen), followed by purification on RNeasy columns (Qiagen). The RNA concentration was spectrophotometrically quantified, and its integrity was verified using an automated gel electrophoresis system (Experion, Biorad)."	"Total RNA was extracted from thyroid tissues using Trizol reagent (Invitrogen), followed by purification on RNeasy columns (Qiagen). The RNA concentration was spectrophotometrically quantified, and its integrity was verified using an automated gel electrophoresis system (Experion, Biorad)."	"Total RNA was extracted from thyroid tissues using Trizol reagent (Invitrogen), followed by purification on RNeasy columns (Qiagen). The RNA concentration was spectrophotometrically quantified, and its integrity was verified using an automated gel electrophoresis system (Experion, Biorad)."
!Sample_label_ch1	"biotin"	"biotin"	"biotin"	"biotin"	"biotin"	"biotin"	"biotin"	"biotin"	"biotin"	"biotin"	"biotin"	"biotin"	"biotin"	"biotin"	"biotin"	"biotin"	"biotin"	"biotin"	"biotin"	"biotin"	"biotin"	"biotin"	"biotin"	"biotin"	"biotin"	"biotin"	"biotin"	"biotin"	"biotin"	"biotin"	"biotin"	"biotin"	"biotin"	"biotin"	"biotin"	"biotin"	"biotin"	"biotin"	"biotin"	"biotin"	"biotin"	"biotin"	"biotin"	"biotin"	"biotin"	"biotin"	"biotin"	"biotin"	"biotin"	"biotin"	"biotin"	"biotin"	"biotin"	"biotin"	"biotin"	"biotin"	"biotin"	"biotin"	"biotin"	"biotin"	"biotin"	"biotin"	"biotin"	"biotin"	"biotin"	"biotin"	"biotin"	"biotin"	"biotin"	"biotin"	"biotin"	"biotin"	"biotin"	"biotin"	"biotin"	"biotin"	"biotin"	"biotin"	"biotin"	"biotin"	"biotin"	"biotin"	"biotin"	"biotin"	"biotin"	"biotin"	"biotin"	"biotin"	"biotin"	"biotin"	"biotin"	"biotin"	"biotin"	"biotin"	"biotin"	"biotin"	"biotin"	"biotin"	"biotin"	"biotin"	"biotin"	"biotin"	"biotin"	"biotin"	"biotin"
!Sample_label_protocol_ch1	"standard Affymetrix protocol"	"standard Affymetrix protocol"	"standard Affymetrix protocol"	"standard Affymetrix protocol"	"standard Affymetrix protocol"	"standard Affymetrix protocol"	"standard Affymetrix protocol"	"standard Affymetrix protocol"	"standard Affymetrix protocol"	"standard Affymetrix protocol"	"standard Affymetrix protocol"	"standard Affymetrix protocol"	"standard Affymetrix protocol"	"standard Affymetrix protocol"	"standard Affymetrix protocol"	"standard Affymetrix protocol"	"standard Affymetrix protocol"	"standard Affymetrix protocol"	"standard Affymetrix protocol"	"standard Affymetrix protocol"	"standard Affymetrix protocol"	"standard Affymetrix protocol"	"standard Affymetrix protocol"	"standard Affymetrix protocol"	"standard Affymetrix protocol"	"standard Affymetrix protocol"	"standard Affymetrix protocol"	"standard Affymetrix protocol"	"standard Affymetrix protocol"	"standard Affymetrix protocol"	"standard Affymetrix protocol"	"standard Affymetrix protocol"	"standard Affymetrix protocol"	"standard Affymetrix protocol"	"standard Affymetrix protocol"	"standard Affymetrix protocol"	"standard Affymetrix protocol"	"standard Affymetrix protocol"	"standard Affymetrix protocol"	"standard Affymetrix protocol"	"standard Affymetrix protocol"	"standard Affymetrix protocol"	"standard Affymetrix protocol"	"standard Affymetrix protocol"	"standard Affymetrix protocol"	"standard Affymetrix protocol"	"standard Affymetrix protocol"	"standard Affymetrix protocol"	"standard Affymetrix protocol"	"standard Affymetrix protocol"	"standard Affymetrix protocol"	"standard Affymetrix protocol"	"standard Affymetrix protocol"	"standard Affymetrix protocol"	"standard Affymetrix protocol"	"standard Affymetrix protocol"	"standard Affymetrix protocol"	"standard Affymetrix protocol"	"standard Affymetrix protocol"	"standard Affymetrix protocol"	"standard Affymetrix protocol"	"standard Affymetrix protocol"	"standard Affymetrix protocol"	"standard Affymetrix protocol"	"standard Affymetrix protocol"	"standard Affymetrix protocol"	"standard Affymetrix protocol"	"standard Affymetrix protocol"	"standard Affymetrix protocol"	"standard Affymetrix protocol"	"standard Affymetrix protocol"	"standard Affymetrix protocol"	"standard Affymetrix protocol"	"standard Affymetrix protocol"	"standard Affymetrix protocol"	"standard Affymetrix protocol"	"standard Affymetrix protocol"	"standard Affymetrix protocol"	"standard Affymetrix protocol"	"standard Affymetrix protocol"	"standard Affymetrix protocol"	"standard Affymetrix protocol"	"standard Affymetrix protocol"	"standard Affymetrix protocol"	"standard Affymetrix protocol"	"standard Affymetrix protocol"	"standard Affymetrix protocol"	"standard Affymetrix protocol"	"standard Affymetrix protocol"	"standard Affymetrix protocol"	"standard Affymetrix protocol"	"standard Affymetrix protocol"	"standard Affymetrix protocol"	"standard Affymetrix protocol"	"standard Affymetrix protocol"	"standard Affymetrix protocol"	"standard Affymetrix protocol"	"standard Affymetrix protocol"	"standard Affymetrix protocol"	"standard Affymetrix protocol"	"standard Affymetrix protocol"	"standard Affymetrix protocol"	"standard Affymetrix protocol"	"standard Affymetrix protocol"	"standard Affymetrix protocol"
!Sample_taxid_ch1	"9606"	"9606"	"9606"	"9606"	"9606"	"9606"	"9606"	"9606"	"9606"	"9606"	"9606"	"9606"	"9606"	"9606"	"9606"	"9606"	"9606"	"9606"	"9606"	"9606"	"9606"	"9606"	"9606"	"9606"	"9606"	"9606"	"9606"	"9606"	"9606"	"9606"	"9606"	"9606"	"9606"	"9606"	"9606"	"9606"	"9606"	"9606"	"9606"	"9606"	"9606"	"9606"	"9606"	"9606"	"9606"	"9606"	"9606"	"9606"	"9606"	"9606"	"9606"	"9606"	"9606"	"9606"	"9606"	"9606"	"9606"	"9606"	"9606"	"9606"	"9606"	"9606"	"9606"	"9606"	"9606"	"9606"	"9606"	"9606"	"9606"	"9606"	"9606"	"9606"	"9606"	"9606"	"9606"	"9606"	"9606"	"9606"	"9606"	"9606"	"9606"	"9606"	"9606"	"9606"	"9606"	"9606"	"9606"	"9606"	"9606"	"9606"	"9606"	"9606"	"9606"	"9606"	"9606"	"9606"	"9606"	"9606"	"9606"	"9606"	"9606"	"9606"	"9606"	"9606"	"9606"
!Sample_hyb_protocol	"standard Affymetrix protocol"	"standard Affymetrix protocol"	"standard Affymetrix protocol"	"standard Affymetrix protocol"	"standard Affymetrix protocol"	"standard Affymetrix protocol"	"standard Affymetrix protocol"	"standard Affymetrix protocol"	"standard Affymetrix protocol"	"standard Affymetrix protocol"	"standard Affymetrix protocol"	"standard Affymetrix protocol"	"standard Affymetrix protocol"	"standard Affymetrix protocol"	"standard Affymetrix protocol"	"standard Affymetrix protocol"	"standard Affymetrix protocol"	"standard Affymetrix protocol"	"standard Affymetrix protocol"	"standard Affymetrix protocol"	"standard Affymetrix protocol"	"standard Affymetrix protocol"	"standard Affymetrix protocol"	"standard Affymetrix protocol"	"standard Affymetrix protocol"	"standard Affymetrix protocol"	"standard Affymetrix protocol"	"standard Affymetrix protocol"	"standard Affymetrix protocol"	"standard Affymetrix protocol"	"standard Affymetrix protocol"	"standard Affymetrix protocol"	"standard Affymetrix protocol"	"standard Affymetrix protocol"	"standard Affymetrix protocol"	"standard Affymetrix protocol"	"standard Affymetrix protocol"	"standard Affymetrix protocol"	"standard Affymetrix protocol"	"standard Affymetrix protocol"	"standard Affymetrix protocol"	"standard Affymetrix protocol"	"standard Affymetrix protocol"	"standard Affymetrix protocol"	"standard Affymetrix protocol"	"standard Affymetrix protocol"	"standard Affymetrix protocol"	"standard Affymetrix protocol"	"standard Affymetrix protocol"	"standard Affymetrix protocol"	"standard Affymetrix protocol"	"standard Affymetrix protocol"	"standard Affymetrix protocol"	"standard Affymetrix protocol"	"standard Affymetrix protocol"	"standard Affymetrix protocol"	"standard Affymetrix protocol"	"standard Affymetrix protocol"	"standard Affymetrix protocol"	"standard Affymetrix protocol"	"standard Affymetrix protocol"	"standard Affymetrix protocol"	"standard Affymetrix protocol"	"standard Affymetrix protocol"	"standard Affymetrix protocol"	"standard Affymetrix protocol"	"standard Affymetrix protocol"	"standard Affymetrix protocol"	"standard Affymetrix protocol"	"standard Affymetrix protocol"	"standard Affymetrix protocol"	"standard Affymetrix protocol"	"standard Affymetrix protocol"	"standard Affymetrix protocol"	"standard Affymetrix protocol"	"standard Affymetrix protocol"	"standard Affymetrix protocol"	"standard Affymetrix protocol"	"standard Affymetrix protocol"	"standard Affymetrix protocol"	"standard Affymetrix protocol"	"standard Affymetrix protocol"	"standard Affymetrix protocol"	"standard Affymetrix protocol"	"standard Affymetrix protocol"	"standard Affymetrix protocol"	"standard Affymetrix protocol"	"standard Affymetrix protocol"	"standard Affymetrix protocol"	"standard Affymetrix protocol"	"standard Affymetrix protocol"	"standard Affymetrix protocol"	"standard Affymetrix protocol"	"standard Affymetrix protocol"	"standard Affymetrix protocol"	"standard Affymetrix protocol"	"standard Affymetrix protocol"	"standard Affymetrix protocol"	"standard Affymetrix protocol"	"standard Affymetrix protocol"	"standard Affymetrix protocol"	"standard Affymetrix protocol"	"standard Affymetrix protocol"	"standard Affymetrix protocol"	"standard Affymetrix protocol"
!Sample_scan_protocol	"standard Affymetrix protocol"	"standard Affymetrix protocol"	"standard Affymetrix protocol"	"standard Affymetrix protocol"	"standard Affymetrix protocol"	"standard Affymetrix protocol"	"standard Affymetrix protocol"	"standard Affymetrix protocol"	"standard Affymetrix protocol"	"standard Affymetrix protocol"	"standard Affymetrix protocol"	"standard Affymetrix protocol"	"standard Affymetrix protocol"	"standard Affymetrix protocol"	"standard Affymetrix protocol"	"standard Affymetrix protocol"	"standard Affymetrix protocol"	"standard Affymetrix protocol"	"standard Affymetrix protocol"	"standard Affymetrix protocol"	"standard Affymetrix protocol"	"standard Affymetrix protocol"	"standard Affymetrix protocol"	"standard Affymetrix protocol"	"standard Affymetrix protocol"	"standard Affymetrix protocol"	"standard Affymetrix protocol"	"standard Affymetrix protocol"	"standard Affymetrix protocol"	"standard Affymetrix protocol"	"standard Affymetrix protocol"	"standard Affymetrix protocol"	"standard Affymetrix protocol"	"standard Affymetrix protocol"	"standard Affymetrix protocol"	"standard Affymetrix protocol"	"standard Affymetrix protocol"	"standard Affymetrix protocol"	"standard Affymetrix protocol"	"standard Affymetrix protocol"	"standard Affymetrix protocol"	"standard Affymetrix protocol"	"standard Affymetrix protocol"	"standard Affymetrix protocol"	"standard Affymetrix protocol"	"standard Affymetrix protocol"	"standard Affymetrix protocol"	"standard Affymetrix protocol"	"standard Affymetrix protocol"	"standard Affymetrix protocol"	"standard Affymetrix protocol"	"standard Affymetrix protocol"	"standard Affymetrix protocol"	"standard Affymetrix protocol"	"standard Affymetrix protocol"	"standard Affymetrix protocol"	"standard Affymetrix protocol"	"standard Affymetrix protocol"	"standard Affymetrix protocol"	"standard Affymetrix protocol"	"standard Affymetrix protocol"	"standard Affymetrix protocol"	"standard Affymetrix protocol"	"standard Affymetrix protocol"	"standard Affymetrix protocol"	"standard Affymetrix protocol"	"standard Affymetrix protocol"	"standard Affymetrix protocol"	"standard Affymetrix protocol"	"standard Affymetrix protocol"	"standard Affymetrix protocol"	"standard Affymetrix protocol"	"standard Affymetrix protocol"	"standard Affymetrix protocol"	"standard Affymetrix protocol"	"standard Affymetrix protocol"	"standard Affymetrix protocol"	"standard Affymetrix protocol"	"standard Affymetrix protocol"	"standard Affymetrix protocol"	"standard Affymetrix protocol"	"standard Affymetrix protocol"	"standard Affymetrix protocol"	"standard Affymetrix protocol"	"standard Affymetrix protocol"	"standard Affymetrix protocol"	"standard Affymetrix protocol"	"standard Affymetrix protocol"	"standard Affymetrix protocol"	"standard Affymetrix protocol"	"standard Affymetrix protocol"	"standard Affymetrix protocol"	"standard Affymetrix protocol"	"standard Affymetrix protocol"	"standard Affymetrix protocol"	"standard Affymetrix protocol"	"standard Affymetrix protocol"	"standard Affymetrix protocol"	"standard Affymetrix protocol"	"standard Affymetrix protocol"	"standard Affymetrix protocol"	"standard Affymetrix protocol"	"standard Affymetrix protocol"	"standard Affymetrix protocol"	"standard Affymetrix protocol"
!Sample_description	"anaplastic thyroid carcinoma"	"anaplastic thyroid carcinoma"	"anaplastic thyroid carcinoma"	"anaplastic thyroid carcinoma"	"anaplastic thyroid carcinoma"	"anaplastic thyroid carcinoma"	"anaplastic thyroid carcinoma"	"anaplastic thyroid carcinoma"	"anaplastic thyroid carcinoma"	"anaplastic thyroid carcinoma"	"papillary thyroid carcinoma"	"papillary thyroid carcinoma"	"papillary thyroid carcinoma"	"papillary thyroid carcinoma"	"papillary thyroid carcinoma"	"papillary thyroid carcinoma"	"papillary thyroid carcinoma"	"papillary thyroid carcinoma"	"papillary thyroid carcinoma"	"papillary thyroid carcinoma"	"papillary thyroid carcinoma"	"papillary thyroid carcinoma"	"papillary thyroid carcinoma"	"papillary thyroid carcinoma"	"papillary thyroid carcinoma"	"papillary thyroid carcinoma"	"papillary thyroid carcinoma"	"papillary thyroid carcinoma"	"papillary thyroid carcinoma"	"papillary thyroid carcinoma"	"papillary thyroid carcinoma"	"papillary thyroid carcinoma"	"papillary thyroid carcinoma"	"papillary thyroid carcinoma"	"papillary thyroid carcinoma"	"papillary thyroid carcinoma"	"papillary thyroid carcinoma"	"papillary thyroid carcinoma"	"papillary thyroid carcinoma"	"papillary thyroid carcinoma"	"papillary thyroid carcinoma"	"papillary thyroid carcinoma"	"papillary thyroid carcinoma"	"papillary thyroid carcinoma"	"papillary thyroid carcinoma"	"papillary thyroid carcinoma"	"papillary thyroid carcinoma"	"papillary thyroid carcinoma"	"papillary thyroid carcinoma"	"papillary thyroid carcinoma"	"papillary thyroid carcinoma"	"papillary thyroid carcinoma"	"papillary thyroid carcinoma"	"papillary thyroid carcinoma"	"papillary thyroid carcinoma"	"papillary thyroid carcinoma"	"papillary thyroid carcinoma"	"papillary thyroid carcinoma"	"papillary thyroid carcinoma"	"patient-matched nontumor control"	"patient-matched nontumor control"	"patient-matched nontumor control"	"patient-matched nontumor control"	"patient-matched nontumor control"	"patient-matched nontumor control"	"patient-matched nontumor control"	"patient-matched nontumor control"	"patient-matched nontumor control"	"patient-matched nontumor control"	"patient-matched nontumor control"	"patient-matched nontumor control"	"patient-matched nontumor control"	"patient-matched nontumor control"	"patient-matched nontumor control"	"patient-matched nontumor control"	"patient-matched nontumor control"	"patient-matched nontumor control"	"patient-matched nontumor control"	"patient-matched nontumor control"	"patient-matched nontumor control"	"patient-matched nontumor control"	"patient-matched nontumor control"	"patient-matched nontumor control"	"patient-matched nontumor control"	"patient-matched nontumor control"	"patient-matched nontumor control"	"patient-matched nontumor control"	"patient-matched nontumor control"	"patient-matched nontumor control"	"patient-matched nontumor control"	"patient-matched nontumor control"	"patient-matched nontumor control"	"patient-matched nontumor control"	"patient-matched nontumor control"	"patient-matched nontumor control"	"patient-matched nontumor control"	"patient-matched nontumor control"	"patient-matched nontumor control"	"patient-matched nontumor control"	"patient-matched nontumor control"	"patient-matched nontumor control"	"patient-matched nontumor control"	"patient-matched nontumor control"	"patient-matched nontumor control"	"anaplastic thyroid carcinoma"
!Sample_description	"10-ATC23-Plus.CEL"	"11-ATC24-Plus.CEL"	"2-ATC12-Plus.CEL"	"3-ATC13-Plus.CEL"	"4-ATC14-Plus.CEL"	"5-ATC15-Plus.CEL"	"6-ATC16-Plus.CEL"	"7-ATC17-Plus.CEL"	"8-ATC21-Plus.CEL"	"9-ATC22-Plus.CEL"	"1030T-Plus.CEL"	"103T_Plus.CEL"	"1053T-32-Plus.CEL"	"1144T-2-Plus.CEL"	"1175T-4-Plus.CEL"	"1190T-8-Plus.CEL"	"1208T-10-Plus.CEL"	"1224T-12.CEL"	"1243T-14-Plus.CEL"	"1247T-16-Plus.CEL"	"130T-Plus.CEL"	"1319T-28-Plus.CEL"	"1328T-18-Plus.CEL"	"1337T-20-Plus.CEL"	"1367T-22-Plus.CEL"	"1426T-24-Plus.CEL"	"144T-Plus.CEL"	"145T-Plus.CEL"	"147T-Plus.CEL"	"1486T-26-Plus.CEL"	"1502T-6-Plus.CEL"	"165T-Plus.CEL"	"242T-Plus.CEL"	"243T-Plus.CEL"	"249T-44-Plus.CEL"	"307T-Plus.CEL"	"343T-Plus.CEL"	"366T-Plus.CEL"	"411T-Plus.CEL"	"446T-Plus.CEL"	"465T-Plus.CEL"	"501T-48-Plus.CEL"	"502Tbis-Plus.CEL"	"515T-46-Plus.CEL"	"557T-Plus.CEL"	"574T-Plus.CEL"	"601T-Plus.CEL"	"607T-Plus.CEL"	"615Tbis-Plus.CEL"	"686T-Plus.CEL"	"710T-Plus.CEL"	"752T-Plus.CEL"	"758T-34-Plus.CEL"	"771T-36-Plus.CEL"	"886T-38-plus.CEL"	"905T-40-Plus.CEL"	"939T-Plus.CEL"	"954T-42-Plus.CEL"	"964T-Plus.CEL"	"1030N-Plus.CEL"	"103N_Plus.CEL"	"1053N-31-Plus.CEL"	"1144N-1-Plus.CEL"	"1175N-3-Plus.CEL"	"1190N-7-Plus.CEL"	"1208N-9-Plus.CEL"	"1224N-11-Plus.CEL"	"1243N-13-Plus.CEL"	"1247N-15-Plus.CEL"	"130N-Plus.CEL"	"1319N-27-Plus.CEL"	"1328N-17-Plus.CEL"	"1337N-19-Plus.CEL"	"1367N-21-Plus.CEL"	"1426N-23-Plus.CEL"	"144N-Plus.CEL"	"145N-Plus.CEL"	"147N-Plus.CEL"	"1486N-25-Plus.CEL"	"1502N-5-Plus.CEL"	"165N-Plus.CEL"	"242N-Plus.CEL"	"243N-Plus.CEL"	"249N-43-Plus.CEL"	"307N-Plus.CEL"	"343N-Plus.CEL"	"366N-Plus.CEL"	"446N-Plus.CEL"	"501N-47-Plus.CEL"	"502N-Plus.CEL"	"515N-45-Plus.CEL"	"574N-29-Plus.CEL"	"601N-Plus.CEL"	"615N-Plus.CEL"	"686N-Plus.CEL"	"691-N-Plus.CEL"	"710N-Plus.CEL"	"758N-33-Plus.CEL"	"771N-35-Plus.CEL"	"886N-37-Plus.CEL"	"905N-39-Plus.CEL"	"939N-Plus.CEL"	"954N-41-Plus.CEL"	"964N-Plus.CEL"	"1-ATC11-Plus.CEL"
!Sample_data_processing	"CEL files were normalized with RMA using the affy Bioconductor package"	"CEL files were normalized with RMA using the affy Bioconductor package"	"CEL files were normalized with RMA using the affy Bioconductor package"	"CEL files were normalized with RMA using the affy Bioconductor package"	"CEL files were normalized with RMA using the affy Bioconductor package"	"CEL files were normalized with RMA using the affy Bioconductor package"	"CEL files were normalized with RMA using the affy Bioconductor package"	"CEL files were normalized with RMA using the affy Bioconductor package"	"CEL files were normalized with RMA using the affy Bioconductor package"	"CEL files were normalized with RMA using the affy Bioconductor package"	"CEL files were normalized with RMA using the affy Bioconductor package"	"CEL files were normalized with RMA using the affy Bioconductor package"	"CEL files were normalized with RMA using the affy Bioconductor package"	"CEL files were normalized with RMA using the affy Bioconductor package"	"CEL files were normalized with RMA using the affy Bioconductor package"	"CEL files were normalized with RMA using the affy Bioconductor package"	"CEL files were normalized with RMA using the affy Bioconductor package"	"CEL files were normalized with RMA using the affy Bioconductor package"	"CEL files were normalized with RMA using the affy Bioconductor package"	"CEL files were normalized with RMA using the affy Bioconductor package"	"CEL files were normalized with RMA using the affy Bioconductor package"	"CEL files were normalized with RMA using the affy Bioconductor package"	"CEL files were normalized with RMA using the affy Bioconductor package"	"CEL files were normalized with RMA using the affy Bioconductor package"	"CEL files were normalized with RMA using the affy Bioconductor package"	"CEL files were normalized with RMA using the affy Bioconductor package"	"CEL files were normalized with RMA using the affy Bioconductor package"	"CEL files were normalized with RMA using the affy Bioconductor package"	"CEL files were normalized with RMA using the affy Bioconductor package"	"CEL files were normalized with RMA using the affy Bioconductor package"	"CEL files were normalized with RMA using the affy Bioconductor package"	"CEL files were normalized with RMA using the affy Bioconductor package"	"CEL files were normalized with RMA using the affy Bioconductor package"	"CEL files were normalized with RMA using the affy Bioconductor package"	"CEL files were normalized with RMA using the affy Bioconductor package"	"CEL files were normalized with RMA using the affy Bioconductor package"	"CEL files were normalized with RMA using the affy Bioconductor package"	"CEL files were normalized with RMA using the affy Bioconductor package"	"CEL files were normalized with RMA using the affy Bioconductor package"	"CEL files were normalized with RMA using the affy Bioconductor package"	"CEL files were normalized with RMA using the affy Bioconductor package"	"CEL files were normalized with RMA using the affy Bioconductor package"	"CEL files were normalized with RMA using the affy Bioconductor package"	"CEL files were normalized with RMA using the affy Bioconductor package"	"CEL files were normalized with RMA using the affy Bioconductor package"	"CEL files were normalized with RMA using the affy Bioconductor package"	"CEL files were normalized with RMA using the affy Bioconductor package"	"CEL files were normalized with RMA using the affy Bioconductor package"	"CEL files were normalized with RMA using the affy Bioconductor package"	"CEL files were normalized with RMA using the affy Bioconductor package"	"CEL files were normalized with RMA using the affy Bioconductor package"	"CEL files were normalized with RMA using the affy Bioconductor package"	"CEL files were normalized with RMA using the affy Bioconductor package"	"CEL files were normalized with RMA using the affy Bioconductor package"	"CEL files were normalized with RMA using the affy Bioconductor package"	"CEL files were normalized with RMA using the affy Bioconductor package"	"CEL files were normalized with RMA using the affy Bioconductor package"	"CEL files were normalized with RMA using the affy Bioconductor package"	"CEL files were normalized with RMA using the affy Bioconductor package"	"CEL files were normalized with RMA using the affy Bioconductor package"	"CEL files were normalized with RMA using the affy Bioconductor package"	"CEL files were normalized with RMA using the affy Bioconductor package"	"CEL files were normalized with RMA using the affy Bioconductor package"	"CEL files were normalized with RMA using the affy Bioconductor package"	"CEL files were normalized with RMA using the affy Bioconductor package"	"CEL files were normalized with RMA using the affy Bioconductor package"	"CEL files were normalized with RMA using the affy Bioconductor package"	"CEL files were normalized with RMA using the affy Bioconductor package"	"CEL files were normalized with RMA using the affy Bioconductor package"	"CEL files were normalized with RMA using the affy Bioconductor package"	"CEL files were normalized with RMA using the affy Bioconductor package"	"CEL files were normalized with RMA using the affy Bioconductor package"	"CEL files were normalized with RMA using the affy Bioconductor package"	"CEL files were normalized with RMA using the affy Bioconductor package"	"CEL files were normalized with RMA using the affy Bioconductor package"	"CEL files were normalized with RMA using the affy Bioconductor package"	"CEL files were normalized with RMA using the affy Bioconductor package"	"CEL files were normalized with RMA using the affy Bioconductor package"	"CEL files were normalized with RMA using the affy Bioconductor package"	"CEL files were normalized with RMA using the affy Bioconductor package"	"CEL files were normalized with RMA using the affy Bioconductor package"	"CEL files were normalized with RMA using the affy Bioconductor package"	"CEL files were normalized with RMA using the affy Bioconductor package"	"CEL files were normalized with RMA using the affy Bioconductor package"	"CEL files were normalized with RMA using the affy Bioconductor package"	"CEL files were normalized with RMA using the affy Bioconductor package"	"CEL files were normalized with RMA using the affy Bioconductor package"	"CEL files were normalized with RMA using the affy Bioconductor package"	"CEL files were normalized with RMA using the affy Bioconductor package"	"CEL files were normalized with RMA using the affy Bioconductor package"	"CEL files were normalized with RMA using the affy Bioconductor package"	"CEL files were normalized with RMA using the affy Bioconductor package"	"CEL files were normalized with RMA using the affy Bioconductor package"	"CEL files were normalized with RMA using the affy Bioconductor package"	"CEL files were normalized with RMA using the affy Bioconductor package"	"CEL files were normalized with RMA using the affy Bioconductor package"	"CEL files were normalized with RMA using the affy Bioconductor package"	"CEL files were normalized with RMA using the affy Bioconductor package"	"CEL files were normalized with RMA using the affy Bioconductor package"	"CEL files were normalized with RMA using the affy Bioconductor package"	"CEL files were normalized with RMA using the affy Bioconductor package"	"CEL files were normalized with RMA using the affy Bioconductor package"	"CEL files were normalized with RMA using the affy Bioconductor package"	"CEL files were normalized with RMA using the affy Bioconductor package"	"CEL files were normalized with RMA using the affy Bioconductor package"
!Sample_platform_id	"GPL570"	"GPL570"	"GPL570"	"GPL570"	"GPL570"	"GPL570"	"GPL570"	"GPL570"	"GPL570"	"GPL570"	"GPL570"	"GPL570"	"GPL570"	"GPL570"	"GPL570"	"GPL570"	"GPL570"	"GPL570"	"GPL570"	"GPL570"	"GPL570"	"GPL570"	"GPL570"	"GPL570"	"GPL570"	"GPL570"	"GPL570"	"GPL570"	"GPL570"	"GPL570"	"GPL570"	"GPL570"	"GPL570"	"GPL570"	"GPL570"	"GPL570"	"GPL570"	"GPL570"	"GPL570"	"GPL570"	"GPL570"	"GPL570"	"GPL570"	"GPL570"	"GPL570"	"GPL570"	"GPL570"	"GPL570"	"GPL570"	"GPL570"	"GPL570"	"GPL570"	"GPL570"	"GPL570"	"GPL570"	"GPL570"	"GPL570"	"GPL570"	"GPL570"	"GPL570"	"GPL570"	"GPL570"	"GPL570"	"GPL570"	"GPL570"	"GPL570"	"GPL570"	"GPL570"	"GPL570"	"GPL570"	"GPL570"	"GPL570"	"GPL570"	"GPL570"	"GPL570"	"GPL570"	"GPL570"	"GPL570"	"GPL570"	"GPL570"	"GPL570"	"GPL570"	"GPL570"	"GPL570"	"GPL570"	"GPL570"	"GPL570"	"GPL570"	"GPL570"	"GPL570"	"GPL570"	"GPL570"	"GPL570"	"GPL570"	"GPL570"	"GPL570"	"GPL570"	"GPL570"	"GPL570"	"GPL570"	"GPL570"	"GPL570"	"GPL570"	"GPL570"	"GPL570"
!Sample_contact_name	"Gil,,Tomas"	"Gil,,Tomas"	"Gil,,Tomas"	"Gil,,Tomas"	"Gil,,Tomas"	"Gil,,Tomas"	"Gil,,Tomas"	"Gil,,Tomas"	"Gil,,Tomas"	"Gil,,Tomas"	"Gil,,Tomas"	"Gil,,Tomas"	"Gil,,Tomas"	"Gil,,Tomas"	"Gil,,Tomas"	"Gil,,Tomas"	"Gil,,Tomas"	"Gil,,Tomas"	"Gil,,Tomas"	"Gil,,Tomas"	"Gil,,Tomas"	"Gil,,Tomas"	"Gil,,Tomas"	"Gil,,Tomas"	"Gil,,Tomas"	"Gil,,Tomas"	"Gil,,Tomas"	"Gil,,Tomas"	"Gil,,Tomas"	"Gil,,Tomas"	"Gil,,Tomas"	"Gil,,Tomas"	"Gil,,Tomas"	"Gil,,Tomas"	"Gil,,Tomas"	"Gil,,Tomas"	"Gil,,Tomas"	"Gil,,Tomas"	"Gil,,Tomas"	"Gil,,Tomas"	"Gil,,Tomas"	"Gil,,Tomas"	"Gil,,Tomas"	"Gil,,Tomas"	"Gil,,Tomas"	"Gil,,Tomas"	"Gil,,Tomas"	"Gil,,Tomas"	"Gil,,Tomas"	"Gil,,Tomas"	"Gil,,Tomas"	"Gil,,Tomas"	"Gil,,Tomas"	"Gil,,Tomas"	"Gil,,Tomas"	"Gil,,Tomas"	"Gil,,Tomas"	"Gil,,Tomas"	"Gil,,Tomas"	"Gil,,Tomas"	"Gil,,Tomas"	"Gil,,Tomas"	"Gil,,Tomas"	"Gil,,Tomas"	"Gil,,Tomas"	"Gil,,Tomas"	"Gil,,Tomas"	"Gil,,Tomas"	"Gil,,Tomas"	"Gil,,Tomas"	"Gil,,Tomas"	"Gil,,Tomas"	"Gil,,Tomas"	"Gil,,Tomas"	"Gil,,Tomas"	"Gil,,Tomas"	"Gil,,Tomas"	"Gil,,Tomas"	"Gil,,Tomas"	"Gil,,Tomas"	"Gil,,Tomas"	"Gil,,Tomas"	"Gil,,Tomas"	"Gil,,Tomas"	"Gil,,Tomas"	"Gil,,Tomas"	"Gil,,Tomas"	"Gil,,Tomas"	"Gil,,Tomas"	"Gil,,Tomas"	"Gil,,Tomas"	"Gil,,Tomas"	"Gil,,Tomas"	"Gil,,Tomas"	"Gil,,Tomas"	"Gil,,Tomas"	"Gil,,Tomas"	"Gil,,Tomas"	"Gil,,Tomas"	"Gil,,Tomas"	"Gil,,Tomas"	"Gil,,Tomas"	"Gil,,Tomas"	"Gil,,Tomas"	"Gil,,Tomas"
!Sample_contact_email	"gil.tomas@ulb.ac.be"	"gil.tomas@ulb.ac.be"	"gil.tomas@ulb.ac.be"	"gil.tomas@ulb.ac.be"	"gil.tomas@ulb.ac.be"	"gil.tomas@ulb.ac.be"	"gil.tomas@ulb.ac.be"	"gil.tomas@ulb.ac.be"	"gil.tomas@ulb.ac.be"	"gil.tomas@ulb.ac.be"	"gil.tomas@ulb.ac.be"	"gil.tomas@ulb.ac.be"	"gil.tomas@ulb.ac.be"	"gil.tomas@ulb.ac.be"	"gil.tomas@ulb.ac.be"	"gil.tomas@ulb.ac.be"	"gil.tomas@ulb.ac.be"	"gil.tomas@ulb.ac.be"	"gil.tomas@ulb.ac.be"	"gil.tomas@ulb.ac.be"	"gil.tomas@ulb.ac.be"	"gil.tomas@ulb.ac.be"	"gil.tomas@ulb.ac.be"	"gil.tomas@ulb.ac.be"	"gil.tomas@ulb.ac.be"	"gil.tomas@ulb.ac.be"	"gil.tomas@ulb.ac.be"	"gil.tomas@ulb.ac.be"	"gil.tomas@ulb.ac.be"	"gil.tomas@ulb.ac.be"	"gil.tomas@ulb.ac.be"	"gil.tomas@ulb.ac.be"	"gil.tomas@ulb.ac.be"	"gil.tomas@ulb.ac.be"	"gil.tomas@ulb.ac.be"	"gil.tomas@ulb.ac.be"	"gil.tomas@ulb.ac.be"	"gil.tomas@ulb.ac.be"	"gil.tomas@ulb.ac.be"	"gil.tomas@ulb.ac.be"	"gil.tomas@ulb.ac.be"	"gil.tomas@ulb.ac.be"	"gil.tomas@ulb.ac.be"	"gil.tomas@ulb.ac.be"	"gil.tomas@ulb.ac.be"	"gil.tomas@ulb.ac.be"	"gil.tomas@ulb.ac.be"	"gil.tomas@ulb.ac.be"	"gil.tomas@ulb.ac.be"	"gil.tomas@ulb.ac.be"	"gil.tomas@ulb.ac.be"	"gil.tomas@ulb.ac.be"	"gil.tomas@ulb.ac.be"	"gil.tomas@ulb.ac.be"	"gil.tomas@ulb.ac.be"	"gil.tomas@ulb.ac.be"	"gil.tomas@ulb.ac.be"	"gil.tomas@ulb.ac.be"	"gil.tomas@ulb.ac.be"	"gil.tomas@ulb.ac.be"	"gil.tomas@ulb.ac.be"	"gil.tomas@ulb.ac.be"	"gil.tomas@ulb.ac.be"	"gil.tomas@ulb.ac.be"	"gil.tomas@ulb.ac.be"	"gil.tomas@ulb.ac.be"	"gil.tomas@ulb.ac.be"	"gil.tomas@ulb.ac.be"	"gil.tomas@ulb.ac.be"	"gil.tomas@ulb.ac.be"	"gil.tomas@ulb.ac.be"	"gil.tomas@ulb.ac.be"	"gil.tomas@ulb.ac.be"	"gil.tomas@ulb.ac.be"	"gil.tomas@ulb.ac.be"	"gil.tomas@ulb.ac.be"	"gil.tomas@ulb.ac.be"	"gil.tomas@ulb.ac.be"	"gil.tomas@ulb.ac.be"	"gil.tomas@ulb.ac.be"	"gil.tomas@ulb.ac.be"	"gil.tomas@ulb.ac.be"	"gil.tomas@ulb.ac.be"	"gil.tomas@ulb.ac.be"	"gil.tomas@ulb.ac.be"	"gil.tomas@ulb.ac.be"	"gil.tomas@ulb.ac.be"	"gil.tomas@ulb.ac.be"	"gil.tomas@ulb.ac.be"	"gil.tomas@ulb.ac.be"	"gil.tomas@ulb.ac.be"	"gil.tomas@ulb.ac.be"	"gil.tomas@ulb.ac.be"	"gil.tomas@ulb.ac.be"	"gil.tomas@ulb.ac.be"	"gil.tomas@ulb.ac.be"	"gil.tomas@ulb.ac.be"	"gil.tomas@ulb.ac.be"	"gil.tomas@ulb.ac.be"	"gil.tomas@ulb.ac.be"	"gil.tomas@ulb.ac.be"	"gil.tomas@ulb.ac.be"	"gil.tomas@ulb.ac.be"	"gil.tomas@ulb.ac.be"	"gil.tomas@ulb.ac.be"
!Sample_contact_department	"IRIBHM"	"IRIBHM"	"IRIBHM"	"IRIBHM"	"IRIBHM"	"IRIBHM"	"IRIBHM"	"IRIBHM"	"IRIBHM"	"IRIBHM"	"IRIBHM"	"IRIBHM"	"IRIBHM"	"IRIBHM"	"IRIBHM"	"IRIBHM"	"IRIBHM"	"IRIBHM"	"IRIBHM"	"IRIBHM"	"IRIBHM"	"IRIBHM"	"IRIBHM"	"IRIBHM"	"IRIBHM"	"IRIBHM"	"IRIBHM"	"IRIBHM"	"IRIBHM"	"IRIBHM"	"IRIBHM"	"IRIBHM"	"IRIBHM"	"IRIBHM"	"IRIBHM"	"IRIBHM"	"IRIBHM"	"IRIBHM"	"IRIBHM"	"IRIBHM"	"IRIBHM"	"IRIBHM"	"IRIBHM"	"IRIBHM"	"IRIBHM"	"IRIBHM"	"IRIBHM"	"IRIBHM"	"IRIBHM"	"IRIBHM"	"IRIBHM"	"IRIBHM"	"IRIBHM"	"IRIBHM"	"IRIBHM"	"IRIBHM"	"IRIBHM"	"IRIBHM"	"IRIBHM"	"IRIBHM"	"IRIBHM"	"IRIBHM"	"IRIBHM"	"IRIBHM"	"IRIBHM"	"IRIBHM"	"IRIBHM"	"IRIBHM"	"IRIBHM"	"IRIBHM"	"IRIBHM"	"IRIBHM"	"IRIBHM"	"IRIBHM"	"IRIBHM"	"IRIBHM"	"IRIBHM"	"IRIBHM"	"IRIBHM"	"IRIBHM"	"IRIBHM"	"IRIBHM"	"IRIBHM"	"IRIBHM"	"IRIBHM"	"IRIBHM"	"IRIBHM"	"IRIBHM"	"IRIBHM"	"IRIBHM"	"IRIBHM"	"IRIBHM"	"IRIBHM"	"IRIBHM"	"IRIBHM"	"IRIBHM"	"IRIBHM"	"IRIBHM"	"IRIBHM"	"IRIBHM"	"IRIBHM"	"IRIBHM"	"IRIBHM"	"IRIBHM"	"IRIBHM"
!Sample_contact_institute	"ULB"	"ULB"	"ULB"	"ULB"	"ULB"	"ULB"	"ULB"	"ULB"	"ULB"	"ULB"	"ULB"	"ULB"	"ULB"	"ULB"	"ULB"	"ULB"	"ULB"	"ULB"	"ULB"	"ULB"	"ULB"	"ULB"	"ULB"	"ULB"	"ULB"	"ULB"	"ULB"	"ULB"	"ULB"	"ULB"	"ULB"	"ULB"	"ULB"	"ULB"	"ULB"	"ULB"	"ULB"	"ULB"	"ULB"	"ULB"	"ULB"	"ULB"	"ULB"	"ULB"	"ULB"	"ULB"	"ULB"	"ULB"	"ULB"	"ULB"	"ULB"	"ULB"	"ULB"	"ULB"	"ULB"	"ULB"	"ULB"	"ULB"	"ULB"	"ULB"	"ULB"	"ULB"	"ULB"	"ULB"	"ULB"	"ULB"	"ULB"	"ULB"	"ULB"	"ULB"	"ULB"	"ULB"	"ULB"	"ULB"	"ULB"	"ULB"	"ULB"	"ULB"	"ULB"	"ULB"	"ULB"	"ULB"	"ULB"	"ULB"	"ULB"	"ULB"	"ULB"	"ULB"	"ULB"	"ULB"	"ULB"	"ULB"	"ULB"	"ULB"	"ULB"	"ULB"	"ULB"	"ULB"	"ULB"	"ULB"	"ULB"	"ULB"	"ULB"	"ULB"	"ULB"
!Sample_contact_address	"808 route de Lennik"	"808 route de Lennik"	"808 route de Lennik"	"808 route de Lennik"	"808 route de Lennik"	"808 route de Lennik"	"808 route de Lennik"	"808 route de Lennik"	"808 route de Lennik"	"808 route de Lennik"	"808 route de Lennik"	"808 route de Lennik"	"808 route de Lennik"	"808 route de Lennik"	"808 route de Lennik"	"808 route de Lennik"	"808 route de Lennik"	"808 route de Lennik"	"808 route de Lennik"	"808 route de Lennik"	"808 route de Lennik"	"808 route de Lennik"	"808 route de Lennik"	"808 route de Lennik"	"808 route de Lennik"	"808 route de Lennik"	"808 route de Lennik"	"808 route de Lennik"	"808 route de Lennik"	"808 route de Lennik"	"808 route de Lennik"	"808 route de Lennik"	"808 route de Lennik"	"808 route de Lennik"	"808 route de Lennik"	"808 route de Lennik"	"808 route de Lennik"	"808 route de Lennik"	"808 route de Lennik"	"808 route de Lennik"	"808 route de Lennik"	"808 route de Lennik"	"808 route de Lennik"	"808 route de Lennik"	"808 route de Lennik"	"808 route de Lennik"	"808 route de Lennik"	"808 route de Lennik"	"808 route de Lennik"	"808 route de Lennik"	"808 route de Lennik"	"808 route de Lennik"	"808 route de Lennik"	"808 route de Lennik"	"808 route de Lennik"	"808 route de Lennik"	"808 route de Lennik"	"808 route de Lennik"	"808 route de Lennik"	"808 route de Lennik"	"808 route de Lennik"	"808 route de Lennik"	"808 route de Lennik"	"808 route de Lennik"	"808 route de Lennik"	"808 route de Lennik"	"808 route de Lennik"	"808 route de Lennik"	"808 route de Lennik"	"808 route de Lennik"	"808 route de Lennik"	"808 route de Lennik"	"808 route de Lennik"	"808 route de Lennik"	"808 route de Lennik"	"808 route de Lennik"	"808 route de Lennik"	"808 route de Lennik"	"808 route de Lennik"	"808 route de Lennik"	"808 route de Lennik"	"808 route de Lennik"	"808 route de Lennik"	"808 route de Lennik"	"808 route de Lennik"	"808 route de Lennik"	"808 route de Lennik"	"808 route de Lennik"	"808 route de Lennik"	"808 route de Lennik"	"808 route de Lennik"	"808 route de Lennik"	"808 route de Lennik"	"808 route de Lennik"	"808 route de Lennik"	"808 route de Lennik"	"808 route de Lennik"	"808 route de Lennik"	"808 route de Lennik"	"808 route de Lennik"	"808 route de Lennik"	"808 route de Lennik"	"808 route de Lennik"	"808 route de Lennik"	"808 route de Lennik"
!Sample_contact_city	"Brussels"	"Brussels"	"Brussels"	"Brussels"	"Brussels"	"Brussels"	"Brussels"	"Brussels"	"Brussels"	"Brussels"	"Brussels"	"Brussels"	"Brussels"	"Brussels"	"Brussels"	"Brussels"	"Brussels"	"Brussels"	"Brussels"	"Brussels"	"Brussels"	"Brussels"	"Brussels"	"Brussels"	"Brussels"	"Brussels"	"Brussels"	"Brussels"	"Brussels"	"Brussels"	"Brussels"	"Brussels"	"Brussels"	"Brussels"	"Brussels"	"Brussels"	"Brussels"	"Brussels"	"Brussels"	"Brussels"	"Brussels"	"Brussels"	"Brussels"	"Brussels"	"Brussels"	"Brussels"	"Brussels"	"Brussels"	"Brussels"	"Brussels"	"Brussels"	"Brussels"	"Brussels"	"Brussels"	"Brussels"	"Brussels"	"Brussels"	"Brussels"	"Brussels"	"Brussels"	"Brussels"	"Brussels"	"Brussels"	"Brussels"	"Brussels"	"Brussels"	"Brussels"	"Brussels"	"Brussels"	"Brussels"	"Brussels"	"Brussels"	"Brussels"	"Brussels"	"Brussels"	"Brussels"	"Brussels"	"Brussels"	"Brussels"	"Brussels"	"Brussels"	"Brussels"	"Brussels"	"Brussels"	"Brussels"	"Brussels"	"Brussels"	"Brussels"	"Brussels"	"Brussels"	"Brussels"	"Brussels"	"Brussels"	"Brussels"	"Brussels"	"Brussels"	"Brussels"	"Brussels"	"Brussels"	"Brussels"	"Brussels"	"Brussels"	"Brussels"	"Brussels"	"Brussels"
!Sample_contact_zip/postal_code	"1070"	"1070"	"1070"	"1070"	"1070"	"1070"	"1070"	"1070"	"1070"	"1070"	"1070"	"1070"	"1070"	"1070"	"1070"	"1070"	"1070"	"1070"	"1070"	"1070"	"1070"	"1070"	"1070"	"1070"	"1070"	"1070"	"1070"	"1070"	"1070"	"1070"	"1070"	"1070"	"1070"	"1070"	"1070"	"1070"	"1070"	"1070"	"1070"	"1070"	"1070"	"1070"	"1070"	"1070"	"1070"	"1070"	"1070"	"1070"	"1070"	"1070"	"1070"	"1070"	"1070"	"1070"	"1070"	"1070"	"1070"	"1070"	"1070"	"1070"	"1070"	"1070"	"1070"	"1070"	"1070"	"1070"	"1070"	"1070"	"1070"	"1070"	"1070"	"1070"	"1070"	"1070"	"1070"	"1070"	"1070"	"1070"	"1070"	"1070"	"1070"	"1070"	"1070"	"1070"	"1070"	"1070"	"1070"	"1070"	"1070"	"1070"	"1070"	"1070"	"1070"	"1070"	"1070"	"1070"	"1070"	"1070"	"1070"	"1070"	"1070"	"1070"	"1070"	"1070"	"1070"
!Sample_contact_country	"Belgium"	"Belgium"	"Belgium"	"Belgium"	"Belgium"	"Belgium"	"Belgium"	"Belgium"	"Belgium"	"Belgium"	"Belgium"	"Belgium"	"Belgium"	"Belgium"	"Belgium"	"Belgium"	"Belgium"	"Belgium"	"Belgium"	"Belgium"	"Belgium"	"Belgium"	"Belgium"	"Belgium"	"Belgium"	"Belgium"	"Belgium"	"Belgium"	"Belgium"	"Belgium"	"Belgium"	"Belgium"	"Belgium"	"Belgium"	"Belgium"	"Belgium"	"Belgium"	"Belgium"	"Belgium"	"Belgium"	"Belgium"	"Belgium"	"Belgium"	"Belgium"	"Belgium"	"Belgium"	"Belgium"	"Belgium"	"Belgium"	"Belgium"	"Belgium"	"Belgium"	"Belgium"	"Belgium"	"Belgium"	"Belgium"	"Belgium"	"Belgium"	"Belgium"	"Belgium"	"Belgium"	"Belgium"	"Belgium"	"Belgium"	"Belgium"	"Belgium"	"Belgium"	"Belgium"	"Belgium"	"Belgium"	"Belgium"	"Belgium"	"Belgium"	"Belgium"	"Belgium"	"Belgium"	"Belgium"	"Belgium"	"Belgium"	"Belgium"	"Belgium"	"Belgium"	"Belgium"	"Belgium"	"Belgium"	"Belgium"	"Belgium"	"Belgium"	"Belgium"	"Belgium"	"Belgium"	"Belgium"	"Belgium"	"Belgium"	"Belgium"	"Belgium"	"Belgium"	"Belgium"	"Belgium"	"Belgium"	"Belgium"	"Belgium"	"Belgium"	"Belgium"	"Belgium"
!Sample_supplementary_file	"ftp://ftp.ncbi.nlm.nih.gov/pub/geo/DATA/supplementary/samples/GSM831nnn/GSM831749/GSM831749_10-ATC23-Plus.CEL.gz"	"ftp://ftp.ncbi.nlm.nih.gov/pub/geo/DATA/supplementary/samples/GSM831nnn/GSM831750/GSM831750_11-ATC24-Plus.CEL.gz"	"ftp://ftp.ncbi.nlm.nih.gov/pub/geo/DATA/supplementary/samples/GSM831nnn/GSM831751/GSM831751_2-ATC12-Plus.CEL.gz"	"ftp://ftp.ncbi.nlm.nih.gov/pub/geo/DATA/supplementary/samples/GSM831nnn/GSM831752/GSM831752_3-ATC13-Plus.CEL.gz"	"ftp://ftp.ncbi.nlm.nih.gov/pub/geo/DATA/supplementary/samples/GSM831nnn/GSM831753/GSM831753_4-ATC14-Plus.CEL.gz"	"ftp://ftp.ncbi.nlm.nih.gov/pub/geo/DATA/supplementary/samples/GSM831nnn/GSM831754/GSM831754_5-ATC15-Plus.CEL.gz"	"ftp://ftp.ncbi.nlm.nih.gov/pub/geo/DATA/supplementary/samples/GSM831nnn/GSM831755/GSM831755_6-ATC16-Plus.CEL.gz"	"ftp://ftp.ncbi.nlm.nih.gov/pub/geo/DATA/supplementary/samples/GSM831nnn/GSM831756/GSM831756_7-ATC17-Plus.CEL.gz"	"ftp://ftp.ncbi.nlm.nih.gov/pub/geo/DATA/supplementary/samples/GSM831nnn/GSM831757/GSM831757_8-ATC21-Plus.CEL.gz"	"ftp://ftp.ncbi.nlm.nih.gov/pub/geo/DATA/supplementary/samples/GSM831nnn/GSM831758/GSM831758_9-ATC22-Plus.CEL.gz"	"ftp://ftp.ncbi.nlm.nih.gov/pub/geo/DATA/supplementary/samples/GSM831nnn/GSM831759/GSM831759_1030T_Plus.CEL.gz"	"ftp://ftp.ncbi.nlm.nih.gov/pub/geo/DATA/supplementary/samples/GSM831nnn/GSM831760/GSM831760_130T_Plus.CEL.gz"	"ftp://ftp.ncbi.nlm.nih.gov/pub/geo/DATA/supplementary/samples/GSM831nnn/GSM831761/GSM831761_1053T_32_Plus.CEL.gz"	"ftp://ftp.ncbi.nlm.nih.gov/pub/geo/DATA/supplementary/samples/GSM831nnn/GSM831762/GSM831762_1144T_2_Plus.CEL.gz"	"ftp://ftp.ncbi.nlm.nih.gov/pub/geo/DATA/supplementary/samples/GSM831nnn/GSM831763/GSM831763_1175T_4_Plus.CEL.gz"	"ftp://ftp.ncbi.nlm.nih.gov/pub/geo/DATA/supplementary/samples/GSM831nnn/GSM831764/GSM831764_1190T_8_Plus.CEL.gz"	"ftp://ftp.ncbi.nlm.nih.gov/pub/geo/DATA/supplementary/samples/GSM831nnn/GSM831765/GSM831765_1208T_10_Plus.CEL.gz"	"ftp://ftp.ncbi.nlm.nih.gov/pub/geo/DATA/supplementary/samples/GSM831nnn/GSM831766/GSM831766_1224T_12.CEL.gz"	"ftp://ftp.ncbi.nlm.nih.gov/pub/geo/DATA/supplementary/samples/GSM831nnn/GSM831767/GSM831767_1243T_14_Plus.CEL.gz"	"ftp://ftp.ncbi.nlm.nih.gov/pub/geo/DATA/supplementary/samples/GSM831nnn/GSM831768/GSM831768_1247T_16_Plus.CEL.gz"	"ftp://ftp.ncbi.nlm.nih.gov/pub/geo/DATA/supplementary/samples/GSM831nnn/GSM831769/GSM831769_103T_Plus.CEL.gz"	"ftp://ftp.ncbi.nlm.nih.gov/pub/geo/DATA/supplementary/samples/GSM831nnn/GSM831770/GSM831770_1319T_28_Plus.CEL.gz"	"ftp://ftp.ncbi.nlm.nih.gov/pub/geo/DATA/supplementary/samples/GSM831nnn/GSM831771/GSM831771_1328T_18_Plus.CEL.gz"	"ftp://ftp.ncbi.nlm.nih.gov/pub/geo/DATA/supplementary/samples/GSM831nnn/GSM831772/GSM831772_1337T_20_Plus.CEL.gz"	"ftp://ftp.ncbi.nlm.nih.gov/pub/geo/DATA/supplementary/samples/GSM831nnn/GSM831773/GSM831773_1367T_22_Plus.CEL.gz"	"ftp://ftp.ncbi.nlm.nih.gov/pub/geo/DATA/supplementary/samples/GSM831nnn/GSM831774/GSM831774_1426T_24_Plus.CEL.gz"	"ftp://ftp.ncbi.nlm.nih.gov/pub/geo/DATA/supplementary/samples/GSM831nnn/GSM831775/GSM831775_144T_Plus.CEL.gz"	"ftp://ftp.ncbi.nlm.nih.gov/pub/geo/DATA/supplementary/samples/GSM831nnn/GSM831776/GSM831776_145T_Plus.CEL.gz"	"ftp://ftp.ncbi.nlm.nih.gov/pub/geo/DATA/supplementary/samples/GSM831nnn/GSM831777/GSM831777_147T_Plus.CEL.gz"	"ftp://ftp.ncbi.nlm.nih.gov/pub/geo/DATA/supplementary/samples/GSM831nnn/GSM831778/GSM831778_1486T_26_Plus.CEL.gz"	"ftp://ftp.ncbi.nlm.nih.gov/pub/geo/DATA/supplementary/samples/GSM831nnn/GSM831779/GSM831779_1502T_6_Plus.CEL.gz"	"ftp://ftp.ncbi.nlm.nih.gov/pub/geo/DATA/supplementary/samples/GSM831nnn/GSM831780/GSM831780_165T_Plus.CEL.gz"	"ftp://ftp.ncbi.nlm.nih.gov/pub/geo/DATA/supplementary/samples/GSM831nnn/GSM831781/GSM831781_242T_Plus.CEL.gz"	"ftp://ftp.ncbi.nlm.nih.gov/pub/geo/DATA/supplementary/samples/GSM831nnn/GSM831782/GSM831782_243T_Plus.CEL.gz"	"ftp://ftp.ncbi.nlm.nih.gov/pub/geo/DATA/supplementary/samples/GSM831nnn/GSM831783/GSM831783_249T_44_Plus.CEL.gz"	"ftp://ftp.ncbi.nlm.nih.gov/pub/geo/DATA/supplementary/samples/GSM831nnn/GSM831784/GSM831784_307T_Plus.CEL.gz"	"ftp://ftp.ncbi.nlm.nih.gov/pub/geo/DATA/supplementary/samples/GSM831nnn/GSM831785/GSM831785_343T_Plus.CEL.gz"	"ftp://ftp.ncbi.nlm.nih.gov/pub/geo/DATA/supplementary/samples/GSM831nnn/GSM831786/GSM831786_366T_Plus.CEL.gz"	"ftp://ftp.ncbi.nlm.nih.gov/pub/geo/DATA/supplementary/samples/GSM831nnn/GSM831787/GSM831787_411T_Plus.CEL.gz"	"ftp://ftp.ncbi.nlm.nih.gov/pub/geo/DATA/supplementary/samples/GSM831nnn/GSM831788/GSM831788_446T_Plus.CEL.gz"	"ftp://ftp.ncbi.nlm.nih.gov/pub/geo/DATA/supplementary/samples/GSM831nnn/GSM831789/GSM831789_465T_Plus.CEL.gz"	"ftp://ftp.ncbi.nlm.nih.gov/pub/geo/DATA/supplementary/samples/GSM831nnn/GSM831790/GSM831790_501T_48_Plus.CEL.gz"	"ftp://ftp.ncbi.nlm.nih.gov/pub/geo/DATA/supplementary/samples/GSM831nnn/GSM831791/GSM831791_502Tbis_Plus.CEL.gz"	"ftp://ftp.ncbi.nlm.nih.gov/pub/geo/DATA/supplementary/samples/GSM831nnn/GSM831792/GSM831792_515T_46_Plus.CEL.gz"	"ftp://ftp.ncbi.nlm.nih.gov/pub/geo/DATA/supplementary/samples/GSM831nnn/GSM831793/GSM831793_557T_Plus.CEL.gz"	"ftp://ftp.ncbi.nlm.nih.gov/pub/geo/DATA/supplementary/samples/GSM831nnn/GSM831794/GSM831794_574T_Plus.CEL.gz"	"ftp://ftp.ncbi.nlm.nih.gov/pub/geo/DATA/supplementary/samples/GSM831nnn/GSM831795/GSM831795_601T_Plus.CEL.gz"	"ftp://ftp.ncbi.nlm.nih.gov/pub/geo/DATA/supplementary/samples/GSM831nnn/GSM831796/GSM831796_607T_Plus.CEL.gz"	"ftp://ftp.ncbi.nlm.nih.gov/pub/geo/DATA/supplementary/samples/GSM831nnn/GSM831797/GSM831797_615Tbis_Plus.CEL.gz"	"ftp://ftp.ncbi.nlm.nih.gov/pub/geo/DATA/supplementary/samples/GSM831nnn/GSM831798/GSM831798_686T_Plus.CEL.gz"	"ftp://ftp.ncbi.nlm.nih.gov/pub/geo/DATA/supplementary/samples/GSM831nnn/GSM831799/GSM831799_710T_Plus.CEL.gz"	"ftp://ftp.ncbi.nlm.nih.gov/pub/geo/DATA/supplementary/samples/GSM831nnn/GSM831800/GSM831800_752T_Plus.CEL.gz"	"ftp://ftp.ncbi.nlm.nih.gov/pub/geo/DATA/supplementary/samples/GSM831nnn/GSM831801/GSM831801_758T_34_Plus.CEL.gz"	"ftp://ftp.ncbi.nlm.nih.gov/pub/geo/DATA/supplementary/samples/GSM831nnn/GSM831802/GSM831802_771T_36_Plus.CEL.gz"	"ftp://ftp.ncbi.nlm.nih.gov/pub/geo/DATA/supplementary/samples/GSM831nnn/GSM831803/GSM831803_886T_38_plus.CEL.gz"	"ftp://ftp.ncbi.nlm.nih.gov/pub/geo/DATA/supplementary/samples/GSM831nnn/GSM831804/GSM831804_905T_40_Plus.CEL.gz"	"ftp://ftp.ncbi.nlm.nih.gov/pub/geo/DATA/supplementary/samples/GSM831nnn/GSM831805/GSM831805_939T_Plus.CEL.gz"	"ftp://ftp.ncbi.nlm.nih.gov/pub/geo/DATA/supplementary/samples/GSM831nnn/GSM831806/GSM831806_954T_42_Plus.CEL.gz"	"ftp://ftp.ncbi.nlm.nih.gov/pub/geo/DATA/supplementary/samples/GSM831nnn/GSM831807/GSM831807_964T_Plus.CEL.gz"	"ftp://ftp.ncbi.nlm.nih.gov/pub/geo/DATA/supplementary/samples/GSM831nnn/GSM831808/GSM831808_1030N_Plus.CEL.gz"	"ftp://ftp.ncbi.nlm.nih.gov/pub/geo/DATA/supplementary/samples/GSM831nnn/GSM831809/GSM831809_103N_Plus.CEL.gz"	"ftp://ftp.ncbi.nlm.nih.gov/pub/geo/DATA/supplementary/samples/GSM831nnn/GSM831810/GSM831810_1053N_31_Plus.CEL.gz"	"ftp://ftp.ncbi.nlm.nih.gov/pub/geo/DATA/supplementary/samples/GSM831nnn/GSM831811/GSM831811_1144N_1_Plus.CEL.gz"	"ftp://ftp.ncbi.nlm.nih.gov/pub/geo/DATA/supplementary/samples/GSM831nnn/GSM831812/GSM831812_1175N_3_Plus.CEL.gz"	"ftp://ftp.ncbi.nlm.nih.gov/pub/geo/DATA/supplementary/samples/GSM831nnn/GSM831813/GSM831813_1190N_7_Plus.CEL.gz"	"ftp://ftp.ncbi.nlm.nih.gov/pub/geo/DATA/supplementary/samples/GSM831nnn/GSM831814/GSM831814_1208N_9_Plus.CEL.gz"	"ftp://ftp.ncbi.nlm.nih.gov/pub/geo/DATA/supplementary/samples/GSM831nnn/GSM831815/GSM831815_1224N_11_Plus.CEL.gz"	"ftp://ftp.ncbi.nlm.nih.gov/pub/geo/DATA/supplementary/samples/GSM831nnn/GSM831816/GSM831816_1243N_13_Plus.CEL.gz"	"ftp://ftp.ncbi.nlm.nih.gov/pub/geo/DATA/supplementary/samples/GSM831nnn/GSM831817/GSM831817_1247N_15_Plus.CEL.gz"	"ftp://ftp.ncbi.nlm.nih.gov/pub/geo/DATA/supplementary/samples/GSM831nnn/GSM831818/GSM831818_130N_Plus.CEL.gz"	"ftp://ftp.ncbi.nlm.nih.gov/pub/geo/DATA/supplementary/samples/GSM831nnn/GSM831819/GSM831819_1319N_27_Plus.CEL.gz"	"ftp://ftp.ncbi.nlm.nih.gov/pub/geo/DATA/supplementary/samples/GSM831nnn/GSM831820/GSM831820_1328N_17_Plus.CEL.gz"	"ftp://ftp.ncbi.nlm.nih.gov/pub/geo/DATA/supplementary/samples/GSM831nnn/GSM831821/GSM831821_1337N_19_Plus.CEL.gz"	"ftp://ftp.ncbi.nlm.nih.gov/pub/geo/DATA/supplementary/samples/GSM831nnn/GSM831822/GSM831822_1367N_21_Plus.CEL.gz"	"ftp://ftp.ncbi.nlm.nih.gov/pub/geo/DATA/supplementary/samples/GSM831nnn/GSM831823/GSM831823_1426N_23_Plus.CEL.gz"	"ftp://ftp.ncbi.nlm.nih.gov/pub/geo/DATA/supplementary/samples/GSM831nnn/GSM831824/GSM831824_144N_Plus.CEL.gz"	"ftp://ftp.ncbi.nlm.nih.gov/pub/geo/DATA/supplementary/samples/GSM831nnn/GSM831825/GSM831825_145N_Plus.CEL.gz"	"ftp://ftp.ncbi.nlm.nih.gov/pub/geo/DATA/supplementary/samples/GSM831nnn/GSM831826/GSM831826_147N_Plus.CEL.gz"	"ftp://ftp.ncbi.nlm.nih.gov/pub/geo/DATA/supplementary/samples/GSM831nnn/GSM831827/GSM831827_1486N_25_Plus.CEL.gz"	"ftp://ftp.ncbi.nlm.nih.gov/pub/geo/DATA/supplementary/samples/GSM831nnn/GSM831828/GSM831828_1502N_5_Plus.CEL.gz"	"ftp://ftp.ncbi.nlm.nih.gov/pub/geo/DATA/supplementary/samples/GSM831nnn/GSM831829/GSM831829_165N_Plus.CEL.gz"	"ftp://ftp.ncbi.nlm.nih.gov/pub/geo/DATA/supplementary/samples/GSM831nnn/GSM831830/GSM831830_242N_Plus.CEL.gz"	"ftp://ftp.ncbi.nlm.nih.gov/pub/geo/DATA/supplementary/samples/GSM831nnn/GSM831831/GSM831831_243N_Plus.CEL.gz"	"ftp://ftp.ncbi.nlm.nih.gov/pub/geo/DATA/supplementary/samples/GSM831nnn/GSM831832/GSM831832_249N_43_Plus.CEL.gz"	"ftp://ftp.ncbi.nlm.nih.gov/pub/geo/DATA/supplementary/samples/GSM831nnn/GSM831833/GSM831833_307N_Plus.CEL.gz"	"ftp://ftp.ncbi.nlm.nih.gov/pub/geo/DATA/supplementary/samples/GSM831nnn/GSM831834/GSM831834_343N_Plus.CEL.gz"	"ftp://ftp.ncbi.nlm.nih.gov/pub/geo/DATA/supplementary/samples/GSM831nnn/GSM831835/GSM831835_366N_Plus.CEL.gz"	"ftp://ftp.ncbi.nlm.nih.gov/pub/geo/DATA/supplementary/samples/GSM831nnn/GSM831836/GSM831836_446N_Plus.CEL.gz"	"ftp://ftp.ncbi.nlm.nih.gov/pub/geo/DATA/supplementary/samples/GSM831nnn/GSM831837/GSM831837_501N_47_Plus.CEL.gz"	"ftp://ftp.ncbi.nlm.nih.gov/pub/geo/DATA/supplementary/samples/GSM831nnn/GSM831838/GSM831838_502N_Plus.CEL.gz"	"ftp://ftp.ncbi.nlm.nih.gov/pub/geo/DATA/supplementary/samples/GSM831nnn/GSM831839/GSM831839_515N_45_Plus.CEL.gz"	"ftp://ftp.ncbi.nlm.nih.gov/pub/geo/DATA/supplementary/samples/GSM831nnn/GSM831840/GSM831840_574N_29_Plus.CEL.gz"	"ftp://ftp.ncbi.nlm.nih.gov/pub/geo/DATA/supplementary/samples/GSM831nnn/GSM831841/GSM831841_601N_Plus.CEL.gz"	"ftp://ftp.ncbi.nlm.nih.gov/pub/geo/DATA/supplementary/samples/GSM831nnn/GSM831842/GSM831842_615N_Plus.CEL.gz"	"ftp://ftp.ncbi.nlm.nih.gov/pub/geo/DATA/supplementary/samples/GSM831nnn/GSM831843/GSM831843_686N_Plus.CEL.gz"	"ftp://ftp.ncbi.nlm.nih.gov/pub/geo/DATA/supplementary/samples/GSM831nnn/GSM831844/GSM831844_691_N_Plus.CEL.gz"	"ftp://ftp.ncbi.nlm.nih.gov/pub/geo/DATA/supplementary/samples/GSM831nnn/GSM831845/GSM831845_710N_Plus.CEL.gz"	"ftp://ftp.ncbi.nlm.nih.gov/pub/geo/DATA/supplementary/samples/GSM831nnn/GSM831846/GSM831846_758N_33_Plus.CEL.gz"	"ftp://ftp.ncbi.nlm.nih.gov/pub/geo/DATA/supplementary/samples/GSM831nnn/GSM831847/GSM831847_771N_35_Plus.CEL.gz"	"ftp://ftp.ncbi.nlm.nih.gov/pub/geo/DATA/supplementary/samples/GSM831nnn/GSM831848/GSM831848_886N_37_Plus.CEL.gz"	"ftp://ftp.ncbi.nlm.nih.gov/pub/geo/DATA/supplementary/samples/GSM831nnn/GSM831849/GSM831849_905N_39_Plus.CEL.gz"	"ftp://ftp.ncbi.nlm.nih.gov/pub/geo/DATA/supplementary/samples/GSM831nnn/GSM831850/GSM831850_939N_Plus.CEL.gz"	"ftp://ftp.ncbi.nlm.nih.gov/pub/geo/DATA/supplementary/samples/GSM831nnn/GSM831851/GSM831851_954N_41_Plus.CEL.gz"	"ftp://ftp.ncbi.nlm.nih.gov/pub/geo/DATA/supplementary/samples/GSM831nnn/GSM831852/GSM831852_964N_Plus.CEL.gz"	"ftp://ftp.ncbi.nlm.nih.gov/pub/geo/DATA/supplementary/samples/GSM831nnn/GSM831853/GSM831853_1-ATC11-Plus.CEL.gz"
!Sample_data_row_count	"54675"	"54675"	"54675"	"54675"	"54675"	"54675"	"54675"	"54675"	"54675"	"54675"	"54675"	"54675"	"54675"	"54675"	"54675"	"54675"	"54675"	"54675"	"54675"	"54675"	"54675"	"54675"	"54675"	"54675"	"54675"	"54675"	"54675"	"54675"	"54675"	"54675"	"54675"	"54675"	"54675"	"54675"	"54675"	"54675"	"54675"	"54675"	"54675"	"54675"	"54675"	"54675"	"54675"	"54675"	"54675"	"54675"	"54675"	"54675"	"54675"	"54675"	"54675"	"54675"	"54675"	"54675"	"54675"	"54675"	"54675"	"54675"	"54675"	"54675"	"54675"	"54675"	"54675"	"54675"	"54675"	"54675"	"54675"	"54675"	"54675"	"54675"	"54675"	"54675"	"54675"	"54675"	"54675"	"54675"	"54675"	"54675"	"54675"	"54675"	"54675"	"54675"	"54675"	"54675"	"54675"	"54675"	"54675"	"54675"	"54675"	"54675"	"54675"	"54675"	"54675"	"54675"	"54675"	"54675"	"54675"	"54675"	"54675"	"54675"	"54675"	"54675"	"54675"	"54675"	"54675"
!series_matrix_table_begin
"ID_REF"	"GSM831749"	"GSM831750"	"GSM831751"	"GSM831752"	"GSM831753"	"GSM831754"	"GSM831755"	"GSM831756"	"GSM831757"	"GSM831758"	"GSM831759"	"GSM831760"	"GSM831761"	"GSM831762"	"GSM831763"	"GSM831764"	"GSM831765"	"GSM831766"	"GSM831767"	"GSM831768"	"GSM831769"	"GSM831770"	"GSM831771"	"GSM831772"	"GSM831773"	"GSM831774"	"GSM831775"	"GSM831776"	"GSM831777"	"GSM831778"	"GSM831779"	"GSM831780"	"GSM831781"	"GSM831782"	"GSM831783"	"GSM831784"	"GSM831785"	"GSM831786"	"GSM831787"	"GSM831788"	"GSM831789"	"GSM831790"	"GSM831791"	"GSM831792"	"GSM831793"	"GSM831794"	"GSM831795"	"GSM831796"	"GSM831797"	"GSM831798"	"GSM831799"	"GSM831800"	"GSM831801"	"GSM831802"	"GSM831803"	"GSM831804"	"GSM831805"	"GSM831806"	"GSM831807"	"GSM831808"	"GSM831809"	"GSM831810"	"GSM831811"	"GSM831812"	"GSM831813"	"GSM831814"	"GSM831815"	"GSM831816"	"GSM831817"	"GSM831818"	"GSM831819"	"GSM831820"	"GSM831821"	"GSM831822"	"GSM831823"	"GSM831824"	"GSM831825"	"GSM831826"	"GSM831827"	"GSM831828"	"GSM831829"	"GSM831830"	"GSM831831"	"GSM831832"	"GSM831833"	"GSM831834"	"GSM831835"	"GSM831836"	"GSM831837"	"GSM831838"	"GSM831839"	"GSM831840"	"GSM831841"	"GSM831842"	"GSM831843"	"GSM831844"	"GSM831845"	"GSM831846"	"GSM831847"	"GSM831848"	"GSM831849"	"GSM831850"	"GSM831851"	"GSM831852"	"GSM831853"
"1007_s_at"	10.62688644	10.82065315	10.74654177	8.536859388	8.529572208	9.085247314	8.919018917	9.660916178	7.869539359	8.21316749	11.19066799	11.41506893	11.58555289	10.66088592	11.11240728	10.85145035	10.87197282	10.68807409	10.91675578	11.17684743	10.83231769	11.2327919	10.96340979	10.59023709	10.90762083	11.16002873	11.64587071	11.3693743	11.22685094	11.18872069	11.04709378	11.40281669	10.970112	11.25188584	11.0496315	10.76955968	11.19183437	11.25698786	10.30632855	10.54768465	10.46223635	11.23262768	11.02077994	11.26360093	11.3511549	11.13715141	10.94807047	10.73157147	11.41491862	10.64913975	11.12103941	10.64086288	11.07763124	11.13767404	11.22646281	11.47665012	11.13055347	10.94890507	10.98398187	11.09474173	10.96886392	11.1494928	11.06894818	10.99734667	10.94263516	11.27785371	11.1516127	11.05238626	11.086121	10.76018206	10.89908958	9.583667964	11.02676998	10.43842862	10.97452731	10.97588059	10.84052705	10.76873533	11.03574996	11.09833416	11.13858036	11.17314129	11.04835884	10.59600989	10.87675691	10.20748559	10.55316107	11.27129961	10.95494965	11.30911524	11.10666814	10.19516261	11.11917918	10.84712833	10.94492352	10.86362017	10.86171386	10.70296862	11.1691469	10.8392293	11.29073492	10.89231507	11.19446658	10.96130954	8.510016394
"1053_at"	9.324802944	8.717449392	6.913926443	8.589562892	8.43512344	7.926700895	8.331709588	6.687851619	8.046090294	7.894492268	7.471515017	7.571551973	7.515265159	7.658907009	7.531400569	7.14035033	7.377127695	7.122755577	7.195162525	7.539212979	6.94282581	7.470019706	7.779530878	7.73227891	7.832934018	7.856624997	7.421398648	7.37239748	7.592167965	7.942911376	7.232721864	7.362343146	7.11405309	7.237019664	7.319524997	7.430882224	7.886745449	7.32319296	7.241724238	7.800100881	7.664439728	6.822954951	7.525937055	6.384041655	7.517042815	7.624747393	7.524936641	8.095548931	7.222085494	7.022145985	7.83518764	7.119814213	7.055453611	6.766082177	7.444963927	7.141087924	7.375402344	7.466294779	7.499313176	7.018062476	7.329182607	7.405350866	7.534937407	7.335383866	7.452974344	7.13807445	7.513439382	7.221394043	7.487174858	6.613906517	7.581532251	8.263957381	7.283910718	7.606996235	7.378150964	7.389999595	7.517312136	7.432402592	7.42288372	7.459008289	7.431612509	7.254318481	6.962223573	7.676448924	7.247924554	8.031186568	7.304044292	7.584708388	7.002806249	7.50457414	7.564194994	7.701047407	7.134860693	7.388128009	7.176593873	7.25943985	7.27945215	7.136246811	7.235444729	7.782046839	7.265231287	7.323183486	7.271122411	7.192054653	8.324289179
"117_at"	6.160930642	6.339514049	6.728128248	8.283615349	10.46982911	7.162838415	7.134789979	8.083800327	7.679386553	8.141960939	5.502399767	5.26093491	5.179560474	7.480210333	5.307083549	5.913459924	6.496812921	5.798007533	6.616548675	5.36742775	5.887537939	6.100335258	6.114360285	5.297281875	5.464043846	5.243251153	5.346609409	5.460313486	5.720208107	5.374392576	5.246698854	5.683155507	5.945549428	5.523607829	5.225552922	5.572590819	5.571132126	5.540787226	7.582169869	5.970115665	5.18388136	5.499372315	5.500915384	5.376632798	5.107416933	5.485197442	5.314661571	5.28485466	6.138171342	5.422407223	6.36434919	5.843472353	5.474633561	5.507612311	6.170643346	5.639135543	5.545296751	5.668995502	5.665462794	7.253507878	5.408007322	5.233320662	5.285947128	5.120096139	5.491393773	5.2147853	5.887361167	5.548484961	5.505570107	5.678019567	5.683394686	5.488315425	5.248873824	6.133293438	5.378955817	4.960285421	4.971149733	5.371129674	5.345919661	5.334220618	5.316595793	5.170131959	5.358978849	5.382639554	6.609496856	5.516150611	5.197970652	5.92664364	5.3279597	5.813372667	5.135832587	6.993263728	5.21584994	5.421129336	5.638100606	5.636964856	5.372107463	7.360567437	5.861637275	6.28847613	5.487934671	5.343153966	5.384354186	5.481164806	6.855610614
"121_at"	10.9832855	11.51615496	10.92219952	8.194744478	10.80966747	10.70071253	8.572303184	9.374090318	7.992618625	9.997151466	11.73046636	11.83354646	11.92101519	11.40669311	11.77225515	11.27874482	11.56163147	11.86133786	11.03010424	11.81074274	11.6666107	11.28283848	11.08207187	10.38363684	11.53289237	11.76234512	12.10413677	11.94557055	11.72049857	11.33357418	11.97707864	11.83231622	11.36957804	11.90844071	12.5385	12.23894864	11.32716947	12.09138983	11.00675215	10.99183796	10.97026143	11.63609349	11.62245111	12.05566139	11.79433267	11.51522239	11.65210067	11.44234826	11.73277552	11.06739534	11.8091344	12.46633753	12.25432656	12.07559889	11.84190869	11.2982201	11.96788637	12.25896845	11.31609852	12.63266857	12.459727	12.42575323	12.40400111	12.4366485	12.52849493	12.57435841	12.62863599	12.4576286	12.44715712	12.43656372	12.15953798	10.9519848	12.47626476	11.87950779	12.42899871	12.50445355	12.16370382	12.39432922	12.4723502	12.21303387	12.37180735	12.61481453	12.46718527	10.89919542	12.08557498	11.74417946	11.99610451	12.48482653	12.42952849	12.68367356	12.56141278	11.71138199	12.35246063	12.42951806	12.10849722	12.4371322	12.36241683	12.4864503	12.78964904	11.41160831	12.35772773	12.48823818	12.64095198	12.50562559	11.1368443
"1255_g_at"	3.185070526	3.264751583	3.321300034	3.313205044	3.614350146	3.406456234	3.440944007	3.849485541	3.186084553	3.479456746	3.260113423	3.285510516	3.184266796	3.891112222	3.235825107	3.271885608	3.323632321	3.220814293	3.127788633	3.538695251	3.406577035	3.170662859	3.405043235	3.386083879	3.372060633	3.495287523	3.164623054	3.207298301	3.287438352	3.403883484	3.235507597	3.217524795	3.288647783	3.019033707	3.235658759	3.347033077	3.42860566	3.29438806	3.174959597	3.333077519	3.270933146	3.202492229	3.313083746	3.681445108	3.1246535	3.347300361	3.164434801	3.185289552	3.228233386	3.355905786	3.533759277	3.134225174	3.192121784	3.483792281	3.129965097	3.469515042	3.318150361	3.116686494	3.46830681	3.322003076	3.448639375	3.200990775	3.435940331	3.079758876	3.143658258	3.23656254	3.261672935	3.249667606	3.473900546	3.430221122	3.191143976	4.075869441	3.365800141	3.324154509	3.407006871	3.237558401	3.517473563	3.267788782	3.387502077	3.293680994	3.206559898	3.462425317	3.226650468	3.421590347	3.251191844	3.649091315	3.428976435	3.410124383	3.104953698	3.50687542	3.239284734	3.176374858	3.328980077	3.307141212	3.360071819	3.268131858	3.32202785	3.274837239	3.29783335	3.515991104	3.372157885	3.51055917	3.213307613	3.231170101	3.47685646
"1294_at"	7.958615062	8.283180145	8.325681687	7.588205726	7.190228434	7.686840588	8.046185563	7.751513498	8.084760154	7.814867017	8.030853198	8.389375019	7.999680506	7.234946083	7.616547314	8.586310354	8.037154216	8.795256319	8.780954575	8.23732397	7.837823655	8.566672328	8.733381306	7.834676204	8.45765269	8.369801378	8.181042007	8.373602058	8.17234055	7.73116656	7.674656474	7.523410079	8.354339621	8.32898296	7.863154702	8.758521181	8.962435334	8.006891626	8.567609901	9.035258849	7.855509678	8.324417572	7.878282766	8.185207051	8.227544611	7.807054294	7.603831038	8.220927311	8.825527717	7.484230879	9.145419121	8.359990462	8.383264486	8.362668697	8.718108895	8.499289898	8.459992887	7.857875736	7.866366723	8.058348355	8.012249925	7.370635076	7.414301487	7.369609199	7.901463152	7.635291845	8.068209951	7.953530685	7.722438784	7.694700565	8.105613246	8.182915091	7.905922666	8.556676245	7.724627228	7.706821395	7.741824219	7.62883031	7.578574677	7.572983422	7.582691868	8.256802828	7.807078219	7.944532011	8.915696087	8.573191788	7.529564856	8.269082408	7.677951259	8.07793588	7.570454488	7.796779372	7.848231334	7.776489242	7.442327547	7.940897586	8.026252945	7.647944401	7.904672754	8.262738719	7.646574824	8.056377075	7.461027523	7.813617703	8.233495366
"1316_at"	5.303398015	5.096286229	5.672269735	5.368858477	5.379113372	5.46970452	5.279619442	6.402750182	5.446706346	5.210141892	5.250620257	5.162252298	5.267665046	5.173688236	5.155038955	5.31367097	5.240642878	5.487332649	5.390585398	5.37928242	5.337561021	4.892352462	5.384056137	5.240809865	5.405181937	5.15448416	5.355205895	5.26924135	5.316209942	5.266721135	5.260048683	5.1370468	5.294825625	5.39279282	5.17576978	5.177766572	5.2784345	5.394631288	5.173045855	5.295510856	4.972444845	5.500442693	5.474876504	5.737572312	5.291201957	5.302234166	5.215636702	5.118175008	5.457424585	5.244470213	5.271506089	5.352664137	5.504805638	5.461822382	5.360433483	5.478227857	5.283514372	5.314437729	5.18882426	5.263720392	5.221237223	5.063854179	4.976236484	5.085439011	5.101923559	5.123954961	5.089906052	5.172773238	5.243519275	5.572394777	5.010525565	5.150135054	5.36584233	5.244447131	5.164741863	5.0800391	5.196208837	5.166779134	5.216502234	5.022683474	5.09345072	5.210499169	5.136296966	5.058242278	5.292041507	5.215648396	5.31385005	5.36632798	5.325152979	5.373755834	5.042724545	5.066077076	5.186233012	5.061264056	5.106224475	5.220214267	5.074430757	5.426958468	5.324340722	5.538026913	5.479340591	5.061067133	5.251458576	5.253267971	5.426195618
"1320_at"	5.326895126	5.864213883	5.524461934	6.168965757	6.043392077	6.362656596	5.513108724	5.396399114	5.747354015	5.923018213	6.169321788	6.132607079	6.617973241	6.19546415	5.841486057	5.974646672	6.267608306	5.24746427	5.291696682	6.09744131	5.518186717	5.987113	5.725766226	5.6446908	5.823877213	5.742832009	6.116436499	6.287376711	6.275954251	6.057129065	7.124187444	5.990413454	5.880065406	5.780661798	7.093899864	6.083176957	5.992789797	5.597427121	5.302273837	6.169651075	6.03656289	5.831109187	5.704500794	5.775613124	5.659515246	5.677513259	6.420663523	6.215752787	5.441965681	5.746375968	5.797766544	6.109731177	5.564520965	5.436630843	6.203116125	5.688739089	6.286183061	6.111745975	5.669681576	6.202286042	7.346596675	6.592811883	6.331681928	6.186973955	6.560721085	6.603764748	6.444635286	6.27503817	6.040378968	5.855996607	6.248803171	5.632995137	6.417812211	5.833140497	6.758316974	6.799325834	6.789167392	6.739920646	6.685538637	6.676268384	6.649699534	7.015247736	6.437029583	5.971550978	5.879945684	6.123190929	6.026068934	7.308446361	5.828498898	6.722792135	7.001781061	6.041045973	6.611585606	6.390166189	6.538471986	6.883649312	6.684298592	7.068264974	7.005729766	6.173741968	6.386548796	7.1256286	6.48754202	6.440338066	5.691794716
"1405_i_at"	7.192257111	8.506513739	8.836819317	6.24996477	7.835610377	9.930754482	10.96422586	8.90440224	6.961307166	9.887319038	7.248129146	8.472233793	6.189015524	6.810226654	6.575190908	9.695465419	7.731230695	9.561690046	9.43580997	8.490416914	6.373889311	9.07068012	9.894005106	8.855745037	9.588236243	6.803643276	5.45450098	6.016565065	7.29055857	6.632832784	5.673887807	6.099089172	9.174735812	7.271890242	5.964673405	10.14859234	9.324188405	5.960759683	9.736543767	11.86150962	7.225174064	6.266983512	7.579706686	7.27513055	5.784638257	8.272399783	8.042418769	9.218693085	7.920586175	6.064134705	11.12066764	7.535548547	8.051833017	6.334411597	10.33384391	9.106034341	6.398825094	9.040754365	8.203559508	6.420086751	8.051158942	5.525098642	6.276400458	6.011220932	8.012496357	5.717102769	8.70925738	7.314597534	6.299650139	6.045869839	10.25907684	9.902023741	5.852495495	10.57555325	5.363878047	5.323110018	5.52001152	5.681199859	6.537220579	6.092475664	5.164356502	6.351244343	5.903263303	6.702370325	11.21436019	9.679742567	5.225308958	8.237996439	5.884258779	6.075229623	6.122349295	9.919313323	7.201350851	6.480608221	4.68066231	6.811118606	9.144065895	6.53637912	7.61391807	10.53366862	7.925471899	5.499743839	7.083217637	5.942533768	6.784337125
"1431_at"	4.05814279	3.969449378	4.469980605	3.861122054	3.989421455	4.169541561	4.190022863	4.195209942	3.925333619	4.377613579	4.18131958	4.109566514	4.33267389	3.945975274	4.249010609	4.2563077	4.218578765	4.260577771	4.231755739	4.290349105	3.977138067	4.108523984	4.079046877	4.204919102	4.102175126	4.316331531	4.232270923	3.893296467	3.965805336	4.363992988	4.165967159	4.114002113	4.135670164	4.147437228	4.037009121	4.02224668	4.197331906	4.302940229	4.134033545	4.267336012	3.985662207	4.434500186	3.99348989	4.178615449	4.248929644	4.070438232	4.193250859	3.936963133	4.494189373	4.292378473	4.173992797	3.933798883	4.721978	4.513345914	4.325511777	4.214353841	4.128787068	4.191701982	4.027425525	4.010272216	3.918867895	4.245046161	3.898888112	3.642708458	3.929715632	4.009986944	4.207467018	3.89835714	4.049480254	4.020334196	4.290412816	4.483772841	4.09763496	4.3487797	3.982805759	4.10611999	4.012824193	4.134693996	3.970293963	3.896298255	4.151555714	4.04100396	4.067168683	4.06063863	4.107716869	4.104460016	4.184514755	4.0219147	4.102597764	3.905978788	4.219985752	4.182990057	4.064480549	4.125982256	4.20063949	4.186734084	4.161131066	4.207072149	4.371853529	4.244105645	4.169204029	4.140995334	4.058016356	3.76578255	4.247633852
"1438_at"	7.551920799	5.241037547	6.699510863	6.66697582	5.404316462	5.530475945	5.992532732	5.68733717	6.36849276	5.630563344	6.238123765	6.616815298	6.023276517	6.370261494	6.073922786	6.021704571	6.34080505	6.020080558	6.238053193	6.589488311	5.966211285	5.857858412	6.34848254	6.278331737	5.846737574	6.405736566	6.200058863	6.202370341	7.077006483	6.194883903	6.051921012	6.246052257	7.027069101	6.339792866	5.279123579	5.575789138	7.475721466	6.913227947	6.045584925	6.986990525	6.476553715	6.610600348	6.723086752	6.203201609	6.417535521	5.993980625	5.664843015	6.436016768	6.237736298	6.524047374	6.550981666	5.811972353	6.162195412	6.652851167	5.935476954	6.646928098	6.827449954	5.569912046	7.312544708	5.414240106	5.029341151	5.479592115	5.415900685	5.29115335	5.434385867	5.47024645	5.588284723	5.539164333	5.767676193	5.541621026	5.498827077	5.467042534	5.72513675	5.638423772	5.314293909	5.181283045	5.762342833	5.561014647	5.43908602	5.600757806	5.588010875	5.343478365	5.41423746	6.013486682	5.671442556	5.567792759	5.620509155	5.907954081	5.141576475	6.261028722	5.522557146	5.318602227	5.652950942	5.534164398	5.588048687	5.400149692	5.789904736	5.623117168	5.971166618	5.383598223	5.497617327	5.751674151	5.690297509	5.505839462	5.650797578
"1487_at"	8.255501629	7.73341591	7.352972641	8.027126692	7.798199785	8.736612294	7.513772687	7.438601104	8.302435022	8.297006116	7.654280769	7.594219677	7.288408005	7.90916628	7.778576988	7.389420558	7.362845073	7.628932613	7.633106187	7.907622549	7.675221449	7.531329163	7.561728349	7.702604069	7.644612135	7.790349464	7.505357415	7.77397468	7.843789439	7.4124165	7.932582041	7.35339184	7.814119603	7.923363013	7.899701267	7.694242041	7.639416127	7.669471503	7.407968972	8.09779438	7.488824644	7.898163834	7.803942246	7.779210748	7.534541955	8.231122281	7.592827664	7.544591166	7.696157128	7.657829463	7.765371874	7.757547072	7.923888846	7.696217488	7.522065299	7.380065172	7.372862598	7.729609131	7.857017676	8.051033267	7.619626083	7.505754621	7.463404914	7.586245047	8.022374587	7.648715461	7.719164189	7.681141875	8.310142637	7.952025906	7.873619027	7.615662487	8.00544806	7.743699707	7.994534823	7.745869001	8.065143921	8.110626037	7.53743728	7.989323669	7.672575593	8.020056389	7.904999893	7.308997568	7.912896572	7.651948451	7.741867344	7.794262064	7.711414362	8.243898236	7.649381301	7.630574779	7.830625242	7.686217567	7.954473159	7.688443644	7.567115717	7.766075948	7.833591692	7.819881405	7.601929857	7.894014526	7.98487137	7.873045679	7.558282468
"1494_f_at"	5.97136402	5.842334858	6.199715167	6.134501292	6.1169547	6.212721937	6.024252677	6.89327193	5.999604795	6.288775494	5.76453054	5.82057849	5.833175554	5.774471619	5.712768061	5.722952062	5.914846829	5.862264662	5.763642625	6.02899558	5.858453428	5.610114743	6.079669711	5.862354968	6.106688725	6.053749526	5.650391399	5.981841167	5.756712093	6.00838019	5.563710456	5.694791183	5.836523481	5.706963993	5.715618155	5.861799908	5.888766717	5.973179922	5.328890291	6.000997121	5.473822294	6.132309449	6.070980421	6.715243619	5.680481123	6.28044512	6.126287201	5.707606605	5.936659538	6.153986792	6.21512433	5.884818956	5.972421337	6.208655941	5.870894981	6.175810078	6.04855907	5.908920236	6.138344169	6.045490107	5.743046675	5.901657582	5.687632517	5.381524545	5.519117072	5.846237998	5.843428855	5.77982819	5.997929774	5.919062191	5.577752392	5.981301717	5.88402326	5.823751636	5.867112403	5.764349422	5.868010494	5.807045457	5.902008417	5.544986097	5.56386589	5.913278999	5.882787614	5.830641256	5.877298598	5.676414954	5.998233592	5.991138839	5.628287603	6.151375672	5.856037308	5.634385224	6.055706978	5.779296454	6.160649063	5.617518616	5.813014879	6.024567576	6.16496904	6.107721747	6.150029215	5.82835648	5.853353504	5.730043525	5.894571731
"1552256_a_at"	7.654506684	7.624208992	7.442044052	7.747178108	6.647140101	6.486406924	8.34010316	8.004952785	7.416576984	7.118208444	7.599536058	7.171062096	7.433133413	7.421441975	8.230945107	7.31502937	7.140629124	7.789318775	7.281852833	7.591895286	7.628043345	7.838714487	7.436468739	6.73243237	7.916177533	8.002245202	7.889276312	7.833039789	7.020513001	6.855242825	8.398904391	7.799469613	7.764101934	7.870255098	7.51775083	8.494881568	7.165458305	7.761113924	6.974055684	7.807521584	7.532538811	6.702273428	7.087695603	6.96038495	8.078532302	7.27910546	8.038053674	7.165601623	7.68222881	6.833242214	8.229383811	8.950306743	8.820885751	8.10081242	8.383044115	7.049377006	7.751889555	7.56844419	7.211398253	7.816223269	7.726568531	7.771437449	7.147101811	7.598193329	7.853249255	7.368727879	7.815303809	7.623669999	7.669765379	7.616366597	7.76481081	8.238494049	7.549821354	7.945078169	7.718583262	7.525169751	7.791769873	7.748897382	7.271444798	7.200542738	7.201820405	7.802815236	7.855281493	7.070731903	8.409768769	8.504695956	7.462829788	7.82402573	7.46995744	7.918096202	7.284138161	7.131053622	7.499542039	8.051145607	7.053834545	7.784663383	7.782566185	7.92025366	7.451222315	8.101265952	7.320673885	7.652293859	7.541600895	7.56460407	7.00447266
"1552257_a_at"	7.962357019	7.619495647	7.344698317	8.782288612	8.083855161	8.15184162	8.016241312	7.319830343	8.583318516	8.522131601	7.420061017	7.655064041	7.419966992	7.86403998	7.253148692	7.439377059	7.387686701	7.311093294	7.742349814	7.921348669	7.470145384	7.843307054	7.474809014	7.434015734	7.611680525	7.747439613	7.737669956	7.868635872	8.065642239	7.663327177	7.453069688	6.878831142	7.831698327	7.632860742	7.681654293	7.636091522	7.864718946	7.592619651	7.087933295	8.16140495	7.221657009	7.356635154	7.143116371	7.731774419	7.171722723	7.465005446	7.342365118	7.299786324	7.819201349	7.10945806	8.297101681	7.604759608	7.865663055	7.314059567	7.861924188	7.853559176	7.7625174	7.951091562	7.400697638	8.063047226	8.08698593	7.606627735	7.718728566	7.950462023	7.64852625	8.161094091	7.841206	7.594270093	7.772304682	7.332426173	7.887725645	7.685806143	8.145492976	7.808816306	8.220365178	7.682383843	7.717702785	7.892540413	7.874171023	7.701949279	7.49807906	8.434990513	7.786464812	7.086869035	7.996330684	7.817810208	7.378343554	8.175728028	7.43557891	7.748051973	8.004195399	7.151969213	7.680282906	7.585445933	7.517276834	7.943622718	7.953800759	7.842113367	8.412296201	8.105921001	7.742630299	7.974845307	7.927568435	7.530206848	7.93250372
"1552258_at"	5.389116038	5.25062131	5.449339972	5.617090247	5.622683593	5.406577366	5.4745157	5.895523866	5.693600504	5.722098639	4.953088071	4.791951137	4.977877047	5.204227785	4.791152661	5.130099437	4.795191317	5.39929271	5.303979855	5.025140143	5.273393608	5.11011956	5.297672233	4.758470105	5.046412261	4.982784768	4.797833397	5.018372898	5.055894042	4.994572127	4.821864466	4.92857867	4.908812655	4.913282646	4.762552154	4.844906996	5.001625774	4.986973305	5.6446154	5.360163367	4.643138914	5.54378315	4.907519209	5.223364108	5.137850591	4.797264564	5.038702748	4.704540973	5.160540363	5.329372613	5.396442703	5.847126009	4.962090782	5.097549772	4.964169154	5.287126947	5.005771174	4.840030888	4.978958759	4.867862744	5.119226787	4.849609263	4.957891517	4.65614982	4.884005321	4.60861973	4.930874882	5.004541202	4.928396085	5.464442661	4.729441369	5.11520386	4.907738022	5.005712879	4.823606863	4.78096032	4.987291492	5.129834283	4.847072371	4.556517419	4.896728841	4.844676835	4.979321556	5.067788535	5.061195841	4.96467178	5.089515053	4.875217801	6.470079405	5.383951958	4.768544501	4.876185808	5.202350294	4.813559823	5.083568634	4.773084749	4.917330224	5.19861223	4.912124082	5.126558346	5.073199516	4.76587859	5.005712879	4.826525626	5.347879257
"1552261_at"	5.880767795	5.042649466	4.731596052	4.624530112	4.506820522	4.412801017	4.58738472	5.050589942	4.587123557	4.497445169	4.485014866	4.354907763	4.796504705	4.932404596	4.283960947	4.732276357	4.539592126	4.833487614	4.957428221	4.585258794	4.790691613	4.522616505	4.802903422	4.252611924	4.325337772	4.568419537	4.272091201	4.191368054	4.249672755	4.522681823	4.296550975	4.881969541	4.819247509	4.437938769	4.740201454	4.835633303	4.46487375	4.715026871	5.430614782	4.703618408	4.295648062	4.705029816	4.787575432	4.855147467	4.611076346	4.888290864	4.597391737	4.271815262	4.30260244	4.554472604	4.864643982	4.942521515	4.673455234	4.881709853	4.542495987	4.800248471	4.544002435	4.670018872	4.85256493	4.640321592	4.448598104	4.581625415	4.581173801	4.352610102	4.457220406	4.395820538	4.622888539	4.539842675	4.505226218	4.827348978	4.493736921	4.554596839	4.425413248	4.437779405	4.570235545	4.625926476	4.657836539	4.331905396	4.58243715	4.378667038	4.33802214	4.421548587	4.55750749	4.360318078	4.493524195	4.573879409	4.482200665	4.662356597	4.762420904	4.740201454	4.367818311	4.498253482	4.844161131	4.520013878	4.626894493	4.885823998	4.299154998	4.760121931	4.467890276	4.564888121	4.780196361	4.429898516	4.704267462	4.746359522	4.574354636
"1552263_at"	6.306268356	7.267339953	7.111702157	6.906677904	7.625879893	7.345707028	7.120446543	6.402045417	7.416179124	7.581821268	7.161414024	7.004658566	6.539184182	7.128839173	5.808736745	6.832606622	7.424528978	6.773392167	7.681452361	6.487779357	5.947835425	7.333554683	6.750733916	6.561353381	6.640850824	6.506140258	6.245063829	6.329946067	7.228455083	6.465966167	6.279872406	6.744187681	7.928107157	6.657180726	5.518419442	6.688986602	7.006658576	6.917430224	7.283809513	7.991922436	6.929338281	6.690364827	7.025650469	6.054625856	6.613403649	6.835980046	6.650038757	6.80738752	6.790286577	6.857440773	7.493782906	6.702087915	6.267532337	5.377640652	7.098631844	5.892696764	6.479203518	6.074845314	6.918939404	5.719993419	6.377957867	5.970863528	5.612870322	5.984603631	6.079658773	6.110696364	5.963942653	5.86680356	5.500683218	5.511057236	6.613006904	7.67662993	5.387179335	7.343132063	5.585921274	5.756050744	5.482390062	5.79513708	5.460076755	5.859245689	5.828527721	5.491667719	5.510140869	7.09194826	6.973428253	7.120418601	5.515423663	6.304468721	5.783862695	5.370930346	5.543213397	6.757955349	5.7667544	5.732151445	5.334750034	5.693782956	6.139608057	5.708235096	6.085967472	7.520677504	5.620336032	5.903512522	5.545425922	5.789707871	6.948312581
"1552264_a_at"	7.802152644	7.820770244	7.813598945	8.318416061	8.21250311	8.731399956	8.050081509	7.635926514	8.485904012	8.470960913	8.79796945	8.907316623	8.796809294	7.933751748	7.352133745	7.678254455	8.004333684	7.292441545	8.225454447	7.940245842	7.287906917	8.488266208	8.169976982	8.168632506	7.375841453	7.742833972	7.654690182	7.788921647	8.73130463	7.86718577	7.581092852	9.049430628	8.097957363	7.575093255	7.598016654	7.939220397	8.449916221	8.240099322	7.527922533	8.748168684	8.877874809	7.02071332	7.900780224	6.789863635	7.901300032	8.545730455	8.377007002	8.024213619	6.983246256	8.022896966	8.526592508	6.918061987	7.189333817	6.677839155	8.055882449	7.578319307	8.258821893	7.109861777	8.108965612	7.226738578	8.022778157	7.63030573	7.407360408	7.235145984	7.501331686	7.351164308	7.690465482	7.220305201	7.056467608	6.936579318	7.594436685	8.218790254	7.013904822	7.879704144	7.118030484	8.004036357	7.643429841	7.844473989	7.726949978	7.464675595	8.083554867	7.781693239	7.626468929	7.920298044	8.135166876	8.209928031	7.518343529	8.536650499	7.071847307	7.588264831	8.011651024	7.574007072	7.682455441	7.432689226	8.08499668	7.992699348	7.850827637	7.783639517	8.338432717	8.203525514	7.51178379	8.167807341	7.159477972	7.694695564	8.87621235
"1552266_at"	3.666540665	3.804580181	3.770608668	3.814878352	3.918137599	3.769882604	4.114875778	3.984817647	3.87248392	3.903411086	3.572909798	3.432607858	3.756598781	4.076689449	3.854779676	3.954119421	3.778306011	3.779099309	3.722815696	4.133746915	3.734118294	3.637648197	3.790440119	3.927106719	3.61951845	3.738475219	3.580534063	3.644471107	3.716724112	3.812527252	3.809085221	3.582093055	3.610992399	3.546581857	3.546818281	3.644778464	3.725319954	3.68700995	3.67128725	3.587376126	3.692072241	3.837553375	3.977231279	4.268221268	3.681745597	3.959453382	3.799546921	3.600366229	3.800575829	3.990530878	3.762602649	3.834452352	3.759794774	4.040307506	3.784729903	3.868347507	3.669446469	3.973861294	3.655055712	3.485032377	3.814498995	3.776734865	3.86466223	3.897697892	3.668074486	3.711669227	3.80606263	3.804257289	3.697865099	4.05295833	3.765047632	3.789209986	3.80693304	3.895422232	3.79353137	3.578521906	3.751337873	3.521834495	3.749042996	3.814580367	3.557838054	3.681256595	3.729505257	3.919413433	3.645367351	3.469286239	3.73995498	4.017575867	3.615071476	3.834054252	3.547197819	3.855535371	3.920458692	3.725005478	3.999021633	3.691356408	3.754217375	3.787675859	3.879933825	3.711196969	3.839864443	3.556214697	3.761407513	3.681745597	4.034869463
"1552269_at"	4.001579533	3.816244338	3.997555571	4.563578277	3.977270566	3.776511494	4.214109635	4.370669719	3.908042048	4.037655696	4.124041145	4.150267527	4.324447787	3.776938736	4.31170643	3.921684386	4.419598927	3.863974872	4.075962474	4.014366764	4.023718414	3.955139909	3.911020727	4.94923856	4.302848907	4.698832928	4.531341949	4.344799118	4.124967542	4.822441726	4.668837008	4.55968077	4.094301522	4.101183063	5.781787894	4.613765802	3.97334351	4.063503341	3.656471872	4.247144545	4.321181209	4.103107261	4.638080909	4.331750512	4.085947254	3.956443272	4.522292217	4.121277779	4.079536084	4.963879732	4.427932619	4.541245228	5.092363372	4.060303681	4.355819163	4.172812645	4.229712373	4.900870763	4.242575781	4.524776544	5.212823759	5.084355679	6.111290476	5.052157852	4.91266962	5.39497773	5.236172048	5.337151648	5.525050247	4.471478824	4.995965374	4.307232673	4.902047052	4.233046033	5.851416258	5.268474441	5.656902994	5.779389504	5.426115117	5.463560429	5.426295337	4.947331545	5.52328759	5.746575022	4.587508572	4.511979692	5.484702696	5.439537865	4.784794491	5.087097163	5.352023383	4.787346894	5.578145226	5.588168544	5.139606663	5.302143409	4.971412791	4.930803669	4.51709015	4.334763233	5.316088171	5.117677537	5.349453245	5.359598364	4.323680311
"1552271_at"	5.387481171	5.025140576	5.556261478	5.759124589	5.61628038	5.747399275	5.694695908	5.97109674	5.521964646	5.512262363	5.572189846	5.910456878	5.418705546	5.282467335	5.501946944	5.435615415	5.761936781	5.436110874	5.679926966	5.535222659	5.707116552	5.380350006	5.770597187	5.48987325	5.328385321	5.65320402	5.56633523	5.522579257	5.579865046	5.431106826	5.529026067	5.482872372	5.454339862	5.836094543	5.514523158	5.55514488	5.616571201	5.484648252	5.258650313	5.647211725	5.466348629	5.613363787	5.740132424	5.867553733	5.52010687	5.727821147	5.665178309	5.456242581	5.688742404	5.493826657	5.631698254	5.467368009	6.017032194	6.003156882	5.528068415	5.549913725	5.430968016	5.518173525	5.858530424	5.611045869	5.253779261	5.465900827	5.455186593	5.320591648	5.561949765	5.710796121	5.660226231	5.624026138	5.626158592	5.863522057	5.572622862	5.438892779	5.696176861	5.497735766	5.46987437	5.410352948	5.61481079	5.485540724	5.334370484	5.415680038	5.476772134	5.696556339	5.808244022	5.707486776	5.224155885	5.248530822	5.533433946	5.412153201	5.29647433	5.944952718	5.449372953	5.311736002	5.510130362	5.259237554	5.417275553	5.532004155	5.55046471	5.703735743	5.51422672	5.597811366	5.532236003	5.467645597	5.552689138	5.722280799	5.439118838
"1552272_a_at"	4.916500757	4.822519261	5.044229724	5.768189809	4.998224584	5.293455998	5.112929773	4.77118583	4.768766984	4.951932019	5.231190814	5.204028873	4.998467836	5.160604864	5.314635891	5.180874209	5.180908441	5.025706036	5.227594561	5.334445462	5.03560672	4.956192869	5.175928097	5.2934528	5.280151273	5.24605227	5.348895404	5.259647448	5.722425097	4.990775625	5.037976707	5.091329203	5.155065279	5.236825625	5.17288464	5.096335774	5.173877693	5.032388041	4.745701314	5.312763814	5.124732515	5.288412948	5.304997205	5.836675201	5.122311527	5.204348385	5.33316772	4.894713217	5.537960607	4.866273284	5.486059693	5.066654043	5.095929139	5.50685517	5.141700367	5.309606038	5.079267781	4.941948331	5.208864662	5.265634023	5.386413183	5.113841547	5.151612225	5.205864904	5.156762416	5.236045678	5.372284205	5.308854767	5.320275419	5.338996931	4.962795816	5.108951991	5.07032679	4.991605552	5.092896012	5.293090544	5.481566228	5.269043341	5.115448427	4.985662588	5.507008975	5.141004054	5.478898748	5.094897741	5.410498877	5.159250453	5.1670851	5.586542546	5.118648445	5.725245377	5.232551735	5.097604902	5.226579837	5.173323964	5.350540583	5.236193069	5.15107335	5.065777756	5.259150663	4.986416442	5.075081054	5.21081514	5.016980033	5.085883775	4.788032632
"1552274_at"	7.528754197	8.322220968	7.890571758	6.737626002	6.253013913	7.806609461	6.416941034	5.3450212	7.456655949	8.21144708	7.913163605	7.984822373	8.505828716	8.478205767	8.153216003	8.155081715	8.212073138	8.279034656	8.179007757	8.540510098	8.456593573	8.230252182	7.801864707	7.04136715	7.325073679	7.794461737	8.32751904	8.292040902	8.050919701	7.714348092	8.905043317	8.184965672	7.733557843	8.147144824	9.148455618	8.30767409	7.742668948	8.584727551	8.221980417	8.473894466	7.592010207	8.907714295	7.900131843	9.066303402	8.481012803	8.463554095	8.34107825	7.969046959	8.292955399	7.38513118	8.220294374	7.848605095	7.230149988	8.791643358	8.60368564	8.814752856	8.228964632	9.17286275	8.249013985	8.741180591	8.888814958	8.867579325	9.235357442	9.565595651	9.258814854	9.360469788	9.47307193	8.993985329	8.843062089	9.332733047	8.839791586	8.918217449	9.335050988	8.908592504	8.325027343	8.991435094	8.479485944	8.607741101	9.162222917	9.564300881	9.111790775	8.660502967	8.260884544	7.610175791	8.634236976	8.55894053	9.021696217	9.073388585	9.212452293	9.657918921	9.476640432	8.623716867	9.337079832	9.298214303	8.948468802	8.736067683	8.692481038	8.903138506	9.383435384	8.835085383	9.320469906	8.910968693	9.377366146	9.089308612	7.060205625
"1552275_s_at"	7.774448326	8.218904608	7.29530615	7.52808239	6.232577317	7.878229881	6.499476328	5.442301077	7.58109661	8.276889656	8.109551454	8.284289913	8.590285307	7.742691593	7.576942833	7.666653251	8.09924593	7.400317811	7.322021129	8.125579547	7.473824238	8.2868134	7.644797267	6.975154236	6.633139371	7.467378862	7.94497214	8.377806041	8.239083823	7.904776275	8.433853633	8.051232997	7.513955079	7.240028163	9.27855801	8.320991897	7.987479999	8.316740539	7.534833321	8.147667109	7.73239898	7.209012283	7.768836906	7.337037348	8.03184786	8.438655627	8.412404508	7.837040631	6.304001996	7.579290448	8.367754075	6.856184657	6.593785967	7.751903673	8.082987179	7.815515077	8.492251522	8.405212797	8.371331151	8.591329233	9.271079578	9.356065771	9.049028491	9.257405986	9.113460643	9.186705409	9.339677343	8.76243242	8.92317816	8.490581505	8.910447315	8.805379679	8.736525977	8.562853989	8.998006958	9.357116804	9.081204653	9.22571945	9.177702254	9.054438631	9.382640561	9.020319	8.477119009	8.039431808	8.91403103	8.894354188	8.978446649	9.703573404	8.85475421	9.728977243	9.654384909	9.029097045	9.053145719	9.154519334	8.874780118	8.941038067	9.06977956	8.750255261	9.329012285	8.574615037	9.101179713	9.31557364	8.906843869	9.181953151	7.319535987
"1552276_a_at"	5.989393473	5.540539839	5.666815442	5.711614072	5.463979747	5.909604216	5.940935848	5.856045501	5.477868323	5.695690173	5.59322146	5.782767774	5.682020823	5.36295911	5.592257588	5.546070571	5.467651853	5.552589827	5.700166051	5.87490372	5.630243402	5.60532837	5.793970777	5.845199251	5.659651551	5.683374124	5.663397706	5.668872747	6.041923621	6.023122036	5.434875773	5.558490425	5.853123668	5.522107601	5.293848366	5.45188347	5.946161729	5.644023879	5.298169067	6.053810135	5.532531491	5.715854812	5.535687529	5.934153126	5.604499651	5.988439407	5.758195352	5.510378187	5.187528435	5.351655311	6.260322638	5.299699356	5.7845983	6.144879557	5.708139511	5.940565074	5.813042129	5.753042455	5.713512629	5.688033705	5.744638938	5.705903653	5.276433562	5.328633516	5.463663274	5.518162441	5.583685745	5.577785167	5.560476439	5.853505667	5.378125706	5.366970893	5.588646897	5.803069486	5.344835331	5.800206679	5.671741043	5.730501286	5.51218318	5.669965454	5.617513177	5.843539079	6.152076151	5.347165447	5.922331457	5.673577954	5.562833986	6.188528557	5.321139708	6.213958914	5.608144927	5.277882819	5.618689183	5.66092273	5.688457689	5.654077988	5.531756879	5.716039111	5.963956736	5.559167258	5.665276562	6.049286105	5.738213666	5.699386434	5.60590816
"1552277_a_at"	8.279966061	7.804454442	7.007017916	8.711543321	8.144685987	9.094432678	8.543002243	6.986771951	9.180537347	8.845230896	7.255177187	7.264755857	7.075836246	8.398975803	7.359300562	7.155633066	7.573830094	7.120250703	7.013792839	7.394530135	7.321872671	7.43865742	7.476185482	7.80315806	7.449825692	7.439423817	7.307124833	7.150025786	7.448845176	7.411809149	7.433395583	7.451914959	7.81800107	7.104203199	7.591967676	7.582051271	7.528880912	7.007550493	6.72175411	7.56935279	7.489593662	6.8076374	7.810419391	6.660439326	7.051525467	7.517215035	7.465991854	7.709232345	7.119828917	7.647467319	7.623003682	8.171821105	7.002656362	6.290627043	7.197481817	6.819189993	7.159534514	7.150025786	7.445825189	7.408229842	7.616319481	7.774737603	7.733572829	7.652890303	7.65266848	7.538128297	7.518141018	7.392503733	7.519599351	6.935590535	7.72147976	7.254225762	7.460230734	7.208245296	7.851535398	7.712586052	7.637728884	7.72730063	7.691354571	7.505626264	7.683261499	7.782046509	7.740415749	8.057095298	7.537252803	6.865926562	7.743208062	7.905862957	7.490756929	7.724153132	7.444702276	7.964547643	7.515749453	7.690415329	7.2962823	7.713197457	7.55089712	7.539381275	7.963798073	7.263928247	7.329032982	7.535133509	7.570568788	8.038623618	9.216439784
"1552278_a_at"	5.464529942	5.680364146	5.35832751	5.424332973	5.126802958	5.504160618	5.446682446	5.665889	4.922916444	5.521583785	5.354797848	5.477689379	6.031810413	5.291297303	5.142335951	5.32335291	5.412412993	5.352219754	5.120568945	5.528222793	5.419779139	5.414843319	5.860162312	5.438588136	5.714361035	5.827169934	5.913298203	5.536260756	5.233976218	5.66811293	5.306183379	5.257143561	5.86547843	5.484897461	5.39184238	5.717745948	5.961586876	5.546246919	5.284845446	6.200514304	5.165235705	5.251529452	5.416114258	5.706939584	5.521074093	5.53540369	5.211326523	5.471366194	5.527912319	5.29929087	6.347016233	5.433998986	5.370520843	5.836088966	5.969327267	5.516461873	5.698845639	5.473232073	5.137839453	5.885664317	5.610673193	5.825487172	5.509568518	5.514115101	5.346360088	5.73258156	5.730861346	5.52298451	5.478512585	5.858309466	5.530985386	5.108939145	5.742010964	5.551132509	5.941876207	5.750904029	5.681857044	5.411978343	5.432296872	5.289652431	6.152529457	5.817209404	5.894517087	5.275811977	6.071119719	5.397658761	5.655825104	5.598952834	5.156585489	5.903808046	5.743536859	5.254266727	5.478522167	5.625144711	5.693788144	5.56597731	5.948843175	5.434530112	5.522507245	5.596173531	5.966588773	5.956209352	5.53366916	5.649383462	5.406888057
"1552279_a_at"	7.197556393	6.918081774	6.985902212	7.357182256	6.597849907	6.998455172	7.040334271	7.488243816	6.597067662	6.780748321	6.884087184	6.602506041	7.039211213	6.83187362	6.674758805	6.991488282	6.882867759	7.001096146	6.824073632	7.014576032	6.896278252	6.757054899	7.037363842	6.871285426	6.524621037	6.912899702	6.884770212	7.044713867	7.047430874	6.786513676	6.777266337	6.86145326	6.946678034	6.879877971	7.097264505	6.900446722	7.055118578	6.840148904	6.627187971	7.277535212	6.394067221	6.799094565	6.930540219	7.178131148	6.724973798	6.995174209	6.853154681	6.83249899	7.034235666	6.493777733	7.528605219	6.690269906	6.964857891	7.020784286	7.005799225	7.123072178	6.878110212	6.760903065	6.763833359	7.247415012	6.923225302	7.239669691	7.221481408	7.275824955	7.216764101	7.470144847	7.396451191	7.324963333	7.105652087	7.387628151	7.312710039	6.946389026	7.276423776	6.939480338	7.560660009	7.125998287	7.122065483	7.188169084	7.36695826	7.071968549	7.521131832	7.547219131	7.307369532	6.584233613	7.248177517	6.804671215	7.141316135	7.508081368	6.950010385	7.789424578	7.382247319	6.545409953	7.198483327	7.449503147	7.211438657	6.960450578	7.180204115	7.539381275	7.344196679	6.715898312	7.472234859	7.408274826	7.367857065	7.145941942	6.868361651
"1552280_at"	3.994077645	4.011228531	4.199573314	3.696295794	3.973166399	4.034761482	8.707629574	4.809672912	3.603144429	4.730955024	4.188855032	4.296909349	4.430420007	4.478020531	3.833482824	4.214023174	4.377866607	4.944184606	6.002024856	4.05809935	4.119330488	4.120669369	4.858285648	3.853781345	4.512997693	4.10316688	3.585233618	4.326648957	4.127800719	4.198846004	4.801573103	3.925904915	5.576640689	3.727714336	3.888201118	5.311924371	4.844610264	4.164169467	4.288269258	7.03726571	3.942058001	4.097051792	4.525174077	4.233790652	4.19671563	4.014136533	7.30721836	4.961549444	3.76899417	4.695600385	5.002154688	4.082015415	4.159026037	4.3402536	4.240011165	4.145880058	3.954189453	4.339180304	4.330268932	4.00764285	3.924377211	4.223080337	4.20435855	4.337750107	4.464884006	3.884711088	4.736646773	4.651390296	3.994603883	4.048914804	5.08124814	9.192546527	4.220409743	7.729485264	3.943839836	3.595398174	3.887767116	3.912825075	4.147441367	4.462462263	4.027673603	3.92508536	4.28633252	3.957509319	5.902245694	8.307465492	3.801512708	4.697455846	3.842983014	3.969345573	3.862513407	5.53713378	4.804010836	3.840093227	4.125531528	4.473733537	4.401815251	4.086962093	4.512751339	6.186800442	4.39448537	4.177022039	4.079684955	3.879694314	3.994603883
"1552281_at"	6.069905911	5.978979081	6.840322332	6.753274707	6.533387964	6.49866618	6.600056567	7.322531393	6.384198158	6.170154009	6.201489057	5.816895513	6.158622933	6.514018783	6.485646977	6.583742055	6.615700598	6.1155901	6.406341407	6.367045555	6.391128096	6.322729556	6.434779064	6.213188546	6.512547344	6.148650405	6.160812627	6.450083951	6.273203575	6.241884259	6.252386519	6.330710422	6.427638794	6.581149489	6.303370637	6.108707194	6.495145147	6.416309827	5.726248168	6.504100944	6.422771939	6.390099921	6.765307527	6.395778297	6.173704307	6.363704651	6.257984668	6.278388426	6.295945352	7.112488758	6.755318668	6.087790587	6.711626143	6.54037971	6.195230066	6.52562641	6.312851534	6.27481624	6.524662567	6.065530063	6.073245411	6.257088168	6.18963586	6.380651048	6.186812406	6.340292461	6.42311548	6.329332678	6.558323528	6.823638297	6.128985032	6.506352788	6.299019176	6.102987395	6.15242156	6.126508431	6.632450021	6.174457623	6.285158348	6.556130629	6.143542413	6.072246817	6.807065118	6.574085951	6.240387524	6.164858644	6.387994579	6.327045124	5.891829578	6.576144303	6.090411129	6.070901538	6.293498047	5.739220034	6.401871044	6.304665473	6.308619017	6.510411405	6.415628867	6.425533691	6.587573319	5.914533983	6.347138997	6.168246205	6.242293505
"1552283_s_at"	3.991118815	5.083805042	4.1773171	4.606206277	3.798243089	4.426742813	4.851736816	3.449373847	3.815951604	4.121889651	4.155565779	4.000964654	4.305968296	3.80218909	4.589864741	4.439261374	4.054641071	4.148988979	4.0637399	4.178217906	5.150979778	3.643812682	4.313922283	3.920436602	4.013486734	4.037215627	4.100517374	4.819155172	4.015723352	4.170321365	5.218273335	3.908569727	3.803955903	3.860163184	4.577035716	4.060763979	3.860729919	4.247495536	3.90026978	3.979990523	3.940445896	4.627844786	3.647691066	4.515074212	4.093440142	3.989730975	4.318419104	3.982903329	4.033328883	3.689764275	3.974062249	4.556853067	3.90848239	3.938583241	4.101334957	4.082233757	4.59774719	4.372339116	3.670141845	5.039884084	5.220727983	4.716125629	5.257251464	5.926320409	5.087835899	6.704385825	4.219034059	4.684492601	4.456096215	5.511057236	4.638482592	4.053504391	5.025211437	4.4802786	5.751358647	4.4869319	5.230976886	4.368173464	5.367045711	5.569089388	5.177984944	5.671888022	4.838229785	3.880963064	4.316226982	4.371842517	4.369383955	5.30761922	6.759970132	4.227694653	5.550530012	4.006238074	5.357998192	5.010134535	4.373299534	4.759716097	4.655392121	4.938298808	4.331978608	4.239353065	4.375896793	5.614068575	4.860810702	5.107824518	3.975682437
"1552286_at"	5.909891158	6.252949489	5.60059708	7.129576416	5.430902253	6.184091127	6.326503163	5.809008556	6.364091927	5.666769794	6.53107818	5.949822785	6.219622296	6.256416746	5.950557462	5.867752965	6.523502163	5.943789661	6.091008848	5.916014309	5.956105944	6.022211462	6.049585921	6.394144335	5.899466623	6.532060956	6.088407719	6.024351547	5.565636622	5.995838171	6.086892657	6.008538298	6.276985953	5.84489357	7.026683886	5.929545004	6.160918793	5.583656366	5.515000075	6.316077397	6.763583317	5.608593116	6.180079874	5.870887821	5.97486976	5.81355638	6.139456785	5.890758119	5.831833769	6.447385105	6.31590502	6.145061892	6.398389751	6.407101465	6.264791755	6.121452484	6.040831832	5.936024449	5.912465297	6.208322469	5.99387749	6.358137641	6.489715524	6.548887969	6.093268931	6.656348403	6.679796041	6.479462541	6.376266319	5.725519492	6.149936366	6.311134129	6.170655561	6.302350795	6.158751446	6.383827308	6.293680676	6.218812337	6.277765643	6.140041843	6.503990063	6.027253938	6.102605963	6.586313025	6.013054218	6.299466266	5.944202109	6.343603354	6.213163202	5.988274549	6.583413977	6.414776997	6.140503578	6.052727663	6.23293489	6.187357234	6.140426633	6.279629056	6.681405351	6.156072746	6.613410685	6.004147756	6.182220847	6.226676157	6.357529123
"1552287_s_at"	7.137076964	7.578760876	7.542497472	6.531251636	7.137757275	7.589527993	7.073721078	6.471422448	7.113593626	6.816827884	6.765320577	7.129509492	7.188551604	6.712918265	6.799389467	6.765159614	6.000718113	7.233852865	6.890316707	6.176512671	7.557128629	6.88877186	6.470831101	6.1505941	5.966519761	6.321993051	7.110316165	7.185759046	6.67421814	6.256590712	6.125200056	7.022310873	6.533668654	6.754452552	6.352677384	7.191157481	6.390604518	7.109898054	8.148369759	6.768569591	6.501101374	7.500574532	5.816362419	6.199905632	7.319228495	5.617160436	6.46033518	6.467248099	7.141043231	6.15778163	6.974175518	7.518886372	6.425676629	6.393207789	6.606013006	5.974189846	6.979357513	5.763943489	6.064572881	7.202809592	7.106511886	6.815093412	6.507115679	6.607293756	6.891124589	6.718274456	6.29381699	6.88843964	6.459922743	7.01045484	6.489638324	6.224699206	6.576547106	6.694511611	6.566797324	7.107271006	7.044222242	7.133869275	6.460834982	6.557926707	6.969630518	7.372725082	7.15729079	5.94208549	6.870060116	7.120742254	6.453606211	7.553965233	7.818866105	6.551360532	6.633976705	5.82684077	7.03625912	7.200958887	6.764414512	6.81054574	6.75082333	6.070605986	6.582365504	6.155647784	6.239347268	6.949475674	6.287329801	7.051525297	6.949290275
"1552288_at"	4.97430621	5.206391574	5.894590315	5.881697341	4.682211293	4.812092948	4.963632587	4.737799642	4.846359102	4.949707722	4.661901629	5.044634274	4.766527386	4.839026476	5.14285626	4.957947687	4.844431848	4.660091108	4.990224209	5.452300639	5.08224614	4.746222982	5.272222519	4.993033483	5.216093415	5.021744148	5.279321045	5.036684284	5.0661857	5.709128953	4.938771475	4.911219599	5.085700464	4.816057532	4.801480095	4.789540005	4.907724957	4.610826624	4.819272506	4.914766348	4.8849302	5.058903659	4.942982331	5.505858109	5.089354029	4.990521786	4.920902318	4.631307105	5.253131363	5.165337673	5.381639706	4.790859107	5.225918347	5.097216972	5.213144005	5.877321621	5.562794151	5.126727418	4.867412227	4.651234791	4.867968841	5.093371699	5.062429928	4.594750709	5.048752447	5.154401177	4.813944875	4.920085986	4.941782113	4.947010084	4.971580903	4.959026721	5.26065253	4.900554344	5.429679666	4.686494899	4.872390259	4.581937891	4.951112265	5.244562542	4.814255012	4.995864872	4.806914531	4.853740977	5.216472223	4.961390451	4.719304029	5.162724551	5.030316437	4.894261327	5.010284266	4.752041573	4.868266284	5.215534727	4.868705729	4.665653162	4.81499848	4.938261255	4.927505485	5.021738193	4.807935255	4.985963102	4.738247558	4.77330584	5.038624271
"1552289_a_at"	5.093468136	5.570558284	7.073088956	6.087130104	4.573207034	5.028322216	5.61149953	5.598960454	5.046695378	5.321597546	5.55930856	5.66426119	5.832636903	5.60925399	6.51869053	5.910267798	5.639216209	5.597367042	5.249666473	6.220905833	5.470005843	5.298169067	5.823331321	4.705583216	5.860124499	5.164499891	6.415208396	6.295140111	5.475333367	6.019936058	5.764707486	5.288607475	5.444341124	5.723271525	5.226935218	6.094483804	5.406228763	5.66055319	5.15843026	5.838232949	4.893555898	5.092038315	5.612795604	5.906153049	5.828362988	4.941037278	5.694179947	5.573605647	6.130162427	5.07947251	6.006490033	5.118488625	6.050765853	5.580595403	5.942286759	6.879939543	6.164720698	5.895345175	5.23833294	5.685757216	5.407977845	6.054478447	5.331804129	5.601834039	5.860926161	5.639529046	5.826890651	5.467268896	5.56677372	5.508435307	5.741314159	5.249129578	6.114896066	5.199932959	5.610835007	5.194368278	5.178425519	5.160611977	5.36612362	5.404951221	5.591236669	5.577055335	5.990173494	4.764264724	5.572324254	5.575456444	5.055691505	5.531781771	5.164496544	6.07163446	5.329759647	5.062836917	5.556002708	5.981825032	5.449744636	5.681795107	5.481606011	5.956222409	5.704598822	5.293851659	5.668716612	6.128045734	5.393081057	5.432358333	4.951058285
"1552291_at"	8.195025466	6.310664765	6.054009925	6.215549239	6.449604373	5.499031618	6.695327181	5.103396351	7.049425101	6.578870508	6.733241871	6.481923991	5.725993089	6.279026518	7.244286936	6.533999752	6.776289354	6.238790144	6.52133511	6.550276368	6.600237449	6.586157717	6.319489666	6.096020117	6.413654461	6.31881156	7.140156361	6.935659723	6.665676147	5.911735704	7.050909565	6.68242399	6.403291483	6.718832895	7.075331729	6.480482531	6.751422429	6.45082747	6.415802958	6.55630143	6.87360769	6.424640231	6.599768276	5.032499949	6.82121285	6.777184136	6.390960351	6.867357137	6.923550702	6.596456818	6.724361405	6.903148946	6.343583289	5.969141029	6.467510868	6.065811429	6.770316182	6.642274736	6.345498904	6.61374209	6.781454004	6.702927807	7.027155283	7.239660731	7.015186552	7.169850544	6.809940365	6.602914081	6.877271656	5.677168084	6.792539221	6.050503265	6.520608061	6.130233075	6.748004207	7.036544722	7.491004646	6.895448981	6.635883962	7.471011857	6.978051869	6.907023823	6.603995489	6.930301256	6.44964732	6.206751303	7.058033659	7.005588067	7.015364437	6.590303528	7.027429182	6.453809676	6.252925354	6.91041369	6.821519904	6.619525624	7.067984569	6.626404966	5.907697852	6.451395591	6.393419987	6.630479502	6.897802915	6.54239425	6.073994266
"1552293_at"	4.882290008	4.889452842	5.01814217	4.743792783	4.713096964	5.096429171	4.986339575	5.045465132	4.761977442	4.809021939	4.681527946	4.685956668	4.957783047	4.903290677	4.848919394	4.684201644	4.767041898	4.600049325	5.065875365	5.046347039	4.770573816	4.873140286	5.031926797	4.912976798	5.01222234	4.770568286	4.744498983	4.657615254	4.837083049	4.852788947	4.633615556	4.565844158	4.852757321	4.884332051	4.995602189	4.775134534	5.169483068	4.814847295	4.654890978	4.893919588	4.856799309	4.835312534	4.808011749	5.655947949	4.466399385	4.788501763	4.868621895	4.905644212	4.96991612	4.88609274	5.25813639	4.909830123	4.974274236	4.982468521	4.769369752	4.892442546	4.758021951	4.961326491	5.367497891	4.628607886	4.809021939	4.832151927	5.363227466	4.873214392	4.819808457	4.721215908	4.973855903	4.989142866	4.857028463	4.891541154	4.733762799	5.212361584	4.877647186	4.986231256	4.87249113	4.868227393	5.311428815	4.899605965	5.08312055	4.816829004	4.897338367	5.083581836	4.770568286	4.925097732	4.81927687	5.198588943	4.733273522	5.130266401	4.851661757	5.064176233	5.000970367	4.882437196	4.802147663	4.61351932	4.834120753	4.787326834	4.73760853	4.760571455	4.997290613	4.896127171	4.98258936	4.630684423	4.899613955	4.821845605	4.871815812
"1552295_a_at"	7.768248525	7.363333306	7.558519792	8.399382759	8.234423448	8.468135551	7.575375884	7.299111376	8.876575645	8.484728941	7.704465333	7.658841444	7.490849315	7.436247671	7.281044215	7.296120209	7.573244189	7.158561309	7.330414621	7.523542454	7.4262419	7.576177105	7.659071048	7.498537045	7.334913419	7.587931467	7.249595743	7.487014649	7.544424673	7.583519327	7.66851935	7.5410988	7.908723778	7.575996475	7.457733574	7.070838646	7.854463472	7.710990214	7.492637053	7.701797074	7.641517909	7.351367471	7.579140554	6.921884821	7.395008707	7.77892269	7.664063575	7.554987144	7.727461866	7.457241946	7.747410084	7.105673092	7.842898694	7.631913174	7.41818228	7.381909045	7.734378811	7.298093458	7.715952388	7.273367576	7.524079636	7.307376913	7.322239961	7.213750466	7.223946849	7.353250501	7.418128789	7.381794878	7.202298249	7.564798978	7.368357344	7.010719365	7.301231911	7.175557309	7.083594331	7.361510938	7.363334693	7.472558521	7.117685352	7.301634853	7.511944011	7.346221553	7.295410035	7.681346678	7.449590959	7.293073964	7.572930387	7.855922845	7.083880574	8.18356643	7.320501467	7.048340945	7.453740867	7.430059631	7.457908011	7.604622001	7.428827223	7.466147831	8.010817507	7.353244994	7.23378396	7.612545656	7.455560615	7.458770013	8.156549335
"1552296_at"	3.712791567	3.992627516	3.957792127	4.101892281	3.894743728	3.692486229	3.781278439	3.97366967	3.851115233	3.751031311	4.301300484	4.266612716	4.524293287	4.039369113	4.222535047	4.102180584	4.444647246	4.394816656	3.946696967	4.346941554	4.175356524	3.856364315	4.453550567	4.341610174	4.748210043	4.498269985	4.689164108	4.457396861	4.174569112	4.487406442	4.186915393	3.978122957	3.949052871	4.440370984	4.219171148	3.712527231	4.136799052	4.486160226	3.988610128	4.008192254	4.099468731	4.003598277	4.203549697	3.938412052	3.994531454	3.610014044	4.04169171	4.392730792	4.105774356	4.135863072	4.105873787	4.423320667	4.810835285	4.601455606	4.488227768	4.188721828	4.512241265	4.163395377	3.93779345	4.301992224	4.167027995	4.287465816	4.160139539	4.260811795	3.903127614	4.408764564	4.71289894	4.520395628	4.210329206	4.023325742	3.859983168	4.146262468	4.308878527	3.939691967	4.387093532	4.563006559	4.485772943	4.475735498	4.248434509	4.000764553	3.976441839	4.602553141	3.952060725	5.248761669	4.042696186	3.451685769	3.999012112	4.179933975	4.492013516	4.074919823	4.034992039	4.121976881	4.24961891	3.99876221	3.907325698	4.203240586	3.953282425	4.086677675	4.404658008	4.022422108	4.354001658	3.893498308	4.371445225	4.067745145	3.837669668
"1552299_at"	5.937727534	5.295639367	4.854645876	4.298101827	4.260374296	4.69063673	4.459788875	5.336112721	4.667476241	4.434627055	5.780991804	5.966550797	5.919906216	5.548487066	6.124884987	5.420851673	5.999768664	4.780678322	4.812854361	5.502270904	5.289231414	5.693255494	5.014792011	6.062219572	5.447022328	5.510416151	5.822542888	6.22173428	6.003596866	6.234840719	5.864000609	6.084895865	5.526223031	5.669142719	6.192561302	5.516041655	5.617509744	5.4351284	4.987530718	5.334109189	5.884127248	5.037460383	5.733414053	5.701488324	5.558102189	6.104554025	5.803735311	5.820768005	4.81165127	6.133210203	5.166857764	5.444061732	5.290343121	5.598476032	5.91099013	5.662416697	5.700735389	5.496931014	5.689787493	5.733714113	6.241903747	5.746808801	6.184981464	6.009112784	6.094535132	5.912005587	6.12823582	5.720868816	5.571688212	5.185831722	5.978357804	5.348741207	6.110306022	5.542533682	5.896544549	6.376816287	6.200932807	6.318099322	6.08645323	6.159485171	6.598535958	6.203481934	6.023933358	6.127501071	5.379561048	5.129441742	5.874544488	6.197096203	5.751898712	6.273613131	6.40544646	6.110443739	5.965503789	5.922989783	6.40679755	5.965212878	5.486032608	6.051472082	5.843317735	5.380567779	6.004601726	5.731640763	5.934232031	5.856045501	4.740140469
"1552301_a_at"	6.189506868	8.977919805	6.507626651	5.863092252	6.007388404	5.602455997	5.584753929	5.460907445	5.643061151	6.253551509	6.789091352	6.822682402	7.467793045	7.563724657	6.909875416	6.395544827	7.746788701	8.416440823	6.768508956	8.218510856	6.658110474	7.39680365	6.634955654	6.361744644	7.640087015	7.308484792	7.132250701	6.560518319	7.588151425	6.377438065	7.517139056	8.418040471	7.066417488	7.535307082	8.039435308	7.321976175	5.813090527	7.40648691	6.927677407	6.674596818	6.406669287	6.753007053	7.021175101	8.466856674	7.574206642	7.44482364	7.834199107	5.865573493	7.026907225	7.916036856	7.958879374	8.78657585	7.491650492	6.217720794	6.637292297	6.031517262	7.06063699	6.342692712	6.797528333	7.914753489	8.15858293	7.447449627	7.432743409	7.990423913	6.282835923	7.645416869	7.133697972	7.190308133	6.870364721	7.336941962	7.506081162	6.309810325	8.630543007	6.20744364	9.176915895	6.518763516	6.463900448	7.573182418	7.464599403	7.08626343	7.240252188	7.457772056	8.238709445	8.134997848	8.238565911	6.003599823	7.465628727	8.196141921	6.628035969	8.493725818	6.587052315	7.59288907	7.805451187	6.653290611	7.108064491	7.789491968	7.170693455	7.245713103	6.981790571	5.476330817	6.109162266	6.302290153	6.208513148	7.124488439	5.970405918
"1552302_at"	4.779626065	5.512793615	6.094081908	5.14458764	5.763677923	5.449803127	5.611682475	4.623541056	5.425351606	5.550928294	5.2147327	5.219999908	4.824211492	6.179928426	5.967983945	5.819832721	4.851305813	6.482316231	6.019612587	5.710141627	5.780374258	5.519857325	5.690204421	5.323907575	6.047280272	5.493011943	5.240107745	5.011142588	4.751928171	4.626571143	6.520916657	5.336590286	5.002089257	5.54403174	5.204993422	5.386722426	4.578737994	5.453551001	6.754644211	5.451921014	5.036182014	6.198701333	5.169607109	5.113305984	6.034624669	3.966229674	4.674706307	5.427416827	5.535870004	4.85158631	5.354792969	6.538743212	5.160769677	4.990838925	5.217317177	5.141079739	5.039957163	5.691680619	4.56621145	5.302517416	4.879697701	5.18390799	5.453170599	5.415011195	5.323307649	5.600619329	4.962923449	5.350428623	5.465274436	5.453292098	5.628681958	4.72132144	5.766632715	5.52871537	5.402488226	5.099533066	5.000703416	4.999267944	5.44613542	5.416697161	5.128064465	5.411787881	5.484275738	4.43808557	5.273814973	4.945267158	4.641730996	4.858364637	6.122940209	5.461258082	5.156673755	5.005803961	4.931147859	5.350838837	4.423547506	4.980244219	4.980050561	5.117381448	5.318807238	5.478615359	5.118867391	5.05874622	5.211489309	5.181956757	5.317359114
"1552303_a_at"	5.706447777	6.406342651	6.599875512	6.15277092	6.693202456	6.600266695	6.345187196	5.801795379	6.491745742	6.642716917	6.414658833	6.49010011	6.1743542	6.671484286	6.202605176	6.293810279	6.382342324	6.645427488	6.559011165	6.20121358	6.968758432	6.544450766	6.812627912	6.199469445	6.471825849	6.654058594	6.4907126	6.349718992	6.2046462	5.981577914	6.689380816	6.162194155	6.344652241	6.509379006	6.249543271	6.635358921	6.574052158	6.257427795	7.130641541	6.785297377	6.203657653	6.568354392	6.170743008	6.134752402	6.610357991	5.795329438	5.841264568	6.167478692	7.042314003	5.789971663	7.00440184	6.242033355	5.842535444	5.956475601	6.530626664	5.940771567	6.18039556	6.025396559	6.129514353	6.304762886	6.381169855	6.374519042	6.541768829	6.652222993	6.38598658	6.379508446	6.244464948	6.636251373	6.256013457	7.431826656	6.325028738	6.181228226	6.546602511	6.521994178	6.497934925	6.442796128	6.350870197	6.279954394	6.029895025	6.265624335	6.035994782	6.379745311	6.446159611	6.111011178	6.571295317	6.57834118	6.089722026	6.889260322	6.562765826	6.832940005	6.155712631	6.199669177	6.232381013	6.814488931	6.305212305	5.974018937	6.069547582	6.342339367	6.359527285	6.585387955	6.350614376	6.472812356	6.252419762	6.728334483	6.808793071
"1552304_at"	4.309176629	3.816244338	3.999542603	4.055934469	3.992763332	4.055235554	4.51799993	4.051276573	3.918808067	4.561279649	4.399399922	4.727461455	4.604567182	3.671771051	4.50786771	4.393131156	4.27168979	3.927078345	3.811467664	4.137392067	3.947889905	4.416002898	4.01635936	4.403755278	4.282000419	3.671054526	4.356636834	4.74802068	4.464360893	5.140431291	4.812854954	4.317925739	4.310138733	3.70357972	4.991009067	4.389191676	4.380124508	3.753028156	3.567308414	4.67412442	4.002543997	3.768244656	4.179666003	3.708979022	4.169953371	4.410434787	3.951663115	3.914523075	3.749510429	4.592978613	4.279396431	3.966252989	3.871491707	3.948914889	4.335412875	3.645226224	4.172950505	4.155384049	4.572246486	4.756497428	4.921527548	5.136242979	4.225703327	4.241642276	4.885028666	4.786962841	4.102881942	4.204299052	4.933487929	3.95127243	4.995939063	4.321028582	4.369587288	4.429249621	4.551140533	4.574370693	5.125305001	4.610483073	4.872541874	5.000889018	5.026559977	4.855665762	4.65021667	5.319448133	4.378900576	4.620818364	4.769677034	4.755897648	4.504361875	4.709479193	4.536466416	4.86989362	4.142219952	4.782292583	4.758165251	4.624036645	4.755897648	4.786742378	4.327739425	4.605708227	4.735142924	5.088629576	4.622545811	4.640390127	4.592868656
"1552306_at"	5.052120402	4.659796523	4.363950289	5.292157922	4.436065397	4.825089302	5.770173002	4.441205819	4.117341996	5.147305244	4.760052926	4.857204018	4.884058222	4.745741667	5.348292809	4.626643269	4.835985487	4.177264233	4.488584874	4.500028328	3.700631707	4.695396224	4.619499375	5.492581249	4.772590279	3.886484639	4.049078778	4.963320765	4.999002395	5.611691638	5.17117755	5.115065449	4.54018048	4.260531504	5.622567745	4.777787627	4.599384294	4.295489397	3.94614934	4.639739171	5.045347462	4.046477644	4.196300199	3.830633328	4.036617378	4.980453718	4.339937725	4.638697891	4.002120354	5.580048144	5.132259106	4.454794755	3.968929437	4.709283601	4.68188402	4.423923589	4.450641874	4.910261899	5.232663938	4.738825299	5.107831545	5.533369874	5.300243286	5.579637251	5.535415728	5.181606522	4.610256804	5.109092312	5.311245039	4.195277866	5.287271497	5.454045478	4.952407418	4.583131925	4.936995042	5.496284011	5.191518568	5.154547863	5.302292631	6.05787436	5.853301076	5.169297305	5.122558307	5.346357391	4.335516341	4.655962593	4.947976615	5.542520055	4.675127419	4.665077967	5.309782027	5.503975505	4.553527951	5.14772879	4.973609218	5.169712454	4.79786787	5.096726334	4.690808823	5.189321945	4.705041942	4.88737681	5.191387952	5.183072947	5.414643783
"1552307_a_at"	5.710725268	6.204830725	6.020165907	6.382623281	6.325684404	6.441849042	7.248253589	6.102944037	6.051353324	6.573261744	4.635082471	4.840505602	4.496437124	5.812704705	4.645238852	5.152150438	5.01560431	4.984763364	5.836001138	5.274797401	4.812021854	5.538447972	5.378557907	5.584745139	4.675028771	4.218497007	4.961021661	4.429812385	4.936324545	4.957489626	4.586107807	4.336216378	6.45860796	4.848939441	4.643787296	5.577183373	5.17433946	4.385494256	5.138497591	6.705825161	5.566773256	4.608624643	4.963164277	5.53654592	4.336399815	4.759004512	5.292903375	4.821034827	4.644272065	4.720211792	5.965784216	4.406924545	5.134820962	4.607840658	5.756889241	4.944180529	5.045133849	5.195920869	4.82227842	4.78557526	4.783677459	4.257920554	4.773001431	4.783677459	4.506703304	4.578402587	5.027820803	4.766299751	4.906926122	5.025921055	5.238115825	6.456584385	4.983793937	5.647737681	4.836686786	4.432384888	4.86557077	4.856183536	4.844628407	4.670016714	4.737071331	4.291423561	5.045133849	4.960321178	5.801795379	6.757238148	4.492959177	4.896987759	4.892292763	4.890199338	4.627112658	5.615119599	5.031373269	4.755133162	4.723276673	4.574876861	5.288849635	4.685571618	4.987065811	6.034849582	4.634291746	4.874152667	4.759823347	4.544432345	6.251506482
"1552309_a_at"	6.016449311	6.698104092	6.941024457	5.441620495	6.943533042	9.094335431	9.934757821	6.145438524	7.385866285	7.984957243	6.011102437	5.164802179	5.995398949	6.84581537	6.61076604	6.384154609	4.771979636	5.562411482	5.748824609	5.471271558	6.76912819	5.747306966	4.597455134	5.063216053	7.327063105	5.325595327	6.056881069	7.070527067	5.331694451	5.403177802	6.87447013	5.902579477	5.550130071	6.464473406	7.179888498	5.151673644	5.019953003	6.20221015	6.161792505	5.748545298	5.98353552	5.306640551	4.95207922	6.512571146	6.391130795	4.967609085	5.759428291	6.149730252	6.049505248	6.485614814	5.149121923	6.909195855	6.019499497	5.304853654	5.088496389	5.556027385	6.290795236	6.785995181	5.30544273	7.512639058	7.234458699	6.612866209	7.329872156	7.050312039	7.667007348	6.691230779	6.782937566	6.615066967	5.922964935	7.437190327	7.056712308	5.166857764	6.914190264	6.264992405	7.163908723	7.165861652	7.335214175	6.730354914	6.626503965	7.082322884	7.902973863	7.483795406	7.491403802	5.208210265	5.666371011	6.106383395	7.220844263	7.011771731	7.017903044	7.045452685	6.789318777	6.110192222	6.886404936	7.635561144	7.82482839	7.027033482	7.170145813	7.037982194	6.521110661	5.445386553	6.147754572	7.432171229	7.065625913	7.269721351	8.403857227
"1552310_at"	7.565050894	7.450171988	7.121982095	6.324246029	6.877445751	7.159491414	6.342705911	4.774461339	7.00525001	7.010168197	7.393911681	7.532918214	8.052888115	7.05382891	8.043400453	7.500545621	8.100734413	7.36753052	7.323220054	7.411223323	7.189580865	7.769363391	7.665584378	9.314794267	8.531855125	8.036679949	7.51105917	7.612281059	7.331348509	8.309806457	8.045596163	6.89254184	7.495998699	6.652884906	8.559322117	7.409670792	7.107259476	7.077953292	7.613847945	7.182414483	7.742787896	7.07458136	7.877464033	6.372799058	7.192729045	7.90260946	7.827602786	7.641006753	6.802616242	8.837817101	7.29162225	7.972032964	7.708214119	7.065343239	7.72576893	7.362281495	7.064045937	8.261576463	7.79568963	7.768747878	8.108730752	8.582456397	8.585606594	8.506792213	8.428854151	8.550733598	8.191175475	8.358146103	8.163211521	6.848296919	8.324758395	8.266124744	8.068950696	7.999014373	8.056475766	8.4004679	8.408755108	8.428624876	8.51405048	8.257336643	8.464345192	8.339494152	7.573320728	8.937069157	7.515886715	7.937306104	8.510774643	8.028397592	8.153093571	7.617766105	8.486629165	9.211010803	8.046616964	7.961750565	7.835554321	8.306063417	8.041289338	7.76492832	8.091433077	7.48066911	8.023166559	7.919368093	8.254465061	7.827098047	7.673734547
"1552311_a_at"	6.860519036	6.896917703	7.148875021	7.042668638	7.030030251	6.773049288	7.069519012	8.011517999	6.8024558	6.839226818	6.375243421	6.842513966	6.392415319	6.643030359	6.300860309	6.524147276	6.390921201	7.112445987	6.458207093	6.618140778	6.666417162	6.478437171	6.753800892	6.672334499	6.817984227	6.755920232	6.518147264	6.15229639	6.432747241	6.80323937	6.43221923	6.431984196	6.263049297	6.731825633	6.376950135	6.611329547	6.568555268	6.483134735	6.716440205	6.395179781	6.437545012	7.261264401	7.001582588	7.42800063	6.64289009	7.098596046	6.644247375	6.400951818	6.594361804	6.696226925	6.65824926	6.785147543	6.717125584	7.278933565	6.345569467	6.958345786	6.32295063	6.808008251	6.672748122	6.787294125	6.156070378	6.579707441	6.330580706	6.285193781	6.210983396	6.473849052	6.319017714	6.413873029	6.768816958	6.623668685	6.391441397	6.68924027	6.588820271	6.692340009	6.580338481	6.595023313	6.530361186	6.529049118	6.522645188	6.162917726	6.067487304	6.244423421	6.519725389	6.50692267	6.474867567	6.238724034	6.716282461	6.15229639	6.79416596	6.272615047	6.288679804	6.451938271	6.480080245	6.400394193	6.557765232	6.554967812	6.417693277	6.436393777	6.467532566	6.673160665	6.715376847	6.232811996	6.598788994	6.411903837	6.557026743
"1552312_a_at"	6.047007967	6.647716519	5.620873059	7.613376629	6.655963435	6.50511269	6.548755202	5.141786321	7.497459763	6.97354888	6.906155938	6.646608786	6.790359416	6.508900666	6.162069881	5.906760849	6.510083643	5.419571713	5.504046297	5.694581899	4.890116127	6.604550814	6.136341431	7.177928555	5.972142218	5.893891031	5.793418666	6.134866647	6.043010053	6.588445427	6.078125134	6.941251499	5.386940582	6.024840632	6.843214788	6.601874783	6.56674384	5.586259986	5.491423865	6.830601908	7.124973133	4.896704291	5.243339642	4.838086987	5.503312129	5.645801757	6.298072004	6.33180915	4.716822026	6.262905062	6.470968495	5.343543991	4.976570458	5.083958001	6.147157413	5.330465036	6.406752009	5.412905145	5.612999136	6.113592638	6.641423753	6.423042412	6.223751806	5.695978383	6.394669736	5.953166782	6.332435576	6.383988426	5.750775625	5.147768352	6.270151518	6.497758465	5.737236703	5.908318795	6.475644247	6.971375872	6.284159366	7.043594187	6.854538588	6.262659979	7.319872675	7.001332148	6.299372196	6.837279629	5.946465782	6.614879898	6.228466208	7.435655154	5.671404795	6.182621011	7.206619081	6.400147575	6.284096788	6.053197561	7.024352469	6.692400859	6.405148629	6.920389563	6.352114603	6.341032391	6.373621106	6.834319248	6.113178319	6.323239509	7.213395718
"1552314_a_at"	5.043899579	5.456883671	4.423761411	5.970367223	5.321418391	5.48857494	5.44730004	4.659855569	5.097238105	5.784061321	4.769993096	4.878737573	4.810390165	4.529839583	4.699548823	4.647815736	5.005402088	4.350683387	4.852703802	4.942186109	4.557838726	4.641468812	5.061347123	4.777966201	4.226994945	4.614605263	4.565049303	4.361626479	4.52676214	4.744233748	4.821150969	4.821695548	4.767613387	4.687162463	5.237996417	4.520479822	4.803170027	5.004666871	4.335664927	4.633266341	4.830497206	4.358765981	4.75327784	4.621673579	4.602697242	4.776899195	5.090404874	4.982421855	4.735430937	4.70427337	5.014798203	4.698852756	4.916823604	5.104750102	4.912117827	4.693916179	4.363901111	4.608543652	5.202118543	4.26024166	4.95496338	4.473090388	4.908841569	4.485298481	4.74779079	4.747460404	4.456482156	4.421923598	4.651333802	4.589892571	4.676842184	5.386985921	4.505658475	4.645066438	4.353905878	4.381136909	4.502466031	4.562555338	4.613680665	4.79917001	5.060502546	4.560384312	4.666700728	5.432527011	4.731491473	4.862510433	5.076980176	4.698179881	4.478265023	4.943017073	4.840203292	4.694094322	4.80664726	4.427418085	4.826543555	4.896226495	4.44369823	5.040041191	5.056511159	5.036725533	5.021537095	4.383783953	5.313849929	4.881627031	5.364900463
"1552315_at"	5.813211571	6.62573046	6.119635786	5.948014834	5.405179997	6.389765418	7.20123082	6.055587376	5.939760683	7.046733549	6.804526942	6.638282171	6.654236814	6.477294434	6.641605893	6.503552315	5.275317164	6.912172737	6.808749767	6.575383882	6.136595988	6.444920906	6.580246648	5.979621054	6.387962927	6.37725851	6.113068949	6.847441579	6.046981323	6.432707264	6.236029851	6.959446938	6.594030258	6.927187324	6.635999936	7.358085395	6.943116348	6.361570978	6.60611352	8.421073493	6.671411294	5.330640132	6.147952887	6.723036997	6.49436486	6.244290522	6.822027774	6.861423874	6.481904098	6.142542474	7.367998937	6.691758253	6.529049118	6.496270025	7.473589657	6.062763723	6.215494268	6.96754821	6.162801229	6.235116316	6.586883444	6.400936901	6.866957905	6.682650283	6.722224351	6.700226718	6.877597921	6.418378969	6.489672484	6.974835423	7.076227809	7.130487473	6.480270202	8.274632687	6.331924094	6.71969332	6.455559591	6.564824326	6.689826738	6.279291859	6.453194669	7.060980105	5.774933217	5.811690383	7.766086824	8.263337197	6.417686449	7.434736149	5.955872091	6.367299995	7.008053571	6.58596927	6.8647325	6.500958036	6.075869269	6.528130255	6.685823402	6.176900841	6.706228788	7.514451898	6.440870668	6.40219443	6.679751344	6.665532342	6.661181216
"1552316_a_at"	6.380118424	7.59024514	7.018014421	6.052025352	6.075173241	7.152640673	8.309441538	5.60724409	6.656588871	7.879316446	7.2412989	6.851811633	6.264952824	7.012061821	7.092603467	7.827355948	5.800755745	8.010485083	7.674793176	6.926506465	6.625690691	7.407322353	7.090236985	6.120087971	7.083884612	6.467494849	6.395211963	7.521541511	6.094614431	6.592532745	6.74578357	6.918028006	7.2900069	7.337437316	6.876665588	7.990310758	7.216215759	6.446933226	7.621063903	9.048327238	7.134710958	5.593396609	5.989212727	6.720552998	6.794043318	6.100027705	6.988564038	7.164883877	6.680930369	5.967619647	7.921641247	7.570955107	6.705344405	6.731101624	8.074699366	6.584308445	6.398013901	7.461213177	6.009258002	6.343773655	6.994512458	6.820491063	7.082143249	7.087156506	7.5334152	6.927239528	7.266056997	7.040485909	6.841611535	6.701695925	7.783378002	7.856712752	6.532725005	8.951758927	6.529317939	6.747312117	6.52822502	6.957068997	7.002260283	6.935772817	6.551015692	7.123962373	6.166198314	5.988652199	8.35615753	8.567378961	6.58324539	8.140759899	6.487236396	6.567790298	7.276422398	7.274875946	6.72871416	6.31459054	5.910130716	6.52835317	7.387941934	5.955657794	6.780473549	8.566891526	6.482612041	6.573673033	6.945341491	6.582198891	7.404000015
"1552318_at"	5.34660328	6.392556545	6.280930364	5.001487918	5.291430373	6.485932148	7.227628903	5.62247737	6.018486908	6.447231604	7.243265753	6.803673034	6.110129384	6.139694631	6.485425651	6.2619844	5.284704215	7.217659005	6.494001449	6.036115829	6.371659804	6.248147145	5.811838765	5.730625664	6.285081488	6.112174608	6.128317805	7.086855075	5.860716421	6.10879382	6.244643006	6.681848118	6.219542089	7.458934505	6.590042175	7.427126618	6.211787556	6.596260639	7.003949312	7.700637954	6.514369355	4.648169184	5.179185908	6.076391263	6.651752847	4.796329992	6.571780229	6.974749841	6.627744863	5.082639519	6.975283078	6.829601871	6.567893241	6.004571715	7.077105628	5.681223861	6.125271124	6.58973704	4.985465364	6.282294981	6.818372034	6.543627021	6.622999513	6.524624085	7.083229745	6.908269726	6.819951443	6.438136496	6.323906277	6.583667613	7.108276122	6.830555149	6.048270831	8.101805217	6.306426129	6.476224196	6.171796106	6.323442007	6.455092765	6.270190074	6.097205922	6.7537884	6.297154617	5.423010251	7.376853408	7.712026656	6.634108394	6.792146428	6.273249715	6.222595651	7.027069262	5.910046845	6.653441335	6.718631805	5.866410166	6.284782525	6.979896621	5.473904585	6.274330612	7.420377434	6.078529954	6.19489631	6.473120667	6.529992299	6.517017962
"1552319_a_at"	4.841994809	3.725783633	4.121860271	4.23413128	3.951668611	4.311960587	4.044273163	4.09612631	4.066383695	4.185127248	3.937886834	4.02725102	4.042903574	3.925043953	4.019427918	4.187766439	4.052320933	3.848300716	4.143387408	4.191713864	3.933189607	4.034961182	3.885793004	4.135337184	4.354888233	4.309645955	3.853452361	3.889976061	4.16486822	4.146668842	3.852338875	4.267212289	4.083310469	4.186280263	3.848829469	3.644685836	4.042903574	4.073273458	3.774912421	4.212747622	4.069489893	4.335962402	4.261207716	4.300072586	3.890168252	4.095278467	4.282954096	3.98488237	4.129000319	4.350930077	4.384532179	3.983909676	4.277871444	4.196976997	3.884310035	4.463813675	3.744153731	4.122541783	4.611722848	3.872709154	3.553204594	3.89420432	3.754676865	3.986775092	3.96599975	3.820414075	4.237265803	4.204712246	4.085620326	4.363842475	4.019770012	4.339570084	3.854251015	4.075900388	3.941927936	3.901280593	3.908905524	3.760000908	3.712039845	3.760760903	4.043838852	3.836348117	4.124328969	4.122516649	3.880105847	3.991446183	3.946968459	4.192860232	3.85514482	4.382569197	3.980199134	4.345025444	4.179136473	4.011166596	4.276950362	4.039165105	3.945037485	4.380001698	4.20463176	4.174178289	4.046642042	4.041533984	4.064581538	3.955071439	4.041968295
"1552320_a_at"	3.116288232	2.798619375	3.010021431	2.991905857	2.998532075	2.949436123	2.917087712	3.033318712	2.987767165	3.021393851	2.961135413	2.821590585	2.958597269	2.820708267	2.88645082	3.002575011	3.019971961	2.97677739	3.06742607	3.193187243	3.070827618	2.891739181	3.04608077	2.85357294	3.212434361	2.873006306	3.025225486	3.088653362	2.867815048	3.310240115	3.100838005	3.082251828	3.078164737	3.144881392	3.430306143	3.232102034	3.010673693	3.107976201	2.761433927	2.930436388	2.826472329	3.052522984	3.142032267	2.974412946	2.96499027	2.997034595	3.141313339	2.957039764	3.082197912	3.032939414	3.073833139	3.141313339	3.144288001	3.19474853	3.085361115	3.114582222	2.92283248	3.263843915	3.22187458	2.963345096	3.088653362	3.141502755	3.354603156	2.92973372	3.234547331	3.301483315	3.211749026	3.452118716	3.279323902	3.014879978	3.14992196	3.120237994	3.36240106	3.433550442	3.24481606	3.427454403	3.208551058	3.064511749	3.224266874	3.383559808	3.502004517	3.276779819	3.339260337	3.171419481	2.943687636	3.12714532	3.103999492	3.469786818	3.129455008	3.563657181	3.138708673	3.380113874	3.336517932	3.124620424	3.384514244	3.464273961	2.864023311	3.39612151	3.194178185	3.174767781	3.437440038	3.056996999	3.328284494	3.402881411	2.953681817
"1552321_a_at"	3.68611426	3.633765548	3.719654573	3.859142268	3.613835845	3.856459578	3.753106281	4.031582303	3.566013174	3.771627872	3.765053769	3.466894441	3.751932201	3.672010284	3.933016199	3.786825485	3.813988107	3.868615848	3.758189088	3.982655636	3.6348655	3.728157807	3.810128081	3.732713214	3.793331992	3.965445799	3.649134042	3.956428983	3.555686246	4.314503267	3.833829844	3.868514308	3.673969726	3.619698549	4.275890509	4.000277661	3.633341188	3.600164051	3.442191545	3.809703079	3.441784057	3.722857079	3.75872706	3.65029494	3.750803829	3.821013948	3.755432335	3.573411408	3.500990571	3.710230491	3.946008306	4.242353147	3.717148277	4.125869243	3.801451925	4.075985864	3.661494244	3.863506313	3.790763378	3.915434909	4.115165985	4.020231224	4.309680709	3.977839063	4.157478695	4.239325661	4.279981552	4.291981988	4.283036503	4.224588747	4.134629256	4.029290039	3.974941163	4.311175274	4.530314036	4.238650066	4.306230565	4.156726577	4.480065644	4.317665667	4.545229047	4.15694612	4.075058173	4.225183188	3.913697497	3.929477541	3.904621884	4.017362175	3.826723977	4.137108192	4.186730993	4.340175393	4.486455557	4.208743378	4.479134102	4.279243286	4.037635549	4.426180129	4.034124747	3.772710825	4.243746852	4.06655334	4.087551418	3.920454284	3.686205884
"1552322_at"	3.531015153	3.136191918	3.004050049	3.008606169	2.869125046	3.384054644	3.056930853	3.050199717	3.392450922	3.066984746	3.138229105	3.196182556	3.169410422	3.017141893	3.02276742	2.973066431	3.046446073	2.816407876	3.082586043	3.069053091	3.128892727	2.904986293	3.167956668	3.18772939	3.062464277	3.012662287	3.137649527	3.051494245	3.208922816	3.235288389	2.985418062	3.061036823	2.772107115	2.995213218	2.970841428	3.052086856	3.000219391	2.925059674	3.287541888	3.093191091	3.181341307	2.924051938	2.992220915	3.170317378	3.033920541	3.140841999	3.005404825	3.092534428	3.14855118	3.250192244	3.240879822	3.01814485	3.044821717	3.237352907	3.074127968	3.096226505	2.92824099	3.073939501	3.101797857	3.287594691	3.246790728	3.192284787	3.171858991	3.02914395	3.179485824	3.056930853	3.026354268	2.733516085	3.291453286	3.186144259	2.957371832	3.18658244	3.007225262	3.092521526	3.272431605	3.37272838	3.375718792	3.232571976	3.292240562	2.916455921	3.206361913	3.1099353	3.106247619	3.339264823	3.28896361	3.102102253	3.348050893	3.725491568	3.219202745	3.626264563	3.15003438	2.984536559	3.011594098	3.174996025	3.151045805	3.284291639	3.029239498	3.175719991	3.292356456	2.99594236	3.22262532	3.25869602	2.919488322	2.988566255	3.099764495
"1552323_s_at"	6.06560552	5.593382705	5.151126775	5.039570924	4.729165624	5.762298643	5.879792305	4.747158764	6.924722569	5.375322282	5.245390237	4.78237016	5.240250544	5.228493734	5.5416724	5.277132647	5.088516311	4.915464651	5.187683658	5.259630625	4.891725024	5.273262856	5.346891039	4.994158088	5.075490927	4.799654975	5.153717583	4.881605123	5.226564759	4.714861435	5.413567608	4.760158576	4.941186133	5.166487495	5.616317285	4.873587005	5.397939748	4.992514065	5.541922332	5.801877523	5.075316764	5.453901313	5.260339254	5.151306468	4.721668648	4.726989385	4.938116575	4.980769373	5.10408653	5.41261827	5.311902726	4.848329291	4.898919043	4.996726306	5.1905245	5.03254914	4.801035088	5.434059993	5.432493194	5.47123035	5.456207309	5.475769558	5.226565075	5.355088588	5.243654207	5.376824251	5.195794263	5.155826797	5.232125476	4.933729957	5.29604039	5.380289654	4.826075893	5.390343894	5.228581385	5.358427207	5.630871431	5.008447218	5.166143289	5.625841026	5.341505088	4.651379895	5.194527004	5.493916891	4.819959264	5.129100537	5.035415888	5.836592736	5.35407433	5.203185999	5.087651854	5.276328243	5.061982964	5.117795487	4.999230146	4.940431304	5.260612912	5.478577438	5.045824839	5.310792937	5.335413212	5.399400132	5.134716729	5.232906269	4.918489563
"1552325_at"	2.959400473	2.960622132	3.034952414	2.962312693	3.027583788	2.811305922	2.905908652	3.121896183	3.103322999	2.985163529	2.774638986	3.049911607	3.035792949	2.709970385	3.027459908	2.910052485	2.784438189	3.005953628	2.933459754	2.820078966	2.88502033	3.11056334	2.972334916	3.08832785	3.001501199	2.967723664	3.001301815	3.303619047	3.103902618	3.302334199	2.945365872	2.922060403	3.155534916	2.986615115	3.401782319	3.258134886	3.161162745	2.888553674	2.780589814	3.067302487	3.122454858	2.959799322	2.950250297	2.816521743	2.971454638	3.039169551	2.994578323	3.190825761	3.05655723	3.464622204	3.150737529	3.169234127	2.896902109	3.080404855	3.105358234	2.988523162	3.031772971	3.073639201	3.139555684	3.239097226	2.975361549	3.214403694	3.182382885	3.128937996	2.914236643	2.920148505	3.243782928	3.041244093	3.135990683	2.789663072	3.158230317	2.875379443	2.956197789	3.155225297	3.163736587	3.293208033	3.034478828	3.081030015	3.264989754	2.943615382	2.99602561	3.400498138	2.89556316	3.185388333	3.170511822	2.876127607	2.968502806	3.310246413	3.020189883	3.272636348	3.04066494	3.292692063	2.734799537	3.166953353	2.912878939	2.838914962	2.937510815	3.120521833	3.004285007	3.104645018	3.10245682	3.12886443	3.269326359	2.938532795	2.834767465
"1552326_a_at"	4.482234098	5.77844368	5.271253494	5.278669951	5.391880096	4.970776924	5.484188487	5.639266348	5.153130872	5.217138583	6.283312114	5.75660183	6.172269438	5.349723373	6.292740389	5.560171054	5.943237739	5.806911682	4.988922084	5.953691875	6.001815114	5.659410217	5.600113766	5.786479788	6.291290348	6.684026326	6.75098943	6.086828433	5.722466643	6.393154371	6.291333313	5.959736603	5.162708424	5.864978339	7.197257218	6.934582846	5.325714208	5.723459024	5.307295622	4.971053173	5.950668665	5.838191383	5.452635275	5.88236832	5.70354522	5.593337921	6.045422473	5.663447759	5.852700753	6.331362301	5.630928795	6.976190479	6.048507432	6.368274348	6.442736425	5.924652231	6.369572516	6.714923069	5.637010998	6.78861779	7.018316088	6.602880808	6.940491327	6.60801637	6.770872459	6.918876344	6.769669386	6.624976783	6.909647392	6.266659594	6.368316746	5.714407345	6.464280082	6.17202007	7.054932557	7.049119869	6.656099473	6.232082921	6.995322687	6.849048693	6.541266191	6.406385211	6.430815272	6.440074431	6.686994885	5.86234282	5.985460804	6.051923303	6.793168145	6.688685052	6.501964881	6.603628441	6.281523918	6.822781437	6.59138005	6.541538228	6.515697391	6.873744429	6.345304239	5.838448064	6.506617529	6.578239147	6.895002316	6.128028577	5.548775717
"1552327_at"	4.29699909	4.791210661	4.699979387	4.060849693	5.169720844	3.771917333	3.929249506	3.836178258	4.733099973	4.239046426	4.792091331	4.709835004	4.787614803	4.77864752	4.872017836	4.92181668	5.236000899	5.059243141	4.334672208	4.522636737	5.490582734	4.725566797	4.757364889	4.842094524	5.493686354	5.349939522	4.78059501	4.95046521	4.379894752	4.605411693	4.736112427	4.751389367	3.892215795	4.586566203	4.592969158	4.759816489	4.288132025	5.470912509	5.328125643	4.303545399	4.074374134	6.138699073	4.462030653	5.471219321	4.895996377	4.312480674	4.52185715	4.100716004	5.661184612	4.757388987	4.094537936	5.072816683	4.962245414	5.198158831	4.829817487	4.771437574	4.990040389	4.358303563	4.397275222	5.220131806	5.270078708	4.319420338	4.297781673	4.802613487	4.673191868	4.703396042	4.695809525	4.565856122	4.596097257	5.776074374	4.100965782	4.132492276	5.02855053	4.148388004	4.905233195	4.571300414	5.075062577	4.995769643	4.890158461	4.874286093	4.732882125	4.672838831	4.920309116	4.563557885	4.377737852	4.535858987	5.075545169	5.709810449	5.844775353	4.887569844	4.57332709	4.380744808	4.97053644	4.998950815	4.293138579	5.40080885	4.272865728	4.267415094	4.319693003	3.708251828	4.356092666	4.711460116	4.311059252	4.609331279	3.775229991
"1552329_at"	6.638811129	7.082025789	6.711949259	6.448981359	6.155194514	5.433534184	6.05128346	5.101810541	6.987566191	6.675783729	6.838081644	7.324407364	7.164884807	7.070499827	7.950169233	6.518252473	7.831506437	6.623395107	6.82244758	6.934426985	6.879431392	6.908612583	7.274625143	7.816767465	7.561152896	7.431818856	7.207411505	7.327369923	7.013960251	7.735318481	7.060038494	7.097279867	6.999138694	7.504469719	8.290529175	7.006518191	7.063109558	7.204115292	7.377788233	7.020025571	7.130664472	7.543045831	6.975179572	6.515020825	6.879811852	6.735798638	7.671903504	7.111199573	7.28562991	7.655996959	7.269009393	7.060124375	6.881019692	6.953043814	6.880528556	6.299466266	7.455819316	7.082079149	7.155436386	8.190115859	8.375690021	8.168223986	8.60477805	8.200647207	7.591451266	7.538236802	8.086550324	8.326834236	7.710901456	7.524454281	8.155320747	7.996381665	8.220572746	7.332027199	8.812270784	7.927959926	8.47205959	8.091936291	8.137708004	7.718300832	8.527105889	8.474201144	8.706950277	8.176538634	7.512803449	7.669555741	8.766030591	8.359887076	7.923950612	8.670372667	7.996751683	8.636625536	7.873940207	7.54977001	7.939196361	8.925414349	8.259978703	8.304679583	7.561283877	6.785440691	7.60291684	8.688345601	7.927603137	8.176215339	7.6512532
"1552330_at"	6.732180227	6.875168934	6.449652073	7.501828236	5.074082385	5.840744977	6.344528232	4.980786496	6.85133943	5.82766076	7.441931808	7.770324553	6.917201309	6.257128692	7.699525295	6.806620996	7.014850343	6.683357584	6.915968436	7.286718895	7.108886907	7.125497963	6.868352913	7.163849726	7.393855103	7.71955718	7.978016923	7.79053769	7.423020921	6.986141428	7.350438274	7.19344088	7.252320966	8.020415745	6.914846329	7.338399743	7.315048861	7.249260634	7.141100147	7.606447896	7.548774975	6.598728989	7.35135638	6.836794606	7.398511985	6.760553546	6.712554972	7.304035181	7.580402703	7.442687387	7.16008864	7.266286149	7.241428651	7.160810709	6.914377172	6.756354979	7.385897582	6.894264635	7.18998193	7.208977866	7.445670474	6.871214487	7.514205752	7.521034498	7.373388809	7.440198113	7.266704274	7.050533103	7.489149037	6.253197714	7.340780777	6.227833836	7.110197022	6.840634364	7.201682389	7.80899877	7.793451995	7.793145195	7.326153857	7.45178027	7.523906139	7.802929024	7.494915811	6.676145817	7.195451826	6.815682089	7.167975481	7.652856041	6.633938474	7.565050894	7.335209968	6.537425105	7.095796009	7.546782613	6.890840603	7.126711379	7.279025241	6.249950906	6.93923972	6.681298604	6.9927261	7.588346339	7.21180374	7.399085905	6.480738032
"1552332_at"	7.306005446	6.789905409	6.979713484	7.086308072	7.170940806	7.246306463	7.311551741	7.484199515	6.802693085	7.068117642	7.12391607	7.113836879	7.065493353	6.839045304	6.817217174	6.670824238	7.279368146	6.777316572	6.524311297	7.025725445	7.262090331	6.4947836	7.161132251	7.112176678	7.236627598	7.448490541	7.071342071	6.991718514	7.114859463	7.259444175	6.916521931	6.793471115	7.077043697	7.253799887	6.967318195	7.031681005	7.113846157	7.257558961	6.674844796	7.091983073	6.752349623	7.278065689	7.440689921	7.587362673	7.049375912	6.97761522	7.214695678	6.824386437	6.977192124	7.187883151	6.853076029	6.743515169	7.257675215	7.00418455	6.975634994	7.229104438	7.062218317	6.949650576	7.45906652	7.228958522	7.287242556	6.982520562	6.931656903	6.890425778	6.967145094	6.994876257	7.14456093	7.040976349	7.090320432	7.011770402	6.963224127	7.302127895	7.177053808	6.942822749	6.988949808	7.243431443	7.018460876	7.282214779	7.082887651	6.684294445	6.921186541	6.939756157	7.36988497	7.130228258	7.081140878	6.905569177	7.112488758	7.100145512	6.935006694	6.930173244	7.006112093	6.912685797	7.092823122	7.008548455	7.003520396	7.271436901	6.923083761	7.196350487	7.17373371	7.141570247	7.18834981	7.140384763	6.989745983	7.101614711	7.320208707
"1552334_at"	6.725734765	6.690576685	7.141019488	6.391837544	6.609664315	6.810522237	6.248006148	4.908214436	6.171699161	5.794040526	6.758886026	6.954800052	6.586649311	6.303756145	5.861270289	6.072703507	6.016856112	6.885116087	6.092671878	5.953951486	7.34011704	6.213149619	6.2824984	6.172407354	5.777262098	6.608495882	6.585386981	6.600776455	6.595561563	6.089150208	5.719203281	6.222018106	5.89113093	6.434058887	6.146476258	6.707248298	5.771991091	7.281130212	7.238441059	6.281987216	5.949690783	7.208298156	5.943734482	7.106208899	7.536621174	6.013866931	6.176164064	5.969972325	6.600682052	5.98364039	6.830630117	6.867636623	6.45221651	5.253396028	6.329640237	6.239511419	6.442391425	5.843022992	6.149651244	7.119352881	6.842711922	6.157342042	6.238169849	6.442431735	6.278336166	6.26114243	6.171751028	5.811715192	6.030182584	7.772363028	5.920568406	5.620291454	5.829695421	5.726505598	5.983203084	6.439829716	6.260676814	6.372709625	6.065381724	5.929268838	6.041899182	6.26029904	6.841877455	5.828967491	6.523921644	6.196933665	6.307940551	6.943435853	7.357992058	6.354771552	6.355885794	5.801795379	6.559724545	6.875537928	5.661129214	6.546380677	5.895130944	5.956208341	6.05103495	5.747271286	6.214664066	6.360271537	6.130939823	6.698085919	6.506546306
"1552335_at"	5.42725538	5.200986294	5.737038514	6.065378331	6.174304818	5.498628366	5.423216456	5.535726265	6.60061143	6.239928661	5.785100069	5.65006046	5.490078464	5.655283579	4.794582588	5.706302243	5.784620123	5.071014642	5.853180495	6.041456185	5.150193672	6.020414827	6.136383065	5.873868727	5.392347074	5.814806073	5.470275461	5.192731492	6.197323972	5.525646678	5.40550967	5.72373869	5.723876759	5.415289471	5.203986699	5.083346312	5.965163043	5.697749027	5.578823625	5.781200379	5.696155212	6.039715737	5.936338806	5.281083516	5.117880137	4.91706834	5.778919755	5.699037697	5.598931705	5.845236495	5.963782419	4.909808314	5.660611646	6.190600492	5.583273173	5.653921037	6.286620442	5.170063925	5.647408337	4.931157514	5.206635655	5.30579274	5.485795839	5.288227264	5.323926703	5.23001056	5.27700281	5.409496304	5.178410921	4.717387304	5.127441246	5.613477839	5.107451853	5.265064839	5.034456923	5.074681545	5.202480182	4.957452218	5.142227329	5.624306488	5.345489992	5.172996428	5.267672338	5.899332119	5.099791777	5.705052872	5.12006738	5.548711885	4.957960116	5.144440432	5.116676392	5.196994603	5.076317698	5.033722062	5.551055894	5.222543006	5.30579274	5.535517917	5.038881292	5.235949497	5.289587431	5.089120057	5.32665063	5.188202314	5.78579175
"1552337_s_at"	4.404918337	4.317621056	4.237372168	4.746392813	4.931608443	4.544981041	4.443225441	5.048844512	4.451215574	4.320230236	4.283283463	4.357338388	4.232104961	4.342298394	3.86952507	4.109281455	4.266637661	4.137776031	4.368929454	4.224330949	4.060235271	4.039380571	4.20678776	4.640465512	4.405255808	4.804370992	3.936943333	3.852812464	4.317083487	4.425284936	3.997666135	4.161062565	4.473971681	4.385772263	4.470312822	4.156166832	3.965418565	4.038531327	3.905433381	4.407199598	3.967807537	4.193858191	4.581256722	4.22941814	4.205887223	4.407049727	4.549868473	4.646641512	4.227737985	4.39206394	4.623097675	3.979685225	4.314457946	4.534523069	4.050069048	4.797968547	4.256034419	4.168248627	4.15064919	4.457498976	4.11959321	4.627001523	3.723887308	3.994323116	4.34891963	4.211238013	4.31732544	4.356962434	4.057254308	4.171052437	4.24680794	4.455468112	4.341616478	4.419098409	4.227366693	4.410933011	4.521342321	4.343944201	4.433336681	4.203671414	4.339780338	4.14670376	4.565584072	4.466636398	4.343614535	4.578288436	4.575463442	4.705301319	4.273494051	4.22998857	4.367278367	4.570148425	4.721588329	4.347866422	4.668218902	4.184714285	4.235783709	4.351332687	4.662708922	4.924592943	4.613612398	3.984831265	4.705451368	4.164557495	4.455860127
"1552338_at"	4.304185806	3.816244338	4.432442069	5.248044863	4.450730312	4.296002187	4.492417061	5.035546844	4.361828474	4.27722751	4.125808531	4.207662004	4.424211409	4.19266131	4.143537174	4.296683748	4.47940153	4.191728059	4.346949491	4.891932466	4.350400592	4.030746066	4.550596033	4.78050517	5.018898913	4.909131113	4.254377732	4.424160173	4.296037405	4.65986609	4.236351545	4.349117804	4.47940153	4.26707161	4.36880398	4.297587088	4.531577152	4.450767427	3.993531399	4.807444743	4.460471678	4.230917533	4.242029471	4.711460116	4.312609434	4.563985722	4.321144481	4.416332789	4.345258153	4.234421688	4.638980923	4.178227932	4.475890429	4.387209599	4.147589739	4.267773827	4.15679554	4.516752149	4.355202062	4.154858562	4.615900597	4.298516662	3.812481885	4.431702897	4.253252344	4.272265744	4.185562953	4.65230462	4.48740545	4.426427104	4.409008167	4.239962414	4.615561773	4.272680646	4.250691022	4.581377816	4.736029543	4.874381253	4.202703088	4.344054957	4.346740458	4.519755122	4.483395195	4.531577152	4.636977752	4.463248353	4.610186072	4.798512333	4.373274815	4.922410797	4.318936729	4.400764346	4.567704166	4.405425019	4.649546141	4.333802793	4.495967303	4.692110452	4.425413248	4.272376519	4.192738866	4.445021987	4.253252344	4.07414243	3.862594523
"1552340_at"	5.166826175	4.775640547	5.247271327	8.743727387	5.005136774	4.99742325	5.221383633	5.769170769	5.064094423	5.136613899	4.79502436	4.837899348	4.914827629	4.959299004	5.222749028	4.933662509	4.943767942	4.939576052	4.907453559	4.95332008	5.069658158	4.800275655	4.991244373	5.083243799	5.110827463	5.096822086	4.744275636	4.986031394	4.81026425	4.94522152	4.928914311	4.844409283	4.942219511	5.262066774	4.901874687	4.900091603	4.87369021	5.019999911	4.913451743	5.168280912	4.843337255	5.189126121	5.100115448	5.336243093	4.880698597	5.041912452	5.066228319	4.830820737	5.200568722	4.842546708	4.931541736	5.060931902	5.68885677	5.268507106	4.970355143	5.151360301	5.041464737	5.174173474	5.05294041	5.003116552	4.996221344	4.804095609	5.009602621	4.950120591	4.825707168	4.943451368	5.020189051	5.1492568	5.245834232	5.072541745	4.952871277	5.246437521	5.354046966	5.077917534	5.095382159	4.646638922	4.937508285	5.00794787	5.136388333	4.663648252	4.903043348	5.134521849	5.242543282	4.742542428	5.062680705	4.984997015	4.865464483	5.300966649	5.030965569	5.374432265	4.975834055	4.907992851	4.93041122	4.809255258	4.900677572	4.870768009	4.781968042	5.264557803	5.294739223	5.200683975	5.099938338	4.952820358	4.911962114	5.040909765	4.855713701
"1552343_s_at"	6.060696726	6.566548501	6.450164911	5.386442763	6.050505722	6.123994613	5.315069752	6.719966708	5.987050621	5.513357471	5.365252567	5.205146019	5.459506203	5.10676618	5.074926661	5.301179304	5.217102512	5.940004208	5.909215143	4.572182368	7.101022899	4.868691867	4.987826329	4.923728318	5.316391283	5.052668207	5.39248464	5.541103158	5.37240904	5.338869796	4.668698877	5.496706205	4.732138674	4.838926322	5.280985506	5.566685266	4.621801566	6.180932262	7.949350845	5.265154273	4.640027936	6.134596581	5.121812903	5.295457843	6.473195225	4.645775635	5.03640351	4.948205485	5.936781346	4.29982417	5.993068739	6.715543205	5.283966127	4.960381024	5.377781066	5.283374363	5.684541512	5.059948525	4.822681285	5.3577192	5.506542888	5.304844072	4.409628054	5.64759215	4.913972331	5.522698176	4.956342405	4.778287621	4.868100801	7.383823796	5.032484415	5.593846346	4.97529483	5.748354324	5.193018389	5.088247029	5.745634962	4.915941303	4.986925687	4.461176695	4.643432688	5.34741382	4.970833076	5.029244415	5.279230418	6.039810321	5.357269108	5.425468342	7.251191346	5.827053237	4.960083408	4.995067865	5.658963281	5.765523386	4.701366014	5.558366068	4.891846529	4.817102218	4.840754548	5.134233796	5.041565201	5.071962621	5.275461727	6.244797782	6.860764692
"1552344_s_at"	6.434687887	6.468137131	6.28197795	7.849168823	7.540189082	7.325057999	7.492888993	3.975281253	6.355511176	7.472443076	7.525378894	7.494946401	7.592292223	7.234681551	7.329960897	6.838721053	7.366740584	6.544141323	6.649750498	6.959075546	6.979928431	7.384268952	7.121739014	8.003453054	6.707247399	7.079302679	7.329033327	7.261186689	7.236794175	7.620018654	7.120487895	7.994465629	7.207938082	6.706701748	7.717828188	7.187299732	7.092614139	7.344875512	7.223424085	7.457347184	7.982049569	5.978333593	7.43901971	5.432821453	6.935147651	7.045274872	7.757235399	7.752120314	6.055034564	8.078680875	7.097212454	6.020295683	6.47666209	6.296315039	7.12007263	6.454522512	7.278380018	6.523092603	7.284736994	7.102282229	7.587259641	7.750252966	7.491393739	7.303857394	7.417764154	7.295523149	7.302724282	6.927246901	7.399207161	6.886174597	7.117202088	7.158650949	6.883092185	6.733608717	6.981531857	7.755147652	7.825940935	7.75476466	7.564402939	7.682882749	8.070215358	7.20412556	7.365193829	8.037097248	7.059812065	7.101073527	7.969793533	7.886716817	7.2379644	7.840152193	7.633220612	7.413876014	7.571964025	7.729543672	8.190173032	7.624623396	7.085953649	7.669863162	7.064844322	6.919127785	7.377404888	7.199063229	7.242826866	7.484293031	7.123306533
"1552347_at"	8.116205665	8.99922043	8.414843579	7.537654812	8.323738044	8.289020481	7.364303966	7.777883771	8.557796493	7.278504649	8.364531283	8.642270124	8.188627161	7.468401983	7.93592913	7.982789916	8.409872303	8.372784055	8.059433138	7.502744395	9.52873746	7.684057054	7.630275265	8.573546684	8.519563608	8.15661625	8.513467917	8.253510939	7.819376243	8.061324421	7.327565665	8.541402028	7.247152678	7.799089014	7.669681383	7.979161312	7.304733166	8.467940827	9.310914263	8.068230074	7.931854026	8.855104564	7.970373358	7.589587523	9.019221782	7.333838344	7.628809766	7.846537773	8.497395637	8.437164658	8.207632786	8.898269469	8.018422445	7.652678015	7.860891567	7.53350825	8.015812712	7.801995662	7.801388152	8.172355936	8.02487972	7.947321403	7.607295827	8.01892302	7.676267616	7.732990878	7.525149703	7.368373495	7.502894772	9.01758022	7.740111461	7.740323594	7.778223156	7.540258398	7.502332439	8.265589388	8.158757921	7.846961321	7.789196503	7.330323534	7.647294099	8.156933555	7.880810925	7.997965103	7.702043913	7.745751335	8.207363624	8.678110492	8.881388896	8.25910646	7.75892255	7.911854249	7.302739398	8.417698899	7.031902689	8.18428944	7.43978255	6.78540829	7.350320629	7.102524351	7.072081281	7.702720287	7.606877586	8.409176595	8.293446316
"1552348_at"	5.637363589	4.936045929	5.660544444	5.728541265	5.47942857	5.435814018	5.990972972	5.788204889	5.473468096	5.518002381	5.256275875	5.256358787	5.040093385	5.201518199	5.20872503	5.31570912	5.413826038	5.038286214	5.386291684	5.59416226	5.062313223	4.926998251	5.540388349	5.522703883	5.322832075	5.053649238	4.893699937	5.013260087	5.403529751	4.992919834	4.83731521	5.209094158	5.554631403	5.412454747	4.91098981	5.107320806	5.515703605	5.248634587	4.527100145	5.58506063	5.293839412	5.509216627	5.738099781	6.131520295	5.054295461	5.887127918	5.768875717	5.251666966	5.287108176	5.652301024	5.816559071	4.612094478	5.429835568	6.0044853	5.174410975	5.807413189	5.274069458	5.194739427	5.953178667	5.326903598	4.875404931	5.376846865	5.042102801	5.072555181	5.014753968	5.039340338	5.434419429	5.483766292	5.341819712	5.332427462	5.120900973	6.114601156	5.187307838	5.506585233	5.102229258	4.969325381	5.24432584	5.058512031	5.297093331	5.181338339	5.160838026	5.318682642	5.675086642	5.24501583	5.477206386	5.262744451	5.565879796	5.422086806	4.873104132	5.391786221	5.048203261	5.339442188	5.54959166	4.937390209	5.703887656	5.174916247	5.242682295	5.267645069	5.731233609	5.558384464	5.603283344	5.631511791	5.264864993	5.212895909	5.459826726
"1552349_a_at"	4.298926976	4.130987779	4.396771954	4.78905243	4.500071855	4.533953168	4.50127681	4.360654563	4.417774881	4.504306188	4.436300669	4.382471728	4.43341293	4.257447404	4.123957347	4.417715502	4.41995238	4.14285512	4.212566151	4.354264944	4.534762155	4.202287991	4.124143872	4.56760388	4.597965866	4.254155901	4.346358759	4.318285169	4.261362486	4.280376132	4.16035106	4.134192138	4.455865039	4.234124393	4.243494665	4.447878922	4.330257882	4.326039694	3.895622471	4.355844923	4.141940474	4.394957295	4.527349963	4.447594012	4.34898604	4.5001975	4.617170939	4.033497016	4.323203967	4.342566147	4.773708055	4.012725838	4.382852065	4.657389288	4.365251087	4.428953293	4.239631233	4.584904441	4.893993572	4.56924325	4.366477977	4.400309253	4.38442921	4.446486697	4.061211526	4.273481413	4.430783156	4.637282457	4.218859641	4.614691012	4.158449312	4.483594487	4.544008683	4.356247605	4.312604668	4.338004348	4.390807661	4.253356569	4.407061529	4.357007121	4.518022647	4.34173928	4.574875708	4.503235861	4.391419995	4.179198146	4.464775026	4.917070537	4.01724252	4.447599591	4.427056848	4.547070973	4.391100197	4.192440149	4.591259392	4.54758055	4.479349058	4.4788951	4.624597976	4.459012107	4.43723572	4.32381209	4.396790512	4.492004439	4.59659324
"1552354_at"	5.044966657	4.670529667	5.018904504	5.414491835	4.828058779	5.115055502	4.735365606	5.64702352	4.688814692	4.998141418	4.809679511	4.631765856	5.132036138	4.537598699	4.79372581	4.550491157	5.006754036	4.986089829	4.790528858	4.834335268	4.616179478	4.679704824	4.893848637	5.144218108	5.183803864	4.82926479	4.550608298	4.609345713	4.701433136	5.231191371	4.554795822	4.341426092	4.948546004	4.579667815	4.78185235	4.541262514	4.828484686	4.854137307	4.394933672	4.76992498	4.326545719	5.121583104	4.93983078	5.549537791	4.465360732	5.096984426	5.253521058	4.670959299	5.007246671	5.383656915	5.188527074	4.525588844	5.153372524	5.550142634	4.4344354	5.132754706	4.956325846	5.249045922	5.333341709	4.598131286	4.711058911	5.183307819	4.614803363	4.848627964	4.244281083	4.654229765	5.021672016	5.230547724	4.774617623	4.831538779	4.767536802	5.326924659	4.927596876	4.901874687	4.929415176	4.73369693	5.1578626	4.876111769	4.809547143	4.273731664	4.530347643	5.128384775	4.801336343	5.174231256	4.874384651	4.963438717	4.575463442	5.120494316	4.635914485	5.152009337	5.017203316	5.289804294	5.241486274	4.646381696	5.218763642	4.656971095	4.860353041	5.198016554	5.334405891	4.900865045	4.895595881	5.126049203	4.906348228	4.589532211	4.834411016
"1552355_s_at"	5.557528708	5.358575841	5.994552226	5.863345113	5.744526643	5.789476054	5.985657281	6.85502397	5.410970204	5.741544765	5.51749235	5.529907084	5.644742152	5.515268701	5.488050488	5.696859002	5.596860401	5.415100598	5.463481554	6.010071388	5.774121381	5.264254698	5.750853322	5.76910522	5.500248825	5.734426486	5.385796936	5.304476319	5.642094973	5.609806753	5.586759457	5.456157103	5.520406351	5.446820499	5.490433384	5.658500277	5.939744973	5.568850128	5.574591708	5.769021555	5.581298816	5.842667008	5.906734866	6.283590164	5.307275319	5.812665414	5.594072314	5.480222882	5.690131806	5.411325989	5.524579377	5.599853063	5.920897634	5.746153359	5.515995147	5.840357318	5.780845314	5.595764347	5.971818222	5.783262114	5.7274173	5.271660035	5.589866471	5.421845902	5.394138351	5.328190312	5.535898708	5.429769946	5.66794285	5.722347695	5.424854863	5.617559619	6.032144261	5.946623977	5.697069779	5.75512876	5.527497849	5.493013004	5.804526866	5.569364567	5.411995367	5.466691752	5.545622414	5.747495733	5.520375277	5.811340053	5.831478551	6.083326793	5.371309526	6.295483431	5.589412734	5.517998967	5.630952337	5.466867649	5.512027787	5.590132795	5.546009649	5.667805618	5.712016836	5.665837454	5.662862443	5.418333103	5.479061928	5.529567937	5.672552165
"1552359_at"	3.147375862	3.187133869	2.997522729	3.070629709	3.019154791	3.231246838	3.194143092	2.850075969	3.272535298	2.907150941	3.160658082	3.041917903	3.000220762	3.428567464	3.192707167	3.223804675	3.177536771	3.066312412	3.417072013	3.372361065	3.030916937	3.042958564	3.146425522	3.166103135	3.082130459	3.105538058	3.036459246	3.104890201	3.233673685	3.28453068	3.194143092	3.085644951	3.093745269	3.151462219	3.210402945	3.275573072	3.503931244	3.110675477	2.846652588	3.360158507	3.06103287	3.062547926	3.041660726	3.360570456	3.043978348	3.120972817	3.289744387	2.988152833	3.336038188	3.2695035	3.267048307	3.041068379	3.050898971	3.093436975	3.172735108	3.078625571	3.098180737	2.974256223	3.43664501	3.253631963	2.958961977	3.379072951	3.385118775	3.466844809	3.484680232	3.741571101	3.290065398	3.243174509	3.328067783	3.1948138	3.207209982	3.275833961	3.498166912	3.158737322	3.011877471	3.192805716	3.713062392	3.215767148	3.354264102	3.296433056	3.105237488	3.536297881	3.191411624	3.268126766	3.411034932	3.274827088	3.375350296	3.713132849	3.083113903	3.690638738	3.202196425	3.238341691	3.071410056	3.476539495	3.27119238	3.224489256	3.534082102	3.081406655	3.026367663	3.361555829	3.233317559	3.393415916	3.128105741	3.054473386	3.113299928
"1552360_a_at"	5.92844633	5.877078831	5.844321212	5.336553769	5.929466836	4.818002866	4.909848944	5.425157708	5.844575456	5.079526151	6.25674414	6.227296425	6.09144321	5.849362112	6.485804425	5.771002003	6.06639994	5.76381823	5.973443965	6.110059405	5.75616857	6.207074358	5.949572101	5.480218287	5.865546244	6.216147307	6.110532826	6.292283689	6.193477676	6.163433567	6.654699048	6.031109348	5.740462524	6.158660711	6.347893693	6.214484372	6.395986946	6.127888563	5.862943435	6.11819766	6.092745541	5.638901082	5.920258496	5.553375875	5.559315053	5.757318993	5.533236403	5.775121019	6.169235241	5.568914479	6.464394868	5.838420497	5.709852324	5.669064933	6.209708778	6.010083192	6.179890149	6.012540912	5.810774545	6.036836452	6.548225515	6.054673676	6.494589383	6.608602275	6.235374846	6.409530517	6.152765167	6.233458915	6.027031048	5.731230727	6.040274811	5.301641863	5.839918856	5.948902454	6.14792525	6.271554039	5.974467184	6.278651023	6.453660046	6.367525404	6.306383326	6.404483775	6.117978372	5.784259063	6.104879003	5.990651781	5.94707146	6.652012577	5.935517277	6.154104606	6.546992925	5.50314505	5.866662708	5.939085251	6.041960987	5.931087129	6.421887501	5.833379874	6.002825489	6.150734209	6.19891502	6.646867229	6.348379462	6.179719812	5.054379483
"1552362_a_at"	6.043751702	5.966776188	5.500695382	5.804346287	5.589852798	5.426882763	5.777361515	5.744933808	6.676062325	5.648400646	5.800000223	5.712787987	5.792115077	4.963039287	5.841460491	5.424053165	5.492647527	5.97438534	5.463601613	5.795272428	5.850563759	5.347871511	5.299682342	6.712774003	6.184317857	5.881408113	5.886623695	5.800597891	4.82328296	5.728743491	5.528773687	5.702015259	5.643483569	5.668895238	5.805561845	6.108963733	5.079131223	5.508174575	6.282507194	5.675326953	5.369479386	5.417217163	5.861868209	5.778596203	6.060414863	5.397489748	5.937157737	5.422558959	5.487542527	5.709782414	6.043024718	6.420866972	5.287431964	5.224563216	5.66503232	5.414429069	5.486215466	5.784519414	5.486778853	6.027836623	6.01242204	6.249938482	5.594798404	5.85485846	5.835628387	6.088102901	5.837124042	5.97205828	6.2994948	6.492120394	5.688676216	6.058654666	5.980497978	5.826524487	6.187824563	6.119404709	5.926222442	6.15722875	6.052544072	5.654845624	6.145319238	5.811131204	5.993969537	6.353019309	5.698658763	5.807508319	5.954637308	6.153502385	6.222870417	6.02067425	6.040642496	6.485134019	5.969697042	5.522936962	5.907466067	5.864038297	5.693017743	5.850112576	5.688102379	5.305625008	5.798437637	5.897445912	5.928066556	5.839755417	5.536192046
"1552364_s_at"	5.086442465	6.281604209	4.892927014	6.700507892	6.139301432	5.783723736	5.115196249	4.602365723	7.046702623	6.011872464	5.598836474	5.444727139	5.561386004	5.254014688	5.544005139	5.384178359	5.683883084	5.091803871	5.72887749	5.283552961	5.148440038	5.45652317	5.359237141	5.398891581	5.381223819	5.819917231	5.538841274	5.531587214	5.937009948	5.770698546	5.290420242	5.75749958	5.869641997	5.725566641	5.442786937	5.279405854	5.51478384	5.218867975	5.061238668	6.091167691	5.938891712	4.715806799	5.006330517	4.757282194	4.955186335	5.32335589	5.673758322	5.624459027	5.024649486	5.452220367	5.94877904	5.574325707	5.467665092	5.251408717	5.819973222	5.447765424	5.677339884	4.997460314	5.324416713	4.896077426	5.869260697	5.41046841	5.696044105	4.762017061	5.22510271	5.343010925	5.117354942	5.279777684	5.161365663	5.247954052	5.245646511	6.147034051	5.20970377	5.360760942	5.423446888	5.406848692	5.690846457	5.3678201	5.733446792	5.446877981	6.35723561	5.579211381	5.318701167	5.587135022	5.28960537	5.952111099	5.251074308	6.025486075	4.877686366	5.692651613	5.519794551	5.236600111	5.753518663	5.182705047	6.352114603	5.243316334	5.355986797	5.438024356	5.277851587	5.814343199	5.129804851	5.467020508	5.081201053	5.140565961	5.852288592
"1552365_at"	4.666432122	4.401081644	4.018821454	7.713827989	4.370813886	3.956568631	3.969172349	4.48498938	6.383758466	3.617094403	6.972057559	3.456583746	4.186055069	3.877383053	3.307764075	5.233174472	3.620266516	4.09567868	5.071925874	7.406415447	3.030770764	5.123887389	5.74900587	4.016969742	4.815348985	3.40208717	3.77379284	4.039366278	3.987486882	3.801668381	5.36920284	4.52842393	3.785301825	5.314402635	3.260471411	4.773054689	5.18324404	3.939097563	4.309317822	4.007314321	5.328582595	3.149345703	3.295973808	4.033647087	4.023880087	3.740291765	3.991453177	4.759816489	4.432545949	3.688925353	4.901874687	3.803716797	4.621155068	3.527443495	6.356101364	3.907369643	3.968352259	3.843778316	3.904763882	3.318065424	3.954784774	4.177459885	5.097607356	3.013490868	3.849735436	3.060717852	4.281384407	3.478222934	3.415989667	3.528500948	4.30712286	3.750048761	3.348507018	4.772848336	4.137262989	3.635050361	3.710673272	3.065554775	3.219060187	3.933995863	3.605028622	3.591474276	3.583451483	3.245022466	5.268431247	3.514442794	3.238825104	4.025717769	3.965155992	3.22065342	4.465940263	3.59092195	3.457405607	4.52412787	4.20149317	3.409906495	4.354821928	3.460256434	3.218677241	5.584176951	3.71636048	2.995028971	3.537128725	3.34616439	3.67224006
"1552367_a_at"	3.975633601	4.175043683	3.715723553	6.915863942	3.925729582	4.021813422	3.982227621	3.695789429	4.85642982	3.833727179	6.007198676	3.862814625	3.958742391	4.45951851	3.815733273	4.3976812	4.0832585	4.716716572	4.597547778	6.681193227	3.756512384	4.402452292	4.982449806	3.895092523	4.652348873	4.072573031	4.020105075	4.045195266	4.265395068	3.780741084	4.755864446	4.413091577	4.116056057	4.950550606	3.666118836	4.30439952	4.743766078	3.955818653	4.278205414	4.31013786	4.95700392	3.800854951	3.639713431	4.246131796	4.088479443	4.248014209	4.054573803	4.69230769	4.143808129	4.012479872	4.375181659	3.795481635	4.352473847	3.950724183	4.770117082	3.896013703	3.675713266	4.083500612	3.999104784	3.492013678	3.957441213	4.355908242	4.808032397	3.919111062	3.907917345	3.611187258	4.161294951	3.879207469	4.019170173	3.761319902	4.39353001	3.870388973	3.741497759	4.515346366	4.048041646	3.837852308	3.54434736	3.603845368	3.481078494	3.879412375	3.801717272	3.739986719	3.689980519	3.869935351	4.88757804	4.013043359	3.607585117	4.122833633	3.640730274	4.171052437	4.299615564	3.680087568	4.214840581	4.640616087	3.864209279	4.070011908	3.910079273	4.088977958	4.018787227	4.576174162	3.843347512	3.853844661	3.930432974	3.721121266	3.97021795
"1552368_at"	3.3400353	3.534512283	3.692626463	3.842392664	3.524875105	3.486729814	3.527943242	4.250969863	3.600116029	3.627660831	3.384371548	3.423221399	3.396819568	3.486807638	3.629366426	3.244710309	3.600178274	3.531810466	3.574133901	3.576783128	3.464464999	3.331971913	3.449204366	3.607356246	3.552992957	3.630768686	3.553949396	3.591471659	3.435871004	3.733770356	3.561796379	3.609576614	3.249638944	3.676908074	3.511897099	3.28374569	3.649606637	3.62857817	3.446613562	3.515171145	3.364602338	3.592599163	3.916514929	3.901727027	3.370151306	3.319075045	3.528915461	3.630424319	3.661612069	3.518615425	3.536556662	3.524422108	3.707885656	3.779264167	3.453211364	3.618658414	3.621946176	3.785720986	3.644288704	3.504622219	3.411764781	3.604749192	3.976892877	3.441608356	3.558092615	3.432386536	3.548720913	3.451865258	3.511868655	4.064436492	3.400317678	3.411241366	3.374169997	3.372262312	3.503611331	3.457034551	4.008166573	3.495464658	3.560516977	3.32085307	3.404246992	3.585137716	3.565144207	3.777761626	3.485038761	3.596472098	3.538946895	3.566457539	3.222915139	3.922241987	3.588736255	3.579032528	3.534827792	3.277867178	3.731147219	3.534539075	3.307515815	3.436943739	3.476605738	3.475501442	3.462903071	3.593114259	3.745715154	3.477680506	3.568001989
"1552370_at"	7.091965155	6.777414754	6.142416218	6.608577685	5.000418952	6.105443638	6.430747965	4.743773151	6.656161139	5.961032777	6.736883259	6.094872447	5.807889003	6.535209014	7.166710158	6.162400585	7.900323729	6.107388421	6.24532833	6.298649615	5.846760137	6.551802431	6.866669798	8.193410386	7.200232385	6.349742978	6.786986249	6.970698423	6.484540737	6.749588075	7.186889208	6.992595348	6.094617441	5.928951131	7.552950719	6.674044342	6.236618243	6.100822396	6.429713542	6.489601538	6.224146234	5.925650046	6.606743583	6.135588205	5.599349926	6.741127727	7.276420544	6.315056378	6.091414703	8.439452174	6.746407467	6.34376244	5.726716445	6.033997609	6.381067927	5.974314491	6.143081356	6.621316381	7.116854073	6.590805039	7.4990701	7.463963138	7.696792447	6.85035606	6.921381634	7.538989737	7.332544972	6.716364501	7.545203593	6.515090522	7.222614601	7.505564882	6.676694834	6.879354959	6.86801324	7.928043113	8.544473268	7.763084717	7.041826956	7.448875004	7.389452491	6.478764822	6.899919006	7.817989031	7.182214863	6.818342132	8.157042195	7.450316038	6.963444334	7.130745411	7.305923268	7.907957794	7.01155999	7.116025843	7.565153779	7.486428937	6.833349592	7.033968452	6.45626335	6.374305129	6.844197225	7.080539767	7.059038852	7.221444123	6.087275104
"1552372_at"	2.661205483	2.774468496	2.853187302	2.803320973	2.588620313	2.821752957	2.529714395	2.84216548	2.909852265	2.719171558	2.800728415	2.884878257	2.800025955	2.882095972	2.873839114	2.888191838	2.70208629	2.853783977	2.793811709	2.956307652	2.753065303	2.813384732	2.63337768	2.987493503	2.831349412	2.632910561	2.709835092	3.011221581	2.963349069	2.708604655	2.865535462	2.706080642	2.700954431	2.814633032	2.747519851	2.691709848	2.818715816	2.61456655	2.655520913	2.790370438	2.853423014	2.785962043	2.714768046	2.768584877	2.908870869	2.904328381	2.837611447	2.738406246	2.924208529	2.747866226	3.013791906	2.800763182	2.562139402	2.734645878	2.82944975	2.647644144	2.63563224	2.672854533	2.792291596	2.720069547	2.756413125	2.774297138	2.9600155	2.802620638	2.771873127	2.834203431	2.805366115	2.782078408	2.959752676	3.169746095	2.727149658	2.696897596	2.777420838	2.727724112	2.949816755	3.101155226	3.153339438	2.825995632	3.12774876	3.190374019	2.786726283	2.823483433	2.806259345	2.923445918	2.820279281	2.947982193	2.898462132	2.683089257	2.940910223	2.827156815	2.700505952	2.825248845	2.903935088	2.853934057	2.723218325	2.854039598	2.738712464	2.876902677	2.775028647	2.878525115	2.906185688	2.915108656	2.748931179	2.748612345	2.678799258
"1552373_s_at"	2.894301593	2.841979453	3.005099606	2.943152582	2.96360567	2.945265095	2.906957842	3.149659842	3.011632212	3.003605143	2.857800408	2.971381976	2.8983015	2.984110773	3.157753518	2.87826213	3.19718875	3.019397076	2.869743343	3.049033256	2.867807182	2.865946362	3.092595028	3.216478808	3.304756436	3.310164369	3.023526084	3.049652722	2.902784794	2.944064557	3.277600176	2.972587229	2.983438353	2.986965719	3.088571693	2.95271457	3.122995302	2.748427273	2.832031283	2.998083361	2.903157859	2.937504702	2.889659321	3.507634201	3.042733971	3.043058361	3.235683882	3.002454516	3.166952824	3.0997014	3.321334767	2.849063956	3.027694775	3.117437147	2.881121265	3.077858555	2.819562205	2.838469179	2.936824505	3.090680002	3.247721647	3.113093128	3.55923795	3.488386457	3.119529049	3.093191091	3.059614076	3.163413061	3.210012116	3.158914184	3.10207348	3.043156937	3.124688319	3.084547826	2.969053209	3.25466735	3.116619806	3.518462397	3.20275138	3.191508375	3.356860249	3.017161814	2.933507431	2.857035489	3.026852376	3.16241405	3.170971923	3.278159738	2.978785102	3.23407354	3.110837139	3.188621909	3.045132134	3.209990706	3.036163259	2.8983015	2.969980137	2.814717366	2.909176379	3.005099606	3.384040883	3.082082658	3.183643962	3.065394615	2.872547239
"1552375_at"	5.452389982	4.908265716	5.413519885	5.307761586	5.769174747	5.180609943	5.194311628	5.42470872	6.159926661	5.454630807	5.287033438	5.29983321	5.582173488	5.451878828	5.642819861	5.454684588	5.570446188	5.616173946	5.415938975	5.372913678	5.273393608	5.223352151	5.098478898	5.273931834	5.415533028	5.351062738	5.691159917	5.101299406	5.684452716	5.66730001	5.382515562	5.100902331	4.931380518	5.01484551	5.878847889	5.282307413	5.285881282	5.372593744	5.256567773	5.421890784	5.224923805	5.27479218	5.221175407	5.515195649	4.927965876	5.134687503	5.164169015	5.157771252	5.334232614	5.199243519	5.817890295	5.055215084	5.283775355	5.277831943	5.136869328	5.382273689	4.92992052	5.49086753	5.73233128	5.518120221	5.636264856	6.260479282	6.110063689	6.398093572	6.392365989	5.535250004	5.79108747	5.465975401	5.516006207	5.3192343	5.757744678	5.200683975	5.879131505	5.485926069	5.55821617	5.558039853	5.483968063	5.559551112	5.650709562	5.689781326	5.509846338	5.756494699	5.383246072	5.478805784	5.29101764	5.520453998	5.452010744	5.605681175	5.828277827	6.131605227	6.097101485	5.54118987	5.256640335	5.610083921	5.317440898	5.511809763	5.254351279	5.335079102	5.612840669	5.552310078	5.645976337	4.950192651	5.92022829	5.883263901	5.766947391
"1552377_s_at"	6.901397192	6.420272676	6.99039291	6.890107061	7.069150762	6.914891829	7.081684965	7.247707655	6.845460354	6.922985392	6.493337747	6.520338351	6.371844267	6.740587873	6.476943603	6.686478283	6.67215906	6.66880683	6.689374865	6.718139886	7.037807093	6.624085179	6.706601896	6.763478985	6.618417854	6.610553548	6.387816172	6.669745595	6.486208263	6.487704025	6.454592976	6.646405978	6.625092401	6.871896232	6.415528529	6.319659854	6.651353779	6.848694736	6.736015747	6.323201823	5.960334387	6.934320826	6.853003471	6.916147743	6.663696147	6.890175205	6.740387244	6.489560188	7.056822936	6.443309784	6.952851243	6.63587913	6.991319025	7.148913287	6.620182193	6.968341178	6.786657882	6.653275634	7.058750004	6.744273849	6.415390359	6.58511709	6.483742751	6.545681713	6.518756154	6.563582	6.454694622	6.720870189	6.758794705	7.211411054	6.437407204	6.587502558	6.540783031	6.5736406	6.538450404	6.489552723	6.687039212	6.780308426	6.673276355	6.626848398	6.588324667	6.569959411	6.907014735	6.459797991	6.674674249	6.714329366	6.591544148	6.904653961	6.540926571	7.037517572	6.503695366	6.430202142	6.710350209	6.633728421	6.732320692	6.801647711	6.390673267	6.788923678	6.714534591	6.450071458	6.934923268	6.473084848	6.394202076	6.830362732	6.955890143
"1552378_s_at"	4.363880834	4.865825819	4.688236161	4.828169893	4.649405222	4.808095957	4.836611809	4.908432252	4.614332513	4.89917016	4.577035716	4.818481384	4.697207505	5.282467335	4.593934749	4.780196221	4.522658155	4.553951052	4.112591276	4.701552945	4.639963602	4.97242426	4.612753053	5.31342055	4.407725799	4.398602676	4.709761982	4.506136496	5.005766052	4.785374092	5.212537178	4.68089341	4.5308536	4.557314603	4.867790243	4.988051672	4.86324074	4.609360555	4.484709296	5.030076031	4.761445791	4.354103778	4.775964184	4.145880058	4.503572432	4.718748918	4.68951009	4.622892546	4.77745999	4.537755713	5.462541351	4.432234047	4.555720646	4.545593102	4.648854386	4.837576638	4.80909258	4.425748319	4.457746631	4.620573813	4.750766928	4.668410926	4.433130698	4.486606067	4.580311	4.63263963	4.816465412	4.694210194	4.577745391	4.377226136	4.724029936	4.549896006	4.630171539	4.480142586	4.700609113	4.607997691	4.787296822	4.60665569	4.63409109	4.625574705	4.717007072	4.739151408	4.641441194	4.599500575	5.207920952	5.127833927	4.689442721	4.992436938	4.458244196	4.311836425	4.534321294	4.694601845	4.4125209	4.759147884	5.040658743	4.900880751	4.963168827	4.837520257	4.913590751	4.872395237	4.712493402	4.364115499	4.4968295	4.653595669	5.126858854
"1552379_at"	2.893205347	2.73283172	2.622834049	2.764987511	2.640974427	2.627693673	2.703655979	2.631322488	2.683502041	2.845304547	2.724545548	2.810310968	2.714616562	2.776329962	2.728412993	2.777251653	2.704266383	2.755813653	2.716329292	2.93985907	2.738066978	2.729204491	2.715570875	2.649174642	2.703950095	2.89699736	2.739968993	2.775781005	2.741927192	2.83772133	2.897599243	2.721761442	2.693130411	2.905675915	2.851547074	2.812037098	2.958344162	2.801806399	2.62498479	3.007909068	2.806624328	2.51065355	2.767149574	2.903329438	2.671516644	2.769044391	2.81756482	2.62256541	2.732513982	2.897008079	3.035278544	2.567535468	2.744822111	2.815164264	2.780535414	2.704612746	2.738234879	2.894101325	2.980253311	2.735971422	2.878352125	2.812688099	2.760029611	2.819531444	2.696444125	2.795359067	2.76406627	2.688287754	2.827195919	3.023139312	2.816813125	2.719792402	2.910881274	2.682630903	2.789378218	2.924860313	2.929331731	2.8772019	2.781781085	2.664360358	2.680525989	2.961150258	2.932048249	2.928706305	2.596702651	2.836322356	2.779556477	2.926192376	2.591736005	2.70495165	2.73452861	2.873632211	2.767027049	2.924609951	2.745755679	2.689562108	2.764987511	2.634474428	2.537668965	2.667656621	2.88395823	2.869707174	2.865593433	2.726510252	2.777047538
"1552381_at"	4.791469166	4.710473068	3.43539057	4.770251317	3.384162191	3.451266407	4.125338458	3.694396137	3.669126712	3.541427464	3.826481535	3.649227949	3.827946877	3.922247579	4.229661334	4.022479985	3.839173741	3.902804858	3.752011193	4.142564067	3.670853145	4.071691627	4.096570536	3.80466026	3.792195517	3.854713245	3.70560757	3.859563575	3.847033315	3.709763362	3.916678143	3.651556625	3.927695444	3.600947937	3.822971012	3.970965017	4.287006348	3.728923581	3.600819805	4.387185328	3.851683395	4.09049662	3.659738717	3.811361664	3.971400376	4.319726142	3.661652582	3.983144864	3.84425011	3.857583599	4.214166683	4.012725838	3.661652582	3.683675395	3.989501702	3.685578272	3.855325463	3.733946428	4.48003358	4.057260984	3.957441213	4.046871757	4.092262696	4.039523098	4.017187171	3.873198234	3.918389845	3.86753774	3.702499918	3.911126438	4.065973444	3.933582421	4.014595119	3.87225863	4.24418656	3.660896441	4.057046297	3.973256975	4.07003748	4.101893767	4.497839607	4.201481829	3.755175948	4.574683535	3.795733412	4.025942453	4.138195653	4.614975282	3.588426148	4.306066524	3.924148707	4.069760791	3.961871356	4.030034224	3.915277851	3.80915816	4.022770007	4.069582738	3.920954548	3.962371479	3.95282297	3.961422827	3.678560814	4.005476292	3.817089471
"1552383_at"	6.912626456	6.676805965	7.077154168	7.126181296	6.765445685	6.849298067	6.802727832	8.180869271	6.660006529	7.031954308	6.320171172	6.577166912	6.635296891	6.600436668	6.621189333	6.643903981	6.739342479	7.220511873	6.803899194	6.821974714	6.297533727	6.567811483	6.670471564	6.661348978	6.958750687	6.702561134	6.45657991	6.481378414	6.757153748	6.814292843	6.485010745	6.552134416	7.028008787	6.630120014	6.640616104	6.695970927	6.6922213	6.534846762	6.543813037	6.844986864	6.679338015	7.463682614	7.256093029	7.328054633	6.401682599	7.154037388	6.792928336	6.758989607	6.836408152	6.873664896	6.927562891	6.846277478	6.806821879	6.924428926	6.650388911	7.151360561	6.443182119	7.375537245	6.767482032	6.609876348	6.15885743	6.835391159	6.621189333	6.45791355	6.228883099	6.184409769	6.789210035	6.995254086	6.804917837	6.731668053	6.505115394	7.10644412	6.647802515	6.745881461	6.603096664	6.3085181	6.660439326	6.516880333	6.58450962	6.429009931	6.550212384	6.486130196	6.23472692	6.957449735	7.188065827	6.517971175	6.536787585	6.704795118	6.780024081	6.409607952	6.902212687	7.085889708	6.57972613	6.245721098	6.624488732	6.337770615	6.510878084	6.528901734	6.496122704	6.880534246	6.687588822	6.499739883	6.634231566	6.358366638	6.530633012
"1552384_a_at"	4.919188164	4.833731297	4.931409318	5.032875563	4.959815921	4.928437494	5.094773884	5.290611449	4.707453551	5.006863236	4.769078958	4.960932762	4.681253444	4.538994414	4.861955953	4.547491791	4.943767942	4.624407238	4.672232138	4.814518437	4.631106616	4.468368108	5.057660833	4.871393949	4.97480035	4.76654112	4.880525788	4.610647312	4.578938642	4.655505825	4.651756525	4.77984084	4.609361434	4.76259419	4.860348526	4.713974696	5.068782287	4.841503674	4.806636009	4.718577309	4.898774575	5.164060616	4.884834619	4.825886403	4.999697506	5.354998164	4.977841017	4.764242457	4.679760981	4.834581817	5.248796856	5.672200697	4.832085907	5.231405655	4.805490504	4.735472129	4.80909258	4.993834274	5.004863785	4.756725767	4.599440334	4.982407085	4.836032486	4.504487322	4.704060942	4.839109896	4.828432717	5.134369184	5.054715023	4.698525517	4.643913335	4.928111828	4.827589394	4.994765417	4.893074361	4.993194238	4.827775115	4.983188437	4.909787959	4.525599641	4.677568423	4.662814001	4.773863943	4.859760415	5.041761669	4.716017348	5.016495517	4.88245785	4.860223843	4.905541781	4.93829879	4.717401914	4.911365479	4.420066483	5.019952634	4.795087862	4.741417782	4.837945316	4.996389077	4.971728095	4.86654213	4.48955985	4.825584475	4.850971797	4.751908664
"1552386_at"	4.57565509	5.070930644	4.813892141	3.83404178	4.10029254	4.106850002	4.038771758	4.026730181	3.324013236	5.060860595	3.915355693	3.53036709	3.944850724	5.483176145	4.080509826	5.320690671	3.911501991	4.742376161	6.477510507	4.244831934	3.632253523	6.109391655	4.831421949	5.624258558	4.06813599	4.126045066	3.766480837	4.074133539	4.806280401	3.744960365	3.669742644	3.991188207	4.46294828	3.805810016	3.626010728	5.048978806	4.757703576	3.631783052	5.461970022	6.619175645	3.758054494	3.465315956	4.227602702	3.87771965	3.871749389	4.304910525	6.182171668	5.501284916	4.143783066	3.877055201	4.805125091	3.500025666	3.349474609	3.849052341	4.375605263	4.222970767	3.75601136	4.341473764	3.878564064	3.717679144	4.048833215	3.830792248	4.119445023	3.96063618	4.644357665	3.765233612	4.309452867	4.651148517	3.579895343	3.688030891	6.31957999	7.805556327	4.066406907	7.540454812	3.87637958	3.466852323	3.690632475	3.818700552	3.856732365	3.903495466	3.509414869	3.359292692	3.670077739	4.089657141	5.15725989	7.378853922	3.597025244	4.217470893	3.629562304	3.957807018	3.625523994	5.676962741	4.481016462	3.408306923	3.363047098	4.080383844	4.880229252	3.810036291	3.913019846	6.356306273	4.314535157	3.476327749	3.667663101	3.824536038	5.852288592
"1552388_at"	5.56407973	5.398743868	5.803648153	5.397201406	5.681256841	5.461132228	5.868619026	6.451894394	5.744399139	5.542288337	5.736479849	5.820164476	5.909428065	4.806808136	5.34040375	5.595838467	5.619660593	5.75391214	5.257804147	5.670711076	5.681768767	5.308410306	5.614785037	5.735505051	5.362167086	5.537620876	5.759997577	5.586692103	5.50362543	5.498113501	5.837775684	6.103194464	5.747159512	5.805213666	6.050584983	6.320620705	5.887256564	5.587022888	5.260060612	5.709443381	5.769389734	5.538345482	5.959097991	5.948081597	5.587586404	6.268574949	6.276485658	5.73407628	5.586868212	5.638510304	5.826161657	6.131994339	5.767411146	5.704812488	5.499219585	5.673685832	5.61161783	6.106872904	5.781223333	6.110859418	5.817631397	6.139505249	5.530713766	5.766647297	6.020948918	5.767938799	6.006337569	5.763178387	6.130305762	5.364399902	5.602857498	5.916702097	5.709022512	6.106316603	5.73478598	6.014959972	5.833302306	6.038919767	6.077541236	5.955345976	5.812348596	6.458959581	6.102165724	5.80846053	5.902245694	5.593347428	5.934249875	6.617758735	5.595900206	6.25309105	6.127693713	5.831623233	6.1967219	5.590892268	6.185771468	5.8143657	5.805188083	6.744224559	5.850478394	5.809750745	6.308774629	5.837167863	6.144275184	6.35321263	5.454575942
"1552389_at"	3.324550034	4.771997535	3.231585535	3.385601403	3.388580676	3.209264201	3.386328933	3.133234072	3.373753635	3.378131761	2.963894642	3.232681593	3.155337439	3.373878088	3.174409677	3.627871582	3.175753637	3.550058295	2.945012407	3.345779448	3.134330406	3.303092419	3.223464189	3.022459989	3.246926837	3.659674818	3.465788577	3.261992848	3.483623889	3.811337828	4.239483464	3.876013025	3.914862501	3.412657297	3.722266275	3.270272663	4.06801077	3.450868262	3.48185321	3.446332198	3.303670936	3.399705977	3.163156391	3.830057926	3.248829153	3.519190733	3.243280563	3.360197712	3.187495401	3.10746265	3.395327127	3.333702629	3.419163455	3.340214761	3.392024655	3.60761036	3.78650462	3.361262658	3.881537559	3.222031069	3.134319113	3.618422909	3.403359293	3.223857844	2.992187768	3.663970485	3.072431918	3.195947302	3.007118686	3.429480399	3.257942176	3.257867106	3.148718865	3.224429434	3.42774579	3.120375354	3.357669137	3.28616617	3.292447768	2.833152076	3.146037672	3.284849162	2.744943407	3.965726139	3.433170071	3.264288803	3.18332669	3.637319423	3.26673816	3.738399932	3.431711486	3.230287615	3.058122127	3.165066787	3.123472104	3.348187834	3.22880922	3.438730139	3.115829873	3.369653939	3.34314527	3.696565581	3.505240889	3.152677265	3.117277491
"1552390_a_at"	3.075292847	5.892611854	3.276966736	3.323687971	3.213870463	3.302490218	3.439450898	3.540353593	3.390093918	3.413597903	3.491876935	3.83280983	4.094215603	5.267901594	3.600143963	4.806834854	4.021582588	3.247293273	3.366495764	4.346942639	3.316841328	3.658988588	3.48310837	3.729654324	3.64201545	3.563832691	4.92113034	3.555463578	3.75951527	3.978976608	6.556754844	5.642990977	4.897224952	3.787404583	3.722585684	3.748035051	5.830562555	4.07753957	4.759076203	3.788552822	3.793553744	3.408377615	4.151295996	4.010562566	4.2270443	3.861647665	4.504929917	4.606181071	3.620566093	4.115351962	4.266313973	4.580259207	4.084936535	3.467683828	3.835861834	3.861649151	4.980708845	3.733054017	4.041990505	3.271519445	3.800719966	3.830616447	4.40141102	3.353337649	3.713031108	3.911032663	3.531981554	3.454542042	3.634942091	3.323093037	3.899937806	3.547857544	3.891685709	3.779261671	4.044271663	3.878141619	3.873436704	3.882339504	3.667989055	3.647551001	3.463404169	3.314422733	3.576327641	5.224890147	3.589314201	3.554140324	3.61384392	3.817265521	3.380058438	3.720062635	3.738785362	3.760128314	3.633288394	3.735276798	3.533150133	3.543179322	3.765321723	3.905584593	3.402621659	3.578867962	3.58687142	4.136516547	3.758484591	3.327923094	3.385046809
"1552391_at"	3.567544838	3.289687725	3.397164357	3.873865989	3.476569936	3.552368388	3.799795374	3.568940529	3.668189738	3.565811571	3.042693391	3.521498276	3.4179082	3.43543698	3.162502701	3.591163876	3.725448744	3.634753247	3.522312277	3.488773432	3.654997244	3.24677136	3.333041319	3.695368849	3.435463378	3.340288651	3.33814618	3.334349813	3.587830514	3.894005219	3.439953057	3.432596638	3.468839014	3.374342866	3.782772205	3.436777472	3.407412032	3.263633759	3.100766593	3.736219962	3.890382137	3.545552222	3.604060042	3.698393833	3.539977722	3.645279367	3.426406006	3.768662136	3.40595084	3.447803387	3.706406902	3.215333564	3.553354798	3.814083849	3.231663968	3.470756668	3.281416215	3.647935036	4.058874415	3.336790571	3.445841211	3.531531159	3.645383023	3.346141598	3.249996193	3.624353668	3.600359851	3.491052537	3.456888679	3.418532378	3.356845456	3.59453253	3.441573342	3.649744846	3.649289624	3.467761894	3.632168354	3.522463929	3.555718456	3.430701139	3.392876216	3.740230567	3.254814524	3.500101659	3.181185116	3.357669137	3.826544872	3.821654277	3.518132331	3.692260609	3.562155042	3.906844456	3.403725195	3.518548353	3.704568183	3.570755035	3.522248824	3.701332524	3.406416852	3.511624597	3.402364436	3.610299026	3.554809358	3.629492312	3.635188746
"1552393_at"	2.902663052	2.835028043	2.812017217	3.205477638	3.134432803	2.995605711	3.00821313	3.022587973	3.573756773	2.91382309	2.872883842	2.792933789	3.077132096	3.341630117	2.987738675	3.084698958	2.867517217	2.991889747	2.961498808	3.023092815	2.877633918	3.045598891	3.137606681	3.454669094	3.122547109	2.986185576	3.255783965	3.001602839	3.063997241	3.083181793	3.245669396	2.807576185	3.190894738	2.971924941	2.914566693	3.023456489	3.161830368	2.87346358	3.013786803	3.120114396	2.919327146	3.005254282	3.205837387	3.073573378	2.916251331	2.898227764	2.85771134	3.008977546	2.932802364	3.179885686	3.162015431	2.986930816	2.919140885	3.047848989	3.020371277	2.948162253	2.938155316	2.92093657	3.010332146	2.861495264	3.034041991	2.960715381	3.412354553	3.365530816	3.079489663	3.085199194	3.014192807	2.872846345	2.911018691	2.926408109	3.070154201	3.838007153	2.94904555	3.112270154	3.092619142	2.908162287	3.016396252	2.884878257	3.005919944	2.927922967	2.957575655	2.941131051	3.217870696	3.224585223	3.109472727	3.417493133	2.90150767	3.238588214	2.919639283	2.875862514	2.978278253	3.104291241	3.066178798	2.783654248	2.960943088	2.90150767	3.011465788	2.868780592	2.897843911	2.917624115	3.12327904	2.847971786	2.992522797	2.842977914	2.881743041
"1552394_a_at"	2.984397304	3.053942285	3.099348898	3.952744336	3.280158414	3.045317916	3.310201938	3.788244612	3.75908777	2.947524896	3.031652577	2.984877315	3.096315303	2.970143198	2.948798537	3.041133541	3.108318744	3.07836018	3.219905685	2.972961875	2.992676369	3.266269118	3.089070067	3.206571496	3.202430405	3.240369479	3.040586192	3.115930842	3.298323995	2.817604073	3.111614015	2.976267265	3.165358413	3.014055323	3.173274057	3.089020545	3.078410717	2.967362408	3.179431055	3.500196124	3.109444531	2.881730114	2.873501554	3.054750062	2.906799382	3.111263175	3.244895835	3.165619545	3.057825175	3.143712051	3.915413599	2.858582119	3.116881834	3.04730409	3.320908548	3.062156581	2.954999064	3.247158054	2.961200304	3.180660739	3.164798558	3.064359339	3.285117456	3.05569354	2.884929714	3.11264777	3.206368201	3.11027235	2.904438491	3.323675288	3.52370469	5.073278988	2.930379398	4.042056463	3.112402468	2.712147892	3.031966785	2.989683533	3.050394947	2.902713299	2.994396813	3.123783778	3.10901809	3.163603146	3.178684976	3.958951492	2.971623701	3.009275248	2.9985622	3.032018517	3.07438027	3.129767264	3.020124717	2.900127507	3.196416641	3.042024643	3.007651124	2.909883092	3.436279028	3.38298161	2.986593285	3.025979399	3.03952198	2.945620212	3.109119744
"1552395_at"	7.372286026	7.173732207	7.649873893	7.929138458	7.520381004	7.644791295	7.787996244	8.488463479	7.280869059	7.402581374	7.209590489	7.098463149	7.207674641	7.320596428	7.165247844	7.224143802	7.468076761	7.051773122	7.183744233	7.468431549	7.255707635	6.662118535	7.560537683	7.293156479	7.232794832	7.305928406	7.230866658	7.225288532	7.40516024	7.239241526	7.036046617	7.2163662	7.31144404	7.361454076	7.259977803	7.125787045	7.581359706	7.400330527	6.742675018	7.579064206	6.77030302	7.346188866	7.53529589	7.881569802	7.138753443	7.441082446	7.535557224	6.959970152	7.448581931	7.208350611	7.712629129	6.64809597	7.64233286	7.536216244	7.272575915	7.78552033	7.37300183	7.299536722	7.578568831	7.441117863	7.319472829	7.002808628	7.146569038	6.987160172	6.890045771	7.142072238	7.428832075	7.363650279	7.326905013	7.767292875	6.961914212	7.519454681	7.425418887	7.27995926	7.031953393	7.330417497	7.318099518	7.24113354	7.288461923	6.891787146	7.028988472	7.203521716	7.474099106	7.140316749	7.587097875	7.370178807	7.565795172	7.257958738	7.052923981	7.747874222	7.379574388	7.254828931	7.442449549	7.100698277	7.428891527	7.30972033	7.336372525	7.39276678	7.348193753	7.254426835	7.410964648	7.210203867	7.235458756	7.137331373	7.630030474
"1552396_at"	4.168485474	4.291911973	4.294497982	4.313324436	4.206095196	4.17488368	4.397563012	5.406328481	4.153346167	4.143327786	4.26891803	4.1511865	4.087265901	4.207589699	4.123896347	4.208477773	4.429726256	4.098443941	4.027631346	4.154523055	4.30374649	4.128787657	4.28126608	4.019238092	4.203326842	4.169486723	4.280736492	3.970488965	4.0001558	4.249926945	4.178585884	4.342418078	4.471925278	4.290130833	4.12676817	4.098281165	4.08577707	4.079251252	4.120799982	4.093880057	4.199023519	4.261589403	4.546018267	4.537401595	4.290891399	4.301480461	4.190488042	4.213092493	4.115339392	4.011062667	4.422956755	4.129683135	4.375488786	4.542916045	4.03377371	4.40714322	4.234342699	4.183247044	4.189498874	4.116793899	4.259912712	4.011864891	4.225703327	4.137618349	4.150763793	4.049176041	4.218885261	4.175711735	4.273435528	4.18670256	4.147007522	4.122625231	4.204816893	4.238383713	3.961089812	4.009313677	4.139259676	4.245473542	4.061644779	4.080770262	4.161742324	4.031286819	4.287474377	4.060391907	4.338793328	4.190613095	4.117378931	4.662486795	3.960807914	4.600908279	4.225898926	4.158555974	4.213553096	4.344936182	4.536654927	3.981960206	4.127045579	4.080770262	4.027789721	4.167898242	4.209365105	4.211020276	4.042794231	4.171407423	4.275793933
"1552398_a_at"	4.261600919	6.195409188	4.075850056	3.862502016	3.993243402	4.697562038	4.405265539	5.215141934	3.689241838	5.201158277	3.500326888	3.419786818	3.911116172	3.692501403	3.25728608	4.27035584	3.982919303	4.511649047	3.984519474	3.741393447	3.506872004	6.878966035	5.031058715	5.91376391	4.041854712	3.289893622	3.373688632	3.239306063	4.016268036	3.528659788	3.094936957	3.438294473	4.980167665	3.401184481	3.651982038	4.05200289	4.540754556	3.680906499	6.089880031	4.71566532	3.626954867	3.853805168	3.756828759	3.768869451	3.160514321	4.18033924	3.964697585	3.821103983	3.352571936	3.692272283	4.953167631	3.637640905	3.535623259	3.432089409	4.492993679	4.118643088	3.405312158	3.848595001	3.834868815	3.386692987	3.485085932	3.522091131	3.284623151	3.322551428	3.184480283	3.09418287	3.875147153	3.577234766	3.343928385	3.304055439	4.263962452	4.473008125	3.455297561	4.268152404	3.342449378	3.287885538	3.193926324	3.314643165	3.407635585	3.254063583	3.34676664	3.280431679	3.385201628	3.420276212	4.575528314	3.973678233	3.522139699	3.248165168	3.127875822	3.240688898	3.313325723	4.280907749	3.814248086	3.316547459	3.436254065	3.401184481	3.493857428	3.504570556	3.488415999	4.743092217	3.739862467	3.153082062	3.436223187	3.421082917	5.450082047
"1552399_a_at"	4.271779669	4.001725166	4.047097051	4.468410993	4.052236045	4.310011908	3.933785209	3.945347084	4.255353951	4.342869436	3.93578525	4.135268191	4.127396215	3.699385226	3.895772889	3.860476062	3.671321628	3.810365625	3.805985966	3.883349783	4.223269943	3.870489014	4.055332225	4.006547969	4.107473191	4.039928096	4.117342264	3.846872793	4.366181532	4.396580003	3.870664128	4.030688272	4.055721539	3.846130059	3.991542226	4.213194947	4.404493792	4.026359377	3.778144598	4.267131865	3.867579711	3.5780151	4.131759303	3.874036883	3.781706291	4.081862993	4.003432904	4.028730174	4.356794032	3.855402777	4.333904818	3.173232101	4.040050937	3.968700883	3.80796376	3.785274665	3.989722921	3.697676737	4.231297242	4.148787639	3.797666962	4.280403759	3.866432993	4.014366579	3.777170128	3.765489046	4.032581849	3.94618798	3.907111273	3.811910268	3.890650566	4.13231136	3.996153393	4.318374458	3.974117437	4.165714803	3.850079749	4.092450466	3.963929993	3.636838061	3.952880353	4.400029056	4.099584798	3.990602554	4.341778176	4.158759852	4.248255328	4.280615762	4.068116676	4.390280469	4.308894038	3.988088625	4.154470821	4.006476123	4.171311129	4.187234264	4.08901156	3.962286844	4.291029994	4.255009477	4.06005397	3.986354582	3.843468428	4.210350432	4.025852795
"1552400_a_at"	4.080933232	4.093164319	4.484649561	4.261356379	4.114546755	4.393692329	4.326046816	5.365755164	4.083829212	4.291350219	3.764637709	4.129167919	3.937171262	4.037528507	4.468311751	4.119025829	3.974934555	4.033699771	4.455570564	4.468796563	4.353992312	3.966430461	4.251367784	4.025365247	4.414068441	4.05269227	3.98926564	4.050637112	4.290195981	3.983380181	3.97192841	3.962766674	4.315909376	4.050868104	3.756337258	3.884282125	4.292327546	4.269094148	3.970273621	4.382548691	4.171476191	4.247763166	4.272433029	4.338004348	4.037147186	4.468029594	4.252472018	4.096585023	4.098177818	4.319091735	4.693606947	4.615089408	4.085257004	4.292531995	4.08298363	4.154101362	4.0472627	4.044958625	4.544805062	4.075844306	4.055200912	4.035102787	4.076718467	3.981517706	3.98240536	3.978150472	3.941526904	4.174176674	4.1836548	4.754142172	4.138100229	4.50741899	4.00400945	4.198665767	3.976353419	4.205730274	4.023069583	3.920894761	4.166721352	3.914838303	4.075167442	4.172411105	4.078293276	4.046696472	4.365336489	4.240681128	4.145380174	4.504627286	3.864500241	4.599777779	3.837070087	4.043326033	4.495684173	4.223587033	4.137945799	4.127625541	4.104319619	4.143538896	4.162511741	4.204199608	4.05269227	3.876613245	3.8935473	4.176824204	4.151640711
"1552401_a_at"	3.568957735	3.577323122	3.483934125	4.118337653	3.888820331	3.834530426	3.651376902	4.349180318	3.801744204	3.929194718	3.473400638	3.495455166	3.349859971	3.458170556	3.358522618	3.576095946	3.371779101	3.621592104	3.45046601	3.345664696	3.108747761	3.065786792	3.278263567	3.651299691	3.395527795	3.435240854	3.223635857	3.38379227	3.580131657	3.401895844	3.350741192	3.394116055	3.63869435	3.233503286	3.411975046	3.303185052	3.299324675	3.681135043	3.348182544	3.559032497	3.409539371	3.34583189	3.423335749	3.429040097	3.396364365	3.480787691	3.793858429	3.358977872	3.17871338	3.353349146	3.924717639	3.047551381	3.506070518	3.67169504	3.380349508	3.590922631	3.547480951	3.212444548	3.351241249	3.399349944	3.190020534	3.320386105	3.344085824	3.545641819	3.290328825	3.20978499	3.264907109	3.413094813	3.304835853	3.467129984	3.440569245	3.635166777	3.346777051	3.430023006	3.42774579	3.491393469	3.179173375	3.193006094	3.439289182	3.087213443	3.176644505	3.558387073	3.429610082	3.281768639	3.433503868	3.61536345	3.357558568	3.698014816	3.034085617	3.58214099	3.187057001	3.491381319	3.527352985	3.329222597	3.746281442	3.402880822	3.389023235	3.435860337	3.413663469	3.384347069	3.554128333	3.567861551	3.276870692	3.235802327	3.566312733
"1552402_at"	3.930549239	3.59116425	3.733128727	3.982931091	3.811344813	3.752377194	3.590198854	3.821538332	3.993254591	3.843011224	3.720363548	3.731891839	3.652966292	3.761773461	3.882400839	3.847964796	3.764884073	3.732603076	3.74108144	3.978610023	3.865551211	3.454787722	3.772848248	3.496808654	3.895922571	3.893523325	3.829998262	3.490465236	3.816152459	3.856631426	3.714389716	3.655885112	3.549735148	3.723663606	3.599092213	3.681989098	3.817199404	3.574744775	3.37436077	4.124105424	3.545641819	3.746498154	4.187660043	4.034291293	3.711093609	3.733244898	3.676415267	3.562092704	3.851105014	3.676788968	3.876021461	3.527648701	3.858922625	3.716799191	3.663859649	3.710198763	3.713406407	3.505836541	3.645964473	3.768779679	3.753058061	3.567934422	3.915388396	3.510143206	3.700631707	3.472098737	3.647613124	3.985088235	3.623340802	3.578234141	3.748212441	3.726766435	3.657534172	3.947949958	3.820768725	3.792863486	3.522278976	3.697270539	3.863995693	3.560066565	3.357035888	3.885056725	3.798568122	3.874389809	3.877330015	3.719388432	3.729667705	3.727777723	3.608190277	4.063098682	3.796539927	3.456076761	3.850445286	3.514959142	3.874344719	3.499839302	3.615834459	3.757214395	3.821350984	3.751453129	3.761526584	3.687401194	3.562159437	3.453893049	3.781435206
"1552405_at"	4.674729105	4.583647745	4.800095701	4.566433515	4.970479338	4.453131808	4.849710192	5.333419361	4.78110631	4.784275433	4.970075957	4.790126061	4.938219488	4.59934851	4.69462732	4.793967065	5.102702118	4.756506662	4.614712343	5.010919156	5.001500444	4.762783935	4.968650856	4.754713279	4.800473572	5.216125103	4.998592184	4.428477367	4.694168091	4.883056339	4.68547699	4.89668885	5.018678519	5.115828754	4.869018004	4.581808121	4.743255651	4.782339807	4.794087469	4.776497717	4.841049779	4.99154633	5.335875999	5.184698345	4.909086739	5.333518874	4.996080903	4.942623851	5.379620019	5.282518996	5.037888604	5.022227355	4.951522681	4.83283428	4.497507015	5.08090621	4.569500094	4.630909721	4.975574573	4.973609218	4.437276435	4.822905296	4.372435957	4.565084568	4.443694756	4.580609758	4.580281882	4.872399083	5.052872263	5.262620915	4.882991859	4.93214909	4.982082743	4.586103959	4.761256788	4.691933115	4.762301186	4.956967234	4.867756117	4.606430906	4.94156901	4.6737773	4.623545068	4.736488625	4.593388121	4.476606449	4.834903385	4.793121176	4.443286026	5.032309289	4.730658709	4.6647418	4.851147439	4.828317633	5.211259142	5.083568634	4.83052829	5.211001161	4.913458869	4.58670349	4.849546696	4.394378499	4.734683774	4.787584079	4.76599166
"1552408_at"	3.357106475	3.091269477	3.463690728	3.464887823	3.218688326	3.209264201	3.29459292	3.495308211	3.330273376	3.755256804	3.247729985	3.423284561	3.057077983	3.292567818	3.058163229	3.34160093	3.295873172	2.966276585	3.185551807	3.465196768	3.291740835	3.130100344	3.465438895	3.12050225	3.461583768	3.241958891	3.501565402	3.219148371	3.491043189	3.208093472	3.061645036	2.971956319	3.338890764	3.421188584	3.062565902	3.286695966	3.572423866	3.352390374	3.136032606	3.590848272	3.004120702	3.233119744	3.480695589	3.521013851	3.347455589	3.28896361	3.216721849	3.177008217	3.081156882	3.184132183	3.799434127	3.183040615	3.29459292	3.313903771	3.592853796	3.416756579	3.864836701	3.101508754	3.430105303	3.468985105	3.019152304	3.061103489	2.958433206	3.12832086	3.154355899	3.297492326	3.213884513	3.314867969	3.375653185	3.325291146	3.275465336	3.319279597	3.627940732	3.10002151	3.531959626	3.038855586	3.224367136	3.266004516	3.279009489	3.118943481	3.139805753	3.441117599	3.380166618	3.301410502	3.25239708	3.393545425	3.282071168	3.355306219	3.247864995	3.297754687	3.350434043	3.437828886	3.164184722	2.851565757	3.096681005	2.98172515	3.494029336	3.590213127	3.389228339	3.538707155	3.302462106	3.316993318	3.375905692	3.228081986	3.485129636
"1552409_a_at"	6.037552277	5.770143901	6.39622774	6.054894751	5.769894854	6.100010349	5.945755202	7.175796471	6.082869614	5.929545352	5.720126338	5.886795237	5.76861763	5.864677364	5.97163462	5.655429659	6.214246019	5.814839458	5.880265779	5.968953961	5.452377311	5.688851034	5.907906731	5.969863155	5.836870876	5.971728194	5.730625664	5.603776864	5.817979419	6.205188943	5.788554487	5.926300259	6.028517377	5.687952835	5.72819621	5.60200128	5.986491366	5.680933458	5.403863832	5.47308883	5.859089759	6.033467261	6.462317188	6.309447396	5.751501452	6.368199605	6.116051526	5.914934746	6.093288259	6.119551844	6.412377278	5.598276617	6.231261612	6.055862787	5.709186818	5.981748381	5.857923782	5.960038075	6.251893143	5.741314764	5.777623523	6.04422021	5.733231463	5.643793973	5.703639937	5.811085044	5.468899228	6.102209327	6.261122349	6.332873175	6.063851441	6.036656156	5.973034104	5.772282777	5.863176788	5.998822349	6.078129457	5.943477431	5.969977343	5.96596761	6.025987538	6.097024717	6.232437295	6.206873687	5.702744733	5.836510853	5.834078019	6.260656803	5.500054456	5.861920313	5.912674059	6.214718651	5.921053152	5.621626207	5.884411481	5.821723494	5.505091456	5.922964935	6.109123508	6.134671897	6.227712624	5.442341686	6.158176507	6.06796956	5.844913443
"1552410_at"	4.350787627	4.529492442	6.622610751	4.827281355	4.402410071	4.591844228	4.908657816	5.048086089	4.260173356	4.439547296	4.434775774	4.583753401	4.560841376	4.462479925	4.629310311	4.814762105	4.884909575	4.408620873	5.332675094	4.692195154	4.695770256	4.456800261	4.674477592	4.627382212	4.394305173	4.860079246	4.65460081	4.351924397	4.48554677	4.392676042	4.603294908	4.627066985	4.645969359	4.345946508	4.577035716	4.253157738	4.483518172	4.843427043	5.093473464	4.840008899	4.660345619	4.723909739	4.542223957	4.451816397	4.719267368	4.592928366	4.630232253	4.454773342	4.597756285	4.650183626	5.077034283	4.411654405	4.875460059	4.835964061	4.656852281	4.852550266	4.767160173	4.822637627	4.677850471	4.371699157	4.461486856	4.45828486	4.4712726	4.389138027	4.578907654	4.839281022	4.505891	4.73044695	4.840749026	4.730958191	4.729441109	4.642413777	4.833246937	5.527907093	4.352013674	4.38376135	4.510962014	4.375329066	4.678390033	4.533461223	4.482086552	4.416560806	4.933849237	4.1964671	4.232646687	4.748901131	4.558219415	4.232016009	4.342412119	4.825953614	4.379413192	4.443977725	4.523230804	4.220149964	4.647193879	4.609214731	4.51942112	4.90181211	4.958452987	4.496416211	4.685863429	4.465676616	4.331340084	4.671687981	4.816544746
"1552411_at"	6.236841374	6.191481405	7.041764203	6.720310918	7.029830739	7.014870883	7.169049036	8.621169542	6.784568654	6.551823562	6.941633636	6.336520178	6.71245112	6.905437961	6.769681536	6.832015327	7.029845525	5.958372277	6.619083123	6.412116625	6.987188436	6.302818288	6.989279839	6.267624056	6.58721948	6.364038147	6.304687034	6.078389537	6.217178145	6.442964887	6.614178656	6.724375075	6.338861899	6.568170776	6.442548253	6.156973339	6.52655817	6.689689437	6.297154672	6.266196942	6.286283872	6.61384508	6.896835905	7.28213804	6.605899441	6.436121663	6.562931706	6.322910848	6.462717631	6.44320426	6.950637521	5.945204208	6.585042695	6.935477398	6.63777621	6.587523414	6.71532765	6.330707804	6.743780995	6.540013509	6.184173085	6.59951689	6.675941011	6.749674584	6.485308263	6.828698415	6.76259683	6.804883143	6.851391433	7.792033987	6.386036591	7.004864837	6.924601423	6.176845629	6.478481298	6.42727336	6.356207758	6.174457623	6.752829912	6.762040452	6.525979332	6.061941759	6.680718183	6.550260009	6.020165907	6.46658592	6.704565647	6.625973224	6.325434489	6.597604222	6.232890539	6.166926012	6.670245283	6.311287795	6.755220271	6.410145785	6.406985089	7.099238994	6.960615267	6.768110595	6.724851554	6.583557281	6.620670135	6.747171024	6.928680516
"1552412_a_at"	3.456388744	3.382899804	3.555996784	3.394688228	3.550672441	3.563712536	3.403724356	4.315550979	3.3076243	3.408510849	3.345674783	3.414470348	3.342623936	3.308150732	3.278586897	3.378150133	3.391155549	3.575688974	3.59671847	3.532434543	3.661047093	3.061167961	3.403673461	3.472892721	3.401028272	3.264526478	3.556683758	3.278525787	3.486870481	3.545177759	3.156472891	3.351168521	3.403363739	3.288155763	3.354512534	3.336953518	3.688204036	3.549891697	3.418546714	3.497226731	3.343946811	3.531657891	3.508922753	3.304359247	3.341640817	3.660537801	3.320771852	3.281424029	3.349617303	3.505867443	3.656341217	3.617412877	3.865997966	3.446897678	3.446375775	3.418925708	3.480273628	3.527287264	3.436605602	3.421384611	3.276969682	3.331246278	3.308862326	3.323455805	3.276070315	3.260351314	3.419405293	3.333191363	3.429737151	3.759839631	3.426056292	3.512167004	3.381792071	3.332772906	3.354388005	3.36398409	3.5013619	3.749146076	3.36695976	3.231659907	3.229753926	3.589364155	3.457281242	3.529150019	3.300514446	3.262133399	3.507364639	3.643379687	3.191439072	3.682786089	3.289428997	3.127816013	3.528747297	3.431102788	3.505069643	3.214218018	3.620966534	3.431915728	3.462147049	3.344811055	3.467960892	3.515924255	3.421985516	3.423764102	3.339183552
"1552414_at"	3.614864244	4.115353062	4.468187877	4.12184464	4.12184464	4.037587177	3.992109904	4.51880478	3.674653846	4.029157617	3.641957632	3.495558449	3.77594052	4.167908602	4.003959768	3.855514648	3.823458383	3.646247877	3.640132338	3.821875751	3.883186382	3.670597938	3.923258985	4.029314838	3.722317985	3.953909674	3.395126234	3.585018355	3.601275453	4.123632914	3.865253405	3.951308205	3.82164617	3.939649039	3.487408077	3.692542009	3.44020696	3.734974686	3.564042027	3.728079255	3.617118271	3.973054855	3.88490586	4.422395505	3.959613845	3.928869768	3.736282732	3.718801834	3.620659819	3.821995885	3.802901676	3.746858754	3.8942999	4.300451185	3.660033504	3.91452803	3.661325428	3.77626071	4.053218557	3.586822248	3.662208985	3.555373564	4.00509234	3.970687438	3.749629146	3.619507776	3.877910438	3.835255633	3.887760231	4.091767359	3.677615415	3.87655811	3.796860916	3.728474606	3.642507223	3.559468335	3.813844002	3.696811105	3.812221432	3.871840057	3.835472008	3.645787702	3.797944356	3.862678342	3.765475918	3.571317596	3.618416775	3.723943836	3.670876674	4.069722009	3.610718659	3.722585684	3.914647153	3.598002264	4.125011177	3.654450426	3.532957795	3.857536094	4.07467627	3.932270337	4.033810916	3.656340579	3.861949003	4.006125725	3.722173658
"1552415_a_at"	4.401105484	4.123116614	4.526237841	4.392668341	4.570040527	4.535544288	4.488361858	5.585687829	4.515386637	4.409116632	4.352661417	4.277884072	4.570875467	4.356355322	4.354993116	4.403525109	4.456088181	4.024250084	4.318643494	4.370216303	4.109833808	4.151122967	4.132843207	4.229729072	4.500555518	4.385224197	4.181910867	4.051409189	4.388981338	4.367044795	4.502021605	4.271679004	4.228227297	4.190093179	4.391697258	4.05585823	4.390278881	4.40819868	4.012126138	4.104752685	4.233423542	4.316804978	4.217422046	4.566770066	4.386187434	4.266397091	4.470707641	4.428980625	4.129702959	4.377900753	4.442212916	4.388672425	4.538761851	4.461552637	4.269348694	4.480918189	4.148324788	4.352102211	4.426414017	4.362866372	4.221583412	4.32058262	4.447867169	4.309547048	4.351421399	4.323538849	4.224464128	4.320458846	4.725397436	4.730428197	4.14117147	4.45012856	4.38528836	4.412156755	4.477136202	4.077132935	4.416152325	4.050716999	4.476534629	4.265621639	4.276809752	4.295050304	4.429260516	4.272019259	4.207611717	4.344750375	4.241658957	4.752238508	4.201113643	4.616062179	4.46170986	4.396871105	4.509181975	3.936837215	4.637487534	4.481559963	4.250422243	4.374058976	4.616379865	4.393063136	4.409580451	4.329665435	4.417038636	4.463811866	4.499075753
"1552417_a_at"	6.227223079	5.709766944	5.60790688	6.643099046	6.129265879	6.514738767	6.680646091	4.341293493	5.827074472	6.542100116	5.820103216	5.955665962	5.630162084	5.625382864	5.061614235	5.541267935	5.700093559	5.110079593	5.481880397	5.546794001	5.209722658	6.032980251	5.662978855	5.944090376	4.752583112	4.936480593	5.517308896	5.637642877	5.576205729	5.379998888	5.699974836	5.770284624	5.128572964	5.394010098	5.739024557	6.111290476	6.018161695	5.390829569	5.447805378	6.254406169	6.618858333	4.089111414	5.039867626	3.919367659	5.432890264	5.248062888	5.99454412	6.127457767	4.230283665	5.568112543	6.080640787	4.13194282	4.265681862	4.859724929	5.339451085	4.736362412	5.973270433	4.925305616	5.165385048	5.477650891	6.07221211	5.722591999	5.663727293	5.38153998	5.816800336	5.703943073	5.614967989	5.898082201	5.400241836	5.310506341	5.657823324	5.989068227	5.126226878	5.747236195	5.915947469	6.07458796	5.66054	5.860521916	6.113898653	5.414277652	6.340315717	5.968473343	5.878782147	5.741544765	5.776874902	6.358346254	6.021080348	6.488105412	5.179782671	6.154000594	6.158342614	5.90542466	5.174209347	5.929293754	5.976470268	5.685080324	5.942667751	5.8712796	5.551404787	6.000334235	5.728851198	5.911042094	5.608118243	5.922528901	7.009892911
"1552418_at"	4.390278881	4.084822788	4.502931792	4.398979471	4.246595489	4.22484567	4.584954297	5.485185239	4.56580672	4.404358748	4.349147681	4.434068097	4.154275091	4.061731705	4.464843302	4.323156658	4.576919849	4.343853901	4.352122401	4.412165072	4.465159379	4.014007417	4.582465169	4.752036314	4.59873691	4.574256866	4.189317699	4.243786359	4.534423807	4.616392847	4.258415019	4.161030179	4.658528306	4.551024216	4.408945464	4.43497133	4.392166311	4.45038017	3.95714995	4.955024522	4.273758915	4.697916711	4.985099029	4.713718	4.265601428	4.822826899	4.578450545	4.50753166	4.421122789	4.749383224	5.043433432	4.033511993	4.474209337	4.873323728	4.558996197	4.689582657	4.272865728	4.497399293	4.97911784	4.506675684	4.625922393	4.453269188	4.456210083	4.285555209	4.29909514	4.212943636	4.482076943	4.622208064	4.385496258	4.511217702	4.410434787	4.636643101	4.616169214	4.446577815	4.371679595	4.668180603	4.835481271	4.479269923	4.640898337	4.464843302	4.386872873	4.607183848	4.65995782	4.542554337	4.484251142	4.814240076	4.802715302	4.969133511	3.807598608	4.806890724	4.40545726	4.518694687	4.61858637	4.272651491	5.005603386	4.827508015	4.427686367	4.554921872	4.498376854	4.682897532	4.791962765	4.561365533	4.599904141	4.644214283	4.62717783
"1552419_s_at"	6.073190148	5.968336598	6.402929008	6.34408596	6.110420771	6.436805255	6.630806479	7.220650023	6.168226497	6.256222534	5.985853816	5.708366646	6.090364039	6.222618352	6.18847911	6.148002449	6.243644982	6.264501545	6.138210448	6.351802455	6.162932947	6.226326145	6.158953014	5.753369033	6.122807997	6.127634753	6.298045629	5.588819584	5.797308225	6.005433696	6.33750893	6.083036118	5.785204444	5.892983546	5.863294767	5.867244315	5.988522793	5.932231796	5.953487862	5.864932528	5.913079046	6.336044228	6.36905562	6.668827762	6.273278174	6.544599975	6.248046381	6.233419256	6.070275192	6.398382836	6.528878391	5.921984004	6.208830425	6.477668309	5.952138064	6.492403752	5.776487873	6.237566285	6.48241334	6.266583348	6.037181802	6.19706127	5.864532673	5.977752627	5.960909672	6.261366599	6.438248673	6.198354349	6.343473609	6.19626511	5.934495173	6.238152299	6.268025955	5.879164173	6.114665135	6.038364625	5.815216442	5.906385205	5.979575642	6.050368034	6.239211404	6.119076864	6.224058901	6.030812934	6.178877766	6.166708414	6.239948993	6.873680716	6.185915368	6.202593721	5.890120047	5.962070124	6.233419256	5.887534675	6.197116278	5.963960094	5.94752109	6.364959562	6.204384404	6.241210797	6.45396068	5.917734999	6.170864099	6.050263571	6.089793169
"1552421_a_at"	3.565818415	3.386485278	3.44092686	3.579233287	3.416064399	3.476103052	3.681025712	3.634388319	3.312132336	3.376038365	3.319577154	3.132923257	3.27265949	3.41678636	3.384761769	3.579239091	3.669022523	3.638887471	3.371082301	3.166223551	3.65972048	3.073052492	3.489884897	3.395130548	3.58821946	3.507229802	3.233591837	3.297546766	3.268670902	3.589971774	3.270726895	3.353696288	3.360459246	3.452255441	3.6853299	3.521823721	3.622931296	3.382282972	3.418546714	3.7648065	3.31922409	3.493733393	3.784869995	3.461172789	3.406866243	3.714182205	3.498570685	3.53926827	3.554687664	3.352383151	3.797194144	3.358549125	3.358451224	3.626140097	3.325591447	3.629290002	3.41020736	3.576442291	3.415557229	3.803330184	3.332804527	3.534598124	3.246826783	3.419124716	3.250006998	3.345856246	3.427771818	3.291765347	3.461727597	3.736656107	3.467600657	3.379087725	3.487355291	3.4403271	3.185319918	3.287496119	3.419340131	3.35345047	3.415972743	3.345517038	3.278952759	3.343734274	3.23823053	3.267645924	3.495047587	3.72429222	3.404920194	3.709475602	3.256484028	3.713804284	3.547197819	3.565041865	3.372017428	3.432797553	3.294555617	3.223127065	3.432797553	3.373496508	3.45827331	3.571714613	3.571512548	3.296821231	3.374546094	3.325321327	3.50802909
"1552422_at"	4.648250065	5.10554379	5.214297273	5.309619742	4.835155143	6.39767426	7.401717815	5.687018351	5.299433422	5.839174995	5.367549336	5.268116892	5.093933806	5.217664815	5.378856102	5.651365631	5.774260702	5.335400913	5.129887632	5.248779041	5.088038206	5.403515634	4.912580314	5.251907321	5.241863903	5.407510261	5.217103054	5.467333454	5.083344072	5.368524105	5.326192263	5.154038952	5.110739939	5.470815817	5.099609915	4.689420604	5.29919281	5.277068097	4.923652769	5.03668536	5.730109793	5.264345819	5.496056493	5.075077046	4.940081661	5.617160436	5.312614362	5.331615763	5.462203306	5.618954569	5.112126405	5.216247924	5.894845761	5.773855992	5.023865597	5.720295839	5.313705518	5.315393976	5.761863458	5.093034107	4.837041093	5.173805342	5.379220101	5.546115669	5.835387443	5.280954009	5.148832774	5.553066253	5.603744869	5.553874068	5.550722801	5.370115741	5.202431003	5.086314115	5.292109749	5.262556965	5.341239737	5.676812276	5.236508069	5.357695822	5.232921056	5.283788084	5.21787931	5.050408016	5.244660295	5.142335345	5.354812564	5.020199728	5.168078426	5.543042656	5.049431832	5.656219728	4.705540686	5.002863007	5.295655632	5.033051706	4.867935392	5.045192825	5.546452119	4.869471157	5.517555511	5.054839764	5.330920681	5.162586863	5.28126514
"1552423_at"	5.670388519	5.526736695	6.1880006	5.923838392	5.727316129	5.651971811	5.369446881	5.63429976	5.384031468	5.659355484	5.287033438	4.731974095	5.255998528	5.573778551	4.894745281	4.857433032	5.047737919	5.086001168	5.065219533	5.245934305	5.990358223	5.287803678	5.265993335	5.542630636	5.002337281	5.24135162	4.920854478	5.007884144	5.072912035	4.88069893	4.679157437	5.471969601	4.960257591	5.263497617	4.99718611	5.025211547	5.065838896	5.084354993	5.377031396	5.475004991	5.196167131	5.502199982	5.238348811	5.634089486	5.405432458	5.189387362	5.283517711	4.762384795	5.345774396	5.334003678	4.999768107	4.912938131	5.484490633	5.032099778	4.933245284	5.43117354	5.05008011	4.746574604	5.251055001	5.562123104	4.797073063	5.18048369	4.744166588	4.803753985	4.701183195	4.970759055	4.823850829	4.758332572	5.015280434	5.992054904	5.062871311	5.015022342	5.240914721	5.09881019	4.955411678	5.177029958	5.175983526	4.914197038	4.991067864	4.715012967	5.261079212	4.918271922	5.411589173	4.979053572	5.250859967	5.231852122	5.482534811	5.446611943	5.281220602	5.429709108	4.860838814	4.96911437	5.409686161	4.912316489	5.407327684	5.062881904	4.801094676	5.29755336	5.314234385	5.19975295	5.407963594	5.126460313	4.88583557	5.329552698	5.350020073
"1552424_at"	3.210694431	3.506005852	3.534775053	3.573258783	3.47546626	3.38614738	3.466525877	3.555086032	3.543735588	3.53953726	3.395356999	3.494029336	3.612571546	3.437793276	3.388943326	3.3639825	3.468494664	3.274368253	3.523763109	3.482230411	3.72683189	3.673386232	3.539179785	3.399953207	3.403713745	3.198146882	3.371610959	3.418250479	3.573892103	3.891394933	3.548721682	3.411025634	3.78932748	3.375904186	3.65125143	3.536549447	3.650063851	3.506005852	3.375430645	3.823716296	3.564912715	3.315591474	3.50474341	3.62591667	3.474704133	3.560924045	3.343034337	3.750260131	3.573409068	3.378747228	3.792379916	3.587908263	3.121212809	3.489124813	3.619752388	3.734274193	3.955787456	3.652321405	3.911926933	3.447516725	3.815706636	3.80746144	3.641442989	3.614468316	3.266203835	3.727107579	3.666593755	3.99710859	3.852554145	3.507987561	3.641087755	3.451806428	4.24493387	3.491039941	3.673309443	3.981182792	4.306639052	3.438692424	3.651706354	3.667894979	3.840261427	3.853257652	3.323584542	3.623540517	3.531848038	3.846692087	3.910430448	4.012879586	3.542847209	4.124217434	3.738856566	3.680742793	3.549103559	3.723943305	3.812966338	3.515051761	3.449861147	3.520120047	3.86137019	3.549658655	3.910430448	3.663148419	3.507944776	3.798755332	3.403096763
"1552425_a_at"	5.007804239	4.820005842	4.937375909	5.160010934	4.810682879	4.950095938	4.567727045	5.223665904	4.893750093	4.886768306	4.605895661	4.709688353	4.848113841	4.723123123	5.153071731	4.599776355	5.120647498	4.454161332	4.598039036	4.935952771	5.251284224	4.414975687	4.905565709	4.81988751	4.807218457	4.850499449	4.759167684	5.211648769	4.931520408	5.043737594	4.80235407	4.400568023	4.990637438	4.682309821	5.470157664	5.207788289	4.712361043	4.941876532	4.415711138	4.733975188	4.704807492	5.004223634	4.591726886	5.173571728	4.603533573	5.140193869	4.987609956	4.576925012	5.048840239	4.724505386	5.27727726	4.720765887	4.945316617	4.86814341	5.042171814	5.436456675	5.009220811	5.313697664	5.108184432	4.991034777	4.996221344	5.687730406	5.177079241	5.433051181	4.978442076	5.425447819	5.245775646	5.727667392	5.537698647	4.993627259	4.969143085	4.886882247	5.813412659	5.059384712	4.965057853	5.097989417	5.868165686	5.562388312	5.62747204	5.333401194	5.427449588	4.990458348	5.129783827	5.024963895	5.02900671	5.213078011	5.608783569	5.537042043	5.01567827	5.57296185	5.92229066	5.188426359	5.138939366	5.060470734	5.395182265	4.870562737	5.141269546	5.200768494	5.201496476	5.121699856	6.034654049	5.271683308	5.558334966	5.319154552	4.981820448
"1552426_a_at"	9.555608256	9.833131627	9.704591928	9.816901013	9.572199714	9.058362746	9.095668167	8.626071523	9.71919039	9.464692918	10.55207325	10.44776419	10.08558643	10.11697393	10.37391512	10.12543974	10.59237291	10.20446321	9.828720714	9.893084154	10.26296658	10.22279572	10.06381371	10.59722175	10.3252639	10.46103049	10.12220227	10.4169207	10.03723565	9.661864682	10.31370691	9.830010799	10.15443609	10.51747544	10.68806896	10.04508692	10.00304724	10.36215633	9.84812389	9.310275271	10.88945023	9.927452751	10.55376923	8.896478386	10.41828484	9.751233338	10.25148991	10.41994708	10.13104566	10.83627738	9.383012992	10.37048208	10.27784359	9.86257192	10.19213194	9.645811751	10.31543288	10.25993484	10.08842495	10.59669804	10.32128898	10.50742647	10.90254149	10.56685295	10.56510152	10.47064759	10.4296085	10.54388599	10.64433748	9.965409468	10.50855731	9.759139218	10.63122519	10.04362576	10.61124065	10.5293449	10.73342208	10.78502677	9.603596662	10.74454848	10.72808835	10.5318038	10.79082188	10.94874962	9.992529034	9.429723918	10.70829254	10.89771821	10.16672376	10.92878527	10.59384333	10.75251735	9.868576129	10.50367301	10.49010111	10.63947963	10.42268834	10.41499457	10.09204687	10.08326441	10.25032107	10.6808889	10.52493449	10.54601944	10.09852033
"1552427_at"	3.847020468	4.155110153	3.139844444	4.119374668	3.534234264	4.76228786	4.138739785	3.423349128	3.536372626	3.928537524	3.548985363	3.731728733	3.525543765	3.327883518	3.452067913	3.630791457	3.480701123	3.768215316	3.607640129	3.572291444	3.270626501	3.628417655	3.194151441	3.738345324	3.626242889	3.479625345	3.197441716	3.620744807	3.620953615	3.70942821	3.556838266	3.538462696	3.578462676	3.111485477	3.444214519	3.644128722	3.584407306	3.299240225	3.565719035	3.807073193	3.689770635	3.22149694	3.601703319	3.388110479	3.596817625	3.508231955	3.34054054	3.596561752	3.041642029	3.975577318	3.188934142	3.345424069	3.313992467	3.050497067	3.450184269	3.607105695	3.260393164	3.219707889	3.603321134	3.334873367	3.33625421	3.532594485	3.584303952	3.484502243	3.505137208	3.979388822	3.019707074	3.710967861	3.531812146	3.179637444	3.289266061	3.654544932	3.239379906	3.931825305	3.619338255	3.634494899	3.679093527	3.417568502	3.760513768	3.68613728	3.494924299	3.419270051	3.34522424	3.585028384	3.649937037	3.902682206	3.492009933	3.518716228	3.353668226	3.347834289	4.04207841	4.056145738	3.231395197	3.258136767	3.185042115	3.220603137	3.544895925	2.984974643	3.360099052	3.53387348	3.310100836	3.972239353	3.38793722	3.380934439	4.153898411
"1552430_at"	2.914015876	3.023601874	3.090074132	3.149446644	3.463976252	3.216677566	2.905034108	3.037028599	3.176622828	2.952247117	2.946866894	3.40944189	3.011594098	3.108177763	3.363425717	2.919262939	3.236490293	3.180104542	3.091987252	3.381287953	3.207310052	2.99896879	3.180104542	3.64439963	3.253798453	3.158952191	3.292432618	3.264359762	2.997654173	3.161465521	3.422688406	3.251261289	2.99429169	2.953101625	3.768113457	3.037111278	3.118706048	3.081944988	3.029793427	2.838249651	2.868785222	3.049274211	2.84234764	3.224884767	3.00843733	3.152774299	3.218555966	3.336947844	3.180928779	3.547732894	3.144741064	3.141313339	3.101001219	3.183675458	3.205713226	3.115178199	3.198741433	3.377232598	3.09636064	3.45078032	3.811270874	3.327798666	3.801194534	3.605595607	3.700631707	3.31941874	4.022479985	4.055501889	3.343751097	3.817298727	3.374427367	3.209584413	3.649443088	2.914904159	3.6123053	3.33249369	3.253357306	3.103308804	4.145211978	4.320205892	3.626886568	3.521434822	3.410424992	3.282200785	3.084966641	3.345299133	3.473435257	3.884033897	3.978057041	3.365530708	4.314607549	3.302189987	3.3420974	3.469514646	3.732721446	3.454707299	3.615051795	3.310345087	3.135738417	3.221033654	3.56461809	3.276818575	4.492235636	3.558324928	3.473059461
"1552432_at"	5.609955229	5.886735364	5.897739329	5.857656054	5.723047632	5.933576211	5.813167592	6.391872606	5.869983164	5.824980143	6.03723127	6.021929447	6.093673976	6.042297074	6.240717625	6.090135028	5.987503057	5.504940389	5.873699349	5.987711371	5.886872185	5.828577697	6.083553479	5.845371883	6.104966701	5.621520417	6.170551294	5.997470623	6.082694801	6.258840553	6.126137144	5.701418264	6.253610108	6.098093244	6.072690161	5.712235451	6.180269547	6.002739609	5.833897226	5.966011963	5.773830919	6.025717383	6.062137534	5.814391991	6.272118953	5.504218707	6.087182186	6.198134648	6.118998205	5.954073058	5.906091463	6.181145015	5.798752256	6.353779638	6.08105458	5.905109118	6.248363732	6.061587451	5.96262587	6.25430295	5.981770081	5.963447198	6.183381004	6.022090841	6.036222904	6.365290533	5.907507677	6.120474106	6.207509326	6.657888639	6.062740571	5.76088292	6.127032113	5.724245225	6.319260058	6.034843078	6.134753915	6.236195683	6.007535267	6.060148128	6.164568746	6.349402302	6.098311146	6.152496893	5.892540172	5.888343309	6.075387755	6.205299606	5.725069945	6.364892033	6.404619146	5.675303555	6.034849582	6.19600279	5.959241564	6.001230749	5.567670811	5.98969673	6.347833673	5.918674981	6.278372957	6.443817202	6.168444355	5.999054687	5.633779331
"1552436_a_at"	4.823229702	4.476376368	4.930040076	5.521708148	4.919620774	4.735619882	4.909649551	5.225915084	4.841735547	4.862766265	4.611854509	4.634788384	4.361263753	4.834380543	4.320138199	4.509935703	4.342362275	4.706000595	4.63802801	4.519996568	4.847807923	4.270780314	4.721611716	4.702666807	4.720817226	4.692076173	4.489415737	4.682181949	4.736297322	4.709140878	4.418636927	4.604539121	4.517287912	4.698997469	4.767231174	4.802340347	4.598533878	4.643264581	4.386236248	4.872354714	4.664135054	4.714496558	4.782359835	5.175567177	4.707697248	5.002046089	4.670221414	4.597880036	4.622385272	4.869650929	5.043410881	4.742963936	4.725676581	4.769103244	4.448483996	4.860796789	4.242081097	4.727083551	5.159625342	4.8373372	4.212445425	4.550203175	4.688560784	4.34844812	4.52257493	4.587139216	4.76701399	4.743941042	4.798101835	5.010621542	4.666090118	4.879211891	4.845905954	4.759049311	4.686006942	4.452898472	4.936238482	4.55159332	4.424305675	4.83589019	4.387093532	4.724332375	4.386794377	4.959103955	4.791841414	4.670315742	4.832295446	4.855094209	4.910187621	4.447599591	4.544519191	4.426202918	4.774238352	4.666808939	4.859760415	4.693159407	4.672027102	4.631686461	4.515483866	4.756994185	4.623031424	4.402364558	4.67195654	4.646281817	4.684732192
"1552438_a_at"	3.264191441	3.272408545	3.24888317	3.437325623	3.286301369	3.28855246	3.36675252	3.848339479	3.335260013	3.357710037	3.366283476	3.124496748	3.347669319	3.423555717	3.670846546	3.195579017	3.400753282	3.235698715	3.190566484	3.341541686	3.264191441	3.135118203	3.357710037	2.919956184	3.287757066	3.24792736	3.345224926	3.351148094	3.24391838	3.113725243	3.303278895	3.308562835	3.307344434	3.191854581	3.235195491	3.143617681	3.155178844	3.461298666	2.854160309	3.221927986	3.009330706	3.304563937	3.509553922	3.441025913	3.237567919	3.35789264	3.411111386	2.990400814	3.127511124	3.115638884	3.454913987	3.220348702	3.270352361	3.626950445	3.236185796	3.362851686	3.433185695	3.367767141	3.294758915	3.380783915	3.185595703	3.273520741	3.347201301	3.253214229	3.072055135	3.269420164	3.440026438	3.347194271	3.331648733	3.888838546	3.314921548	3.437765311	3.445522784	3.205163876	3.177986161	3.253649308	3.423452496	3.36036818	3.382566724	3.191508375	3.300162426	3.117833727	3.347212321	3.262460034	3.20034054	3.391046652	3.282286587	3.003927811	3.399403013	3.423179742	3.219452228	3.22109399	3.398103664	3.163219932	3.485241032	3.215596581	3.282387046	3.554126143	3.666915026	3.416742296	3.491777248	3.402353891	3.279282856	3.442335716	3.30430045
"1552439_s_at"	2.940329285	2.964129181	3.1323196	2.908228404	3.080411709	2.908228404	3.087495647	3.359621691	3.018928209	3.03014569	2.995345306	2.881357476	3.027004073	3.480930324	2.872442635	2.913591213	4.523132042	3.210603137	2.962621659	2.773831038	2.875667914	2.867602983	3.084646108	2.822330989	2.876262361	3.02506118	3.120158918	2.930812829	2.917900225	3.144617381	3.821249717	3.094356232	3.103882089	3.067530841	3.069331395	3.261970125	3.362170496	3.090116959	2.753496382	2.958927307	3.152921395	2.971146945	2.889659321	3.016876348	2.9945293	2.892667433	3.03104531	2.960729457	3.266173835	3.232847149	2.947403687	2.995743926	3.079440809	3.572691672	2.740470637	3.063712049	4.464714538	2.956922007	3.0997014	2.99830862	2.851485599	2.914197244	2.884650447	3.292912519	2.76376984	2.783023867	2.782221378	2.838467658	3.007610615	3.376246376	3.192735651	2.904268767	2.96001825	3.110568272	2.974468696	2.776160136	2.675792096	2.93450093	3.009329121	2.924922642	2.842054836	3.171124501	3.054005607	3.190850082	3.24075894	2.753244793	3.037730831	3.086489037	2.780097841	2.819302446	2.970087496	2.978945612	2.999150812	2.966990301	3.047515088	2.931994036	2.869966947	3.006649872	3.054535251	3.249726442	3.247956807	3.182575909	2.973783505	2.924838612	2.742201599
"1552440_at"	3.921707075	3.879125729	3.954503057	3.797385664	3.830649725	4.005440797	3.853758338	5.2447489	4.088752103	4.125139858	3.623094149	3.945585041	3.745864053	4.286554546	3.942877314	3.941328346	3.812244305	4.118149708	3.967299361	3.928841206	3.948673784	3.921707075	3.86648106	3.836420515	3.725070988	3.856005148	3.906323325	3.866315442	4.161853316	3.660229007	3.63066208	3.796116746	3.92536299	3.783444924	4.158280247	3.902352257	4.098540008	3.756782691	3.477484958	3.889815558	3.511603788	3.657038272	3.873178688	4.188330132	3.766358966	3.619683609	3.944214863	3.735962951	3.897917298	3.781525101	4.151163413	4.174411168	3.883614344	3.864139524	3.744580159	3.963829501	3.969215027	4.229912101	3.751250194	4.038837084	4.715411366	4.901874687	4.539289295	4.13428631	4.760778117	4.703320882	4.519595193	4.132019269	4.369454742	4.443927522	4.939295712	3.933841339	4.443841698	4.452023537	4.429392547	4.323817232	4.570394767	4.785556787	4.178473428	4.687516063	4.428031893	4.629594481	4.619048695	3.819202754	4.084699142	4.316823789	4.233963312	4.915084134	4.18762522	4.104263248	4.666055355	4.774051341	4.119797737	4.071090022	4.275719979	4.386695071	4.716037705	4.529440931	4.471265715	4.57459905	4.505222191	4.605412947	4.243493459	4.513896764	4.620956094
"1552445_a_at"	3.343307845	3.431037471	3.475227796	3.4500373	3.540904839	3.695849003	3.320050009	3.778762622	3.423265132	3.360115214	3.544860424	3.670753368	3.51614733	3.379073196	3.3936319	3.414021808	3.403237734	3.506176023	3.407995339	3.455537332	3.621400174	3.321634183	3.552181488	3.401366563	3.480597418	3.443402798	3.573182427	3.460799345	3.651463171	3.532124295	3.413918893	3.54253762	3.497673108	3.361576297	3.520544679	3.404429584	3.719525035	3.493824973	3.399779934	3.262915755	3.357766167	3.301614376	3.696147844	3.551650874	3.270453622	3.419769295	3.474782873	3.405895485	3.65005614	3.506549724	3.858893543	3.291374637	3.599739777	3.478542462	3.460314361	3.515977241	3.699999967	3.287224652	3.712587613	3.808089049	3.522876671	3.547476283	3.352770122	3.537193334	3.304099447	3.456826873	3.489723067	3.494805623	3.534016805	3.513395299	3.573416813	3.343734274	3.618076233	3.453006858	3.536694493	3.535675738	3.634374134	3.658260609	3.348238292	3.391845724	3.392538616	3.521434822	3.636967713	3.438921746	3.477172307	3.571295832	3.821767154	3.680855459	3.161542083	3.674840117	3.507820705	3.555106547	3.604161727	3.554289114	3.550584011	3.325559054	3.44788893	3.768020156	3.469229964	3.641679354	3.947106766	3.75747495	3.464030546	3.47103983	3.449970552
"1552448_a_at"	3.717486429	3.971686095	3.751610529	4.116323904	3.850486723	4.247133419	3.69574643	4.759577352	3.922052963	3.774967931	3.935907869	3.683541399	3.858329116	4.338388828	4.413088266	4.085955257	4.070054214	3.638132681	3.86402443	4.205477478	4.051163153	3.767499983	3.709170893	3.891112649	3.825447527	3.965580138	3.89268676	4.285323262	3.86314812	4.248236489	4.209287174	3.899471547	3.713366323	3.900791226	4.368263913	3.749203197	3.874972052	4.135610694	3.697010057	3.747194303	3.713366323	3.794431022	4.083115758	4.112070982	3.666135771	3.871656052	4.111631976	3.727714517	3.784673747	4.330465288	4.020212565	4.948493087	4.143478038	4.050220012	3.854440861	4.120644342	3.600985921	4.542192186	4.293727188	5.299385848	4.030093836	5.014753381	4.639301993	4.536167888	4.447064218	4.42974733	4.446027274	4.53512859	5.055822498	4.369839143	4.796656806	6.099729393	4.805780086	4.972246523	4.584369	5.226640532	6.465277622	4.713387074	4.635672356	4.843465624	4.616943952	4.637553717	4.158186688	3.83401493	4.278415013	4.738282058	5.611238963	4.730933736	4.251577472	4.309395851	4.648362186	5.043949305	4.943728822	4.677690301	5.41491027	4.658234695	4.167255863	4.30465399	4.467147921	5.991627175	5.818424721	4.554717821	4.531399153	4.227272004	3.983432841
"1552449_a_at"	3.653026588	3.710202065	3.794232574	3.894424259	3.419289096	3.708469843	3.629132925	3.980723429	3.69015736	3.866007629	3.630641516	3.431450485	4.071647742	3.828759934	3.522711284	3.715563414	4.024880191	3.596240291	3.525495375	3.855191017	3.767959733	3.584425758	3.617159389	3.835087004	3.933718308	3.811802426	3.70698991	3.510905201	4.021313379	3.827022243	3.777078657	3.773840063	3.479712379	3.752603001	3.695567011	3.644724478	3.705868829	3.689682943	3.438297133	3.515771848	3.785883894	3.573738602	3.795420726	3.830605368	3.405573129	3.755573428	3.715874074	3.953435125	3.709582327	3.494148892	3.875679812	3.659925766	3.916853071	3.988949593	3.869732247	3.476855764	3.562284084	3.805244348	4.220831831	3.525337641	3.782382623	3.874245439	3.857853514	3.492776193	3.682285771	3.613018914	3.685006518	3.87382709	3.531364208	3.796141894	3.672341615	3.779980968	3.564211329	3.642010197	3.732856192	3.575679968	3.764158783	3.613076125	3.716281912	3.885637927	3.752676284	3.521434822	4.113623982	3.56032944	4.100362665	3.59281988	3.607585117	4.028097634	3.407009218	3.946350315	3.582495736	3.998584955	3.761024724	3.642903709	3.673815434	3.766674845	3.709377952	3.87772748	4.1838255	3.655125049	3.842781194	3.810467079	3.742417942	3.59281988	3.577466062
"1552450_a_at"	5.17923204	4.875460059	5.592732697	5.463101649	5.203475238	5.287031292	5.426821604	6.398380126	5.148084585	5.23886547	5.108054127	4.92112084	5.197818864	5.391312663	5.365390903	5.573902588	5.311835681	4.957350908	5.261868685	5.296950751	5.216281336	5.264164213	5.119881206	5.070276634	5.173802304	5.028691805	5.163214901	4.911302457	5.075881732	5.414546804	5.158482116	5.278713177	5.205181985	5.491192988	5.004470212	4.946981168	5.056211715	5.038352267	4.689868572	5.207653711	4.9807406	5.534012245	5.45255714	5.754082419	5.166678536	5.344762722	5.33029404	5.153312018	5.032406472	5.411672077	5.971381603	5.274247117	5.496615412	5.868356113	5.159134241	5.608108841	5.111064107	5.31838744	5.862321932	5.138058001	4.882723127	5.117211288	4.963910255	5.138113904	5.249098121	5.102485704	5.464530866	5.323534656	5.429615595	5.350157383	5.515032503	5.514508204	5.456095629	5.108018791	5.071973817	5.003751185	4.983071327	5.164692567	5.181909813	5.266284813	5.036554166	5.326471698	5.277678754	5.07142496	5.357018236	5.049143161	5.505048935	5.692468558	5.044828706	5.425817812	5.028610947	5.431514933	5.415325203	5.107235935	5.645063566	5.294760202	5.07849459	5.46493467	5.641870141	5.211611819	5.226909447	4.998233028	5.076188629	5.110316199	5.245539858
"1552452_at"	3.131155385	3.260542173	3.378861391	3.312743334	3.333648846	3.462192985	3.434772876	3.486691461	3.402705153	3.216202039	3.350065892	3.293526022	3.441257108	3.521434822	3.264083937	3.225863346	3.466870947	3.218585101	3.21593075	3.695541255	3.221639169	3.142127309	3.362125556	3.252966764	3.540263009	3.697531036	3.33186046	3.07373298	3.478016226	3.535874735	3.555259205	3.296814931	3.373023802	3.672757869	3.375581137	3.117027561	3.356854225	3.147458615	3.129791516	3.675443907	3.272604766	3.291926763	3.393547608	3.649639983	3.473199094	3.381983888	3.155454974	3.412096627	3.24929193	3.210246306	3.476817689	3.174958981	3.661405425	3.337898794	3.317292902	3.322749794	3.672134721	3.363814196	3.497413844	3.174047675	3.432840339	3.283722259	3.495520956	3.324629476	3.240005543	3.513106613	3.444126185	3.478222934	3.459367036	3.245451908	3.159620144	3.23544033	3.288464118	3.206577616	3.418431011	3.299264344	3.338125732	3.583885402	3.502877781	3.31905929	3.263042535	3.282509727	3.331970757	3.602794819	3.181115407	3.42613899	3.409480889	3.416211168	3.218431785	3.401999032	3.343029226	3.192364415	3.018815813	3.337871893	3.285143686	3.335475283	3.065609841	3.538652995	3.604049503	3.217690534	3.413906829	3.261919035	3.330887227	3.475095561	3.311120275
"1552453_a_at"	3.86162773	3.773480144	3.77632473	3.997229563	3.782098121	3.682382743	4.052983845	4.039849453	3.534091644	3.752783608	3.814241992	3.570835216	3.912676407	3.591815044	3.870616531	3.545651252	3.916586021	3.543882226	3.710283845	3.8992101	3.599781117	3.542220237	3.523813864	3.875155417	3.771233757	3.993840492	3.482676434	3.507468966	3.787097666	3.684465256	3.646005017	3.548794717	4.036148645	3.722385638	3.808058372	3.709375162	3.538938756	3.637717946	3.572177885	3.903102305	3.538938756	3.688970003	3.957390869	4.369457347	3.748321634	3.793746509	3.6594847	3.775593448	3.70987458	3.902238206	3.97280571	3.679847867	3.611465337	3.913134027	3.546694567	3.869768412	3.83322414	3.795185621	3.646856768	3.644026446	3.359200067	3.654618192	3.608398054	3.477753551	3.607165256	3.62994815	3.8992101	3.76134553	3.763013503	3.828745239	3.795090588	3.687491315	3.8571945	3.727810003	3.798100999	3.764138137	3.84563322	3.638501146	3.724922812	3.474213142	3.623977117	3.555479719	3.696466406	3.749080421	3.939886144	3.398266587	3.70081329	3.67459222	3.522339455	3.99448298	3.786907589	3.76741726	3.816050682	3.764911265	3.76707697	3.857642519	3.678597717	3.991993941	4.035524498	3.887900951	3.784366647	3.72088144	3.685224594	3.689792064	3.587807817
"1552455_at"	4.296672545	3.219391669	3.346086131	3.90495711	3.426459134	3.832070729	3.270589137	5.086296776	3.380196226	3.621225461	3.105723141	3.239188663	3.185290622	3.349856128	3.027459908	3.182089533	3.379199017	3.04818406	3.332223762	3.123367426	3.209755781	3.314628043	3.350524618	3.472178515	3.210873459	3.076181239	3.327981331	3.212721377	3.773716762	3.099509555	3.002341949	3.256191386	3.340882261	3.319522585	3.033021298	3.457247734	3.251211448	3.292622707	3.129161298	3.546197992	3.192283989	3.168736496	3.540444229	3.324713298	3.035453957	3.384381095	3.263392943	3.176162467	3.653101666	3.697709026	3.818700552	3.581971106	3.42815976	3.504537153	3.212573316	3.319290102	3.31632747	3.064641121	3.345426254	3.423395517	3.510809321	3.09863691	3.031564007	3.407124844	3.158700161	3.30669174	3.057709935	3.351023337	3.311653077	3.69312422	3.204576074	3.435347869	3.123296996	3.334594542	3.222456285	3.283200839	3.194915708	2.971922662	3.248963976	2.97016684	3.206452078	3.401492447	3.272690773	3.287744998	3.553952853	3.421603301	3.215289959	3.388339402	3.210873459	3.455911907	3.020186686	3.312697207	3.287224967	3.29144024	3.241974181	3.01277728	3.228603873	3.50065242	3.134082416	3.442321683	3.414254793	3.314830974	3.294623682	3.427221687	3.407635585
"1552456_a_at"	4.680326164	4.656808173	4.483210454	4.671977492	4.649371722	4.386317027	4.802162139	5.309491052	4.847599957	4.66527697	4.598457576	4.67314661	4.241279223	4.511310473	4.546299216	4.404960031	4.505142564	4.581394621	4.65220603	4.577035716	4.66043955	4.289225143	4.368154833	5.079445309	4.590622549	4.395600672	4.513563601	4.517554111	4.566504581	4.350843284	4.465809198	4.66115671	4.261985333	4.465359468	4.643027718	4.470523823	4.403336187	4.422511736	4.607597875	4.748212732	4.677564629	4.615473546	4.401190471	5.369782434	4.397693679	4.933678946	4.688175515	4.843887494	4.648018661	4.84291231	4.822959606	4.171361892	4.534758617	4.657249535	4.495969579	4.987063322	4.285496594	4.430417584	4.683677544	4.401108321	4.493412459	4.307777898	4.348069725	4.194523708	4.666715824	4.312455589	4.428152901	4.453607402	4.668974662	4.775028655	4.328225311	4.686943137	4.583693887	4.490287166	4.471496151	4.5552473	4.468562249	4.326366949	4.885196797	4.919720509	4.789892062	4.459974315	4.707224083	4.495336075	4.594631841	4.462916983	4.626168702	4.92020121	4.515915867	5.026809965	4.634826468	4.726402581	4.176558326	3.928987562	4.675725349	4.631693867	4.545294159	4.536191828	4.775843642	4.582052852	4.3841845	4.405216039	4.661946951	4.702643205	4.327037876
"1552457_a_at"	4.404059159	3.76359033	3.789131112	3.867247941	8.408645916	3.81160532	5.077056605	3.991354348	5.233493769	5.998065558	3.682046225	3.614992562	3.613741004	4.837629628	3.911956921	3.820654919	3.699320587	3.731753715	3.57213907	3.867203614	3.580646418	3.932285148	3.771971316	3.913841813	3.891320285	3.832802576	3.812476348	3.647291833	3.967950453	3.846998119	3.824500016	3.648063534	4.385110872	3.762229321	3.735104547	3.691656104	4.00371022	3.733118894	3.623758908	3.895050551	3.927267614	4.027087587	3.782319257	4.215327236	3.804059979	3.82097402	3.603764398	3.7868502	3.931338169	3.700790808	4.152655865	3.823951503	3.769039276	4.069426695	3.754540813	3.956047443	3.773688794	4.140448961	3.707381918	3.919862128	3.899348182	3.827775548	3.902682206	4.415269888	3.637573559	3.906789042	3.502875559	3.835110241	3.674335275	3.751634954	4.026804725	3.681310749	3.64363916	3.734959416	3.514330705	3.733884689	3.771594081	4.453602677	3.666767814	3.851274357	3.54530574	3.855238403	3.699888596	4.080468135	3.895854152	4.138256488	4.142748102	3.848468221	3.705426009	3.811275403	3.682046225	3.745573722	3.322953371	3.641082491	3.707621225	3.667441065	3.997976507	3.917694667	3.622398672	4.017254503	3.674832181	3.638402962	3.785457609	3.498537281	7.019454003
"1552458_at"	3.389608103	3.317293761	3.36750954	3.372133276	3.411421063	3.280890982	3.394803651	3.53303045	3.31769874	3.402249954	3.149740147	3.182807559	3.411030354	3.109235781	3.077377902	3.290681955	3.224743955	3.189810612	3.296390302	3.333240404	3.423265132	2.984787093	3.341118432	3.493901369	3.316127055	3.43862456	3.381145631	3.113652983	3.486961175	3.272830816	2.945711714	3.104279706	3.236313364	3.161354545	3.152441435	3.287380713	3.386020074	3.406581824	3.133111533	3.246961641	3.049435374	3.613261207	3.482416309	4.317412015	3.205392672	3.435188214	3.175180269	3.083336183	3.105468919	2.96583131	3.932244465	3.145517539	3.41630544	3.533218606	3.240364522	3.876525158	3.225839235	3.193944998	3.394982956	3.536149683	3.232309241	3.144453249	3.219691674	3.052389815	3.124130888	2.998287916	3.218080029	3.273443378	3.087383868	4.101738571	3.184314132	3.289284866	3.274112016	3.529185163	3.525608723	3.170349156	3.299900063	3.247700231	3.26748165	3.074866946	3.20650291	3.122581316	3.164640384	3.059586115	3.365164339	3.313826	3.247283342	3.362470328	3.122414722	3.310842266	3.026048517	3.019556117	3.315649273	3.057372112	3.250625428	3.336723699	3.307829865	3.372493483	3.350765232	3.378219179	3.60948578	3.202516054	3.247627067	3.137913669	3.301827735
"1552459_a_at"	4.03755959	3.564672983	4.138594527	4.22076461	4.114888754	4.165653082	3.751037106	5.32970324	3.980646071	4.024429461	3.997681615	3.763287677	3.950424953	4.046277877	4.074950901	3.725049897	4.054059517	3.725853849	4.183189286	4.355353317	4.03368683	3.841990028	4.136253839	3.896750258	3.852333788	4.25695226	3.859360514	3.833661319	4.178633988	3.975811438	3.668308896	3.839798057	4.402914958	3.870574948	4.267439385	3.915746108	4.303360727	4.259348005	3.501220901	4.092544227	4.010229605	3.894008649	4.151910124	4.104888706	4.070132786	3.830782093	3.917455005	3.672665669	3.815882798	4.015126335	3.935751619	3.793073311	3.931719049	4.276281015	3.87700193	4.221644693	4.17483414	3.676388378	4.383356232	3.917178301	3.794534721	3.555373564	3.4818689	3.261745544	3.638042366	4.01583139	4.285042971	4.280615608	3.957794479	3.938745811	3.939190707	4.141067579	4.045054559	3.982029668	3.955076351	3.656262736	3.993353567	3.634563585	3.906359907	3.486644503	3.532846267	3.969938035	4.03368683	4.266719111	3.84078431	3.860769073	4.04608775	4.597019373	3.777461524	3.728054004	4.013203313	3.802152157	3.930439994	3.692888628	3.821588115	3.673356981	3.71508512	4.05936931	3.832592418	3.753050988	4.066371713	4.027389789	4.076163003	3.699050556	4.066701741
"1552461_at"	3.372399448	3.142581839	3.208922816	2.981582163	3.105005802	3.184045147	3.1776705	3.527344858	3.176622828	3.03855259	3.151131378	3.319566625	3.174873654	3.182198055	3.243707434	3.297901405	3.174455008	2.957817561	3.277755152	3.336136659	3.558428407	3.026748273	3.138018612	3.238707515	3.113018232	2.923645482	3.120906547	3.126317962	3.299995871	3.091210975	3.144553765	2.979927016	3.026399047	2.863981385	3.211271016	3.034138004	3.327286854	3.026748273	3.153630059	3.078874262	2.851795709	3.204853382	3.245513021	3.22588698	3.103474524	3.287792026	3.17761519	3.039810418	2.960299297	3.324809524	3.558863647	3.234160708	3.315895256	3.324976163	2.981269128	2.909852265	3.270288747	2.997848731	3.180385372	3.280536792	3.258819893	3.332980854	3.363126933	3.193229867	3.263842404	3.176590979	3.019706551	3.154014832	3.164650453	3.32195459	3.079000827	3.095404182	2.997549489	2.914035201	3.19861924	3.299278074	3.313421349	3.245935212	3.363344223	3.133388522	3.27180941	3.297840827	3.302848986	3.115534856	3.223701855	3.173420631	3.263643624	3.271614894	3.340993747	3.663151514	3.116192552	3.219296271	3.301686447	3.246403427	3.249128396	2.981526067	3.076155022	3.59467576	3.196907988	3.249649108	3.246087018	3.085593464	3.121849766	2.818824186	3.235240828
"1552463_at"	3.204617886	3.205285666	3.256259236	3.5096453	3.19065949	3.5066968	3.279735522	3.637453777	3.397399351	3.280878315	3.159929785	3.236550741	3.405603917	3.575611861	3.304193663	3.286841012	3.367568232	3.099920708	3.877482265	3.420442989	3.211403745	3.078625571	3.296305348	3.567416106	3.343355152	3.251683107	3.320118918	3.076412468	3.31793991	3.37811581	3.370213488	3.297767069	3.40279378	3.174811455	3.397889242	3.15971388	3.129078117	3.208209327	3.15888655	3.27892128	3.135369226	3.486875385	3.567324071	3.531889392	3.253972479	3.297392594	3.290347854	3.311218652	3.244251138	3.299022338	3.269496073	3.173604965	3.422961543	3.351363167	3.193518685	3.274137034	3.239851699	3.439192341	3.627990259	3.347044947	3.253289159	3.310131514	3.080538906	3.2130772	3.339331858	2.977788175	3.44336926	3.5256905	3.328461556	3.499099998	3.106479148	3.292014861	3.128705718	3.258494784	3.302731943	3.025264672	3.407712876	3.250483408	3.454709204	3.196920167	3.527484204	3.374041339	3.211761402	3.190794849	3.281101197	3.520474423	3.398520219	3.440560407	3.214205727	3.406122584	3.300542334	3.627436595	3.15756186	3.032468849	3.439293488	3.315293817	3.361076259	3.512200329	3.438167886	3.366592473	3.461772205	3.235214478	3.274919769	3.27615857	3.313102625
"1552466_x_at"	3.030100378	2.771719852	2.943177805	3.039564324	2.960892302	2.954773847	2.81851851	3.140095678	2.889505773	3.171282895	2.917749835	2.794747127	2.93087059	2.909677193	2.758408821	2.809552305	2.844826499	3.031453711	2.826174693	2.988483573	3.086213271	2.851516661	2.944123538	2.864899089	2.929517374	2.981914543	2.806300988	2.915505112	2.780885686	3.177488404	2.791479544	2.874572979	3.02108349	2.870176382	2.876729102	2.758408821	2.959694465	3.102437903	2.840363888	3.005179073	2.864320438	3.016660603	3.180672944	3.077244895	3.106244262	3.002304267	2.961095244	2.850540672	2.946668916	2.808201346	2.706839579	2.848553848	3.195967389	2.980168742	3.035200161	3.015346953	2.971181995	3.001037652	2.856882468	2.795107622	2.833140316	2.880961503	2.922811434	3.008035061	3.0583231	2.767472782	3.020931754	3.101439136	3.167607142	3.397005284	2.96666689	2.944294283	3.02827688	2.732039798	2.836735248	2.938624255	2.901175893	2.794699621	3.053083649	3.058284361	2.966785604	2.891213048	2.979819666	2.764307494	3.143320109	2.928431039	3.181331444	3.007118686	2.965857136	3.171083822	2.994630232	2.869444241	2.964718529	3.059681515	2.881250925	2.985855143	3.095725437	2.868418401	3.073985189	2.711738915	3.029385458	3.302850965	2.983185252	2.73116319	2.875489356
"1552467_at"	5.603929144	5.29234173	5.884579835	5.569771094	5.355752631	5.535588412	5.859032495	6.259845897	5.337227912	5.615419229	5.156220356	5.216187	5.352096394	5.345167579	5.21739449	5.367506295	5.433163973	5.181946413	5.360853223	5.449874744	5.481484685	4.89456558	5.560066768	5.52025489	5.350432353	5.358713455	5.344498282	5.350758496	5.296603516	5.309041539	5.002767842	5.141309519	5.37068537	5.432872293	5.254174589	5.214249619	5.512418916	5.503071159	5.146677261	5.528859787	5.206290887	5.336424296	5.636331487	5.838914915	5.168430904	5.551636323	5.363867159	5.090990697	5.539503141	5.362639688	5.87638688	5.037650141	5.533207106	5.335617263	5.379873436	5.819470171	5.525041922	5.225652332	5.394963279	5.355755161	5.200114895	5.436110874	5.161957929	5.05033968	5.067779934	5.252553297	5.328125643	5.208602555	5.273739455	5.695592661	5.014458858	5.395068532	5.429788697	5.289423752	5.064778117	5.28364514	5.23513953	5.35486795	5.28577502	5.197778901	5.061217949	5.201988132	5.508973703	5.195689079	5.523750106	5.172765863	5.136518709	5.53667846	5.309821623	5.200114895	5.147923066	5.103367389	5.450747531	5.151152506	5.523209658	5.310177739	5.217227778	5.575775456	5.38342801	5.686193047	5.518144843	5.352572321	5.437635988	5.366251114	5.472809247
"1552468_a_at"	4.357301018	4.302431684	4.601255976	4.76870787	4.908524522	4.509808276	4.639868643	5.184129168	4.451296633	4.794982045	4.344940505	4.367200285	4.461336726	4.447750029	4.317102164	4.278259642	4.554778627	3.91780275	4.359040329	4.938671795	4.318293924	4.138244152	4.715214209	4.154789893	4.310130829	4.79674121	4.449365242	4.302625042	4.279023033	4.484385249	4.496407649	4.431822625	4.41337795	4.505294313	4.611645107	4.143994143	4.53787582	4.489585721	4.027209558	4.769450915	4.141386334	4.330244006	4.376654667	4.821365757	4.34030571	4.399374481	4.462124954	4.125992767	4.326577619	4.284315879	4.995246472	4.13977578	4.797597577	4.681542236	4.514138061	4.487917978	4.644639334	4.140852537	4.416347146	4.601999574	4.505281964	4.589473173	4.370378864	4.656296226	4.182901413	4.460971997	4.669512104	4.509653434	4.5552171	4.734282818	4.319297377	4.637535669	4.60871412	4.397509913	4.360647355	4.419373471	4.459444764	4.550073582	4.680063147	4.480149475	3.992011043	4.386230138	4.659884384	4.576909313	4.451512185	4.498405915	4.498224294	4.532069166	4.255073468	4.639280473	4.360647355	4.157934472	4.402729926	4.373738785	4.483097228	4.28942913	4.658622509	4.824493927	4.574128913	4.519478291	4.856980673	4.158650072	4.650050183	4.508227301	4.597864925
"1552470_a_at"	5.387348148	4.907527218	3.929166968	4.51603026	3.779992429	3.729252579	3.648538541	4.066520941	4.351750726	4.088316975	5.551192623	5.742233265	5.709684138	3.716159059	4.763139317	3.646211197	4.637506128	3.964456173	3.980344969	5.041084702	4.497042038	4.884952773	4.951037575	5.307464046	4.91049151	5.441656206	5.509575384	5.510253397	5.776367496	5.76966902	5.400239354	5.721292462	4.516871994	4.451530677	6.08690496	6.028461078	5.549480697	5.452366311	4.324575602	5.407305219	5.277689877	4.27626248	4.790817053	4.154549687	4.886899004	5.781557985	5.574753048	5.56112721	4.288919776	4.673186611	5.264684705	3.544841348	4.750064005	4.966239962	5.080722489	4.557238032	5.495403539	4.954868119	4.898541251	5.339457612	6.176803642	5.773147281	5.55974169	4.835884817	5.639705363	5.17146358	5.767961991	4.921614471	5.577036001	4.612259203	5.438760895	4.436941658	5.310092395	4.901874687	5.184896398	5.909701501	6.091891865	6.19706127	5.028514318	5.240367643	6.635106084	5.901566784	5.376758185	5.261816159	5.249856869	5.378402646	5.879980186	6.3049623	5.287510796	5.69751461	5.759741813	4.549908657	5.686326035	6.088464871	6.104221507	6.037958728	5.742869582	5.691244532	6.318318549	4.885062531	5.83444146	6.119768275	5.83360969	5.75100698	4.656804335
"1552472_a_at"	6.430772516	6.331867226	6.038878074	6.637099567	6.284419233	6.698873297	6.481831503	6.372550386	6.784362762	7.880624255	6.529387615	6.268918024	6.544924416	6.304630442	6.372764629	5.968099336	6.034440209	5.961799909	6.411784315	5.845561165	6.001815114	6.658324037	6.192474326	5.762038101	5.704225935	5.378293953	6.157880927	5.691191532	6.003110426	6.039978767	6.355467471	7.224897835	5.997575021	6.168673588	6.428602569	6.214517402	6.249951544	6.040544776	6.068081927	6.143052714	6.596927065	5.392686389	5.52856406	5.287680632	5.824613981	6.099687755	6.589306047	6.193215134	4.776770577	6.304562933	6.393425617	7.002682654	5.49812468	5.644436642	6.532675281	5.987856269	6.167781184	5.927300898	5.953634373	6.163397407	6.297045216	6.02369527	5.797849533	5.494767568	6.07628156	5.662344893	6.257973015	6.381300218	5.444598739	5.6384308	6.074583809	6.850894352	5.538883001	6.312454472	5.876857584	6.355816567	5.953293964	6.201998063	6.318688698	6.237724831	6.576850311	5.95779522	6.188701295	6.366193026	6.245918753	6.891540645	6.022165424	5.015749404	5.958598556	6.195180097	6.804428952	6.024655232	6.471524035	6.21483567	6.215028947	6.254272453	6.42138803	6.235235138	6.16797869	6.952875135	6.309515184	6.472730578	6.295130565	6.158013275	7.573884317
"1552473_at"	7.564468686	7.309028943	7.236685774	7.586044463	7.286893976	7.445011088	8.224301199	8.065143386	7.194724108	7.452099972	7.174272105	7.418436556	7.322396947	7.379477015	7.230582677	7.342839761	7.891206207	7.504636879	7.666033106	7.524600036	7.071082767	6.884525858	7.828914437	7.417686651	7.720109151	7.568268123	7.29557139	7.106472523	7.501784732	7.691838274	7.31117798	7.019971832	7.399887934	7.296280794	7.23805045	7.44524805	7.270163629	7.456467503	7.041634174	7.890049408	6.9946743	7.2690255	7.739527072	7.840527385	7.293615997	7.675527573	7.411755962	7.255149149	7.385358669	7.259798593	7.91159545	7.114527765	7.852164062	7.371233046	7.487798969	8.216770699	7.116417452	7.786098623	8.033398435	7.16364435	6.918494919	7.283757277	7.09343624	7.288485836	7.333446329	7.310377906	7.541441639	7.429071542	7.30090099	7.3386092	7.280256262	8.117789431	7.496773643	7.6159432	7.269798447	7.135957757	7.155605092	7.107051869	7.144877396	7.072103067	7.154186052	7.064631646	7.280758674	7.178540858	7.223164261	7.566178712	7.238912172	6.805937004	7.058791579	7.583472383	7.374915601	7.339557479	7.176350343	7.105563346	7.362540766	7.327840396	7.244814656	7.496326118	7.482031455	7.411768567	7.709239312	7.110763819	7.514145519	7.614695042	7.477036338
"1552474_a_at"	7.384139195	6.695977247	7.499172254	7.520860805	6.881849645	7.378629436	7.270680817	7.828109036	6.931136248	6.952152506	7.189173345	7.382497067	7.247048529	6.8297022	7.553564493	6.995561217	7.373920568	6.964749976	7.187245698	7.737409345	7.103237439	7.043011652	7.559885109	7.57369462	7.760107451	7.73471022	7.571075568	7.511620399	7.634419227	7.633682612	7.774325853	7.316525366	7.366238551	7.643290308	7.555031259	7.461488748	7.301969618	7.374005325	6.631584131	7.372269458	6.964811359	7.640078016	7.627861396	8.025855436	7.754029521	8.221323257	7.620668276	7.390567703	7.704747297	7.566200392	7.64979374	7.100537278	7.783437607	7.708290724	7.214257191	7.761475459	7.494778365	7.643371914	7.677488995	7.469732874	7.454037755	7.727557207	7.593915288	7.465149427	7.449868442	7.484797337	7.329723874	7.282005287	7.720714862	6.898255884	7.442117738	7.216632274	7.8473085	7.346274262	7.522859693	7.749707268	8.026376409	7.761822052	7.693171403	7.709378413	7.732728536	7.989433236	7.550620942	7.568844255	7.603098102	7.245632562	7.435417384	7.379548942	7.127653787	7.772824627	7.628453012	7.846084757	7.76948468	7.257547992	7.79591627	7.632382821	7.524983058	7.455756581	7.59289112	6.985694166	7.713597684	7.760932789	7.620175448	7.518591689	7.812297327
"1552476_s_at"	6.588648946	6.315698618	7.314910741	7.025545268	6.969427667	7.362860579	6.940141221	7.306214954	6.410495915	6.82945026	7.42088101	7.391569545	7.574392989	6.816358023	6.581868842	6.805320361	7.327115668	7.155698192	7.002458158	7.517898758	6.676830246	7.264055086	7.45030738	7.229920707	6.680762308	7.374788238	7.481512171	7.295174003	7.930735293	7.609828462	6.525693005	6.979833706	7.134662138	7.162696971	6.623269102	5.930887948	6.798899032	7.39696923	6.681049879	7.037939214	6.740194649	7.316590921	7.913617737	7.545403293	7.128802641	7.285498813	7.068238869	7.003792654	7.966003512	7.553725372	7.37098691	5.655286007	8.120071276	7.724258302	7.231732127	7.968250701	7.706353609	6.800074637	8.021913941	6.655749584	6.276134468	6.758777042	6.097784761	6.257616449	6.579732618	6.481392848	6.701995824	6.854701061	6.497949996	7.050372468	6.335362438	6.80051321	6.685502121	6.137242602	6.481361725	6.491769355	6.238460696	5.840201471	5.948831662	5.970029918	6.491898564	6.146005223	6.393616647	6.922734184	6.188516765	5.961971221	6.171846588	6.1110819	5.986085066	6.985611705	6.594760931	6.110149131	6.736596243	6.478358634	6.69593139	6.631355734	6.35131246	6.864681416	6.853806198	6.549063822	6.935533082	6.32799219	6.743663241	6.448129631	6.75182838
"1552477_a_at"	7.602312605	7.625041206	7.518332418	4.046381131	7.623521077	3.89785086	3.840038576	6.729673554	3.735293219	4.284285062	7.652253455	7.70832981	7.493996492	7.66855264	6.975925933	7.303471076	7.638334159	6.87739237	8.208263502	7.863405646	6.701277908	8.029833338	7.206231404	7.451992693	7.073615051	6.896708802	8.01198555	7.843953948	8.12276663	7.862100353	7.268145031	7.554111652	7.902796475	7.321347425	7.837693399	7.415573561	7.525969474	7.789081087	6.658777435	7.802731435	7.017365237	7.443232534	7.525660816	6.927852363	7.571107796	7.987639102	7.642198335	7.064302545	7.038541338	6.777170662	7.637899277	7.408361402	7.05855805	7.303012927	7.603496854	7.249786208	8.043828308	7.486779135	7.493983385	7.779422341	8.412389598	7.760905797	7.703131648	7.523266509	7.662904415	7.912540555	7.94388519	7.577603131	7.60184111	7.704701393	7.34679873	6.802710517	8.248200761	7.073767239	8.791012978	7.607227948	7.69195397	7.75330182	7.968934423	7.848969208	8.171903217	8.063803439	8.232175252	7.568357568	7.386702819	7.059158966	7.577479465	7.949614658	7.285930133	7.987982506	8.034300652	7.061946861	7.648972711	8.137789477	8.26802836	8.062217724	7.824613229	8.799085168	8.265957663	7.223744655	7.756264808	8.563221128	7.781484928	7.895992288	4.184365852
"1552478_a_at"	4.215881858	4.414975687	4.165295848	3.18145568	4.498669522	3.499819313	3.53168563	3.900400802	3.572404431	3.639113029	4.517374891	4.806285461	4.865055594	4.433649619	4.23443109	3.839023063	4.352045322	3.633344393	4.610112809	4.313468884	4.23159912	5.103424299	4.427512933	4.241350213	4.049351605	3.912763682	4.518887658	4.576538873	5.510766424	4.475417242	4.087805679	4.452612704	4.279981779	3.943128905	5.097940597	4.541177015	4.373360077	4.48554677	4.172658839	4.919537736	4.243359487	3.6853299	4.421933879	3.325198102	4.500542171	4.901694858	5.000888177	4.246414707	4.003511252	3.755740401	4.915767926	3.674440294	3.287840224	3.85039605	4.472444075	4.05783539	4.526036213	3.669861808	4.3754289	4.750319626	5.485147609	4.487947266	4.847671229	4.430752702	4.794161943	4.810901793	4.360340003	4.708047913	4.463886265	4.901307004	4.488533273	3.850156763	5.110571605	3.785041165	5.322475962	4.484483455	4.080068486	4.712650179	5.370732928	4.570788145	5.710464749	5.277655805	4.93441209	4.352117338	4.411357532	4.479820313	4.630137604	5.915847176	4.214079478	5.219307169	5.724226192	3.554666503	4.787194082	5.363748952	5.575109673	5.143374341	4.545294159	5.875164133	5.165503706	4.40724337	5.398255168	5.004821773	5.091977274	4.935371532	3.570839777
"1552480_s_at"	2.678349277	2.772555449	2.63641711	2.657111764	2.704527798	2.72190161	2.665877673	2.797858474	2.786326226	3.056456416	2.595875927	2.736536968	2.6114322	2.759902037	2.647715056	2.802688673	2.789917364	2.900541644	2.67266177	2.729806163	2.586337728	2.680202942	2.609470899	2.633154043	2.664784904	2.692735476	2.889500632	2.737396422	2.801851423	2.576599338	2.763661156	2.687148699	2.798092246	2.537981204	2.593645185	2.758058396	2.819271483	2.644426276	3.120858755	3.020804059	2.615812552	2.465334736	2.708896519	2.831018589	2.787486567	2.631619817	2.629168826	2.872088135	2.613937174	2.806665249	2.892908668	2.600375734	2.455984369	2.732689072	2.842584162	2.668025442	2.594909388	2.970232325	2.81756482	2.630715295	2.905566425	2.730993367	2.74159274	2.733560044	2.65965927	2.615812552	2.519433991	2.547078979	2.605685311	2.52855569	2.759015799	2.803157768	2.53664484	3.027854687	2.834691132	2.763858858	2.674101144	2.608752938	2.774498456	2.661380042	2.693180682	2.876093997	2.600384037	2.594498291	2.612216512	2.822102561	2.692586824	2.744223942	2.887107196	2.722693755	2.735408188	2.763455211	2.659474877	2.640801934	2.578207405	2.622194083	2.692194207	2.774108368	2.69484705	3.268835591	2.707955224	2.639663461	2.703447619	2.473285003	2.721348176
"1552481_s_at"	4.168720167	4.382724902	3.912046784	4.695063257	4.618603306	4.21494347	3.674118905	4.431442691	4.433011747	3.897240565	4.811940366	4.58737632	4.718491686	4.260925864	4.62575536	5.17345697	4.428616973	3.847299425	3.515028528	3.939725592	3.981063512	4.494708046	4.336517417	4.283202221	3.775647471	4.214773084	4.082117218	4.690384203	4.334316397	4.411318368	5.123255007	5.602509258	3.820260071	4.454944717	4.519240592	4.437305882	5.05442605	3.863507523	3.823389879	4.992441181	4.632148041	4.273042334	4.321902532	4.007682219	3.926628865	4.28059979	4.388431539	4.073513218	3.855708814	4.336703743	4.973054444	4.632335212	4.34210305	4.01971981	4.51210206	4.536020526	5.020803023	3.918480025	4.707764023	4.299943656	5.133287894	4.766544382	5.143744354	4.39395648	5.561252553	4.342390459	4.569976567	4.43677949	4.438478444	3.769227945	4.269575936	3.850145059	4.179208144	4.120400342	4.317894639	4.934405218	4.353068122	4.755649886	4.978786964	4.791838528	4.958734865	4.829156828	5.185240112	4.36387484	4.75365802	4.343294533	4.604755289	5.4265877	4.553463719	5.007548538	4.865464079	4.078115082	4.632910431	4.485836587	5.173949019	4.893578556	4.933119255	5.339392111	4.972620973	4.313074548	4.923326509	5.42538567	4.457445037	5.007058741	5.782983063
"1552482_at"	4.921568231	5.369904671	5.289082749	3.633917448	4.006281184	4.303313947	3.963564763	4.81284116	4.702171192	3.985531841	4.789985525	4.398868863	4.843893972	6.562225462	5.246083521	6.143546282	4.555973346	5.316788902	6.417584754	5.11483088	6.655235404	5.599234685	4.321590329	4.123083498	4.77594266	4.438977167	4.655796411	5.347996848	4.81284116	3.98942499	5.61372188	5.059751961	5.292393539	4.448105019	4.660503548	6.431580967	4.086356078	6.011944067	6.346683795	4.339270337	3.758054494	7.083045414	4.745387119	5.315136095	5.716561333	4.331915282	4.198044869	4.333195338	5.665378037	4.207327033	5.12573612	6.978276032	4.914439371	5.258660719	5.217831014	4.810141364	5.042876477	5.719498212	4.640466052	6.012081096	5.357925685	5.301265645	5.061859464	6.449204639	5.370993956	5.504362372	4.757969262	5.868073748	5.069382563	7.492148836	4.733797883	3.797564218	5.43945807	5.114120969	4.08465615	4.815670403	4.828684815	4.373440481	4.929501238	6.132017468	4.896728841	5.858782721	4.626403738	3.590930218	5.781250268	3.875766657	5.466328137	5.941236497	7.00071442	4.98422829	4.088848466	4.628998737	5.324782233	5.891337007	4.70238106	5.824910554	4.269823209	4.660493123	4.52638705	4.731035517	4.410951704	4.597252849	5.405934986	5.613332063	4.236532565
"1552484_at"	6.330039872	6.370462721	6.839619655	6.620529397	6.315600902	6.590481133	6.544604901	7.386975103	6.244212289	6.646362808	6.333269029	6.275341709	6.290925293	6.393355337	6.150583693	6.176633129	6.375132903	6.300435148	6.241447371	6.550629905	6.545383917	5.811367081	6.550096206	6.48966341	6.276915932	6.428678223	6.334414821	6.183859524	6.317740676	6.799297546	6.020165907	6.069667866	6.406024648	6.60637084	6.27561685	6.299731729	6.639194482	6.399946393	5.785405956	6.425436867	6.270151518	6.310541012	6.735404926	7.037639309	5.789975573	6.469129325	6.532347311	6.101317607	6.419633505	6.334195887	7.162143692	6.076392468	6.514833299	6.761314669	6.361337931	6.768110654	6.656915959	6.274736655	6.929796342	6.318016833	6.044117628	6.117239702	6.331474931	6.31344225	6.039488862	6.387992287	6.356915197	6.451274195	6.537948896	6.626933447	5.949637658	6.816436208	6.404014901	6.483118623	6.236659173	6.302648396	6.408629491	6.188547277	6.593009928	6.216871118	6.445900159	6.382768895	6.419365571	6.327992832	6.375927831	6.455734857	6.556711887	6.608560694	6.066757633	6.424873173	6.478852291	6.193673022	6.153177506	6.359315225	6.593115427	6.520711129	6.024014343	6.644461317	6.538875794	6.305679678	6.68479285	6.480269238	6.409026112	6.366917347	6.277580863
"1552485_at"	6.606913571	6.672042159	6.439729562	7.924969073	7.35868567	7.508181558	8.281803064	5.707564888	7.858895271	8.39880358	6.327286786	6.089485433	5.917865878	5.675544789	5.68862932	5.910522305	5.952764207	5.482857859	5.447140499	5.803918812	5.736248978	6.571732901	5.964362059	5.827548646	5.29086117	5.528103968	6.013043208	5.808681752	6.187868411	5.76696803	6.31522412	5.722723663	6.00571841	5.797951669	6.228108732	6.218891369	6.269683187	6.226221994	6.368539816	6.606036203	6.284855637	5.692092211	5.229487263	4.775603943	5.918260791	6.075338636	6.091244753	5.838756914	4.70738052	6.425604813	6.620049691	5.231854973	5.210456873	5.299682078	6.133679642	5.107968743	6.375500522	5.115630653	6.332967856	5.844229223	5.957548216	6.239539562	5.841372674	5.585851016	6.104012081	5.80943234	5.957888102	5.113774944	5.458091947	5.580123979	5.827513729	5.931834098	4.950453819	5.185645451	5.56449879	6.414011193	6.628332238	6.280911938	5.542282502	6.092325154	6.162902562	6.005827044	5.852630452	6.341952284	6.04456947	6.035985674	5.799046393	6.08641771	6.234547826	5.564550813	6.041379637	5.942404135	5.954872066	6.029648259	6.238734669	6.030818069	5.903606984	6.139786335	5.724949544	6.693273845	5.753363294	6.127966023	5.259862076	6.168339159	7.729990239
"1552486_s_at"	6.521131812	6.990996231	6.380593555	7.741353931	6.834387264	7.360320881	8.277859157	5.845170567	7.784358897	7.751237288	6.293632532	6.346588866	6.095115189	6.465076378	5.756723138	6.435093607	5.873900047	6.230089979	6.440422582	6.278398446	5.453494502	7.626455336	6.914491796	6.41761413	5.641912924	5.574628697	6.03814802	6.31701621	6.810966809	6.16057389	6.409167552	6.205108805	6.559113659	5.642018096	6.543582484	6.916969077	6.846563216	5.944599679	6.577477064	7.63957418	6.627130773	5.416978964	5.615426315	4.837645254	5.695688301	6.366660186	6.541637726	6.395952517	5.087681439	5.919339261	6.708169422	5.135830322	5.374353302	5.311038688	7.140465479	5.453807294	6.344116071	5.845170567	6.065674606	5.86141341	6.728609168	6.07618907	6.39042147	6.181089963	6.676872479	6.27607771	6.199694032	5.817046942	6.193206787	5.578783253	6.857509969	6.448350492	5.6902974	6.581227545	6.480945867	6.577282824	6.221943941	6.418752	6.353945889	6.253563378	6.640633789	6.316418942	6.074319804	5.907470143	7.411528483	6.880020214	5.480550793	7.192374936	6.311386569	5.864250321	6.536252596	6.275587045	6.258634117	6.326858725	6.117887926	6.409093754	6.207510416	6.232284364	6.433351537	7.777628927	6.232680897	6.740381135	6.231373303	6.500313507	7.628177769
"1552487_a_at"	3.099930572	3.04053965	4.485347524	3.826792936	5.23686829	8.551428633	5.186772862	5.546990408	3.423265132	9.44327788	3.366052907	3.782207965	4.157626807	5.01924513	3.844617465	3.469123826	4.174105747	3.269284276	3.666164923	4.248813308	3.901171599	3.823118888	3.155842539	4.178826641	3.570241903	3.905975471	4.124150352	3.607562205	6.022516172	5.67844218	3.173927943	2.752289915	3.350378528	3.266386284	3.025987016	3.100027869	3.171787606	3.330234724	3.196500787	3.363050417	3.024374599	3.295346209	3.370820056	3.494820694	2.977919017	3.288108786	3.514165713	3.248506329	3.208922816	4.527956617	3.524490368	3.036872015	4.446816739	4.042566608	5.228752912	5.256577748	5.327040714	3.331147034	7.440052788	3.239677091	3.082030373	3.394960115	3.156973481	3.227416814	3.087109323	3.048128227	3.291827789	3.300658481	3.219278229	3.415213045	3.346963449	3.174856571	3.219041307	3.39627047	3.348482641	3.136098819	3.292067001	3.371958267	3.050489906	3.296788361	3.013694453	3.140274236	2.968841382	3.713487062	3.094473996	3.319198503	3.130256659	3.463181377	3.026375187	3.202432802	3.240550173	3.328413165	3.164822788	3.123686331	3.311868926	3.206511879	3.097074928	3.145698212	3.272042012	3.157439386	3.085834492	3.071179704	2.996570886	2.959874975	10.19627438
"1552489_s_at"	2.780248486	2.796498472	2.878764654	3.064966285	4.668746788	4.058014441	2.989674653	3.019234303	3.061548663	3.356968518	2.794186298	2.737217066	2.819504894	3.167588745	2.948798537	2.868967235	3.372982843	2.758165452	2.749605972	2.809487422	3.056555756	2.843949523	2.950902495	2.974781046	2.982194905	2.792030846	3.102676516	2.750882557	2.931276588	3.274940304	3.000291255	2.817760218	3.271876143	2.846211678	3.058442081	2.764400632	3.134308651	2.906420167	2.847814382	2.92868147	2.77474115	2.777443643	3.109536868	2.825994076	3.073592769	2.941195966	2.939337499	2.966839921	2.811040984	2.970063619	3.312406333	2.772300107	3.101917059	2.973066431	2.747061553	2.94711963	3.080196523	3.038251419	3.074223257	3.108783519	3.102580394	2.985237513	2.724860591	2.982749235	3.098803874	2.995847524	2.978655465	3.146848642	3.054829393	3.023689219	2.789312405	3.083048045	2.846260765	2.872292429	3.072038773	2.925368497	3.092775163	3.019896253	2.697620548	3.039314043	2.984454277	3.006555379	3.079500692	3.123436729	3.01715109	3.173593778	3.23908752	3.2525811	2.709743075	3.184466157	2.826264081	3.169487641	2.982846538	2.867414885	2.914859533	3.04249472	2.900703845	2.902810517	3.05815183	2.779401716	2.928337761	3.104454254	2.944430346	2.755220957	5.518406782
"1552490_at"	3.470819789	3.762309972	3.700233819	3.937651913	3.468424044	3.438341179	3.573859067	3.921436827	3.49613402	3.391082637	3.853692476	3.963705328	4.228907286	3.469427373	4.346710144	3.820654919	3.899337249	3.669368865	3.729418824	4.167301142	3.642494447	3.669512481	3.577740984	4.191169881	3.746186608	3.653504706	3.804984222	3.969645088	3.732755644	3.974728409	4.112566974	3.78508027	3.841306557	3.814490054	3.723185728	3.927147437	4.083121851	3.851245268	3.247298605	3.606905918	4.136278947	3.698755188	3.639713431	4.053769297	3.723042552	3.935803547	3.868371927	3.638048303	3.432827377	3.94870431	4.141396146	4.383920575	3.877658609	3.644975894	3.881410533	3.499665392	3.706307659	4.034531437	3.908453494	4.054796455	4.312108678	4.014844347	3.63948453	4.108378282	4.222171901	3.805456812	3.99375905	3.976060736	4.036672087	4.71639251	3.743744137	3.690270485	3.998660911	3.845876506	3.817126955	4.053595168	4.232202013	3.975766931	4.205393195	4.244721057	4.131248333	4.374629145	4.147789656	4.214325403	3.834942763	3.942683288	3.91615086	4.198398941	3.459022395	3.980413799	3.874301833	4.253649785	4.081782531	3.768333817	4.134374174	4.305393808	3.975576098	3.846642943	3.762809927	3.974394904	3.926794553	3.887432734	3.867157171	3.86798754	3.390731893
"1552491_at"	4.944607693	4.743105722	4.943661832	4.984367751	4.846212555	5.093902081	5.185775156	5.956919378	4.516957977	4.818906626	4.967775841	4.897300167	4.87423242	5.084673769	4.987776727	4.981786674	5.19506527	4.76652051	4.897229747	4.840122671	4.832202406	4.9733801	4.859494791	4.829947715	5.139142643	4.991945694	4.829731579	4.612849721	5.168060936	4.980182343	4.639330731	4.911377809	5.074003195	4.971725675	5.105025785	5.132278892	4.69515667	4.930172292	4.663367143	5.054282792	4.905529584	5.121583104	5.445977686	5.587758099	5.074919394	4.930097575	5.031458761	5.146872876	5.093560696	5.023226756	5.392554358	4.989793079	5.375095091	5.258255061	4.816999771	5.210912248	4.943661832	4.946544221	4.916228193	4.959030882	5.19506527	5.05032258	4.990931728	4.86880331	5.042313591	4.91076365	4.878116311	5.081994098	5.032895825	5.159390133	5.02598068	4.872900404	5.04471954	5.115500786	4.80157266	5.086235978	5.126228527	5.058106472	4.999142401	5.079594206	5.050984534	4.756058066	4.515588387	4.935430519	4.944184606	5.084016376	5.018452986	5.274422931	5.092835143	5.248242285	4.976699067	4.856170471	4.752458279	4.743448481	5.09565524	5.169029009	4.944156523	5.087116472	5.149085081	4.988077643	5.345444716	5.085018402	5.192578805	4.675192843	4.946630657
"1552493_s_at"	4.030330704	3.573576153	3.948369844	4.076354333	3.895686338	3.982678885	4.097263372	3.821174144	3.800735103	3.837805909	3.687972107	4.078822684	3.694119944	3.736399322	3.278586897	3.551607956	3.722704925	3.653157369	3.621688296	3.752595754	3.584000114	3.66940289	3.881212188	4.15086879	3.74899041	3.57633967	3.713085211	3.619597895	3.998560078	4.015202248	3.31920249	3.515267162	3.960170122	3.563991442	3.912406521	3.7155819	3.627587417	3.711761957	4.189076706	3.736848569	4.128130322	3.509217277	3.872037161	4.060089799	3.566971576	4.253653243	4.003212143	3.622813205	3.75299318	3.867958057	4.252711523	3.75404108	3.804338803	3.839691429	3.816256447	4.019096488	3.512944737	3.782809447	3.847948344	3.688992484	3.931302399	3.865925993	3.614045644	3.375016671	3.550096002	3.780415096	3.930432974	3.935019297	3.844647709	3.626268674	3.753429824	3.847100015	3.984884296	3.602803572	3.820654919	3.589397419	3.654952074	3.748648329	3.704993502	3.714197501	3.670317123	3.982301426	3.665661376	3.786271699	3.774825876	3.686302457	3.494216126	3.525673379	3.564423841	3.960805083	3.857113183	4.133160954	3.652928621	3.482917709	3.915600249	3.600717068	4.002074093	3.971602952	3.92030781	4.120329479	3.844356631	3.636503174	3.641788952	3.577678733	3.952767246
"1552494_at"	4.416623993	4.162762468	4.788803784	4.696363972	4.555737849	4.706607507	4.689583801	5.749984195	4.407831649	4.61580301	4.432588918	4.29857563	4.600698218	4.484474041	4.590815904	4.393361974	4.610115577	4.464255539	4.486504889	4.8286981	4.753678289	4.361052485	4.632206938	5.127115676	4.516856591	4.805058008	4.165764546	4.237852504	4.489277475	4.789543031	4.384087365	4.515748767	4.578249343	4.793203983	4.632027521	4.640983119	4.369691021	4.802004657	4.096191396	4.625534909	4.388280311	4.267062264	4.886459847	4.648415693	4.631285396	4.750898633	4.93446159	4.540081489	4.627934671	4.58112757	4.834947876	4.241520098	4.744932852	4.909069258	4.460259711	4.617458259	4.436801163	4.52811465	4.916414641	4.587660454	4.279207556	4.593807699	4.836170247	4.497495458	4.612832941	4.542079028	4.656895625	4.528125857	4.340537368	5.080553385	4.541997351	4.41308674	4.465910492	4.635066265	4.861178861	4.601800789	4.611058401	4.573256552	4.877093577	4.593595183	4.496826871	4.698259613	4.732876439	4.299999672	4.578057361	4.528864438	4.547251802	4.797546199	4.60683612	4.899085962	4.681753845	4.600791782	4.683050031	4.516039993	4.84079119	4.615433971	4.72416971	4.734085332	4.853094467	4.710648941	4.805371579	4.494012955	4.704463486	4.667834378	4.54109172
"1552496_a_at"	5.258014154	6.237867226	4.789870122	4.730375653	4.53303639	4.03432245	4.529682939	4.708683823	5.047679336	4.349966272	5.285175193	5.5570596	5.339325097	5.397312702	4.165630337	4.981854539	5.274226275	4.633389238	5.099317663	6.08409976	4.597358425	5.697494979	5.086454433	4.674025195	4.208764916	5.183839497	5.374283232	5.664067126	6.011919326	6.194301404	5.63535768	4.967347459	5.763884692	4.753380026	6.52703583	6.561657201	5.497838055	6.470270546	4.8703661	5.852021238	4.855887275	5.271908413	5.014435738	5.027819879	5.257454767	5.979828458	5.456527481	4.726560201	4.582317593	5.252527065	5.620508032	5.438252576	5.299880051	5.298006568	5.693953875	5.538416332	5.769517173	6.016928134	5.51949893	5.771069993	6.863484685	6.732015776	6.867446246	6.571799943	6.633080427	7.14452311	6.750101853	6.585803769	6.211852956	6.091852791	6.371256138	5.335244433	6.143070318	5.207491637	7.40173765	6.50051715	6.104443079	6.051372775	6.824837582	6.340886486	6.567955784	6.866770438	6.039325873	4.93926744	6.012375227	5.229150144	6.211466711	7.529246388	6.370912595	7.778456181	7.14712132	5.670457016	6.170487137	6.522883958	5.72169468	6.075531006	6.780488863	6.933004543	7.132213539	6.110421479	6.850657554	6.393668883	6.608702767	6.807228782	4.354711913
"1552497_a_at"	5.640323912	5.786603355	6.319319239	5.446371686	5.55959952	6.293110075	7.038525412	7.278023176	5.892550043	6.280709664	5.367023101	4.894266211	5.582764993	5.855904837	5.374293833	6.503338345	5.463417422	6.054061909	7.100406232	5.800606428	5.655104693	5.948611359	6.470003445	5.382443699	5.78546822	5.513338788	5.136007503	4.843704707	5.389337438	5.307731931	5.101561703	5.494338146	5.913517076	5.238700316	5.039351798	6.493657654	5.715321944	5.162337616	6.800030156	7.956888069	5.033514361	5.688466063	5.831641494	6.192730906	5.1106309	5.906658828	6.719138558	6.188536144	5.479971419	5.387726496	7.048906076	5.725833061	5.997243184	5.852926952	6.746254674	6.280108498	5.075502107	6.092696751	5.959370653	5.316954522	5.063967343	5.386964641	5.365473334	5.464482618	5.908579308	5.035896407	5.831624727	5.77710815	5.69080651	6.280927331	7.094022978	8.334203759	5.490186425	7.890829641	5.134511744	5.08189659	4.931833738	4.689543789	5.206128132	5.322971411	5.239105911	4.947311463	5.384464481	4.904314105	6.633829274	7.987082096	5.440167575	5.404102371	5.28788792	5.658522909	5.315808737	6.883372641	6.124003259	5.074650418	5.774191744	5.415249154	5.752327132	5.468075023	6.053549846	7.540183602	5.571695288	5.06919734	5.097931524	5.527581837	5.624966297
"1552498_at"	4.01664612	3.686346684	3.941879414	3.870429613	3.94038223	4.010609196	4.155174766	4.480040024	3.758830012	3.859907779	3.723399212	3.926033994	3.792953175	3.875572147	3.794980938	4.0070805	3.937206553	3.483737719	3.838943283	4.105276985	3.653751651	3.685734643	3.921437129	3.862376398	3.85321108	3.933899571	3.822937441	3.861214745	4.160188113	3.981694709	3.833451178	3.803304173	3.768366989	4.124453719	3.616813647	3.778978703	3.889085604	3.934077518	3.492145646	4.103034579	3.543754812	3.926289982	3.98713018	4.530562126	3.814773986	4.340230583	3.944452038	3.922388532	4.229546647	4.039337047	4.205970992	3.613803127	4.155369598	4.043014795	3.905981191	3.976740107	3.846841523	3.933412069	4.402624756	3.903522617	3.931314277	3.868197031	3.806736119	3.845243446	3.699255821	3.840561108	3.872010547	3.839335097	3.848981256	4.095773903	3.643024559	3.702857393	3.884440398	3.653263567	3.765721521	3.847820075	3.830511439	3.947889905	3.727266336	3.622551087	3.859067089	3.920306068	3.959272442	3.802618164	4.10581622	3.774057718	3.964193665	4.322263634	3.632924911	3.806435798	3.729487343	3.875549616	3.867958057	3.792534382	4.005668086	3.900791226	3.672019614	3.946498187	3.923012298	3.472346888	3.897635121	3.711842585	3.854414637	3.533385859	3.717580515
"1552499_a_at"	4.543318406	4.345075163	4.14843071	4.230762777	4.547921293	4.916699582	4.825487215	4.354622591	4.52364815	3.990465324	4.180098073	4.083565264	4.237260665	4.518021676	4.607376506	4.679221574	4.511522963	4.21119469	4.473717719	4.584616941	4.203896906	4.282887755	4.531268664	4.320868838	4.888547218	4.266939216	4.457411894	4.172220062	4.690265643	4.639815653	4.830666339	4.61924684	4.488772348	4.347020652	4.94415069	4.220193727	4.591840922	4.281787498	4.104442294	4.414677223	4.374399212	4.390363856	4.183398299	4.526036213	4.178826288	4.190068401	4.1666464	4.104399678	4.513473	4.585721157	4.797977455	4.680933666	4.095960861	4.167900185	4.708803768	4.546143227	4.292355727	4.173407101	4.503453358	4.425724456	4.358020351	4.820984704	4.68967858	5.251261923	4.930162971	5.078704073	4.622589682	4.751300378	5.056832227	5.167639291	4.439199824	4.470486033	4.573636862	4.48117733	4.56719114	4.927496227	4.884842524	4.8105511	4.799450433	4.864099192	4.588082969	4.929223394	4.647916272	4.63078851	4.431239566	4.347058468	4.604171971	5.224571761	4.50059638	5.038619519	4.841431488	4.347345257	4.380453504	4.522384631	4.717385854	4.916120469	4.684581757	4.232075394	4.911252672	4.425899869	4.705041942	4.556241597	4.302775603	4.689061642	4.535604235
"1552501_a_at"	5.415938975	5.886735364	5.463332515	5.848307033	5.550815247	5.671397495	6.294641949	6.283665953	5.693004885	6.0203756	5.50866627	5.319318081	5.382988401	5.98247377	5.282919411	5.876778973	5.305933016	5.414899203	5.645154167	5.602210262	5.313126803	5.646371905	5.479494972	5.704588877	5.647593162	5.428490242	5.413178805	5.412383588	5.660305779	5.095485865	5.333341709	5.471577293	5.627660816	5.860188137	5.223005333	5.41493292	5.595358455	5.534506198	5.445872248	5.66582497	5.261311832	5.826653182	5.668218358	5.873941596	5.299564051	5.561480841	5.626490142	5.437044354	5.478005282	5.577751318	6.084826176	5.616230772	5.875756372	5.667526019	5.334654301	6.138753228	5.635406792	5.611140379	5.916439733	5.621098832	5.370311015	5.246351016	5.093140569	5.415011195	5.129334109	5.212804956	5.505079953	5.482508692	5.669033148	5.639635537	5.510117507	5.579096457	5.514546651	5.420202554	5.6072632	5.53114911	5.589043215	5.450720805	5.307283402	5.313045302	5.417614285	5.582244236	5.721698399	5.255109275	5.77758004	5.454255162	5.510357058	5.889358376	5.409468666	5.877210869	5.402876187	5.198337974	5.53915172	5.038092542	5.581220091	5.540756835	5.374338626	5.507651598	5.786315861	5.665837454	5.534407898	5.703518134	5.666904904	5.49995057	5.721007107
"1552502_s_at"	5.072298194	4.408516458	3.664065863	5.72414839	3.816622035	3.393057606	3.874363749	3.586442234	3.869271165	4.071391004	3.658774984	3.393903832	3.505469947	3.950862365	3.576125318	3.521436763	3.56122912	3.668645604	4.631104008	3.943563419	3.428082958	4.301539704	3.735962951	3.356965034	3.726783402	3.697445834	3.711399483	3.653363853	3.592340968	3.903962455	3.712017486	3.546246673	4.265232771	3.632085619	3.584198568	3.748907292	4.004667077	3.717015644	3.790384874	3.953753206	3.38471373	3.126023263	3.543395972	3.640565212	3.410365717	3.643172437	3.754498994	3.41375561	3.865023164	3.481038499	3.483101335	4.164911471	3.086481437	3.510087072	3.602521669	3.302301883	3.791746231	3.480399179	3.707692681	3.69908681	3.2385494	3.622599955	3.710974102	3.375911909	3.490613954	3.440346963	3.397446476	3.246175127	3.226912358	3.211104576	3.60239165	3.289315999	3.122177317	3.22576688	3.434863247	3.161231067	3.477898589	3.127993843	3.220395328	3.52601342	3.365043963	3.160183385	3.471067641	3.198021527	3.473156807	3.659618567	3.240135881	3.509663474	3.156591744	3.626040302	3.218675299	3.235286168	3.306832641	3.29298736	3.399912216	3.118449339	3.41598594	3.500906975	3.490981094	3.652253743	3.252726534	3.559654743	3.621476711	3.045532548	4.115600537
"1552503_at"	4.962510291	4.850217481	5.009566134	5.39158989	4.951010473	5.313404879	5.0972398	5.937343444	5.107491667	4.984819242	4.792705088	5.190448791	5.020005123	5.173217232	4.907072008	5.139637971	5.230952942	5.093169184	4.989473614	5.032875563	5.179459138	4.700007922	5.015179326	5.08361308	5.071790344	5.221440857	4.911346686	4.871730523	4.748687986	4.6715886	5.049207403	4.835312827	4.858281136	4.695217539	4.959558725	4.755897502	5.05534889	5.099609915	4.967338291	5.356768596	4.941492778	5.201287531	4.94074583	5.111599766	4.838612505	5.17149965	5.133226353	5.020557778	5.060488967	4.880869926	5.351170652	4.932690074	4.987841235	5.135699001	5.074615151	5.080905233	5.021788282	5.032230262	4.996543634	5.025826836	5.118218609	5.1245582	5.013215891	4.915305743	4.982173547	5.261827486	5.215201895	5.234680028	5.289818686	5.190448791	5.042289227	5.452884482	5.273427842	4.816565927	5.096793619	5.034494119	5.377553753	4.867310776	5.088876349	5.135856768	5.198949083	4.683034287	5.120548313	5.072289515	5.088039624	5.266331864	5.046318849	4.992936724	5.078156316	5.550614301	5.26353257	4.943391047	5.268761762	4.908860764	5.097188973	5.2377982	5.064002941	5.476587116	5.718679351	4.923221194	5.239076254	4.647909663	4.93576696	4.871730523	5.238994616
"1552504_a_at"	4.718855567	4.773896434	4.915696092	5.624586666	5.167876063	4.988803959	5.142991441	5.796184872	4.689325016	4.908508883	4.358057467	4.173250894	4.174068252	5.019930634	4.485076974	5.144616451	4.521753922	4.88520452	5.012762332	5.039851012	4.68749432	5.032952713	5.024609594	5.010793224	4.604192532	4.678940358	4.560169733	4.62816166	4.709872617	4.49862891	4.398852414	4.636264221	4.916569934	4.733444203	4.077710023	4.53443702	4.935912552	4.722046302	4.951970363	5.282870557	4.559804439	4.407412348	4.894478106	5.099197252	4.282651039	5.009209206	4.524386124	4.528585009	5.00476057	4.796879649	5.532305978	5.256250664	4.625309963	4.908983192	4.882110223	4.855503865	4.5189404	4.728991164	5.227191916	3.962589415	4.422727871	4.418633948	4.114637779	4.204651898	4.25454945	4.345013516	4.51136027	4.406899464	4.249587878	4.727187935	4.594386717	4.926132779	4.238279944	4.607075357	4.244481556	4.290793255	4.7359184	4.679044172	4.480723135	4.463628532	4.458084387	4.435804598	4.718854452	4.681377999	4.912842242	4.643882422	4.886459847	5.001895401	4.335758598	5.272172994	4.20982036	4.674413196	4.725140868	4.566069078	4.16408727	4.688289439	4.585104464	4.587397274	4.598323474	4.899593495	4.323541457	4.518780091	4.704041015	4.591538881	4.563496382
"1552506_at"	4.036612722	4.140062485	4.022207516	4.104143193	3.820893848	3.940287728	4.194282629	4.604262656	4.006105813	4.050647213	4.00237199	3.658719509	3.781629003	3.958335303	3.974037563	4.15454939	4.024900323	3.780002841	4.05376981	3.883349783	4.154288659	3.824137486	4.057657148	3.883017113	3.895922571	3.808722186	3.931202929	3.705454508	3.956729057	3.910626713	3.632363227	3.767760659	3.77424969	4.019842211	3.892278064	3.803756123	4.114296511	4.097604011	3.949394531	4.00726271	3.953450511	4.122030537	4.116283359	4.051902086	3.956703311	4.365023135	4.124800529	3.801656795	4.056372974	3.81482085	4.489068153	3.946317187	4.121908044	4.003083953	3.873410959	4.26593908	3.770830059	3.759608916	3.936699141	4.008146257	3.878640684	3.825826951	3.696129804	3.696565581	3.96443136	3.700805676	3.95480179	3.946520179	4.13964505	4.277992121	3.904467877	4.141508405	3.851386618	3.933966495	3.821831215	3.754082345	3.989836751	3.88092113	3.739751147	4.225741165	3.903112605	4.108819124	4.033872513	3.756897915	3.995584804	3.674961724	3.658919951	4.4235265	3.67757931	4.343787472	3.892018016	3.899969101	4.187732437	3.875467456	4.02039208	3.961233048	3.731854252	3.906776755	4.223232169	4.153235496	3.968089669	3.746255246	3.997657358	4.120136285	4.078003187
"1552507_at"	6.319148796	4.698215834	5.056151731	5.668497993	4.592623842	4.547156874	4.517292898	5.011101202	6.21842118	5.328458867	5.141161707	4.917863941	4.786181124	5.373316783	5.183356391	5.044817428	4.516817355	4.737793094	5.124331092	4.985859417	4.7245239	5.139299204	5.734951964	4.998842461	4.710714159	6.19066824	4.927935499	4.515653686	4.712200286	4.592767901	4.437640403	5.215867337	4.606769072	6.191604727	4.938029051	5.095106939	5.800922761	4.816874735	5.010714224	5.86362623	5.607252638	4.406779877	4.434625973	4.328915896	4.564665167	4.698709994	4.861359047	5.686855696	5.862178017	4.886594881	5.042116954	4.978869185	4.757651607	5.114714774	4.472411256	4.915063517	4.916084616	5.072620895	4.562020123	4.909337535	4.874728278	4.646114958	4.704029907	4.801795356	4.989453957	5.224793738	5.760459995	5.25749793	4.677929975	4.787119424	5.904179708	5.042462066	4.874997162	4.708818462	4.494492806	4.839962716	4.25508474	4.740386829	4.805867556	4.887089688	4.896728841	5.199819576	5.267585886	5.132429191	5.031572073	5.791830579	5.451145859	5.009458899	4.883680872	5.442123805	5.364683852	5.269767813	5.19801555	5.549940417	4.77989862	5.026627273	5.492560488	5.073203958	4.698144498	5.440939642	4.982961503	5.214078994	4.878481898	4.943925155	4.924117381
"1552508_at"	7.005958554	4.890918982	4.845555354	6.305965102	4.622801184	4.605498315	4.986226381	5.477930962	6.28496345	5.479018961	5.284984032	5.119144932	5.144652963	5.27022446	5.436847645	4.637745668	4.987600611	5.118314303	5.498985501	5.087085963	5.211195946	5.569838268	5.979258781	5.607858121	5.102507688	6.735771398	5.279823921	4.901964806	4.542654516	4.865685193	4.47776696	5.492804839	4.987920195	6.175662278	5.297819743	5.173795331	5.69168583	5.032254304	5.453267766	5.80555099	5.688917286	4.765351473	4.760057417	4.827276604	5.217829485	5.410177208	5.226568125	6.038877827	5.980604303	4.696460569	5.687528433	6.065332591	5.146044514	5.630919182	4.908218524	5.014110183	5.25777557	4.830522363	5.367497891	4.671604005	5.144997225	4.816112258	5.367821229	5.379780412	4.970613584	5.196161929	5.806125126	5.330426387	4.615870692	4.971239501	5.787279652	5.522317341	5.215712778	5.096429883	5.057858359	5.113286091	5.168307664	4.56314188	4.996629739	5.184943276	5.448608915	4.974621789	5.162510055	5.076548158	5.044247577	5.836476163	4.844194958	5.661775087	5.070726376	5.86352029	5.303437942	5.207515204	4.957207408	5.705376129	5.331697835	5.213130512	5.242322197	4.962448638	5.297048756	5.175537389	5.084342115	5.102270393	4.967207802	5.293000478	4.955995788
"1552509_a_at"	4.457696079	4.221975442	4.718834761	4.307885124	4.624185806	4.294734343	4.738776075	4.945955651	4.25177862	4.224732547	5.644721595	4.980430179	4.70468244	4.631175229	4.45994039	4.544674169	5.122768013	4.509432625	4.692117556	4.94148349	5.631909555	4.300720744	4.583948724	4.901901873	4.467082462	4.360365384	4.412340339	4.869650688	4.437118685	4.811192968	4.252975425	4.639025131	4.484071751	5.584426197	6.653895655	4.535005531	4.468420653	4.732347455	4.213710149	4.385863337	5.390274851	4.494005482	5.197964558	4.688856668	4.587836283	4.924219117	4.805684835	4.646641512	4.294962069	4.639982004	4.638762671	4.664700175	4.889692473	4.823815716	4.440061177	4.712312413	4.531722676	4.805758252	4.394432154	5.105309281	4.954183231	4.55224615	4.587928588	4.691244014	4.822635924	4.881484699	4.617547345	5.011694123	5.286646478	5.288879265	5.010497827	4.568079331	4.920801048	4.978530917	4.723580495	4.562239901	5.491561503	4.590365677	5.304542927	4.639323593	4.61655369	4.911404392	5.078594965	4.973100011	4.65983308	4.583940581	4.908101136	4.871573159	4.664210013	4.720207016	4.937657734	4.958334765	4.521506043	4.881901127	4.990352209	5.690603258	4.479857556	4.979670329	4.920408201	4.52803127	4.719655623	4.612778907	4.506330979	4.711460116	4.664739298
"1552510_at"	8.621635762	8.233338665	8.774992447	8.699864876	8.844826813	8.774371713	8.593817245	9.42115848	8.448883394	8.645033733	8.380190563	8.277133078	8.330622115	8.523257097	8.411101803	8.517454949	8.73421639	8.498473959	8.349062812	8.731056193	8.426977817	8.145934308	8.551629233	8.525845059	8.653319213	8.54025699	8.416054559	8.313661486	8.500055209	8.523470492	8.277602426	8.505985746	8.556470883	8.508754105	8.599952866	8.333116179	8.481144847	8.650815592	8.074552309	8.492166276	8.17621686	8.403923366	8.816041668	8.703825271	8.417201906	8.565020476	8.617167279	8.22286447	8.433664055	8.514061122	8.813552304	8.308988855	8.602892357	8.803963713	8.581411254	8.6570328	8.646139133	8.544174165	8.673260705	8.616002783	8.297464019	8.523225742	8.442902962	8.2318993	8.241596474	8.370595084	8.653126118	8.723427569	8.675088344	8.59775487	8.270473947	8.688444749	8.737347715	8.551473556	8.474472282	8.548823682	8.427357834	8.388722917	8.513368495	8.380645944	8.344906035	8.527821578	8.545962675	8.61423202	8.498122427	8.505578122	8.545113868	8.393199057	8.319567839	8.17454517	8.519905563	8.143951367	8.649994192	8.238443827	8.562195457	8.841926181	8.498842324	8.695921675	8.649746173	8.767521214	8.780259863	8.413062228	8.609094067	8.53760233	8.611312625
"1552511_a_at"	3.065532482	3.013535614	2.791200118	3.083215316	2.877743523	4.150840239	3.009741084	3.104249416	3.245842593	3.241345772	3.121685688	3.16470762	2.992380857	3.231179416	3.13816979	2.827476693	3.104008194	2.97960886	3.095643581	2.94191871	3.00858844	2.912014167	2.888017768	3.144403623	3.168944191	3.187042391	2.718372517	3.090370644	3.050675479	3.047678436	3.273763759	3.042606066	3.160936349	3.165152965	3.042800727	2.96905725	3.185277752	2.926562436	3.115135396	3.191426218	3.27225227	2.925303125	3.113995092	2.893653934	3.009639454	3.361392713	3.269577274	3.061459388	3.157551038	3.184205456	3.233206809	3.388588558	3.125190412	3.143052527	2.861636978	2.841408683	2.820220396	2.974256223	2.986930816	2.698101349	3.039738611	3.148353566	3.155567569	3.134192244	3.163710909	3.217942182	2.946953274	3.101817525	2.964137879	3.210922057	2.778425628	3.125627271	3.130166555	3.056562751	3.076871625	3.101155226	3.082197296	3.211057142	2.941107377	3.052199922	3.114192165	2.934152297	3.127583644	3.131583089	3.040690011	3.026301955	3.015513932	3.094753266	2.673236373	3.02671073	3.009857607	3.169322791	3.078585724	3.012183746	3.116546583	3.152256643	3.04471806	2.968789453	3.22482455	2.990135277	3.057161347	2.915108656	2.81381701	2.869049167	5.659845171
"1552514_at"	4.486878756	3.754162147	3.954566273	3.979165247	3.683950949	3.944855718	3.957632702	3.993732246	5.362455453	4.105133385	4.708246287	4.812127644	3.813838469	3.758869387	4.604717326	3.873916098	4.361799748	3.967017977	3.789540559	4.885839145	4.218084481	3.987179852	4.03318793	3.508725232	4.886239603	4.658129074	4.559523171	4.568101879	4.672232138	4.890660438	4.073035168	3.655746874	3.286969964	4.597222417	5.127728558	4.133383887	4.060945351	4.594160387	4.152748966	4.346363712	4.80152148	4.340973461	4.260256927	4.671638119	5.41483251	4.464555955	4.852287906	4.797097637	4.223469565	4.854100475	4.420311715	4.443520321	4.75650053	4.425731598	4.233689699	4.463264917	4.364230215	4.355285444	3.992779636	5.905869095	5.211046669	4.646420211	5.158172381	5.305809093	4.767459236	4.272041941	5.129558139	5.140403594	4.686796687	4.812737071	4.832255589	4.291027918	4.581723755	4.181121214	4.828731345	5.501387537	5.169043719	5.259588392	5.382374438	4.788428774	5.329388187	5.170803251	4.940396553	5.158937036	4.386606776	4.467944733	5.163052805	5.263236294	4.947373149	5.390994722	5.34699689	5.284854562	5.529780067	5.356276443	4.956261342	4.856511171	4.639661395	4.709196938	4.538607149	4.311289504	4.911365837	5.399400132	4.729761019	4.657862877	4.684078613
"1552515_at"	3.806813106	3.472387307	3.756544204	3.943671412	4.063493524	3.738882473	3.717705754	4.567902352	3.927514931	3.912406221	3.845739059	3.639699008	3.684080734	4.103689404	3.509942534	3.886568085	3.698372953	3.547867284	3.624667445	3.886440508	3.84918857	3.773072942	3.739955387	3.300140743	3.395256895	3.653975891	3.91133582	3.726296961	3.812960291	3.767721612	3.549413151	3.668179503	3.699668472	3.730193797	3.506977944	3.543875335	4.120644604	3.982783732	3.826801563	3.860283376	3.586386016	3.731417397	3.837974423	3.781159774	3.570783451	3.642515798	3.692717048	3.775900502	3.800928282	3.742073414	4.063780438	3.64729262	3.862943957	3.751038012	3.554060838	3.714695472	3.659324733	3.459801165	3.809949255	3.658484268	3.470996261	3.607055825	3.701416707	3.721668373	3.518996276	3.843649911	3.495393873	3.580590256	3.468717238	3.72845772	3.572347907	3.812920296	3.802489768	3.453865858	3.581936939	3.919146121	3.594970033	3.701925171	3.62269387	3.293928608	3.453894295	3.84801755	3.783094275	3.473027286	3.980069705	3.650325568	3.691400655	4.297951955	3.819305243	4.128096742	3.512498944	3.425834852	3.719627122	3.677089751	3.56169098	3.7154541	3.947508464	3.689311631	3.967711075	3.683339628	3.581602523	3.658453446	3.643422638	3.616220729	3.721385076
"1552516_a_at"	6.403124783	6.146331917	5.904090378	5.668616224	5.645094044	5.970469426	5.166648492	4.421165346	6.652649019	6.161742385	6.999963774	7.286470835	7.198681028	6.588176436	6.761687715	6.55245842	7.034615217	6.203351005	6.71912593	6.585804778	7.433985481	7.156970046	7.258540445	6.820979823	6.050199207	7.020016591	6.89215396	6.827171101	5.73043785	6.246919758	6.838774971	7.434455688	5.919226311	7.173249295	7.57393961	6.553005965	6.989504461	7.275657665	6.568801668	6.915688066	7.047647648	5.381682059	6.462317188	6.091826576	6.75212348	6.08950252	7.017453931	7.131706429	6.696709569	6.201855071	6.801055549	4.275997673	5.299880051	6.923494063	6.92690341	6.669108163	7.072375305	6.90949686	6.951489959	6.715892458	6.807147959	6.613513357	7.545043978	7.078154753	7.629936597	7.156854916	7.244971329	6.880420335	6.548225515	7.493411355	6.64631833	6.078284546	6.900256029	6.940003073	5.828412462	6.756881518	6.0894928	6.371511347	7.603080279	7.431539085	7.199943616	7.089150658	6.780986582	5.924809619	6.287256536	6.7060859	7.372163279	7.375888254	6.853328457	8.119516492	7.774914996	5.127670555	7.632481262	8.099292834	7.517581265	6.770452252	6.763433366	7.242483253	7.320659541	6.700337996	7.496759687	6.93579907	7.525978247	7.855269196	6.829073652
"1552518_s_at"	4.296272341	3.730564243	3.619922538	4.304352032	4.48715997	4.218124599	3.977579695	3.833426476	4.595644218	4.533495518	3.756748167	4.068060012	3.686031281	3.551326477	3.86952507	3.715692864	3.588091616	3.562640175	3.834023016	3.614963142	3.375430645	3.91038212	3.845253503	3.913931861	3.987612651	3.627110103	3.507484076	3.680322341	3.967950453	3.678346917	3.726277859	3.655142492	3.720677969	3.664891813	3.685466494	3.895048431	3.711638483	3.44484267	3.864228658	3.881181836	3.933633319	3.706490422	3.612800662	3.416616949	3.707268582	4.121609912	3.596237139	4.144574422	3.763792891	3.867958057	3.923726439	3.539536844	3.555318736	3.680805726	3.702359114	3.779175605	3.377056328	3.574705982	3.634831697	3.633190635	3.576869262	3.520833894	3.648644397	3.874564802	3.711239446	3.970703727	3.714486608	3.576261813	3.694293991	3.467129984	3.781369145	4.215405193	3.707686596	3.800498321	3.970266623	3.769404709	3.710673272	3.64126025	3.725074853	3.555318736	3.392876216	3.830546989	3.797647858	3.656334027	3.740636352	3.804100637	3.46933184	3.931218439	3.820654919	3.723853273	3.758491919	3.91590831	3.596473144	3.674681619	3.516703076	3.710970559	3.840817769	3.601507014	3.625338028	3.704818013	3.613544898	3.861678257	3.726808818	3.395050728	4.709258835
"1552519_at"	5.263039495	6.682824443	6.252478641	5.820018898	6.060884701	5.488488373	5.485267512	7.00655895	6.383747184	5.162229952	5.951806781	6.071908853	6.269683365	5.70751066	6.246113472	5.958824008	6.536546986	6.04815249	6.213543475	6.68150744	5.302455424	6.109751118	6.322325002	5.543222357	5.933808085	6.115376252	5.851493744	5.882163211	6.06203415	6.234514046	6.926395804	5.963699325	6.399906597	6.25813743	5.222835077	6.038629124	6.811099154	5.991616376	6.096123147	5.604977163	8.355949548	6.420201795	6.680160166	7.215199977	5.806898504	5.5153582	6.316030062	5.656684209	5.653413749	6.685626697	6.311736901	5.806426157	6.196875748	5.653490819	6.271085587	6.390894567	6.478938699	5.727034481	5.728555084	5.703517602	5.61458376	5.761306012	5.98319416	6.172207995	5.436760394	5.427966453	5.783516733	5.829843804	5.572348043	5.502679341	5.538570567	5.602801752	5.793223279	5.508980965	5.953912157	5.810721255	6.096561194	5.547457296	5.850367532	5.653355953	5.508070203	5.963365251	5.569924602	5.66345314	6.073209443	6.056872817	5.785123232	5.968124881	5.371309526	5.974072481	5.959452752	5.709810672	5.542808174	5.517643624	5.279308379	5.480841071	6.144321328	5.501369536	5.847887472	5.926544196	5.559429233	6.200113127	5.413514442	5.920045466	6.01486566
"1552520_at"	3.27470078	4.267182613	3.450882371	3.606783453	3.734797052	4.030792187	3.698387625	4.046171519	4.038481967	3.78581687	3.357669137	3.399015639	3.714602674	3.825394709	4.06742546	3.459132621	3.598439194	3.394571997	3.184871564	3.634321442	3.411883085	3.425884004	3.450329492	3.53783882	3.363407096	3.513162212	3.641756628	3.420811831	3.227736253	3.322008246	3.777078657	3.337059352	3.222186823	3.492042183	3.48455029	3.549449654	3.379597454	3.303514732	3.151890867	3.704896817	3.15687934	3.507635609	3.505106519	3.36648753	3.042812374	3.445989973	3.436621207	3.517873903	3.41584041	3.355469363	3.952573046	3.135105966	3.552615089	3.570093528	3.463236101	3.660757636	3.573568647	3.657537101	3.532768073	3.915390954	3.597442188	3.585359606	3.689906737	4.076101831	3.220926946	3.653550014	3.377352391	3.673804656	3.832580752	3.881050582	3.525138589	3.824340787	3.592742914	3.555106952	3.636878516	3.41282967	3.539573324	3.477831404	3.722646176	3.51838385	3.550366618	3.384205406	3.665785378	3.565288666	3.543542749	3.820400706	3.665848548	3.828224576	3.352035859	3.897208704	3.625523994	3.503401919	3.661881319	3.492073594	3.758165174	3.394272918	3.557358188	3.841136089	3.822330373	3.505291837	3.644258084	3.905698307	3.812411411	3.615642179	3.553363767
"1552521_a_at"	2.83799242	3.738205636	3.028432169	3.213546553	3.294845274	3.346909456	3.343785244	3.456356059	3.338896535	3.077638234	2.907235028	3.163017694	2.765051839	3.225346832	3.132816386	3.302323512	3.025598653	2.626811892	2.908569319	2.902559176	2.836931881	3.030565263	2.968416421	2.96833055	3.040357052	2.897650351	2.677752002	2.982779523	3.145296528	2.731945374	3.164433613	2.66301937	2.96290694	2.862587981	2.687296776	3.228994544	3.436452884	2.850025936	2.879026644	2.928169015	2.875967623	2.950190921	2.774795399	2.955642455	2.905450536	3.200158311	3.126945221	2.776195977	2.963336177	2.76180687	3.445998541	2.700166942	2.906674567	2.925568335	3.24284859	3.213096816	2.990156598	2.896358816	2.95982988	2.979435624	2.798514683	3.03933332	3.211375274	3.018146833	3.077704782	3.207948701	2.819040291	2.954800467	3.171451325	2.73223372	3.004037752	3.21377729	3.04542711	2.971880448	3.132425803	2.959314998	2.850061858	2.979927016	2.954969203	3.143341512	3.176330436	2.988143982	2.893965208	3.005269826	3.043693004	3.203871118	2.93158674	2.832739216	2.873202891	2.71691631	3.066112558	2.983131986	2.770610126	3.0709529	2.937454016	2.801500979	2.868974256	2.972726095	3.014211116	2.998263841	2.869308383	3.29733352	3.141023751	3.015280429	2.879132157
"1552522_at"	3.031696987	2.865029982	2.962504329	3.185657906	3.032137596	3.065573802	2.92803123	3.42878029	2.907605649	2.872319495	3.238544189	3.076787604	2.90220432	3.174290486	3.302453291	3.156719887	3.061083554	2.940306228	2.848148273	3.101984429	2.872590924	3.123474012	3.040060102	3.200063367	2.992394701	3.064613949	2.960979668	2.872248592	2.954269272	3.089017017	2.99102964	3.314361643	2.933442166	3.058291142	2.847428669	2.905079067	2.862772261	2.790678432	3.084558481	3.057019934	3.305152807	3.07341061	3.34849108	3.014365102	2.810073291	3.232771134	3.370241903	3.03794486	2.786892031	3.559252554	3.224165676	3.144651686	3.078022705	3.33011682	2.827105817	2.819490269	3.079049785	3.01788105	3.101537417	2.889201885	3.151333459	3.055123221	3.09195002	3.18736182	2.775931098	2.829365211	2.874451209	3.06006231	3.257039027	3.355986172	2.97057642	3.212666587	2.933462882	2.816501875	3.010722768	3.103879076	3.092775163	2.943212884	2.996230007	2.909099651	2.896423506	2.970747417	2.740348468	3.327981331	2.91029508	2.787684587	3.060197818	3.023230934	2.923412115	2.978404339	3.001486258	3.097070534	2.839900231	2.940910223	2.935654733	3.064910412	2.916300365	2.894064115	3.337871893	3.054931337	2.95594906	2.920298501	2.938663763	2.763283862	2.936819251
"1552523_a_at"	3.60750429	3.555771905	3.944170066	3.60017468	3.429875452	3.598362539	3.527543301	3.9383441	3.718494864	3.398849312	4.637707165	4.304558408	3.842434939	3.570252781	4.363054728	3.742738907	4.594909476	3.869445232	3.663194116	4.063596721	3.983837945	3.840634531	3.963364492	4.904299924	4.171041191	4.413109976	4.082117218	4.11302523	3.999693824	4.235372922	3.754260493	4.211960159	4.144584109	3.862838852	4.030537831	3.921346682	3.986359662	4.016413492	3.657533649	3.863463787	4.660505385	3.618353646	4.441109789	3.708979022	3.883041046	4.006807396	4.392425239	4.164780172	3.778755598	4.698017045	4.227474197	3.467957676	4.168865449	3.955192417	3.921907416	3.669843421	4.157828019	3.949897715	4.04942753	3.721389551	3.94150501	3.683044675	3.94948165	4.131139689	3.9015585	4.226310194	4.02153302	4.26760365	3.966491941	3.8183922	3.820706732	3.990744611	4.081433769	3.778755598	4.245168685	4.443420421	4.093337141	4.164153739	4.3742374	3.997863257	4.141988216	4.169781536	3.756546802	4.859760415	3.855288993	3.989065007	4.436348869	4.43059701	3.780611265	3.952652726	4.068960273	4.61445481	3.916689318	3.726889058	4.14245809	4.052175131	4.439831159	3.961844975	4.167449029	3.82318834	3.925307845	3.92042681	3.884690703	4.078746584	3.967483885
"1552524_at"	6.073886615	5.956469834	6.113061164	6.273753135	5.992161199	6.147318371	6.498329424	6.787441567	6.135558583	6.246837153	5.933052718	5.910811527	6.041518528	6.256469082	5.839834334	6.23743711	6.021275895	6.25794299	5.693953875	6.61446002	6.141171548	5.949639626	6.301576978	5.867793962	6.0745723	5.999918325	5.767275347	5.9392714	6.026439694	6.069264164	6.101186899	6.304660786	5.747013425	6.21963291	6.290441983	6.041174041	5.95479359	6.078957038	5.681360185	6.245487299	5.896830384	6.344652241	6.22182272	6.336998521	6.035909585	6.280747147	5.850056246	6.040412673	6.110034999	6.152780283	6.270946066	5.939679301	6.379009156	6.487635129	6.13226658	6.390045883	6.253656435	6.239575178	6.481789763	5.981321936	5.975771915	6.260713855	6.097145477	6.024849686	6.108271198	6.161326243	6.091992041	6.139514916	6.337688456	6.17750208	6.083528604	6.292777247	6.379547598	6.168835917	6.086927457	6.056480539	6.036982776	6.132271596	6.083062236	6.23302653	6.372712518	5.868398675	6.288483676	6.089203043	6.063502169	5.806884746	5.999688792	6.236582108	5.85842364	6.547873783	6.027773293	6.567650981	6.069374585	5.837874673	6.112303701	6.358693753	6.080253185	6.211087223	6.5028338	6.187770265	6.068017043	6.385376182	6.302309414	6.259691303	6.142349807
"1552526_at"	4.313262129	3.971693971	4.453943762	4.534526722	4.49408476	4.497232257	4.553288725	5.504856362	4.535410362	4.565365149	4.411014601	4.573204193	4.336768898	4.697644084	4.190132713	4.311211752	4.727188325	4.336308998	4.598440578	4.391149481	4.504024354	4.174423863	4.272592011	4.686236332	4.430817817	4.617640236	4.398860368	4.389199586	4.265815753	5.002492899	4.702804968	4.40663741	4.385701344	4.656360687	4.657812454	4.351573508	4.446778778	4.319325736	4.476501863	4.597681615	4.54012884	4.522504625	4.309407994	4.638074433	4.195419181	4.645775635	4.39711498	4.532143304	4.403221711	4.458488934	5.279487821	4.572810156	4.419614834	4.945423668	4.221847926	4.319694218	4.621811056	4.468897083	4.705041942	4.358701372	4.509364278	4.499027939	4.648017847	4.641183086	4.536728226	4.478933004	4.548267088	4.713236216	4.788671243	4.808993817	4.501524524	4.130301922	4.284163453	4.398518282	4.429351158	4.595458231	4.443904145	4.108935338	4.360434073	4.339937725	4.25594937	4.151629506	4.547124341	4.224043473	4.185565573	4.641544733	4.537539133	4.676830736	4.465094735	4.830921542	4.540425108	4.632989405	4.539519444	4.2921381	4.63618249	4.701742922	4.545294159	4.509615562	4.869664702	4.549789864	4.65457827	4.04646988	4.04046649	4.347774376	4.666737645
"1552528_at"	6.252995114	5.699010979	6.423941076	6.547789156	6.065269708	6.21077973	6.372371941	6.463954237	6.220691422	6.3087122	6.044147417	5.905750519	6.1270227	5.873079505	5.956972608	5.914839993	6.245858854	5.928406884	6.143373675	6.309485542	5.964050718	5.77650601	6.193937238	6.267016122	6.271737616	6.138684384	6.207741467	6.193737653	6.113506579	6.128413342	5.724772029	6.035985617	6.379900001	6.436795875	6.277023915	6.002236298	6.438396369	6.030899863	5.763382436	6.636492296	5.799043885	6.159007988	6.45046764	6.495020684	6.116102197	6.86818755	6.157562903	6.201510392	6.279018942	6.142518333	6.414017942	5.84130931	5.988677616	6.032356606	6.011073791	6.239388324	6.345825571	6.154790843	6.313023356	6.28431094	6.050755492	6.110593843	5.941994772	5.908552624	5.908792594	6.085867804	6.326571614	6.088228074	6.280732695	6.526896872	5.865917204	6.263569906	6.362572643	6.143574854	6.162650622	6.302100106	6.490660147	6.321318095	6.29304242	6.073364068	5.986440605	6.433746528	6.22016332	6.090785734	6.368925196	6.058921502	6.094493405	6.262686419	5.90093591	6.738422542	5.920500874	6.002176155	6.136495506	6.084582007	6.250787258	6.36418552	6.267283551	6.172066011	6.210657966	6.242699065	6.10072332	6.273034188	6.378635039	6.202246495	6.148654601
"1552531_a_at"	4.258177725	3.709435049	3.916260627	5.597991052	4.682097022	4.810979917	5.49170768	4.535466569	3.872158007	4.560640263	3.613755439	3.596351491	3.530438482	3.911821147	3.869340879	4.031618926	3.911685109	3.815007009	4.168289229	3.709470789	4.011371067	3.908631215	4.107941382	3.662439429	4.236003561	3.818313897	3.868499455	3.811931667	3.701763549	3.785729258	3.870346448	3.746749966	3.863395894	3.66667259	3.6853299	3.745223341	3.859380253	3.956213081	3.793709778	4.465077437	3.464726397	4.325398259	4.11994693	4.075648122	3.904670512	4.011368618	3.919318264	3.667266553	4.489439366	3.777995347	4.379302847	3.474042607	4.013512814	4.077557968	3.85295914	4.217500626	3.816787725	3.629417146	3.974434072	3.737274211	3.789311229	3.888019548	4.153686757	3.58308512	3.662566327	3.801085307	4.088545413	3.890520677	3.890803703	4.012274858	3.822018747	5.777084416	3.744521934	4.629032041	3.818970544	4.052782473	3.775599328	4.125115717	3.651343159	3.467026554	3.655817172	3.936664951	4.004162621	3.678581855	4.09852486	4.654735048	3.670271021	3.971268975	3.665978404	3.636669524	3.724878082	4.103050659	3.621561763	3.625523994	3.930180489	3.855085038	3.884247384	3.986215256	3.875319994	4.21761455	3.944143511	4.008547618	3.667733033	3.907155332	4.539508986
"1552532_a_at"	3.822538159	3.459761255	3.334539414	3.262256901	3.212882966	3.068985916	3.334873367	3.27597924	3.269560142	3.229535115	3.172089078	3.09137382	3.011594098	3.080973613	3.241675882	3.229387211	3.268038131	3.291365302	3.487504212	3.510777013	3.057027675	3.119154404	3.11853512	3.240115606	3.099752597	3.24102843	3.040072835	3.403523406	3.442982646	3.302598191	3.278952759	3.066682012	3.197777885	3.239051767	3.240548702	3.177190367	3.246416645	3.306026243	3.173377627	3.391990698	3.038947247	3.193658142	3.226099923	3.223874485	3.215337176	3.323401087	3.167478442	3.325482077	3.211651144	3.612851851	3.502734276	3.391461478	3.09031509	3.514011711	3.096370507	3.323668813	3.161793312	3.098970483	3.249976371	3.198402198	3.169817497	3.007118686	3.144899361	3.373638205	3.243237193	3.226099923	3.376616916	3.653086194	3.203282551	3.14032501	3.221071556	3.535121905	3.232531829	3.218034662	3.099992517	3.237415589	3.439292838	3.324270637	3.247823581	2.986743207	3.379547451	3.412653349	3.289709283	2.997412939	3.201796916	3.053423618	3.437603007	3.595276192	3.188216837	3.544633708	3.166161849	3.211297814	3.309092981	3.175561404	3.087591665	3.175974191	3.128051559	3.259157041	3.037928664	3.226728742	3.336725308	3.010089958	3.090306851	3.249949037	3.153063647
"1552535_at"	5.176982292	4.837325677	5.24005661	5.142646041	5.296592379	5.370940999	5.167447896	5.911950838	5.047141003	5.095812796	5.063984474	5.162219882	4.945214096	4.940088067	5.021145199	5.043428935	5.099707741	4.638694757	5.023289036	5.03243382	5.2866917	4.792231565	5.046404863	4.742255962	4.949818412	4.966196805	5.177245141	5.06832119	5.067175954	5.153893052	4.959421773	4.862133825	5.141107872	5.158319524	4.937932156	4.870842498	5.105348874	5.023085901	4.694809532	5.10615405	4.677556686	4.872830494	5.212607036	5.325905879	5.072737987	5.264621913	5.132951391	5.201718302	4.949879322	4.896399071	5.43046142	5.059145136	5.250963704	5.518119752	5.034623623	4.885512068	5.062327951	5.236589952	5.122682816	5.091113182	4.862221907	4.851858196	4.892007628	4.790776278	4.800654235	4.831141326	5.061702967	5.165226447	4.966196805	5.668931272	4.94417887	5.277013223	5.211427729	5.092327299	5.123301375	4.875456939	4.930367823	5.185100889	5.149940075	4.708209892	4.897327925	4.864414161	5.171102448	4.999170766	5.250378069	4.889410474	5.276642954	5.328315119	4.970975842	5.302134473	5.069301821	4.881731466	5.03996021	4.926387863	5.062628008	4.900081771	4.953510413	5.064658991	5.153191066	5.028248675	5.491869839	4.722822887	5.171905545	5.177116849	5.185745198
"1552536_at"	4.576229997	5.036875398	5.225161714	4.511656857	5.086646472	4.964143379	4.917265173	5.573469811	5.240738367	4.744678542	4.689775648	4.567336436	5.26280857	5.946402367	4.840479523	5.060080207	4.494425579	5.959317322	5.578312955	4.725015559	6.593659548	4.55397669	4.302690799	4.590862538	4.735801423	4.381600789	4.959708872	4.853065646	4.621641869	4.104872661	4.778572377	4.880172385	4.810241627	4.524797222	4.634995542	4.459398736	4.164300424	5.104142197	6.685215553	4.818379109	4.301426017	6.708161089	4.624742317	5.400406512	5.221444502	4.667008111	4.254650335	3.977782289	5.842991586	4.768475961	4.794685804	5.953904764	4.848673685	5.108267526	5.043425172	5.428671151	4.588164957	5.258469753	4.70895013	4.977674972	4.404468603	4.081003599	4.900147493	5.124933538	4.90796746	4.622227764	4.642603785	4.649837324	4.543162361	6.553396502	4.631641898	4.572009671	4.814456925	4.862841959	4.178935203	4.378717198	4.482960127	4.279407596	4.523405442	4.71758613	4.316507063	4.511705477	4.480360327	4.816621544	4.597144334	4.696408903	4.697313198	4.694783813	6.346543313	5.041086757	4.171125132	4.960317835	4.986226381	4.478075533	4.173586312	4.760153174	4.287445295	4.516804255	4.490733952	4.776746522	4.472206007	4.573908759	4.71935054	4.810375981	5.028759001
"1552538_a_at"	3.880617587	3.641543784	4.00502242	4.009253582	4.0214575	3.893900186	3.673861818	4.114853358	4.017801485	4.325183748	3.799894477	3.82183857	3.329954733	3.75296233	3.666597234	3.719502539	3.962933381	3.811931667	3.608475903	3.878513424	3.60529311	3.673765752	3.494976866	3.984376608	3.83472577	4.002321789	3.893457911	3.769791323	3.730158641	3.838112964	4.083522959	3.702064839	3.77691173	3.699586859	3.859199352	3.797985772	3.729953835	3.382816053	3.665040715	3.847052723	3.804868047	4.092899982	3.609916318	4.043256314	3.691807558	4.044214702	3.795234721	3.775900502	3.566579643	3.760451932	3.826612682	3.973803703	3.722585684	3.927948318	3.821839692	3.726417502	3.47558925	3.914994896	3.670141845	3.967058785	3.609833839	3.885192537	4.180454119	3.833942087	3.613688004	3.991159541	3.930432974	3.982489869	4.301699824	3.320656702	4.071556015	3.81055574	4.160498291	4.028483366	4.275811067	3.966448645	4.022266388	3.712603928	3.831723766	4.048006243	3.992578001	3.498293749	3.830723621	3.601245052	3.680819433	3.662615209	3.778847086	3.94738469	3.915422659	3.733028055	3.961348414	3.687704956	3.881710947	4.002469144	3.906031686	3.689136708	3.802337572	3.914994896	3.694260083	4.060803382	4.217730597	3.692315411	4.06193157	3.835550972	3.750916212
"1552540_s_at"	5.398741294	5.063400316	5.390470138	5.423492421	4.893321038	5.11266059	5.396355664	5.225486377	5.335010449	5.09112598	5.309925025	5.548665123	5.405979006	5.344979475	5.747334903	5.311531538	5.508980965	5.1733351	6.118441705	5.594298105	5.233830583	5.500705894	5.693249273	5.450015211	5.80076855	5.729871001	5.34293875	5.574246733	5.411547824	5.346300224	5.628015753	5.263273003	6.268360363	5.375098833	5.53312776	5.231807551	5.359610398	5.150209681	5.354885306	5.325187309	5.585175946	5.549502717	5.421874814	5.362457302	5.457329117	5.533346955	5.363469395	5.542407573	5.688742404	5.823073689	5.814514791	5.66368677	5.342080893	5.342000945	5.198201412	5.27573396	5.398328111	5.259627012	5.503471891	5.174460798	5.208897229	5.441089342	5.658512355	5.282330702	5.537123068	5.549024597	5.451911279	5.251610931	5.639829577	5.479755139	5.389931591	5.533914566	5.581085721	5.359267351	5.764813855	5.342375746	5.437657709	5.54063285	5.608945686	5.484822671	5.462915527	5.492469158	5.350855699	5.812222664	5.072473788	5.062774257	5.438438	5.393273169	5.334703308	5.202875632	5.423894723	5.611508968	5.324782233	5.108731256	5.542885187	5.426936274	5.187199979	5.564084149	5.121583104	5.36805056	5.440364091	5.052442431	5.484865637	5.314368268	5.837024938
"1552541_at"	6.491072731	6.162424596	6.970885799	6.618513584	6.485488653	6.436088535	6.619952284	7.332464057	6.234927274	6.613388587	6.623583596	6.491368795	6.618471331	6.122918669	6.044171666	6.310384763	6.267143477	6.415078656	6.424299296	6.691284412	6.392869134	6.13273063	6.73102758	6.09092338	6.403747339	6.245041352	6.407145469	6.107412621	6.544235958	6.472803311	5.824907674	6.367355922	6.311066651	6.602449401	5.93757333	6.484053822	6.576278621	6.460298637	5.920367813	6.871738714	5.884940257	6.151271883	6.519766644	6.913480827	6.269649881	6.769855044	6.566818316	6.433976905	6.757622755	6.17647606	6.867807232	5.643998917	6.462648925	6.814548532	6.550629841	6.565076592	6.799412168	6.444768984	6.373283065	6.767080309	6.221662588	6.403273548	6.159357727	6.058253889	5.794269856	6.272083262	6.336309024	6.355646868	5.997532882	6.579861614	6.118421728	6.804576038	6.349047974	6.448244941	6.085861219	6.246560093	6.137904969	5.98633903	6.137299317	5.753937334	6.19139914	6.302240731	6.524328541	6.330179486	6.678636314	7.018423828	6.391560547	6.72514112	6.114215828	6.533665139	6.154204037	6.088095348	6.41017282	5.928463924	6.27279414	6.110064143	6.395998452	6.373093713	6.403878287	6.866780974	6.418119088	6.246728796	6.450759106	6.26239517	6.26717162
"1552542_s_at"	3.525556162	4.099746633	5.049411897	4.217926381	4.000506018	4.227774595	4.435189125	4.576478641	3.960801154	5.559216429	3.909873419	3.637791422	3.906256601	4.078679941	3.517792715	4.490950323	3.688499641	3.837022575	4.515595509	3.664787814	4.048761214	4.301539704	4.389270982	4.02260735	3.735919855	3.682839788	3.810781877	3.793631405	3.865460127	3.760429181	3.757972074	3.69999423	4.043284279	3.737506672	3.586604183	4.743824166	4.334481564	3.941457589	5.789675043	5.765852173	3.766307518	4.117075865	3.961696669	4.082117218	3.768670972	3.935664858	4.85882792	3.907745387	3.798078237	3.558196402	5.506782281	3.631642588	3.921899618	3.852281956	4.235350258	4.042587515	3.754911219	3.993531399	3.945214599	4.028429237	3.977807893	3.471573857	3.757972074	3.547953825	3.794070653	3.532013233	3.944287877	4.034588023	3.831256094	4.384390539	4.463920947	5.350739787	3.740470366	5.12189864	3.733260507	3.556665451	3.579581563	3.942856133	3.496341342	3.768919376	3.455509413	3.835995625	3.839006473	3.569803132	4.8780902	6.546043164	3.564349778	4.656532678	3.569803132	3.718713999	3.652314139	4.103050659	3.772072205	3.557156205	3.617372958	3.642589449	4.149846838	3.991576825	3.909508095	5.352413737	3.989310046	3.457695066	3.636568154	3.438942643	4.080598054
"1552543_a_at"	3.995559802	4.029773431	3.664065863	4.539381889	4.076891271	4.159969759	3.854244596	5.029094009	3.970835244	3.823364448	3.809866955	4.130440884	4.262206476	4.353844841	4.224754329	4.288004246	4.27294538	3.673210076	4.447599591	4.388997752	4.440199432	4.051021271	4.306491782	4.427248431	4.42359529	4.426728448	4.00507729	4.001870497	4.293628564	4.411520906	4.416121192	4.174665879	4.216091557	4.082908568	4.972133082	4.189365739	4.233745074	4.679356027	3.971372033	4.203294403	3.629212862	4.338639261	4.443780868	4.634618276	3.958427708	4.001000526	4.62794809	3.822851253	4.161465415	4.14421135	4.74611823	3.958819618	4.173959657	4.573052686	4.493034236	4.530383879	4.291710053	4.615831588	4.317539087	4.446345033	4.698738029	4.559320071	4.949835471	4.749681917	4.861348046	4.882550174	5.037658347	4.896140128	4.235267954	4.98474474	4.725060492	4.018825231	4.550511283	4.405613475	4.224272089	4.569331974	4.553432377	4.396576	4.40755678	4.555812063	4.456220201	4.083301999	4.341008973	4.292985787	4.582278481	4.475310005	5.07984526	4.998049007	4.742113927	5.246512748	4.677901145	4.510065667	4.591538881	4.634732612	5.058012543	4.759506756	4.507936789	4.976232986	5.374903206	4.439441658	4.988062119	4.837135935	4.89543743	4.9767227	4.182632457
"1552544_at"	4.134393476	3.794120604	3.72725163	3.669850393	3.699769074	3.8879918	4.001765778	4.480040024	3.880954161	3.532455461	3.764561702	3.467001896	3.754908709	3.557440447	3.70695154	3.712432287	3.515311363	3.663083887	3.669031953	3.715871755	3.854343602	3.462405934	3.620978462	3.556945945	3.736546313	3.659446608	3.781050394	3.733251248	3.595509779	3.547525525	3.488636611	3.591003426	3.59402662	3.900325286	3.759883474	3.634318887	3.642505308	3.700208443	3.505072893	3.702702833	3.505460168	3.9249119	3.804351593	3.7594988	3.669537791	4.055649939	3.754610672	3.729870512	3.588091211	3.846789913	3.963146803	3.598127201	3.679423332	3.820743578	3.537690935	3.73502605	3.619464425	3.680011873	3.7497608	3.882134786	3.551371605	3.629156584	3.789091753	3.724394327	3.63131201	3.975183101	3.961335312	3.967521721	3.767963607	3.975956729	3.708572948	3.910056848	3.931511403	3.87096425	3.660197124	3.640949568	3.735573365	3.465850781	3.538683422	3.501377115	3.74385549	3.667883011	3.929094335	3.868957559	3.911190406	3.531139372	4.008718314	3.848395703	3.748487717	3.844801673	3.850544024	3.842847306	3.945549491	3.54292939	3.77802955	3.569667841	3.804507811	3.810036291	3.684854613	3.663083887	4.009572419	3.518138217	3.651343247	3.957158182	3.712136446
"1552546_a_at"	3.784171622	3.529701227	3.574903448	3.907052258	5.132424402	5.271350933	6.33885852	4.598117215	3.423265132	7.321948756	3.580880967	3.350361638	3.372542592	3.668261207	3.569025081	3.528844119	3.512692106	3.17576442	3.662433542	3.655634575	3.334873367	3.242707391	3.719049037	3.667974154	3.528041115	4.054270329	3.622915864	3.480695317	3.53548536	3.34077499	3.429589365	3.425590458	3.402538405	3.464362029	3.497592456	3.225064764	3.246309797	3.376379656	3.378959643	3.532124295	3.847532531	3.473377242	3.809377209	4.627059625	3.439812778	3.84257228	3.544136955	3.255598501	3.588782444	3.389104407	3.87010142	3.370247575	3.680970807	3.661303364	3.310629317	3.843005523	3.539220507	3.536458761	3.957764518	3.498926534	3.440477066	3.39660802	3.429068878	3.682417112	3.263921146	3.374443726	3.572073166	3.203223237	3.455929405	3.576726916	3.535260428	3.344919434	3.607406729	3.536656099	3.43936353	3.467551215	3.777944957	3.309655449	3.74631657	3.309251124	3.505959922	3.314669591	3.648663749	3.853876081	3.235248324	3.540783408	3.282089405	3.466592257	3.465445825	3.580416865	3.402089505	3.617156863	3.363966065	3.549333276	3.48971012	3.503926363	3.418239989	3.379016533	3.579139882	3.470425388	3.483539928	3.784028553	3.620679628	3.471627334	5.852082603
"1552548_at"	3.775131454	3.374293417	3.924038887	3.914312274	3.754389309	3.780584105	4.020552264	4.302184223	3.580794278	3.93691432	3.688404387	3.472290717	3.655397609	3.224454486	3.887593913	3.659554071	3.872162599	3.469050052	3.694787395	3.960526739	3.589656081	3.429631175	4.103566629	3.532469184	3.717266274	3.680072164	3.447870871	3.59971756	3.471700828	3.541684964	3.678943132	3.770858714	3.5320939	3.731890621	3.822957018	3.716259715	4.065300806	3.496597837	3.385129672	4.043263894	3.363854193	3.666414139	3.79483002	3.768869451	3.295487904	3.756104474	3.579166373	3.705946703	3.800735103	3.648576301	3.903437572	3.275892282	3.579983463	3.618288397	3.768216406	4.07428348	3.783157999	3.682162019	3.695007025	3.588658456	3.485213761	3.811868761	3.781363982	3.52570254	3.588499176	3.611115184	3.666672989	3.525979718	3.97025577	3.653453607	3.592914827	3.657226772	3.874138226	3.593992476	3.593830456	3.771727091	3.415575289	3.423406693	3.891854836	3.707085164	3.621766518	3.654640615	3.58208939	3.672465201	3.71877415	3.41301725	3.749121361	4.286973792	3.498288163	4.561350836	3.643853987	3.156485215	3.753546305	3.524552688	3.950162642	3.413102392	3.817415632	3.93088043	3.707048614	3.628432158	3.798262527	3.71281735	3.716126034	3.814579654	3.74254498
"1552549_a_at"	6.082445915	5.251709134	5.458515584	5.753170001	5.594875745	5.62785986	5.991073248	5.879392208	5.612896459	5.766295947	5.417939192	5.372719196	5.384868991	5.4144527	5.096298176	5.070580078	5.393996272	5.74168729	5.495647629	5.839098789	5.260913486	5.428532816	5.715214366	5.521602764	5.571072785	5.384957813	5.403347523	5.016893875	5.725733012	5.414186173	5.250521565	5.405196956	5.43162242	5.818168807	5.481881309	5.334185207	5.184249168	5.393125536	4.839607888	5.493045348	5.554432963	5.605651593	5.518140578	6.427451554	5.320464094	5.800147722	5.665705658	5.513945798	5.493554397	5.762151429	5.728851198	5.366748753	5.642653981	5.710062353	5.549735478	5.608862585	5.336764526	5.537558459	5.804541383	5.533318569	5.201618421	5.404143389	4.781405457	5.173130574	5.073998637	5.428694601	5.407129368	5.465607621	5.58930869	5.132222453	5.53169073	5.543739189	5.651221207	5.567304678	5.474804681	5.497072799	5.412061144	5.315178573	5.414057101	5.239006747	5.387531337	5.017389504	5.645867526	5.755638007	5.623340567	5.015118069	5.357501413	4.793203631	5.212633629	5.222297816	5.560567912	5.451970323	5.664771145	5.114250659	5.712537231	5.38559924	5.384957813	5.607868829	5.858544187	5.640131205	5.643777633	5.76338776	5.509317973	5.435485525	5.512031802
"1552552_s_at"	3.83072813	3.630399923	3.40917965	3.765795095	3.739878603	3.82045262	3.581546273	3.696400819	3.624646151	3.693279536	3.554338847	3.374449024	3.756598781	3.401854511	3.293237303	3.834411715	3.386424556	3.460725181	4.484412292	3.759725547	3.345567746	3.539153464	3.805686677	3.658731818	3.655966545	3.526705527	3.585960263	3.21768314	3.520518648	4.028275092	3.278952759	3.343762923	3.97083608	3.631459429	3.676709409	3.771741911	3.691675569	3.302848986	3.651773948	4.564325559	3.396112085	3.564639462	3.78985991	3.338394599	3.555268068	3.83647303	4.499613608	3.613803127	3.580179908	3.415541594	3.855646897	3.542063119	3.598624129	3.698887097	3.729805569	3.695943793	3.765489046	4.113198658	3.680467464	3.494579679	3.496400101	3.504080031	3.303749163	3.240327171	3.107882715	3.447181176	3.458295922	3.751145217	3.247372339	3.452142901	4.219900046	4.733118794	3.617157407	4.318526628	3.553506938	3.381734916	3.637660971	3.351184721	3.373627695	3.344276812	3.402633785	3.470820034	3.590787343	3.75715724	3.707323123	3.831483294	3.364059508	3.454997271	3.515862427	3.873094359	3.390637125	3.937738875	3.842876583	3.670390347	3.608155709	3.590587127	3.984739308	3.583678507	3.607264197	4.005386525	3.657906972	3.689306475	3.525923916	3.269592906	4.23158299
"1552553_a_at"	5.343123673	6.608161447	4.4350239	5.143385693	5.125300501	5.448271541	5.60026685	5.866948952	5.141829764	7.195290277	4.192915037	4.156000029	4.019164571	5.82267775	4.078335176	5.303232218	4.495990002	5.064799063	5.576465083	4.40449313	4.20446551	6.243451478	4.867828974	5.174113885	4.640004901	4.150108436	4.427392891	4.514985665	5.340212337	4.233672435	4.159082721	4.184449851	5.716207335	4.252532935	3.921950221	4.971395012	5.093105026	4.274189801	5.411701677	5.693334745	4.269459568	4.497696169	4.277528682	4.087776589	4.297378201	4.44206864	4.228624987	4.400375525	4.433425481	4.4495341	5.320831973	4.184449851	4.360250521	4.218557166	5.521663081	4.341698088	4.32702395	4.495726834	4.487024702	3.902851766	4.397623094	3.812044213	4.400375525	3.878285849	4.509769684	3.741603581	4.501373617	4.412255125	4.146184003	3.858982289	4.828680404	5.15585973	3.872425852	5.197235821	4.110272271	4.333260884	4.112258294	4.058552441	4.256564861	3.853460598	4.087021792	4.165279296	4.011455914	4.376841508	5.50775042	5.10918927	3.953581989	5.280981553	4.177040194	4.196074561	3.630068797	5.261661275	4.053660306	4.16454442	4.200945249	4.014565051	4.027691568	4.125676711	4.197297372	6.306059663	4.076093603	4.094934326	4.155131151	4.05937744	6.217544852
"1552554_a_at"	3.542173282	3.565973177	3.4486391	4.002427028	3.516573408	3.66460697	3.812234762	4.384620625	3.319788206	4.154379803	3.410601193	3.253920273	3.382692456	3.349474609	3.634097333	3.32276259	3.197183756	3.187652618	3.134663312	3.431992932	3.429875286	3.857356837	3.494549549	3.658731818	3.608584619	3.69941558	3.271235027	3.282765981	3.397553781	3.09369592	3.275153883	3.249753303	3.550052454	3.30987184	3.476996181	3.357958081	3.225313593	3.400017497	3.154088776	3.18819301	3.496816154	3.192650573	3.351262224	3.503808409	3.555097645	3.608074649	3.308210635	3.335311715	3.109838201	3.424104391	3.867915132	3.104944469	3.444476529	3.583618336	3.538257058	3.33768436	3.403193726	3.426224918	3.276770819	3.447249981	3.560758013	3.094806716	3.391703308	3.285339403	3.005502183	3.110542527	3.53669922	3.359453854	3.122941997	3.288048091	3.343734274	3.474868496	3.307695059	3.400411134	3.271957231	3.398620966	3.495810506	3.332884591	3.313037172	3.248473008	3.278952759	3.349741413	3.424671807	3.563278781	3.323652233	3.142605383	3.143377149	3.316964739	3.520712106	3.385873623	3.380687198	3.353434097	3.33762407	3.477159778	3.194241348	3.208859782	3.140881258	3.316680547	3.345451891	3.698180808	3.746261672	3.312669894	3.385232107	3.198487918	3.87156127
"1552555_at"	6.165371201	5.96175688	5.955851665	6.625947893	6.316844099	6.297884382	6.36842695	6.707135684	6.186042293	6.089864109	5.999684423	5.718547547	5.804376761	5.961215582	5.782467828	6.257259736	6.149896204	5.716909544	5.850352057	6.058395969	5.651944831	5.749064901	6.300001115	6.142984989	6.175806623	5.999359138	5.782467828	5.829613275	5.972144333	5.97598405	5.639194143	5.795388125	6.065690917	5.876286367	5.823463303	5.883828427	6.224835938	5.761276533	5.809474562	6.261200595	5.659763672	6.019967402	5.888343309	6.301337156	5.615991871	5.973267591	5.877475126	5.811735378	6.050110126	6.049033597	6.507321152	5.506192685	6.428466076	6.190076551	6.132296608	6.227224549	5.957287416	6.235457067	5.981335645	5.981046266	5.84607861	5.899620827	5.914081404	5.626227436	5.566685266	5.860439058	6.305211082	6.010597687	5.631238156	6.449760085	5.900063624	5.953556193	5.911472735	5.963686052	5.751358647	5.918124288	5.93697659	5.886604408	5.968469311	5.532018874	5.829394455	5.934573164	6.000615254	5.806316491	5.944153074	5.873319974	5.931354362	6.346639153	5.745838057	6.121502518	5.942341843	5.696052303	5.88877779	5.670579231	6.001906923	5.916645971	5.647030839	5.997758848	6.055071794	6.003803926	6.097350235	5.96050955	6.007814112	5.749384433	6.089141696
"1552557_a_at"	6.098331202	4.317615438	4.769929612	3.449721777	3.764296465	4.678125211	3.400738313	4.185577944	3.423265132	3.767548821	5.322347378	5.594050616	4.895877144	4.799130791	5.360138643	4.989409451	5.621011986	4.514585224	4.444484783	5.308096566	4.460327865	5.300986712	5.229414156	6.081690452	5.63204039	5.361144946	5.556283574	5.09481229	5.198585493	5.690699578	6.298650744	5.218692237	4.85183155	5.284426997	5.92652947	4.901751137	5.315944725	4.761966375	4.547209908	4.076579999	5.24154144	4.899711653	4.916578521	4.691291828	4.759024737	5.727387878	5.035553654	5.392201805	4.706326959	5.26561455	5.188985302	5.806061239	4.604938138	5.099118263	4.796642965	4.771913723	5.202548721	5.578062489	5.324589429	5.439837126	5.968098125	6.035514433	6.365014812	6.184069815	5.722723663	5.918717324	5.911537039	5.792300934	6.185902072	4.771710111	5.67804102	4.615192265	5.582220005	4.323188637	5.946929968	5.81976351	6.060401071	5.834832258	5.777820391	6.002758274	6.064567767	5.646872132	5.494754266	6.586209565	5.113212392	4.504748008	5.734772741	4.941170135	5.1860411	3.856695783	5.88673499	6.050121523	5.289410703	5.839346829	5.558786266	5.734943874	5.848183712	5.842649321	4.918720304	4.865724756	5.669051179	5.774287708	5.868158738	5.868198656	3.683754946
"1552558_a_at"	5.825655559	5.651178182	5.976027492	6.27239175	5.875335426	6.015881154	5.917540151	6.792202435	5.898458418	5.845457577	5.610022583	5.600603176	5.607816577	5.633111677	5.501378399	5.935888242	5.783134211	5.800784733	5.828762953	5.860798661	5.891453279	5.675870477	6.042400762	5.661898185	5.746526208	5.620194165	5.629288753	5.600820114	5.931015102	5.633903619	5.572954645	5.688934353	5.9879423	5.844673045	5.707541697	5.686803652	5.79635449	5.673750151	5.680965118	6.007317582	5.581980359	6.134154922	5.946675846	6.04793433	5.674659168	6.251081465	5.799519569	5.852518494	5.805329489	5.782774133	6.145332804	5.585765573	5.976665144	5.952634297	5.844910205	5.959481605	5.514686277	5.854079249	6.161111296	5.622651902	5.507301215	5.801810948	5.683312515	5.359823187	5.555284646	5.59489367	5.547365722	5.794155638	5.953474439	6.034927402	5.784073806	5.858934729	5.608846021	5.591345197	5.598575866	5.610666341	5.623749166	5.511220642	5.748435202	5.647240983	5.775093241	5.617815467	5.781320006	5.608387101	5.598805552	5.743706391	5.500249466	5.926569552	5.29519978	6.099058098	5.568384377	5.698021348	5.77408793	5.497801807	5.960385583	5.888999868	5.621490928	5.776628095	5.86285699	5.610490512	5.752173821	5.680832611	5.884074877	5.66796092	5.687529796
"1552559_a_at"	4.307685099	4.064820948	4.195265372	4.36295595	4.25507352	4.390912954	4.537655428	4.945334526	4.210765806	4.399954467	4.216264055	4.191893301	4.290134406	4.44958716	4.117793584	4.304892217	4.4991194	4.05477886	4.392234025	4.358996633	4.15352143	4.387234983	4.192453853	4.020960816	4.088735358	4.16260074	3.801047522	4.232634515	4.274781965	4.245735312	4.296002187	4.119634978	4.193257705	4.078942699	4.093296912	4.113043138	4.029587055	4.362468982	4.197915345	4.375461714	4.333281664	4.318142566	4.642150107	4.460811502	4.243862446	4.906186251	4.415969074	4.165213252	4.409824885	4.690401539	4.764915855	4.207633408	4.525501956	4.993556504	4.192262279	4.566835189	4.024135205	4.462246743	4.467273263	4.273312363	4.210780899	4.279811384	4.214772681	4.420183285	4.215206692	4.162802493	4.511858629	4.646618689	4.40650207	4.582720708	4.43394981	4.672879476	4.236119601	4.257957479	4.073562316	4.165714803	4.098921757	4.121073138	4.37282277	3.979518832	4.345025444	4.225010894	4.38921993	4.204557409	4.311583847	4.187996369	4.437654189	4.160368004	4.077154409	4.404435547	4.216691963	4.48199223	4.499480441	4.250222579	4.486408732	4.602070371	4.167373674	4.435655787	4.387308197	4.031759859	4.489070453	4.228154813	4.445146018	4.308929671	4.272592761
"1552562_at"	5.034836416	5.366164002	4.66565193	5.656143805	4.906779913	4.900803486	6.02536314	5.097736323	5.259225433	5.009587756	5.061829842	5.102458604	4.90542364	4.72933275	4.922536372	4.678514897	5.224180914	4.503300854	4.956869876	4.949434802	4.698611144	4.523554577	4.732580124	5.806350609	4.69800469	4.783532312	5.233739591	5.008434496	5.353486969	5.082462947	4.976764496	4.806483724	4.837332812	4.722777964	5.523603378	4.756686961	4.809306823	4.657895865	4.650370785	5.028505743	4.763067075	5.107628586	4.621345379	5.036190224	4.849467997	4.641378783	5.035553654	4.664014111	4.670171171	5.411665279	5.407739237	5.255146959	4.674306141	4.503213707	4.870428022	4.941062971	4.903676208	5.23609956	5.048369059	5.343990317	5.536501669	5.611168541	5.276721578	5.303110293	5.230523368	5.209416789	5.423509019	5.046916778	5.17336769	4.583480415	5.247990702	5.363130441	5.069636376	5.046215016	4.944156687	5.656584515	5.557113164	5.382081663	5.230619919	5.497809569	5.219327039	5.383677508	5.388504039	5.435668295	5.247126792	5.530024748	5.498793517	5.685314724	5.028176222	5.142250148	5.814179641	5.561532975	5.08494946	5.366885935	5.820403363	5.290497266	5.01719779	5.2844184	5.57819814	5.053092062	5.652883146	5.576708358	4.965494953	5.392468907	4.396999836
"1552563_a_at"	4.233709522	4.103643408	4.720398638	4.238361405	4.591707703	4.130322122	4.250738056	5.512538103	4.221300585	4.059377884	4.144126844	3.687236527	4.33664919	5.448034512	4.79166357	5.055048585	4.005767663	4.78976723	4.894182497	4.489522438	4.807147174	4.472026788	4.115723415	4.044151326	4.256853654	4.408341591	4.167767917	4.335393328	3.923254348	3.945518111	4.593247733	5.231688817	4.205958762	4.187495291	3.826156352	4.454098383	3.83772386	4.780941196	6.026233025	4.017806566	3.781104208	5.416715379	4.201755926	5.587451017	5.185154223	3.900547008	3.830057926	3.794214708	4.418272489	4.168400486	4.312528715	4.775214966	4.718107437	5.207458923	4.824859773	4.774879741	4.583846144	4.719602259	3.858347452	4.386540804	4.13676654	3.823836606	4.387459403	4.37936781	4.130137043	4.644597316	4.207652813	4.199378383	3.984421244	5.114202849	3.760102073	4.218746842	4.447371992	4.607845186	3.728536088	3.80633883	3.912726202	4.008755494	4.246822106	4.436683941	4.1646956	4.070853907	3.917253308	4.00114832	4.355288662	3.884286131	4.264894144	4.571575104	4.789444791	4.109871531	4.035747431	4.169578269	4.667963448	3.930949596	4.37166759	4.005094834	4.001344288	4.189937823	4.203130593	4.301622964	3.91214199	3.912999495	4.153458251	4.305123434	3.982820938
"1552564_at"	3.803028741	3.862697323	3.694512143	3.847419793	3.83638708	3.760343204	4.126127503	4.447131195	3.898486573	3.498785949	3.714259236	3.980140321	4.082051226	3.902682206	3.9135545	3.699012767	3.66682551	4.123722889	3.856839576	3.852517226	4.046253703	3.641408992	3.732575419	3.649822575	4.165033544	3.933899571	4.198364007	3.591806582	3.85343513	4.044656941	3.620562418	3.760343204	3.892987197	4.011357397	3.855917509	4.053189816	3.7088716	3.805457839	3.895944824	3.908611654	3.706880765	3.843943441	3.930837645	4.652954137	3.865630182	3.926560433	3.757079657	3.78865743	3.635576433	3.540713798	3.8963827	3.870251693	3.942032966	3.90375953	3.804064003	4.14500626	3.953107651	4.157713146	3.798609681	4.628560277	3.659931255	4.111493545	4.336768898	3.653021952	3.778876407	4.04062517	4.280805284	4.219151629	3.922765801	4.290026195	4.146911347	3.876242574	4.175251845	4.270005252	4.183949724	3.907038372	3.898379207	3.773953351	4.134064617	3.806955498	3.88092113	3.918224239	4.073793587	3.569511816	3.642215702	3.860374498	3.868355906	3.61849716	4.081252904	3.959726309	3.826439073	4.29483132	4.28921666	4.059039724	3.825892654	4.338668208	3.90760025	3.932028328	3.819866515	3.928344098	4.178324763	3.793021439	3.842228906	3.871080271	3.635258965
"1552566_at"	3.478817677	3.407615569	3.128071785	3.514876643	3.197835584	3.494922384	3.47772418	4.023246498	3.556807864	3.484863971	3.305890672	3.404675691	3.480866289	3.510882848	3.412010895	3.357617417	3.174455008	3.125187355	3.591475282	3.610561258	3.375429669	3.117552453	3.667730767	3.887723384	3.444621797	3.695826713	3.393382104	3.214580468	3.621522001	3.406975043	3.410610524	3.234451339	3.163639846	3.400052702	3.580417657	3.376009643	3.683214223	3.383608784	3.259255175	3.474446622	3.359913637	3.137369669	3.845064149	4.038938201	3.301898734	3.79659275	3.532963746	3.532196815	3.376411657	3.541011316	3.953640505	3.2560143	3.552181488	3.79503912	3.105358234	3.865249924	3.393549442	3.374520294	3.685539344	3.766560396	3.399318978	3.569560666	3.267688543	3.319984057	3.430701139	3.364021673	3.410948771	3.555323153	3.568812284	3.268736805	3.357617417	3.60833926	3.613039466	3.757720693	3.607071016	3.542988232	3.578477311	3.259909039	3.318457845	3.371507699	3.210742913	3.671155316	3.464335512	3.920536563	3.168372191	3.222009844	3.61749047	4.020939244	3.39648547	3.421923056	3.511725683	3.539080061	3.592711658	3.241966039	3.746281442	3.675416433	3.556567694	3.626731884	3.65145297	3.331373949	3.745943699	3.687399972	3.616062911	3.443917171	3.560105601
"1552568_at"	4.518887658	4.675823897	5.058830616	4.990090262	4.419391718	4.881409261	4.968615108	5.637754607	4.703680304	4.980174506	4.538607149	4.54862737	4.64727463	4.567529412	4.581946248	4.767731717	4.873236357	4.625912779	4.665428642	4.857718921	4.68868179	4.305073085	4.666333231	4.948011871	4.794224373	4.546373347	4.558207157	4.572952958	4.599426952	4.927261758	4.394125389	4.528863201	4.863901479	4.719346562	4.451368703	4.483737391	4.7164495	4.707381103	4.273732447	4.789575587	4.357015652	4.776533848	4.969390739	5.199774288	4.478780144	4.825628702	4.982987684	4.569129732	4.73719624	4.513577498	5.156325323	4.378833743	4.927261758	4.978865154	4.611668125	4.848091697	4.766461119	4.658539067	4.939807278	4.757576786	4.616240237	4.614501296	4.328318004	4.353981762	4.500263345	4.591477922	4.701240641	4.702814469	4.830469354	4.929018599	4.729359363	5.044391744	4.750488594	4.588862339	4.763138503	4.326758848	4.806477821	4.619700148	4.439192588	4.3732257	4.599109141	4.615103384	4.861386537	4.473114442	4.977857842	5.049299725	4.673770322	4.743700034	4.63437128	4.666333231	4.585110632	4.593740221	5.071483482	4.477280909	4.874163892	4.736010907	4.517014309	5.223101834	5.137834425	4.7390916	5.176423437	4.70798142	4.829386071	4.738262379	4.881485398
"1552569_a_at"	5.04213906	4.528015501	4.870169919	4.773732416	4.73342037	4.891531573	4.892153591	4.967608896	4.478998859	5.028378034	4.407534024	4.672524031	4.324979841	4.735361767	4.647077413	4.423546507	4.624017543	4.173114557	4.531455403	4.68771099	4.106566924	4.108943002	4.365582134	4.463667	4.464759713	4.338942704	4.249552627	4.282385378	4.457538718	4.549807775	4.765651554	4.624429593	4.775978569	4.469530036	4.632365295	4.194890353	4.444204555	4.241536265	4.221729347	4.6220384	4.299899847	4.290947589	4.657914199	4.832106986	4.467931957	4.482069731	4.644182687	4.215834849	4.64747185	4.501462813	4.774169918	4.263521168	4.768524162	4.778499575	4.41027692	4.667635604	4.608248907	4.251733291	4.624064382	4.441614252	4.553540414	4.202763183	4.453423796	4.355584397	4.232990427	4.577780854	4.496390629	4.424336834	4.619736111	4.312831506	4.294957116	4.624064382	4.447904674	4.623756789	4.359823091	4.178326352	4.482133213	4.565152305	4.61642253	4.537970117	4.113186872	4.835417737	4.88766325	4.574938272	4.638805087	4.464190266	4.473843039	4.587005704	4.361456874	4.579065328	4.723824045	4.574263152	4.708078751	4.141677423	4.748967381	4.744620921	4.70760865	4.707977297	4.797275041	4.758395909	4.500898458	4.453623569	4.518233129	4.484936892	4.812983586
"1552570_at"	3.854609618	3.495974139	3.730428278	3.823347928	3.756598781	3.700625845	3.783465153	3.853171959	3.53476612	3.753455282	3.456657615	3.665883434	3.619223011	3.632143489	3.801494605	3.440121701	3.673333693	3.470837854	3.598086604	3.682495791	3.748473765	3.421742583	3.622208524	3.522285352	3.725476032	3.671876517	3.777307394	3.468200772	3.56354257	3.475934498	3.759087844	3.602113326	3.607418244	3.706492054	3.635294647	3.615457324	3.415845167	3.762404444	3.498288049	3.786390679	3.503740501	3.868502279	3.671264676	3.963343149	3.469040387	3.688914252	3.629284788	3.498265442	3.700744383	3.520633222	4.043643532	3.765405465	3.662418935	3.840173467	3.72101116	3.578656399	3.695169569	3.706534537	3.711274154	3.733332467	3.510957693	3.716382626	3.846282018	3.7092057	3.606382196	3.843649911	3.832214262	3.822595671	3.854505553	4.073377821	3.658204934	3.809139992	3.803127167	3.845491966	3.71188311	3.762674009	3.528375033	3.864090767	3.814193159	3.819674474	3.712103141	4.037595608	3.753390233	3.479933941	3.929910679	3.5391645	3.668819659	4.052067853	3.805785714	4.280210377	3.647186611	3.617166353	3.721667021	3.612949922	3.740649982	3.611812101	3.827578254	3.81095043	3.781461422	3.589190687	3.559215471	3.896676099	3.664627078	3.8100095	3.555544013
"1552572_a_at"	3.161648075	3.806339957	3.066518837	3.626566048	3.201492589	2.993200986	3.390245394	3.003764657	3.046809646	3.334838336	3.020145418	3.35642782	3.381027684	3.145788383	2.940150176	3.046612361	3.156398638	2.932794479	2.818969957	3.36729294	3.009382331	3.039717951	2.863479945	3.325122503	2.902627332	2.945571275	3.156313108	3.145776906	3.26968471	3.089074378	3.074253835	3.06512247	3.075652007	2.825877532	3.822205464	3.246214312	3.12660836	3.059222222	2.749973266	2.938654202	3.27960555	3.052606948	3.129994719	3.297543639	3.033911587	2.874304569	3.389076932	2.946535566	3.049754758	3.005636089	3.12736323	3.056588019	2.719388674	3.065653437	2.90065931	2.986738228	3.218159971	3.194648711	3.062856659	3.137221955	3.752742289	3.452745253	3.543628998	3.340942895	3.477026916	3.556420785	3.536329561	3.450157527	3.545641819	3.120233057	3.256193867	2.982064559	3.453728741	2.915316034	3.595819268	4.014152834	3.474471273	3.509686323	3.587440804	3.265098214	4.095764211	3.566446474	3.528450545	2.934718183	3.004653495	3.333360891	3.545698228	3.909696517	3.217328314	3.550175134	3.837737629	3.187413059	3.365893735	3.497762877	3.484690952	3.472543838	3.350053765	3.376954788	3.12438737	3.072125266	3.270514644	3.837016251	3.484792952	3.3622598	4.132069974
"1552573_s_at"	4.553380658	4.655286134	4.249924355	5.002307512	4.281491434	4.424657999	4.654897761	3.950248982	4.357490795	4.155531115	4.342921168	4.083709024	4.36848685	4.350406072	3.881269826	3.968726785	4.254038375	4.167147862	3.899174623	4.668169455	4.045652018	3.966289877	4.245912244	4.400099986	4.44304668	4.329822881	4.064563972	4.158180153	4.214762759	4.354672591	4.327249381	4.133104256	4.132811078	3.964522203	5.350919637	4.335903911	3.955796003	4.232695574	3.961275269	3.87827957	4.199023519	4.145939304	4.397364839	4.142362478	4.097048334	4.246595489	4.592680853	3.865787619	4.19882056	4.089126903	4.142339801	4.129148565	3.883591412	4.128207587	4.042018364	4.017069127	4.370872091	4.322894629	4.316046345	4.479217668	4.808466285	4.816367384	5.194155454	4.577003196	4.538163812	4.753724513	4.652288103	4.605189538	5.056389702	4.579291367	4.788010888	4.170870141	4.810434566	4.174402181	4.644627705	4.603291683	4.788383793	4.560295838	5.418453136	4.621567325	5.718304117	4.786502116	4.858996706	4.225943014	4.240921552	4.27816631	4.694707757	4.411236108	4.597771322	4.735126389	4.703234514	4.414341374	4.729029326	5.107744744	4.441488316	4.545571713	4.789288184	4.472200665	4.540895474	4.213007747	4.650850336	4.64326903	4.578548925	4.69094905	4.675715306
"1552575_a_at"	4.555647338	4.897155071	5.22635112	4.70419753	6.765445685	5.048829446	5.604766236	5.557383544	4.43208164	5.502564502	4.417212822	4.417295736	4.453928657	5.149582582	4.673834658	4.826505758	4.812689399	4.690176236	6.202101208	4.705139368	4.726639171	5.156972709	5.018159241	4.67181303	4.560490801	4.758219952	4.607327875	4.48826936	4.612561034	4.906420047	4.444120486	4.483936827	4.734498036	4.517661547	4.808522525	4.560188461	4.86704152	4.845170611	5.299519285	4.796051997	4.603783493	4.938317109	5.098851451	4.841367894	4.701187506	4.902489031	4.823344726	4.651251006	4.967117402	4.77463064	4.803287414	4.440355368	4.844772779	4.934297005	4.596354365	5.138707057	4.889312998	5.100001462	4.684628182	4.729290139	4.968084005	5.81183706	5.217387	5.092350704	4.955827697	5.40382335	5.209779518	5.278330907	5.045521819	5.936455306	4.939344567	4.752838722	5.206035134	4.841151186	5.168297419	5.02754279	4.87734403	4.9771356	5.057801414	5.107668705	5.437283358	4.943877008	4.84090696	4.695697188	4.485924159	4.943928414	5.203437681	5.374685555	5.01361863	5.100001462	5.485507991	5.186709474	5.237594825	4.698893361	5.378806815	4.9356781	5.132639864	5.492779988	5.275120997	4.898474748	5.354008651	4.654232619	5.026447356	5.254904439	6.441905737
"1552576_at"	3.908795797	4.01513696	3.97749714	4.026355047	3.95550365	4.127905389	4.182465832	5.454870964	3.911809738	3.756465937	3.814816841	4.057639466	4.172311106	4.099897249	4.013578039	4.152786734	4.054059517	4.428531376	3.993454869	3.913383255	4.461702973	3.919653602	4.158601435	4.046621917	4.022719484	4.166515427	4.101667021	3.936600848	4.25635059	3.843747458	3.808802886	4.173025598	4.083129895	4.030116759	3.841313998	4.022303529	4.131335587	4.062865993	4.03574013	4.428287361	3.75394713	4.293590534	4.396683976	4.64930561	4.050131094	4.084866848	4.074909095	4.065372564	3.893042557	4.007084947	4.062551214	3.974788636	4.135289482	4.262293001	3.757724642	4.128150655	3.856030813	4.276896927	4.058565019	4.016223795	3.975975532	3.760169135	3.805126125	3.745406281	3.649303025	3.670361614	4.114875778	4.177902464	3.903032218	4.886336996	3.803055882	4.029652174	4.176382524	3.985980287	4.043121065	4.07886466	4.046172899	3.985276573	3.943542061	3.962373526	3.802164692	4.225010894	4.164548804	3.914647153	4.092626225	4.09567868	4.007051071	3.797868348	4.028636098	4.082485013	3.990059444	3.954036489	4.424938875	3.919369755	3.939648565	4.051624575	3.805433817	4.204709029	4.164201013	3.927374264	4.08742584	3.715653351	4.062800001	3.959673976	3.963205016
"1552578_a_at"	3.919980239	4.445333413	4.639857272	3.883601773	3.60557257	3.096315303	3.352991768	3.348331689	3.208922816	3.239404827	6.169300274	6.216138914	5.27985524	3.521434822	4.850859814	4.376939322	5.525853258	4.4815515	3.897651627	5.164499891	3.735632853	5.079249895	5.219687011	4.560344289	3.723334829	5.30789789	5.552147102	5.176207731	5.500665854	5.834274469	4.761811561	4.335373999	5.450957036	5.339284514	3.784854792	4.80633934	5.295935346	5.917137872	3.918466683	5.84192604	3.780675575	5.206248346	5.940890634	4.585801273	4.956010653	6.093904903	4.57004121	4.99810003	5.43971908	4.929472276	5.083692927	4.034540024	3.646357058	4.7455223	5.163649253	4.092235559	4.834030954	4.166256464	5.698153688	3.903522617	3.883940938	3.748910386	3.697051855	4.42246407	4.11130743	4.175308913	4.281028256	3.502365637	3.836450172	3.505022848	3.903149291	3.856214367	3.770392549	3.485079897	4.13300201	3.935007623	3.825050788	3.623896239	3.999184339	3.768104541	3.850912626	3.946153646	3.806012119	4.851343089	3.974803357	3.415575289	3.6187397	4.415320549	4.026804725	4.173384262	3.800112624	3.491348102	4.019194051	4.569112946	3.632873819	3.776759988	4.177717874	3.614932364	4.299781574	4.05454728	3.749709211	3.935860137	4.00400945	4.414538763	3.304205062
"1552579_a_at"	4.244345291	4.259721094	4.232158396	4.217317501	4.316599081	4.773749004	4.512804142	6.325766237	4.242768364	4.394941644	3.791447995	4.172063435	4.158938167	4.495668705	4.39704957	4.067556456	4.594892543	4.081139629	3.857763026	3.943563419	4.330966898	3.762111043	4.120303256	4.033324952	3.949500519	4.027517343	3.865134918	3.920080415	4.127419288	4.250263211	4.482068124	4.286693748	4.130423207	3.985238519	4.235083005	3.886769936	3.901461795	3.995399855	3.8208861	4.287278677	4.422752657	4.044883736	4.15337312	4.338839895	3.960987228	4.121609912	3.997362603	3.971296626	3.800735103	4.070067187	4.43704556	4.497912503	4.618619797	4.463215133	3.741343145	4.217966731	4.115221831	4.028753538	4.077266606	4.074815771	3.945633287	4.463760459	4.628042714	4.270530668	4.164478388	4.305875547	4.209585387	4.251192972	4.462584759	4.602695341	4.277847786	4.188182642	4.150654973	4.014308354	4.171967987	4.387086746	4.208104519	3.753756976	4.359755618	4.303113006	4.093563283	4.165279296	4.369994846	4.320912708	3.924948521	4.02353098	4.317376195	4.359085848	3.989066149	4.474458111	4.540425108	4.39532445	4.117298612	3.931099348	4.510564958	4.180691313	3.92698291	4.167301174	4.538607149	4.145968252	4.429905589	4.110181962	4.368499269	4.057556399	4.932482525
"1552580_at"	4.52694893	4.218044456	4.387344431	4.587381455	4.360352644	4.319316914	5.44449818	6.270432523	4.396579604	4.722571751	4.118865975	4.13205804	4.282904888	3.903850263	4.283922446	4.159635173	4.039076719	4.286954439	4.281180238	4.226788004	4.046409858	4.442997539	4.294319397	4.290628153	4.307412494	4.520666979	4.039897565	4.269980233	4.462445732	4.112249409	4.103587934	4.081964149	4.162095469	4.5644373	4.446269431	4.306021502	4.259847911	4.213318754	4.293573977	4.366758269	4.509436767	4.395782529	4.469179292	4.440793366	4.316163665	4.589975631	4.308747719	4.524846783	4.14112943	4.459486157	4.231423278	4.196921499	4.106186461	4.180251207	4.497603656	4.117586497	3.833687447	4.294996618	4.53166325	4.388876565	4.091391864	4.272144924	4.006317898	4.038901358	3.923971797	4.104958548	4.303131069	4.423161344	4.308421462	3.96088708	4.355248342	4.294776275	4.23924269	4.450366735	4.312501407	4.112705715	4.290526911	4.611535979	4.247544164	4.214222005	4.253330526	4.048634686	4.129527654	4.704360647	4.50582701	4.004400442	4.335100365	4.276461222	4.320666005	4.576043316	4.248100806	4.579052865	4.449216142	4.223641773	4.39108237	4.246515579	4.714460069	4.555819704	4.25988724	4.42257103	4.241108136	3.99836642	4.266773649	4.025883056	4.39294817
"1552582_at"	3.571155815	3.940416476	3.324649984	3.641679852	3.283520422	3.507215769	3.298864128	5.089682739	3.327870427	3.330749754	3.218229292	3.263954637	3.261226106	3.603462656	3.494419712	3.086917197	3.357287891	3.548153449	3.446060832	3.304968166	3.449707654	3.245399175	3.330068875	3.104873076	3.611527429	3.666841421	3.082570604	3.10198611	3.128001064	3.206577616	3.580985339	3.206722983	3.244214391	2.974671203	3.314591246	3.102895575	3.385863757	3.14726353	3.341571983	3.79816775	3.23095921	3.680114438	3.424960741	3.374897795	3.186551877	3.478288759	3.132395058	3.371976502	3.449737531	3.600154945	3.247303157	3.31636065	3.60711034	3.180123796	3.38772161	3.637302415	3.367185906	3.18052427	3.63708037	3.431236792	2.944178632	3.03712171	3.36237893	3.480585329	3.183770056	3.118466859	3.377493619	3.364781065	3.276123855	3.275074005	3.253310728	3.343734274	3.259812641	3.082418378	3.009168099	3.382149198	3.487869551	3.174075529	3.270651708	3.200091972	3.172089078	3.695516715	3.248274396	3.623325097	3.418925708	3.194244922	3.466338964	3.771503262	3.148092817	3.566859903	3.416706687	3.351624667	3.305886472	3.088197472	3.41474406	3.43080056	3.360980592	3.542251727	3.607619401	3.092935794	3.376954017	3.174327543	3.292837364	3.269592906	3.503378891
"1552583_s_at"	3.671846814	3.73005276	3.647879338	3.707833752	3.80297889	3.635284208	3.458613646	4.121494242	3.536006116	3.532395104	3.331063344	3.392876216	3.463126653	3.537714157	3.325973429	3.447109294	3.680999409	3.460153638	3.541100786	3.523465255	3.430574229	3.228159777	3.451354808	3.510487609	3.27777962	3.272926664	3.417557163	3.371992196	3.430294803	3.541100786	3.29601918	3.347646564	3.271967232	3.586564889	3.485076584	3.463818619	3.333738771	3.703851734	3.148835374	3.418090368	3.207269385	3.708117958	3.735947861	3.882046185	3.418132173	3.312199447	3.558225913	3.09132817	3.522798914	3.652168849	3.781027829	3.4269112	3.638377024	3.450154636	3.690080911	3.831488291	3.64180482	3.511168261	3.633296411	3.665621205	3.493597916	3.431281217	3.343056472	3.375042469	3.581988911	3.604505698	3.67536016	3.608525985	3.940220138	3.900835798	3.538475335	3.729222064	3.749848705	3.532776959	3.487727669	3.672918854	3.468060426	3.740494874	3.471859177	3.337642988	3.703296193	3.353364833	3.619534334	3.420831644	3.709916631	3.375607454	3.912250109	3.695944139	3.498164757	3.476955402	3.549806547	3.401078184	3.619085282	3.439407319	3.671977927	3.336596259	4.049923748	3.535356487	3.707476881	3.716002362	3.571957811	3.453004556	3.660816239	3.577356408	3.702927549
"1552584_at"	5.648237935	6.266986503	6.170276771	6.099233709	5.892930091	6.506956523	7.279725355	6.333169112	5.934869325	6.972191847	5.14602855	4.748997415	4.828278069	5.958840619	4.67503698	7.126017897	5.593253009	6.652358313	6.559726178	5.746477588	4.931205729	6.524849261	6.705457732	4.950609201	5.97461283	5.034908731	4.756180301	5.227417883	5.040958087	5.134745196	4.890809908	5.164183361	6.155949395	5.004858439	4.968608496	6.756228267	6.820410019	4.995319876	7.25556963	8.078902419	5.342617642	4.824370424	5.238084027	4.93343829	4.966532807	5.284938518	6.368284757	6.381300218	5.674264539	5.413110944	7.890185818	5.108836356	5.460458613	5.061147674	7.153266959	5.985000347	4.935392934	5.806702483	5.465265311	4.880474912	5.528962158	4.979319866	4.492189621	4.560108868	5.725649652	4.79761023	5.662897505	5.498827712	5.161365663	5.064188607	6.895835468	7.595675469	4.509285963	7.382916173	4.662464395	4.785503062	4.871759777	4.558096235	4.984074458	4.936379994	4.236614164	4.941771933	5.07862693	5.261382301	7.426821253	7.475841236	5.041086967	5.667142899	4.780065932	5.029913545	5.153468314	6.562692602	5.466133392	4.816991174	4.761514084	5.266892736	6.063118981	5.270176506	5.489505335	7.457016798	5.323684266	4.303047325	4.903241228	4.767559547	6.011487593
[truncated: 68,661,390 more chars]
