# Supplementary material for: Integrated Bioinformatics Analysis of Master Regulators in Anaplastic Thyroid Carcinoma
Source: Biomed Res Int. 2019 Apr 28;2019:9734576. doi: 10.1155/2019/9734576 (PMC6512074; doi:10.1155/2019/9734576)
Supplement: Supplementary Materials — The tables with the full list of detected genes in each dataset along with their intensities, the fold changes, and the P values were uploaded in Supplementary Materials. Moreover, the Relative Log Expression (RLE) plots of GSE33630, GSE29265, and GSE65144 were also conducted and uploaded (See Figures S1–S3 in the Supplementary Materials for comprehensive image analysis). [file 9734576.f1.zip › GSE65144.xlsx]

## Sheet: ATC VS NT
ID	adj.P.Val	P.Value	t	B	logFC	Gene.symbol	Gene.title
225681_at	1.26e-10	2.31e-15	16.7778	24.4713	4.19019	CTHRC1	collagen triple helix repeat containing 1
230782_at	6.2e-10	2.27e-14	-15.2192	22.4286	-3.74602	SORD	sorbitol dehydrogenase
204623_at	2.34e-09	1.45e-13	-14.0423	20.7375	-6.35341	TFF3	trefoil factor 3
227642_at	2.34e-09	2.4e-13	-13.7335	20.2708	-4.03257	TFCP2L1	transcription factor CP2-like 1
201852_x_at	2.34e-09	2.74e-13	13.6551	20.1506	3.56614	COL3A1	collagen type III alpha 1 chain
201105_at	2.34e-09	3.05e-13	13.5911	20.0521	2.99955	LGALS1	galectin 1
202404_s_at	2.34e-09	3.4e-13	13.5249	19.9497	3.83844	COL1A2	collagen type I alpha 2 chain
205542_at	2.34e-09	3.43e-13	13.5208	19.9434	3.92419	STEAP1	six transmembrane epithelial antigen of the prostate 1
214735_at	3.82e-09	6.28e-13	-13.1624	19.3808	-2.98503	IPCEF1	interaction protein for cytohesin exchange factors 1
202952_s_at	4.7e-09	8.6e-13	12.9798	19.0888	4.28121	ADAM12	ADAM metallopeptidase domain 12
204620_s_at	5.16e-09	1.04e-12	12.871	18.9129	3.90634	VCAN	versican
206026_s_at	7.9e-09	1.79e-12	12.5598	18.4026	4.43735	TNFAIP6	TNF alpha induced protein 6
221731_x_at	7.9e-09	1.88e-12	12.5331	18.3583	3.81284	VCAN	versican
218858_at	8.3e-09	2.13e-12	-12.4634	18.2423	-3.30589	DEPTOR	DEP domain containing MTOR-interacting protein
215076_s_at	8.57e-09	2.35e-12	12.4068	18.1477	3.01824	COL3A1	collagen type III alpha 1 chain
205580_s_at	8.93e-09	2.61e-12	12.3477	18.0485	3.93664	HRH1	histamine receptor H1
225464_at	9.94e-09	3.09e-12	12.2548	17.8916	2.67829	FRMD6	FERM domain containing 6
221729_at	1.11e-08	3.72e-12	12.1514	17.7159	3.57177	COL5A2	collagen type V alpha 2 chain
230093_at	1.11e-08	3.96e-12	-12.1172	17.6574	-3.03394	RSPH1	radial spoke head 1 homolog
221730_at	1.11e-08	4.11e-12	12.0967	17.6222	3.74507	COL5A2	collagen type V alpha 2 chain
211276_at	1.11e-08	4.26e-12	-12.0775	17.5894	-4.86814	TCEAL2	transcription elongation factor A like 2
212012_at	1.16e-08	4.83e-12	12.0085	17.4708	3.51598	PXDN	peroxidasin
204298_s_at	1.16e-08	4.86e-12	12.0051	17.465	3.9225	LOX	lysyl oxidase
203685_at	1.59e-08	6.99e-12	-11.808	17.1228	-3.00147	BCL2	BCL2, apoptosis regulator
212481_s_at	1.7e-08	8.04e-12	11.7319	16.9895	2.89202	TPM4	tropomyosin 4
225481_at	1.7e-08	8.08e-12	11.7293	16.9849	2.47557	FRMD6	FERM domain containing 6
212488_at	1.93e-08	9.62e-12	11.6359	16.8203	3.67629	COL5A1	collagen type V alpha 1 chain
213900_at	1.93e-08	9.91e-12	-11.6201	16.7923	-3.84468	FAM189A2	family with sequence similarity 189 member A2
209357_at	1.93e-08	1.02e-11	-11.6024	16.7609	-2.70647	CITED2	Cbp/p300 interacting transactivator with Glu/Asp rich carboxy-terminal domain 2
209955_s_at	2.08e-08	1.14e-11	11.5456	16.6599	3.45249	FAP	fibroblast activation protein alpha
230281_at	2.28e-08	1.3e-11	-11.4775	16.5385	-2.57984	C16orf46	chromosome 16 open reading frame 46
224817_at	2.35e-08	1.39e-11	11.4404	16.4721	2.01178	SH3PXD2A	SH3 and PX domains 2A
219195_at	2.35e-08	1.42e-11	-11.4292	16.4519	-3.96522	PPARGC1A	PPARG coactivator 1 alpha
231944_at	3.35e-08	2.08e-11	-11.2277	16.0877	-2.52542	ERO1B	endoplasmic reticulum oxidoreductase 1 beta
201563_at	3.42e-08	2.19e-11	-11.201	16.0391	-3.92207	SORD	sorbitol dehydrogenase
207198_s_at	4.77e-08	3.14e-11	11.0148	15.6971	1.96628	LIMS4///LIMS1	LIM zinc finger domain containing 4///LIM zinc finger domain containing 1
212013_at	4.79e-08	3.24e-11	10.9979	15.6659	4.26607	PXDN	peroxidasin
226733_at	4.92e-08	3.42e-11	-10.9708	15.6157	-2.56674	PFKFB2	6-phosphofructo-2-kinase/fructose-2,6-biphosphatase 2
209344_at	5.29e-08	3.78e-11	10.9198	15.5211	2.93059	TPM4	tropomyosin 4
215446_s_at	5.92e-08	4.44e-11	10.8372	15.3668	3.78592	LOX	lysyl oxidase
206167_s_at	5.92e-08	4.5e-11	-10.8308	15.3548	-2.05549	ARHGAP6	Rho GTPase activating protein 6
227091_at	5.92e-08	4.54e-11	-10.8254	15.3447	-2.6776	CCDC146	coiled-coil domain containing 146
1554007_at	5.92e-08	4.66e-11	-10.8129	15.3213	-3.32628
237159_x_at	6.09e-08	5e-11	-10.7763	15.2525	-3.86495	AP1S3	adaptor related protein complex 1 sigma 3 subunit
203501_at	6.09e-08	5.01e-11	-10.7755	15.2512	-2.58888	CPQ	carboxypeptidase Q
211161_s_at	6.66e-08	5.61e-11	10.7187	15.1441	3.18464	COL3A1	collagen type III alpha 1 chain
225305_at	8.42e-08	7.24e-11	-10.5897	14.8996	-3.21761	SLC25A29	solute carrier family 25 member 29
203365_s_at	8.73e-08	7.67e-11	-10.561	14.8449	-3.69057	MMP15	matrix metallopeptidase 15
213943_at	9.08e-08	8.24e-11	10.525	14.7762	3.15328	TWIST1	twist family bHLH transcription factor 1
226933_s_at	9.08e-08	8.42e-11	-10.5141	14.7552	-4.10172	ID4	inhibitor of DNA binding 4, HLH protein
228564_at	9.08e-08	8.47e-11	10.5108	14.749	3.29457	LINC01116	long intergenic non-protein coding RNA 1116
1558487_a_at	9.48e-08	9.09e-11	-10.4759	14.6821	-2.89985	TMED4	transmembrane p24 trafficking protein 4
201506_at	9.48e-08	9.18e-11	10.4706	14.6719	3.36289	TGFBI	transforming growth factor beta induced
227566_at	1.02e-07	1.02e-10	10.416	14.5668	3.98209	LOC102725271///NTM	neurotrimin-like///neurotrimin
214930_at	1.02e-07	1.03e-10	-10.4145	14.5639	-5.38133	SLITRK5	SLIT and NTRK like family member 5
230863_at	1.1e-07	1.13e-10	-10.3688	14.4756	-5.71207	LRP2	LDL receptor related protein 2
227334_at	1.25e-07	1.3e-10	-10.2974	14.3373	-2.32307	USP54	ubiquitin specific peptidase 54
228241_at	1.26e-07	1.35e-10	-10.2801	14.3036	-5.55867	AGR3	anterior gradient 3, protein disulphide isomerase family member
1553998_at	1.26e-07	1.36e-10	-10.2765	14.2966	-3.14312	DMRTC1B///DMRTC1	DMRT like family C1B///DMRT like family C1
201560_at	1.37e-07	1.51e-10	10.2248	14.1958	1.93536	CLIC4	chloride intracellular channel 4
204274_at	1.37e-07	1.54e-10	-10.2142	14.175	-1.75168	EBAG9	estrogen receptor binding site associated, antigen, 9
214770_at	1.37e-07	1.55e-10	10.2112	14.1692	2.92418	MSR1	macrophage scavenger receptor 1
205413_at	1.39e-07	1.6e-10	-10.1952	14.1378	-4.62743	MPPED2	metallophosphoesterase domain containing 2
222457_s_at	1.4e-07	1.64e-10	10.1839	14.1158	1.56547	LIMA1	LIM domain and actin binding 1
209469_at	1.42e-07	1.68e-10	-10.1715	14.0915	-3.36318	GPM6A	glycoprotein M6A
209191_at	1.43e-07	1.72e-10	10.16	14.0689	2.32655	TUBB6	tubulin beta 6 class V
204061_at	1.49e-07	1.85e-10	-10.1261	14.0022	-1.95749	PRKX	protein kinase, X-linked
202403_s_at	1.49e-07	1.85e-10	10.1247	13.9995	2.78135	COL1A2	collagen type I alpha 2 chain
225726_s_at	1.51e-07	1.91e-10	-10.1091	13.9687	-3.36011	PLEKHH1	pleckstrin homology, MyTH4 and FERM domain containing H1
222605_at	1.64e-07	2.1e-10	-10.0628	13.8775	-1.55098	RCOR3	REST corepressor 3
208454_s_at	1.64e-07	2.15e-10	-10.0513	13.8547	-2.45007	CPQ	carboxypeptidase Q
235561_at	1.64e-07	2.16e-10	-10.0503	13.8527	-3.58735	TXNL1	thioredoxin like 1
226591_at	1.66e-07	2.22e-10	-10.0372	13.8268	-3.47527	PWAR6	Prader Willi/Angelman region RNA 6
203908_at	1.85e-07	2.5e-10	-9.97892	13.7113	-3.17002	SLC4A4	solute carrier family 4 member 4
200832_s_at	1.87e-07	2.58e-10	9.96291	13.6794	3.1213	SCD	stearoyl-CoA desaturase
235587_at	1.87e-07	2.6e-10	-9.96039	13.6744	-1.82235	PAXIP1-AS1	PAXIP1 antisense RNA 1 (head to head)
225878_at	1.9e-07	2.68e-10	9.94551	13.6448	1.67171	KIF1B	kinesin family member 1B
225728_at	1.93e-07	2.76e-10	-9.93162	13.6171	-3.72019	SORBS2	sorbin and SH3 domain containing 2
205363_at	2.02e-07	2.94e-10	-9.89991	13.5538	-3.72006	BBOX1	gamma-butyrobetaine hydroxylase 1
227556_at	2.02e-07	2.97e-10	-9.89608	13.5461	-3.13153	NME7	NME/NM23 family member 7
212365_at	2.02e-07	2.99e-10	9.89279	13.5396	2.15209	MYO1B	myosin IB
228370_at	2.02e-07	3.02e-10	-9.8871	13.5282	-2.88411	LOC101930404///SNORD116-28///SNORD115-26///SNORD115-13///SNORD115-7///SNORD116-22///SNORD116-4///PWARSN///SNORD107///IPW	uncharacterized LOC101930404///small nucleolar RNA, C/D box 116-28///small nucleolar RNA, C/D box 115-26///small nucleolar RNA, C/D box 115-13///small nucleolar RNA, C/D box 115-7///small nucleolar RNA, C/D box 116-22///small nucleolar RNA, C/D box 116-4///Prader Willi/Angelman region RNA, SNRPN neighbor///small nucleolar RNA, C/D box 107///imprinted in Prader-Willi syndrome (non-protein coding)
235848_x_at	2.05e-07	3.18e-10	-9.86321	13.4804	-2.25591
211981_at	2.05e-07	3.18e-10	9.862	13.4779	2.62711	COL4A1	collagen type IV alpha 1 chain
210342_s_at	2.05e-07	3.24e-10	-9.85427	13.4624	-7.00033	TPO	thyroid peroxidase
206457_s_at	2.05e-07	3.27e-10	-9.84925	13.4524	-6.12886	DIO1	deiodinase, iodothyronine type I
206025_s_at	2.05e-07	3.3e-10	9.84439	13.4426	4.59651	TNFAIP6	TNF alpha induced protein 6
227174_at	2.05e-07	3.33e-10	-9.84061	13.4351	-4.97636	WDR72	WD repeat domain 72
224367_at	2.05e-07	3.34e-10	-9.83877	13.4314	-4.37065	BEX2	brain expressed X-linked 2
235174_s_at	2.28e-07	3.75e-10	-9.78322	13.3197	-1.88303	LINC01003	long intergenic non-protein coding RNA 1003
210809_s_at	2.32e-07	3.87e-10	9.76833	13.2897	3.97665	POSTN	periostin
219049_at	2.32e-07	3.95e-10	-9.75903	13.2709	-2.58916	CSGALNACT1	chondroitin sulfate N-acetylgalactosaminyltransferase 1
226517_at	2.32e-07	3.97e-10	9.75694	13.2667	3.55819	BCAT1	branched chain amino acid transaminase 1
222608_s_at	2.32e-07	3.99e-10	9.75386	13.2604	4.10742	ANLN	anillin actin binding protein
202729_s_at	2.43e-07	4.27e-10	9.72168	13.1954	2.8796	LTBP1	latent transforming growth factor beta binding protein 1
204787_at	2.43e-07	4.3e-10	9.71849	13.189	3.38584	VSIG4	V-set and immunoglobulin domain containing 4
202311_s_at	2.43e-07	4.3e-10	9.7179	13.1878	4.72285	COL1A1	collagen type I alpha 1 chain
226558_at	2.51e-07	4.49e-10	-9.69756	13.1466	-2.43513	TEKT4P2///MAFIP///LOC389834	tektin 4 pseudogene 2///MAFF interacting protein (pseudogene)///ankyrin repeat domain 57 pseudogene
210039_s_at	2.55e-07	4.62e-10	-9.68371	13.1185	-1.89522	PRKCQ	protein kinase C theta
203325_s_at	2.64e-07	4.83e-10	9.66258	13.0756	4.10004	COL5A1	collagen type V alpha 1 chain
214745_at	2.66e-07	4.94e-10	-9.65271	13.0555	-2.24566	PLCH1	phospholipase C eta 1
226545_at	2.66e-07	4.95e-10	9.651	13.0521	2.80892	CD109	CD109 molecule
1554748_at	2.88e-07	5.44e-10	-9.60671	12.9619	-4.43288	CLCNKB	chloride voltage-gated channel Kb
219257_s_at	2.88e-07	5.48e-10	9.60336	12.9551	2.75327	SPHK1	sphingosine kinase 1
1555778_a_at	2.88e-07	5.61e-10	9.59175	12.9314	4.71891	POSTN	periostin
213106_at	2.88e-07	5.63e-10	-9.59018	12.9282	-3.29386	ATP8A1	ATPase phospholipid transporting 8A1
229145_at	2.88e-07	5.64e-10	-9.58955	12.9269	-1.57749	ANAPC16	anaphase promoting complex subunit 16
226777_at	2.9e-07	5.76e-10	9.57924	12.9058	4.15092	ADAM12	ADAM metallopeptidase domain 12
232382_s_at	2.9e-07	5.77e-10	-9.57846	12.9042	-1.7767	PCMTD1	protein-L-isoaspartate (D-aspartate) O-methyltransferase domain containing 1
52255_s_at	3.05e-07	6.14e-10	9.54929	12.8446	2.56492	COL5A3	collagen type V alpha 3 chain
217763_s_at	3.15e-07	6.5e-10	9.52291	12.7905	1.9443	RAB31	RAB31, member RAS oncogene family
202310_s_at	3.15e-07	6.51e-10	9.5222	12.7891	3.64722	COL1A1	collagen type I alpha 1 chain
225706_at	3.15e-07	6.54e-10	-9.51952	12.7835	-2.13647	GLCCI1	glucocorticoid induced 1
235800_at	3.15e-07	6.62e-10	-9.51431	12.7729	-1.99485
228710_at	3.15e-07	6.65e-10	-9.51193	12.768	-1.69907
223611_s_at	3.15e-07	6.7e-10	-9.50852	12.761	-2.19159	LNX1	ligand of numb-protein X 1
218792_s_at	3.15e-07	6.73e-10	-9.50613	12.7561	-4.03347	BSPRY	B-box and SPRY domain containing
210825_s_at	3.24e-07	7.05e-10	-9.48435	12.7113	-2.45288	PEBP1	phosphatidylethanolamine binding protein 1
203435_s_at	3.24e-07	7.06e-10	9.48376	12.7101	4.90985	MME	membrane metallo-endopeptidase
226614_s_at	3.26e-07	7.16e-10	-9.47715	12.6965	-2.91873	FAM167A	family with sequence similarity 167 member A
205479_s_at	3.27e-07	7.25e-10	9.47156	12.685	3.47627	PLAU	plasminogen activator, urokinase
231181_at	3.38e-07	7.54e-10	-9.4528	12.6464	-5.16851
229930_at	3.42e-07	7.69e-10	-9.4437	12.6276	-3.26463	LINC01315	long intergenic non-protein coding RNA 1315
232095_at	3.42e-07	7.81e-10	9.43661	12.613	1.90991
223075_s_at	3.42e-07	7.81e-10	-9.43641	12.6126	-3.76477	AIF1L	allograft inflammatory factor 1 like
227081_at	3.46e-07	7.97e-10	-9.42687	12.5929	-2.86091	DNALI1	dynein axonemal light intermediate chain 1
239006_at	3.47e-07	8.06e-10	-9.42185	12.5825	-6.33831	SLC26A7	solute carrier family 26 member 7
201743_at	3.59e-07	8.4e-10	9.4022	12.5419	3.03156	CD14	CD14 molecule
244008_at	3.81e-07	8.98e-10	-9.37096	12.4772	-2.44514	PARP8	poly(ADP-ribose) polymerase family member 8
202236_s_at	3.81e-07	9.06e-10	9.36688	12.4688	2.4198	SLC16A1	solute carrier family 16 member 1
1562583_s_at	3.87e-07	9.28e-10	-9.35597	12.4461	-2.53519
213338_at	4.06e-07	9.79e-10	9.33075	12.3938	5.22212	TMEM158	transmembrane protein 158 (gene/pseudogene)
225568_at	4.28e-07	1.05e-09	-9.30057	12.331	-1.87482	TMEM141	transmembrane protein 141
204288_s_at	4.28e-07	1.05e-09	-9.29849	12.3267	-3.42401	SORBS2	sorbin and SH3 domain containing 2
224027_at	4.32e-07	1.07e-09	-9.29058	12.3102	-3.62217	CCL28	C-C motif chemokine ligand 28
202728_s_at	4.82e-07	1.2e-09	9.23701	12.1983	4.85939	LTBP1	latent transforming growth factor beta binding protein 1
211980_at	4.92e-07	1.24e-09	9.22104	12.1649	2.08037	COL4A1	collagen type IV alpha 1 chain
202998_s_at	4.92e-07	1.25e-09	9.21861	12.1598	3.13531	LOXL2	lysyl oxidase like 2
205499_at	4.92e-07	1.25e-09	9.21749	12.1575	5.15478	SRPX2	sushi repeat containing protein, X-linked 2
205240_at	5.17e-07	1.32e-09	9.19125	12.1025	3.34554	GPSM2	G-protein signaling modulator 2
200811_at	5.24e-07	1.35e-09	-9.18207	12.0832	-1.81212	CIRBP	cold inducible RNA binding protein
203650_at	5.5e-07	1.43e-09	9.15605	12.0285	1.82704	PROCR	protein C receptor
239297_at	5.53e-07	1.45e-09	-9.15048	12.0168	-3.19634	LOC101927137///KIAA1456	uncharacterized LOC101927137///KIAA1456
223413_s_at	5.71e-07	1.5e-09	9.13252	11.979	1.68685	LYAR	Ly1 antibody reactive
227889_at	5.93e-07	1.58e-09	-9.1086	11.9286	-2.32176	LPCAT2	lysophosphatidylcholine acyltransferase 2
228503_at	5.93e-07	1.6e-09	-9.10396	11.9188	-2.8141	RPS6KA6	ribosomal protein S6 kinase A6
235604_x_at	5.93e-07	1.61e-09	-9.10147	11.9136	-2.02888	ZNF493	zinc finger protein 493
219410_at	5.93e-07	1.62e-09	9.09836	11.907	2.25808	TMEM45A	transmembrane protein 45A
208051_s_at	5.93e-07	1.62e-09	-9.09705	11.9042	-1.81478	PAIP1	poly(A) binding protein interacting protein 1
239894_at	5.93e-07	1.63e-09	-9.09665	11.9034	-4.02211	NEBL-AS1	NEBL antisense RNA 1
213790_at	5.98e-07	1.67e-09	9.08408	11.8768	4.39755	ADAM12	ADAM metallopeptidase domain 12
227760_at	5.98e-07	1.67e-09	-9.08345	11.8755	-5.02416	IGFBPL1	insulin like growth factor binding protein like 1
201438_at	5.98e-07	1.68e-09	9.08061	11.8695	3.04999	COL6A3	collagen type VI alpha 3 chain
201562_s_at	5.98e-07	1.7e-09	-9.07721	11.8623	-3.08995	SORD	sorbitol dehydrogenase
222877_at	5.98e-07	1.7e-09	9.07715	11.8622	1.96286	NRP2	neuropilin 2
226490_at	6.04e-07	1.72e-09	9.07004	11.8471	1.78882	NHSL1	NHS like 1
209292_at	6.06e-07	1.74e-09	-9.06578	11.8381	-5.08182	ID4	inhibitor of DNA binding 4, HLH protein
225525_at	6.17e-07	1.79e-09	-9.05216	11.8093	-1.88603	KIAA1671	KIAA1671
204475_at	6.17e-07	1.79e-09	9.05166	11.8082	5.35819	MMP1	matrix metallopeptidase 1
239848_at	6.18e-07	1.82e-09	-9.04566	11.7955	-1.54822	EIF3M	eukaryotic translation initiation factor 3 subunit M
201243_s_at	6.18e-07	1.83e-09	-9.0424	11.7886	-2.94935	ATP1B1	ATPase Na+/K+ transporting subunit beta 1
204755_x_at	6.18e-07	1.83e-09	-9.04182	11.7874	-3.22796	HLF	HLF, PAR bZIP transcription factor
234985_at	6.19e-07	1.86e-09	9.03583	11.7747	1.51956	LDLRAD3	low density lipoprotein receptor class A domain containing 3
229479_at	6.19e-07	1.86e-09	9.03567	11.7744	4.5138
220520_s_at	6.24e-07	1.9e-09	-9.02568	11.7532	-3.02568	NUP62CL	nucleoporin 62 C-terminal like
205710_at	6.24e-07	1.9e-09	-9.02449	11.7506	-3.916	LRP2	LDL receptor related protein 2
214435_x_at	6.24e-07	1.91e-09	9.02185	11.745	2.12259	RALA	RALA Ras like proto-oncogene A
202342_s_at	6.24e-07	1.92e-09	-9.02124	11.7438	-2.37867	TRIM2	tripartite motif containing 2
222171_s_at	6.37e-07	1.97e-09	-9.00859	11.7169	-2.47255	PKNOX2	PBX/knotted 1 homeobox 2
222409_at	6.37e-07	1.98e-09	9.00577	11.7109	2.00724	CORO1C	coronin 1C
232424_at	6.37e-07	1.99e-09	-9.00369	11.7065	-3.74737	PRDM16	PR/SET domain 16
238069_at	6.51e-07	2.06e-09	-8.98822	11.6736	-1.69656	LOC101927365	uncharacterized LOC101927365
200810_s_at	6.51e-07	2.06e-09	-8.98822	11.6736	-2.18533	CIRBP	cold inducible RNA binding protein
202828_s_at	6.62e-07	2.11e-09	8.97816	11.6522	3.61306	MMP14	matrix metallopeptidase 14
242028_at	6.62e-07	2.12e-09	-8.97577	11.6471	-1.72762	ZNF709	zinc finger protein 709
226829_at	6.65e-07	2.14e-09	-8.9708	11.6365	-2.51728	AFAP1L2	actin filament associated protein 1 like 2
221245_s_at	6.68e-07	2.18e-09	-8.96268	11.6192	-2.23504	FZD5	frizzled class receptor 5
227719_at	6.68e-07	2.19e-09	-8.96123	11.6161	-3.80493	SMAD9	SMAD family member 9
226298_at	6.68e-07	2.2e-09	-8.95797	11.6092	-1.22266	RUNDC1	RUN domain containing 1
228993_s_at	6.68e-07	2.21e-09	-8.95728	11.6077	-2.0532	BBIP1	BBSome interacting protein 1
209900_s_at	6.68e-07	2.21e-09	8.95633	11.6057	2.46296	SLC16A1	solute carrier family 16 member 1
228546_at	6.73e-07	2.24e-09	-8.95023	11.5927	-5.22247	DPP6	dipeptidyl peptidase like 6
202704_at	6.76e-07	2.26e-09	-8.94533	11.5822	-2.04286	TOB1	transducer of ERBB2, 1
227122_at	6.78e-07	2.28e-09	-8.94206	11.5753	-1.32191	ZNF791	zinc finger protein 791
232049_at	6.84e-07	2.31e-09	-8.93566	11.5616	-2.54001	SNX2	sorting nexin 2
226936_at	6.86e-07	2.36e-09	8.92677	11.5426	2.31619	CENPW	centromere protein W
209744_x_at	6.86e-07	2.36e-09	8.92677	11.5426	1.41924	ITCH	itchy E3 ubiquitin protein ligase
236265_at	6.86e-07	2.38e-09	-8.92339	11.5354	-1.432	SP4	Sp4 transcription factor
202761_s_at	6.86e-07	2.38e-09	-8.92279	11.5341	-1.78051	SYNE2	spectrin repeat containing nuclear envelope protein 2
218471_s_at	6.86e-07	2.38e-09	-8.92222	11.5329	-1.82992	BBS1	Bardet-Biedl syndrome 1
211941_s_at	6.9e-07	2.41e-09	-8.917	11.5218	-1.99153	PEBP1	phosphatidylethanolamine binding protein 1
233111_at	6.9e-07	2.42e-09	-8.91422	11.5158	-4.25325	PTCSC1	papillary thyroid carcinoma susceptibility candidate 1 (non-protein coding)
205221_at	6.97e-07	2.46e-09	-8.9077	11.5019	-4.30402	HGD	homogentisate 1,2-dioxygenase
213001_at	7.12e-07	2.53e-09	8.89575	11.4763	2.26131	ANGPTL2	angiopoietin like 2
212724_at	7.21e-07	2.57e-09	8.88774	11.4592	2.41679	RND3	Rho family GTPase 3
229168_at	7.27e-07	2.61e-09	-8.8816	11.446	-4.11555	COL23A1	collagen type XXIII alpha 1 chain
223268_at	7.27e-07	2.62e-09	-8.87902	11.4405	-1.53284	C11orf54	chromosome 11 open reading frame 54
204747_at	7.44e-07	2.7e-09	8.86545	11.4114	2.32794	IFIT3	interferon induced protein with tetratricopeptide repeats 3
203911_at	7.44e-07	2.71e-09	-8.86444	11.4092	-3.41836	RAP1GAP	RAP1 GTPase activating protein
204753_s_at	7.56e-07	2.76e-09	-8.85489	11.3887	-3.31409	HLF	HLF, PAR bZIP transcription factor
212594_at	7.87e-07	2.89e-09	-8.83438	11.3447	-2.3669	MIR4680///PDCD4	microRNA 4680///programmed cell death 4 (neoplastic transformation inhibitor)
237058_x_at	8.07e-07	2.99e-09	-8.81955	11.3128	-3.86408	SLC6A13	solute carrier family 6 member 13
202912_at	8.07e-07	3e-09	8.81819	11.3099	3.00606	ADM	adrenomedullin
1570289_at	8.12e-07	3.03e-09	-8.81352	11.2998	-4.70695	LOC646736	uncharacterized LOC646736
242206_at	8.14e-07	3.05e-09	-8.81025	11.2928	-3.01495
242931_at	8.19e-07	3.09e-09	-8.80519	11.2819	-2.64656
204060_s_at	8.22e-07	3.11e-09	-8.80142	11.2738	-1.4649	PRKY///PRKX	protein kinase, Y-linked, pseudogene///protein kinase, X-linked
204030_s_at	8.46e-07	3.22e-09	8.78609	11.2408	2.08704	IQCJ-SCHIP1///SCHIP1	IQCJ-SCHIP1 readthrough///schwannomin interacting protein 1
220161_s_at	8.52e-07	3.26e-09	-8.78089	11.2296	-4.44976	EPB41L4B	erythrocyte membrane protein band 4.1 like 4B
215646_s_at	8.58e-07	3.3e-09	8.77534	11.2176	4.7038	VCAN	versican
219387_at	8.73e-07	3.38e-09	8.76458	11.1944	2.85768	CCDC88A	coiled-coil domain containing 88A
229963_at	8.73e-07	3.39e-09	-8.76294	11.1908	-3.40118	BEX5	brain expressed X-linked 5
226311_at	8.73e-07	3.4e-09	8.76126	11.1872	3.51201	ADAMTS2	ADAM metallopeptidase with thrombospondin type 1 motif 2
223299_at	8.84e-07	3.46e-09	-8.75354	11.1705	-1.71014	SEC11C	SEC11 homolog C, signal peptidase complex subunit
213737_x_at	9.08e-07	3.58e-09	-8.73872	11.1385	-2.75717	GOLGA8N	golgin A8 family member N
201670_s_at	9.08e-07	3.59e-09	8.73741	11.1357	2.26243	MARCKS	myristoylated alanine rich protein kinase C substrate
206529_x_at	9.16e-07	3.63e-09	-8.73164	11.1232	-4.82481	SLC26A4	solute carrier family 26 member 4
227582_at	9.25e-07	3.69e-09	-8.72496	11.1087	-2.55608	KLHDC9	kelch domain containing 9
226387_at	9.37e-07	3.75e-09	-8.71715	11.0918	-1.21498	RSBN1L	round spermatid basic protein 1 like
160020_at	9.52e-07	3.83e-09	8.70799	11.072	2.7458	MMP14	matrix metallopeptidase 14
201280_s_at	9.62e-07	3.89e-09	8.70117	11.0572	2.03056	LOC101926921///DAB2	uncharacterized LOC101926921///DAB2, clathrin adaptor protein
1555758_a_at	9.66e-07	3.92e-09	8.69747	11.0492	3.51476	CDKN3	cyclin dependent kinase inhibitor 3
203083_at	9.84e-07	4.01e-09	8.68704	11.0265	2.95561	THBS2	thrombospondin 2
237113_at	9.92e-07	4.07e-09	-8.68129	11.0141	-3.45184	LOC102725408	uncharacterized LOC102725408
220014_at	9.95e-07	4.09e-09	8.67826	11.0075	3.07501	PRR16	proline rich 16
225265_at	1e-06	4.15e-09	8.67252	10.995	1.81546	RBMS1	RNA binding motif single stranded interacting protein 1
221636_s_at	1e-06	4.16e-09	-8.67112	10.992	-1.96647	2017-03-02	mitochondrial amidoxime reducing component 2
229073_at	1.02e-06	4.23e-09	-8.66312	10.9746	-3.43163	PRTG	protogenin
209714_s_at	1.02e-06	4.26e-09	8.65996	10.9677	3.20689	CDKN3	cyclin dependent kinase inhibitor 3
225285_at	1.02e-06	4.3e-09	8.65598	10.9591	3.23276	BCAT1	branched chain amino acid transaminase 1
213285_at	1.04e-06	4.42e-09	-8.64386	10.9327	-3.78374	TMEM30B	transmembrane protein 30B
208637_x_at	1.04e-06	4.42e-09	8.64384	10.9327	3.09329	ACTN1	actinin alpha 1
214390_s_at	1.04e-06	4.43e-09	8.64309	10.931	3.86488	BCAT1	branched chain amino acid transaminase 1
219127_at	1.04e-06	4.44e-09	-8.64151	10.9276	-3.3842	PRR15L	proline rich 15 like
205138_s_at	1.04e-06	4.47e-09	-8.63871	10.9215	-3.1324	UST	uronyl 2-sulfotransferase
201691_s_at	1.04e-06	4.49e-09	-8.63728	10.9184	-2.34974	TPD52	tumor protein D52
209898_x_at	1.05e-06	4.57e-09	-8.62932	10.9011	-1.52424	ITSN2	intersectin 2
228285_at	1.07e-06	4.66e-09	-8.62035	10.8815	-3.85418	TDRD9	tudor domain containing 9
231921_at	1.08e-06	4.75e-09	-8.61218	10.8637	-1.44939	DCAF17	DDB1 and CUL4 associated factor 17
225342_at	1.08e-06	4.76e-09	8.61066	10.8604	1.92566	LOC100507855///AK4	adenylate kinase 4, mitochondrial-like///adenylate kinase 4
219949_at	1.08e-06	4.79e-09	-8.60802	10.8546	-3.37368	LRRC2	leucine rich repeat containing 2
211160_x_at	1.08e-06	4.81e-09	8.60651	10.8513	3.21255	ACTN1	actinin alpha 1
202411_at	1.08e-06	4.81e-09	8.60613	10.8505	2.69788	IFI27	interferon alpha inducible protein 27
227525_at	1.09e-06	4.87e-09	-8.60098	10.8393	-2.48121	GLCCI1	glucocorticoid induced 1
204437_s_at	1.11e-06	4.97e-09	-8.59206	10.8198	-4.18104	FOLR1	folate receptor 1
212230_at	1.11e-06	5e-09	-8.58897	10.8131	-2.96079	PLPP3	phospholipid phosphatase 3
222700_at	1.12e-06	5.05e-09	-8.58438	10.803	-1.38044	ATL2	atlastin GTPase 2
223660_at	1.13e-06	5.13e-09	8.57713	10.7872	3.49316	ADORA3	adenosine A3 receptor
202238_s_at	1.14e-06	5.17e-09	8.57382	10.78	3.07989	LOC101928916///NNMT	uncharacterized LOC101928916///nicotinamide N-methyltransferase
222423_at	1.14e-06	5.19e-09	-8.57208	10.7762	-1.63783	NDFIP1	Nedd4 family interacting protein 1
201690_s_at	1.15e-06	5.27e-09	-8.56521	10.7611	-2.30523	TPD52	tumor protein D52
201920_at	1.16e-06	5.35e-09	8.55858	10.7466	2.48943	SLC20A1	solute carrier family 20 member 1
229785_at	1.17e-06	5.4e-09	-8.55473	10.7382	-1.37602	KRIT1	KRIT1, ankyrin repeat containing
224908_s_at	1.19e-06	5.55e-09	8.54252	10.7115	1.87537	TTL	tubulin tyrosine ligase
226997_at	1.24e-06	5.8e-09	8.5227	10.668	3.84433	ADAMTS12	ADAM metallopeptidase with thrombospondin type 1 motif 12
200744_s_at	1.25e-06	5.84e-09	8.52027	10.6627	1.83719	GNB1	G protein subunit beta 1
217764_s_at	1.26e-06	5.91e-09	8.51491	10.6509	1.51495	RAB31	RAB31, member RAS oncogene family
209340_at	1.26e-06	5.97e-09	8.51039	10.641	1.40957	UAP1	UDP-N-acetylglucosamine pyrophosphorylase 1
212157_at	1.26e-06	6e-09	-8.5081	10.636	-2.16422	SDC2	syndecan 2
239024_at	1.26e-06	6.01e-09	-8.50749	10.6346	-1.551	ZNF148	zinc finger protein 148
213428_s_at	1.28e-06	6.12e-09	8.49951	10.6171	3.06764	COL6A1	collagen type VI alpha 1 chain
213224_s_at	1.28e-06	6.15e-09	-8.49687	10.6113	-1.37283	BBIP1	BBSome interacting protein 1
226438_at	1.29e-06	6.21e-09	-8.49279	10.6023	-2.01927	SNTB1	syntrophin beta 1
200757_s_at	1.3e-06	6.25e-09	8.48974	10.5956	1.41244	CALU	calumenin
228834_at	1.3e-06	6.29e-09	-8.48724	10.5902	-2.38757	TOB1	transducer of ERBB2, 1
38487_at	1.3e-06	6.32e-09	8.48513	10.5855	1.99231	STAB1	stabilin 1
210845_s_at	1.3e-06	6.33e-09	8.48437	10.5838	3.26915	PLAUR	plasminogen activator, urokinase receptor
229533_x_at	1.33e-06	6.53e-09	-8.47057	10.5535	-2.43831	ZNF680	zinc finger protein 680
228955_at	1.33e-06	6.53e-09	-8.47029	10.5529	-2.97534	LRP8	LDL receptor related protein 8
201307_at	1.38e-06	6.81e-09	8.45184	10.5122	1.6572	2017-09-11	septin 11
211597_s_at	1.39e-06	6.91e-09	-8.44543	10.4981	-3.67505	HOPX	HOP homeobox
202237_at	1.39e-06	6.95e-09	8.44326	10.4933	3.01005	LOC101928916///NNMT	uncharacterized LOC101928916///nicotinamide N-methyltransferase
209064_x_at	1.39e-06	6.96e-09	-8.44248	10.4916	-1.82189	PAIP1	poly(A) binding protein interacting protein 1
224680_at	1.39e-06	6.97e-09	-8.44159	10.4896	-1.42313	TMED4	transmembrane p24 trafficking protein 4
243_g_at	1.39e-06	7.01e-09	8.4392	10.4844	1.51921	MAP4	microtubule associated protein 4
217140_s_at	1.4e-06	7.12e-09	8.4322	10.4689	1.52158	VDAC1	voltage dependent anion channel 1
219926_at	1.4e-06	7.14e-09	8.4314	10.4672	4.05414	POPDC3	popeye domain containing 3
224851_at	1.4e-06	7.14e-09	8.43112	10.4665	2.47053	CDK6	cyclin dependent kinase 6
222600_s_at	1.4e-06	7.16e-09	8.42997	10.464	1.57892	UBA6	ubiquitin like modifier activating enzyme 6
225809_at	1.45e-06	7.44e-09	-8.41285	10.4262	-2.97105	PARM1	prostate androgen-regulated mucin-like protein 1
202890_at	1.47e-06	7.58e-09	-8.40492	10.4087	-2.70588	MAP7	microtubule associated protein 7
230006_s_at	1.48e-06	7.62e-09	-8.4025	10.4033	-2.898	SVIP	small VCP interacting protein
242979_at	1.5e-06	7.74e-09	-8.39568	10.3883	-2.09146	IRS1	insulin receptor substrate 1
210055_at	1.5e-06	7.77e-09	-8.39401	10.3846	-5.82711	TSHR	thyroid stimulating hormone receptor
235024_at	1.51e-06	7.89e-09	-8.38702	10.3691	-1.66086	JADE1	jade family PHD finger 1
225799_at	1.52e-06	7.95e-09	8.38387	10.3621	1.82453	LOC101930489///MIR4435-2HG///LINC00152	uncharacterized LOC101930489///MIR4435-2 host gene///long intergenic non-protein coding RNA 152
203242_s_at	1.52e-06	8e-09	8.38087	10.3555	1.64017	PDLIM5	PDZ and LIM domain 5
205979_at	1.53e-06	8.04e-09	-8.37891	10.3511	-5.32461	SCGB2A1	secretoglobin family 2A member 1
1558345_a_at	1.53e-06	8.13e-09	-8.37404	10.3404	-2.38559	LOC439911	uncharacterized LOC439911
201231_s_at	1.53e-06	8.13e-09	8.37403	10.3404	2.09395	ENO1	enolase 1
202856_s_at	1.53e-06	8.14e-09	8.37336	10.3389	2.45285	MIR6787///SLC16A3	microRNA 6787///solute carrier family 16 member 3
213540_at	1.55e-06	8.26e-09	-8.36702	10.3248	-2.14266	HSD17B8	hydroxysteroid 17-beta dehydrogenase 8
204163_at	1.55e-06	8.29e-09	8.36519	10.3208	2.57574	EMILIN1	elastin microfibril interfacer 1
235141_at	1.55e-06	8.31e-09	-8.36419	10.3186	-3.8981	MARVELD2	MARVEL domain containing 2
230425_at	1.56e-06	8.39e-09	-8.36009	10.3095	-2.49662	EPHB1	EPH receptor B1
204019_s_at	1.58e-06	8.54e-09	-8.35237	10.2924	-2.19983	SH3YL1	SH3 and SYLF domain containing 1
228811_at	1.58e-06	8.58e-09	-8.35052	10.2883	-2.58
202730_s_at	1.58e-06	8.6e-09	-8.34955	10.2861	-1.80119	MIR4680///PDCD4	microRNA 4680///programmed cell death 4 (neoplastic transformation inhibitor)
213651_at	1.58e-06	8.64e-09	-8.34715	10.2808	-4.21159	INPP5J	inositol polyphosphate-5-phosphatase J
242546_at	1.58e-06	8.69e-09	8.34491	10.2758	3.19514	LINC01296///DUXAP10	long intergenic non-protein coding RNA 1296///double homeobox A pseudogene 10
242881_x_at	1.58e-06	8.72e-09	8.34297	10.2715	3.90019	DUXAP10	double homeobox A pseudogene 10
229053_at	1.6e-06	8.83e-09	-8.33748	10.2593	-1.92011	SYT17	synaptotagmin 17
216950_s_at	1.61e-06	8.93e-09	8.33281	10.2489	3.47207	FCGR1CP///FCGR1B///FCGR1A	Fc fragment of IgG receptor Ic, pseudogene///Fc fragment of IgG receptor Ib///Fc fragment of IgG receptor Ia
236446_at	1.61e-06	8.98e-09	-8.33049	10.2438	-1.92746
231331_at	1.62e-06	9.01e-09	-8.32884	10.2401	-5.15587
215440_s_at	1.63e-06	9.14e-09	-8.32239	10.2258	-2.00135	BEX4	brain expressed X-linked 4
221485_at	1.63e-06	9.17e-09	8.32122	10.2232	1.41692	B4GALT5	beta-1,4-galactosyltransferase 5
203434_s_at	1.64e-06	9.24e-09	8.31774	10.2155	4.59672	MME	membrane metallo-endopeptidase
200665_s_at	1.66e-06	9.43e-09	8.30878	10.1956	1.67953	SPARC	secreted protein acidic and cysteine rich
230434_at	1.66e-06	9.44e-09	-8.30853	10.195	-1.82616	PHOSPHO2	phosphatase, orphan 2
51158_at	1.66e-06	9.46e-09	-8.3073	10.1923	-1.9835	FAM174B	family with sequence similarity 174 member B
219995_s_at	1.66e-06	9.47e-09	-8.30719	10.192	-4.68005	ZNF750	zinc finger protein 750
229900_at	1.66e-06	9.47e-09	8.30683	10.1912	2.39271	CD109	CD109 molecule
203639_s_at	1.7e-06	9.79e-09	-8.29264	10.1596	-5.11607	FGFR2	fibroblast growth factor receptor 2
209470_s_at	1.7e-06	9.8e-09	-8.29204	10.1583	-3.55826	GPM6A	glycoprotein M6A
225619_at	1.7e-06	9.85e-09	-8.28968	10.1531	-2.2971	SLAIN1	SLAIN motif family member 1
217892_s_at	1.73e-06	1e-08	8.28178	10.1355	1.17463	LIMA1	LIM domain and actin binding 1
211750_x_at	1.75e-06	1.02e-08	8.27418	10.1185	1.57632	TUBA1C	tubulin alpha 1c
219358_s_at	1.75e-06	1.02e-08	8.27359	10.1172	2.24185	ADAP2	ArfGAP with dual PH domains 2
205259_at	1.77e-06	1.04e-08	-8.2669	10.1023	-3.11339	NR3C2	nuclear receptor subfamily 3 group C member 2
227803_at	1.77e-06	1.04e-08	-8.26681	10.1021	-3.97781	ENPP5	ectonucleotide pyrophosphatase/phosphodiesterase 5 (putative)
225353_s_at	1.78e-06	1.05e-08	8.26231	10.0921	3.17333	C1QC	complement C1q C chain
242883_at	1.78e-06	1.05e-08	-8.26149	10.0902	-4.909	OTOS	otospiralin
213129_s_at	1.83e-06	1.08e-08	-8.24794	10.06	-1.97041	LOC101060817///GCSH	glycine cleavage system H protein, mitochondrial-like///glycine cleavage system protein H
235144_at	1.83e-06	1.09e-08	-8.24674	10.0573	-3.30406	RASEF	RAS and EF-hand domain containing
201090_x_at	1.88e-06	1.12e-08	8.23292	10.0264	1.48578	TUBA1B	tubulin alpha 1b
238494_at	1.9e-06	1.13e-08	-8.22844	10.0164	-1.17498	TRAF3IP1	TRAF3 interacting protein 1
228973_at	1.92e-06	1.15e-08	-8.22211	10.0023	-3.13541	DLG2	discs large MAGUK scaffold protein 2
205463_s_at	1.92e-06	1.15e-08	8.2208	9.99935	1.74734	PDGFA	platelet derived growth factor subunit A
202627_s_at	1.92e-06	1.16e-08	8.2184	9.99397	3.71836	SERPINE1	serpin family E member 1
1552611_a_at	1.93e-06	1.17e-08	8.21469	9.98568	1.61293	JAK1	Janus kinase 1
229032_at	1.93e-06	1.17e-08	-8.21326	9.98249	-3.57208	WSCD2	WSC domain containing 2
211924_s_at	1.96e-06	1.2e-08	8.20521	9.96446	4.63931	PLAUR	plasminogen activator, urokinase receptor
200835_s_at	1.99e-06	1.22e-08	8.19633	9.94459	2.5678	MAP4	microtubule associated protein 4
206209_s_at	1.99e-06	1.22e-08	-8.19503	9.94166	-3.20393	CA4	carbonic anhydrase 4
201980_s_at	1.99e-06	1.23e-08	8.19452	9.94052	1.36736	RSU1	Ras suppressor protein 1
204348_s_at	2e-06	1.23e-08	8.19268	9.93641	2.68952	LOC100507855///AK4	adenylate kinase 4, mitochondrial-like///adenylate kinase 4
204513_s_at	2.01e-06	1.25e-08	-8.18746	9.92472	-1.74643	ELMO1	engulfment and cell motility 1
204315_s_at	2.02e-06	1.25e-08	8.18542	9.92014	3.81906	GTSE1	G2 and S-phase expressed 1
202008_s_at	2.05e-06	1.28e-08	8.1767	9.90058	1.92888	NID1	nidogen 1
228427_at	2.05e-06	1.28e-08	-8.17618	9.89943	-2.18875	FBXO16	F-box protein 16
218473_s_at	2.06e-06	1.29e-08	8.17176	9.8895	1.84979	COLGALT1	collagen beta(1-O)galactosyltransferase 1
235425_at	2.07e-06	1.3e-08	8.16904	9.88341	2.65914	SGO2	shugoshin 2
218789_s_at	2.07e-06	1.31e-08	-8.16708	9.87901	-1.7799	C11orf71	chromosome 11 open reading frame 71
235334_at	2.07e-06	1.31e-08	-8.16551	9.87549	-2.14969	ST6GALNAC3	ST6 N-acetylgalactosaminide alpha-2,6-sialyltransferase 3
213002_at	2.07e-06	1.31e-08	8.16546	9.87537	1.83799	MARCKS	myristoylated alanine rich protein kinase C substrate
201001_s_at	2.09e-06	1.33e-08	8.15942	9.86181	1.47244	TMEM189-UBE2V1///TMEM189///UBE2V2///UBE2V1	TMEM189-UBE2V1 readthrough///transmembrane protein 189///ubiquitin conjugating enzyme E2 V2///ubiquitin conjugating enzyme E2 V1
204214_s_at	2.09e-06	1.33e-08	8.15804	9.8587	1.67813	RAB32	RAB32, member RAS oncogene family
230758_at	2.17e-06	1.38e-08	-8.14211	9.82293	-1.42084	GEMIN8	gem nuclear organelle associated protein 8
208636_at	2.17e-06	1.39e-08	8.14089	9.82019	2.49063	ACTN1	actinin alpha 1
214511_x_at	2.17e-06	1.39e-08	8.13872	9.8153	2.95806	FCGR1B	Fc fragment of IgG receptor Ib
202990_at	2.17e-06	1.39e-08	8.13855	9.81493	2.24952	PYGL	phosphorylase, glycogen, liver
218885_s_at	2.17e-06	1.4e-08	-8.13684	9.81109	-1.68713	GALNT12	polypeptide N-acetylgalactosaminyltransferase 12
230005_at	2.18e-06	1.41e-08	-8.13387	9.8044	-2.97211	SVIP	small VCP interacting protein
213558_at	2.18e-06	1.42e-08	-8.13186	9.79988	-2.19748	PCLO	piccolo presynaptic cytomatrix protein
209118_s_at	2.18e-06	1.42e-08	8.12958	9.79476	2.04416	TUBA1A	tubulin alpha 1a
207789_s_at	2.18e-06	1.42e-08	-8.12941	9.79439	-2.94115	DPP6	dipeptidyl peptidase like 6
211732_x_at	2.18e-06	1.43e-08	8.12832	9.79191	2.17876	HNMT	histamine N-methyltransferase
229177_at	2.18e-06	1.43e-08	-8.12727	9.78956	-5.65897	C16orf89	chromosome 16 open reading frame 89
212593_s_at	2.21e-06	1.46e-08	-8.11881	9.77052	-2.089	MIR4680///PDCD4	microRNA 4680///programmed cell death 4 (neoplastic transformation inhibitor)
209086_x_at	2.21e-06	1.46e-08	8.1187	9.77027	2.07729	MIR6756///MCAM	microRNA 6756///melanoma cell adhesion molecule
227194_at	2.23e-06	1.47e-08	-8.11425	9.76027	-2.71337	FAM3B	family with sequence similarity 3 member B
210400_at	2.23e-06	1.48e-08	-8.11214	9.75552	-4.23579	GRIN2C	glutamate ionotropic receptor NMDA type subunit 2C
214853_s_at	2.24e-06	1.49e-08	8.11013	9.75098	1.35803	SHC1	SHC adaptor protein 1
211470_s_at	2.27e-06	1.51e-08	-8.10305	9.73505	-3.65895	SULT1C2	sulfotransferase family 1C member 2
214188_at	2.32e-06	1.55e-08	-8.09135	9.70867	-3.4707
228407_at	2.33e-06	1.56e-08	-8.08854	9.70233	-2.97141	SCUBE3	signal peptide, CUB domain and EGF like domain containing 3
209740_s_at	2.35e-06	1.58e-08	-8.08431	9.69279	-2.13239	PNPLA4	patatin like phospholipase domain containing 4
235201_at	2.37e-06	1.6e-08	-8.07986	9.68274	-2.59147	FOXP2	forkhead box P2
231240_at	2.37e-06	1.61e-08	-8.07746	9.67734	-2.74895	DIO2	deiodinase, iodothyronine, type II
45297_at	2.38e-06	1.62e-08	8.07464	9.67096	1.94054	EHD2	EH domain containing 2
217966_s_at	2.38e-06	1.62e-08	8.07456	9.6708	2.14433	FAM129A	family with sequence similarity 129 member A
228338_at	2.39e-06	1.63e-08	-8.07084	9.6624	-2.1062	COLCA2	colorectal cancer associated 2
214157_at	2.4e-06	1.65e-08	-8.06697	9.65366	-3.11167	GNAS	GNAS complex locus
227492_at	2.4e-06	1.65e-08	-8.06595	9.65135	-4.27246	OCLN	occludin
201291_s_at	2.4e-06	1.66e-08	8.06401	9.64697	3.89602	TOP2A	topoisomerase (DNA) II alpha
202075_s_at	2.4e-06	1.66e-08	8.06323	9.64522	2.80004	PLTP	phospholipid transfer protein
228153_at	2.4e-06	1.66e-08	-8.06269	9.64399	-1.80747	RNF144B	ring finger protein 144B
225974_at	2.41e-06	1.67e-08	-8.06011	9.63816	-1.4117	TMEM64	transmembrane protein 64
228569_at	2.43e-06	1.69e-08	-8.05492	9.62644	-1.36033	PAPOLA	poly(A) polymerase alpha
226529_at	2.44e-06	1.7e-08	-8.05303	9.62217	-1.46142	TMEM106B	transmembrane protein 106B
220948_s_at	2.48e-06	1.74e-08	-8.04399	9.60173	-1.60805	ATP1A1	ATPase Na+/K+ transporting subunit alpha 1
207981_s_at	2.48e-06	1.74e-08	-8.04348	9.60057	-3.23335	ESRRG	estrogen related receptor gamma
229178_at	2.48e-06	1.75e-08	-8.04078	9.59447	-3.5532	PRTG	protogenin
207402_at	2.48e-06	1.75e-08	-8.03988	9.59243	-1.87887	ZNF132	zinc finger protein 132
203476_at	2.48e-06	1.75e-08	8.03943	9.59142	1.74809	TPBG	trophoblast glycoprotein
217800_s_at	2.49e-06	1.76e-08	-8.03695	9.58582	-1.3618	NDFIP1	Nedd4 family interacting protein 1
212489_at	2.54e-06	1.81e-08	8.02634	9.5618	4.31264	COL5A1	collagen type V alpha 1 chain
231781_s_at	2.54e-06	1.81e-08	-8.02629	9.56169	-2.83623	LRRC2	leucine rich repeat containing 2
203700_s_at	2.54e-06	1.82e-08	-8.02414	9.55683	-3.47492	DIO2	deiodinase, iodothyronine, type II
202363_at	2.54e-06	1.82e-08	8.02339	9.55512	3.38874	SPOCK1	sparc/osteonectin, cwcv and kazal-like domains proteoglycan (testican) 1
227878_s_at	2.54e-06	1.83e-08	-8.02209	9.55218	-1.2805	ALKBH7	alkB homolog 7
203240_at	2.54e-06	1.83e-08	-8.02208	9.55216	-3.94923	FCGBP	Fc fragment of IgG binding protein
208816_x_at	2.54e-06	1.83e-08	8.02057	9.54874	1.95033	ANXA2P2	annexin A2 pseudogene 2
213447_at	2.54e-06	1.84e-08	-8.01955	9.54642	-2.23695	LOC101930404///SNORD116-28///SNORD115-26///SNORD115-13///SNORD115-7///SNORD116-22///SNORD116-4///PWARSN///SNORD107///SNRPN///IPW	uncharacterized LOC101930404///small nucleolar RNA, C/D box 116-28///small nucleolar RNA, C/D box 115-26///small nucleolar RNA, C/D box 115-13///small nucleolar RNA, C/D box 115-7///small nucleolar RNA, C/D box 116-22///small nucleolar RNA, C/D box 116-4///Prader Willi/Angelman region RNA, SNRPN neighbor///small nucleolar RNA, C/D box 107///small nuclear ribonucleoprotein polypeptide N///imprinte…
229126_at	2.54e-06	1.84e-08	-8.01818	9.54331	-1.20067	TMEM19	transmembrane protein 19
229160_at	2.54e-06	1.84e-08	-8.0181	9.54313	-3.71934	MUM1L1	MUM1 like 1
212298_at	2.55e-06	1.86e-08	8.01406	9.53398	1.74696	NRP1	neuropilin 1
226834_at	2.55e-06	1.86e-08	8.01348	9.53266	3.45459	CLMP	CXADR like membrane protein
214044_at	2.55e-06	1.86e-08	-8.0134	9.5325	-4.26731	RYR2	ryanodine receptor 2
220985_s_at	2.56e-06	1.88e-08	-8.00983	9.5244	-1.86118	RNF170	ring finger protein 170
219277_s_at	2.56e-06	1.88e-08	-8.0097	9.52411	-4.75689	OGDHL	oxoglutarate dehydrogenase-like
228287_at	2.6e-06	1.92e-08	-8.0013	9.50506	-1.59139	ING5	inhibitor of growth family member 5
231823_s_at	2.6e-06	1.92e-08	7.99965	9.50133	1.77386	SH3PXD2B	SH3 and PX domains 2B
243671_at	2.61e-06	1.93e-08	-7.99781	9.49716	-1.75256
222020_s_at	2.61e-06	1.94e-08	7.99683	9.49493	3.47862	LOC102725271///NTM	neurotrimin-like///neurotrimin
230136_at	2.65e-06	1.97e-08	-7.98867	9.47641	-1.44271
222438_at	2.67e-06	2e-08	-7.98364	9.465	-1.31557	MED4	mediator complex subunit 4
211571_s_at	2.7e-06	2.02e-08	7.97861	9.45358	4.29066	VCAN	versican
225132_at	2.72e-06	2.05e-08	-7.97309	9.44105	-1.32324	FBXL3	F-box and leucine rich repeat protein 3
219276_x_at	2.72e-06	2.05e-08	-7.9726	9.43995	-1.43779	CAAP1	caspase activity and apoptosis inhibitor 1
229450_at	2.77e-06	2.09e-08	7.96468	9.42194	2.10616	IFIT3	interferon induced protein with tetratricopeptide repeats 3
203645_s_at	2.78e-06	2.11e-08	7.96076	9.41303	3.17609	CD163	CD163 molecule
200650_s_at	2.78e-06	2.11e-08	7.9597	9.41062	1.33499	LDHA	lactate dehydrogenase A
205891_at	2.78e-06	2.11e-08	7.95928	9.40968	3.90892	ADORA2B	adenosine A2b receptor
201114_x_at	2.78e-06	2.12e-08	7.95824	9.4073	1.14659	PSMA7	proteasome subunit alpha 7
242354_at	2.78e-06	2.12e-08	-7.95766	9.40598	-3.69171
206856_at	2.78e-06	2.13e-08	7.95662	9.40362	3.63282	LILRB5	leukocyte immunoglobulin like receptor B5
226119_at	2.8e-06	2.15e-08	-7.95259	9.39447	-1.46569	PCMTD1	protein-L-isoaspartate (D-aspartate) O-methyltransferase domain containing 1
201279_s_at	2.8e-06	2.15e-08	7.95095	9.39073	1.97875	LOC101926921///DAB2	uncharacterized LOC101926921///DAB2, clathrin adaptor protein
221019_s_at	2.83e-06	2.18e-08	7.94523	9.37772	1.82798	COLEC12	collectin subfamily member 12
209291_at	2.86e-06	2.21e-08	-7.94072	9.36745	-4.43213	ID4	inhibitor of DNA binding 4, HLH protein
201689_s_at	2.88e-06	2.23e-08	-7.93618	9.35712	-2.4456	TPD52	tumor protein D52
204487_s_at	2.92e-06	2.26e-08	-7.92995	9.34294	-1.80155	KCNQ1	potassium voltage-gated channel subfamily Q member 1
218332_at	2.93e-06	2.28e-08	-7.92693	9.33606	-3.84688	BEX1	brain expressed X-linked 1
1557107_at	2.93e-06	2.28e-08	-7.92587	9.33364	-5.16142	SLC26A4-AS1	SLC26A4 antisense RNA 1
211072_x_at	2.93e-06	2.29e-08	7.9251	9.3319	1.28536	TUBA1B	tubulin alpha 1b
229778_at	2.94e-06	2.3e-08	-7.92211	9.32507	-4.63228	SPX	spexin hormone
214124_x_at	2.95e-06	2.31e-08	-7.92038	9.32114	-1.47933	FGFR1OP	FGFR1 oncogene partner
221676_s_at	2.96e-06	2.33e-08	7.91745	9.31446	2.66273	CORO1C	coronin 1C
205549_at	2.99e-06	2.36e-08	-7.91185	9.30169	-5.19239	PCP4	Purkinje cell protein 4
221881_s_at	3e-06	2.37e-08	7.90987	9.29719	2.29725	CLIC4	chloride intracellular channel 4
220992_s_at	3.02e-06	2.39e-08	-7.90578	9.28785	-1.23684	TRMT1L	tRNA methyltransferase 1 like
219529_at	3.04e-06	2.41e-08	-7.90242	9.28018	-3.97674	CLIC3	chloride intracellular channel 3
219274_at	3.08e-06	2.45e-08	-7.89497	9.2632	-2.54458	TSPAN12	tetraspanin 12
206912_at	3.08e-06	2.46e-08	-7.89433	9.26174	-5.38228	FOXE1	forkhead box E1
213618_at	3.09e-06	2.47e-08	-7.89173	9.2558	-1.89657	ARAP2	ArfGAP with RhoGAP domain, ankyrin repeat and PH domain 2
226599_at	3.1e-06	2.48e-08	-7.89046	9.2529	-2.14828	FHDC1	FH2 domain containing 1
222273_at	3.11e-06	2.49e-08	-7.88823	9.2478	-1.51084	PAPOLG	poly(A) polymerase gamma
221589_s_at	3.11e-06	2.51e-08	-7.88614	9.24303	-1.52903	ALDH6A1	aldehyde dehydrogenase 6 family member A1
244572_at	3.14e-06	2.53e-08	-7.88175	9.23302	-3.41184	KY	kyphoscoliosis peptidase
228760_at	3.14e-06	2.54e-08	-7.88032	9.22975	-1.29423	SRSF8	serine and arginine rich splicing factor 8
204084_s_at	3.15e-06	2.56e-08	-7.87694	9.22203	-1.70973	CLN5	ceroid-lipofuscinosis, neuronal 5
228347_at	3.15e-06	2.57e-08	7.87527	9.21821	2.47384	SIX1	SIX homeobox 1
203962_s_at	3.15e-06	2.57e-08	-7.87484	9.21723	-3.63193	NEBL	nebulette
238116_at	3.15e-06	2.57e-08	-7.87481	9.21715	-3.88894	DYNLRB2	dynein light chain roadblock-type 2
229130_at	3.15e-06	2.58e-08	-7.87415	9.21565	-2.29448
226596_x_at	3.15e-06	2.58e-08	-7.87312	9.21331	-1.3653	UMAD1	UBAP1-MVB12-associated (UMA) domain containing 1
204726_at	3.17e-06	2.61e-08	7.86958	9.20519	3.6431	CDH13	cadherin 13
239682_at	3.18e-06	2.62e-08	-7.86687	9.19901	-1.93097	KANSL1L	KAT8 regulatory NSL complex subunit 1 like
210640_s_at	3.18e-06	2.62e-08	-7.86665	9.19851	-1.90256	GPER1	G protein-coupled estrogen receptor 1
1552619_a_at	3.19e-06	2.65e-08	7.86256	9.18915	3.56244	ANLN	anillin actin binding protein
235746_s_at	3.19e-06	2.65e-08	-7.86224	9.18842	-3.05276	PLA2R1	phospholipase A2 receptor 1
214452_at	3.19e-06	2.65e-08	7.86223	9.18841	2.92364	BCAT1	branched chain amino acid transaminase 1
224773_at	3.19e-06	2.65e-08	7.86188	9.18761	2.38078	NAV1	neuron navigator 1
201125_s_at	3.2e-06	2.67e-08	7.85918	9.18143	1.81962	ITGB5	integrin subunit beta 5
212639_x_at	3.23e-06	2.7e-08	7.85473	9.17126	1.36026	TUBA1B	tubulin alpha 1b
212680_x_at	3.24e-06	2.72e-08	7.85173	9.16438	1.83452	PPP1R14B	protein phosphatase 1 regulatory inhibitor subunit 14B
228557_at	3.24e-06	2.72e-08	-7.85163	9.16415	-1.60308	L3MBTL4	l(3)mbt-like 4 (Drosophila)
221974_at	3.26e-06	2.74e-08	-7.84734	9.15433	-2.32003	LOC101930404///SNORD116-28///SNORD115-26///SNORD115-13///SNORD115-7///SNORD116-22///SNORD116-4///PWARSN///SNORD107///SNRPN///IPW	uncharacterized LOC101930404///small nucleolar RNA, C/D box 116-28///small nucleolar RNA, C/D box 115-26///small nucleolar RNA, C/D box 115-13///small nucleolar RNA, C/D box 115-7///small nucleolar RNA, C/D box 116-22///small nucleolar RNA, C/D box 116-4///Prader Willi/Angelman region RNA, SNRPN neighbor///small nucleolar RNA, C/D box 107///small nuclear ribonucleoprotein polypeptide N///imprinte…
225167_at	3.27e-06	2.76e-08	7.84492	9.1488	1.50548	FRMD4A	FERM domain containing 4A
213646_x_at	3.29e-06	2.78e-08	7.84221	9.1426	1.34747	TUBA1B	tubulin alpha 1b
211668_s_at	3.31e-06	2.8e-08	7.83882	9.13483	4.11391	PLAU	plasminogen activator, urokinase
231077_at	3.39e-06	2.87e-08	-7.82787	9.10975	-3.53029	CFAP126	cilia and flagella associated protein 126
217762_s_at	3.39e-06	2.89e-08	7.82595	9.10536	1.44813	RAB31	RAB31, member RAS oncogene family
204686_at	3.41e-06	2.91e-08	-7.82229	9.09696	-1.92429	IRS1	insulin receptor substrate 1
201522_x_at	3.42e-06	2.92e-08	-7.82107	9.09417	-1.76223	SNURF///SNRPN	SNRPN upstream reading frame///small nuclear ribonucleoprotein polypeptide N
209459_s_at	3.44e-06	2.95e-08	-7.81661	9.08394	-3.26544	ABAT	4-aminobutyrate aminotransferase
209992_at	3.44e-06	2.95e-08	-7.81641	9.08348	-1.9803	PFKFB2	6-phosphofructo-2-kinase/fructose-2,6-biphosphatase 2
218355_at	3.46e-06	2.98e-08	7.81293	9.07549	3.04873	KIF4A	kinesin family member 4A
227318_at	3.46e-06	2.98e-08	-7.81235	9.07418	-2.60399	TMEM178B	transmembrane protein 178B
214307_at	3.49e-06	3.02e-08	-7.80722	9.0624	-3.6811	HGD	homogentisate 1,2-dioxygenase
244080_at	3.51e-06	3.04e-08	-7.80392	9.05484	-2.22036
209815_at	3.51e-06	3.05e-08	-7.80305	9.05283	-1.58084	PTCH1	patched 1
202202_s_at	3.51e-06	3.05e-08	7.80271	9.05205	2.40917	LAMA4	laminin subunit alpha 4
207172_s_at	3.52e-06	3.07e-08	7.80021	9.04631	3.25321	CDH11	cadherin 11
209091_s_at	3.55e-06	3.1e-08	7.79569	9.03593	1.37355	SH3GLB1	SH3 domain containing GRB2 like endophilin B1
203417_at	3.59e-06	3.13e-08	7.79078	9.02465	2.98652	MFAP2	microfibrillar associated protein 2
204215_at	3.62e-06	3.18e-08	-7.78513	9.01168	-1.76625	TMEM243	transmembrane protein 243
221990_at	3.62e-06	3.18e-08	-7.78505	9.01149	-4.32474	PAX8	paired box 8
240236_at	3.65e-06	3.21e-08	-7.78079	9.00171	-4.35522	STXBP5L	syntaxin binding protein 5 like
203167_at	3.67e-06	3.24e-08	7.77705	8.99311	2.52361	TIMP2	TIMP metallopeptidase inhibitor 2
208074_s_at	3.69e-06	3.26e-08	7.77403	8.98618	1.50058	AP2S1	adaptor related protein complex 2 sigma 1 subunit
238542_at	3.74e-06	3.31e-08	7.76804	8.9724	2.86803	ULBP2	UL16 binding protein 2
225687_at	3.82e-06	3.39e-08	7.75736	8.94783	2.6111	FAM83D	family with sequence similarity 83 member D
209479_at	3.84e-06	3.41e-08	-7.75456	8.94138	-1.57332	CCDC28A	coiled-coil domain containing 28A
242919_at	3.89e-06	3.47e-08	-7.74802	8.92633	-1.93634	ZNF253	zinc finger protein 253
212320_at	3.93e-06	3.51e-08	7.74278	8.91425	1.27145	TUBB	tubulin beta class I
235687_at	3.95e-06	3.53e-08	-7.73979	8.90738	-2.15827	ZNF626	zinc finger protein 626
230776_at	3.96e-06	3.55e-08	-7.73838	8.90413	-4.2258	RNF157-AS1	RNF157 antisense RNA 1
225182_at	3.96e-06	3.56e-08	-7.73729	8.90161	-2.25923	TMEM50B	transmembrane protein 50B
215049_x_at	3.99e-06	3.59e-08	7.73275	8.89114	3.35412	CD163	CD163 molecule
210986_s_at	3.99e-06	3.6e-08	7.73223	8.88994	1.46164	TPM1	tropomyosin 1 (alpha)
230561_s_at	4e-06	3.61e-08	-7.73084	8.88676	-1.82912	KANSL1L	KAT8 regulatory NSL complex subunit 1 like
205343_at	4.04e-06	3.66e-08	-7.72532	8.87402	-3.22041	SULT1C2	sulfotransferase family 1C member 2
202350_s_at	4.04e-06	3.67e-08	-7.72434	8.87177	-3.56079	LOC100506558///MATN2	uncharacterized LOC100506558///matrilin 2
1554246_at	4.07e-06	3.7e-08	-7.72062	8.86319	-2.99187	C1orf210	chromosome 1 open reading frame 210
207828_s_at	4.09e-06	3.73e-08	7.71724	8.85538	2.98714	CENPF	centromere protein F
237277_at	4.1e-06	3.74e-08	-7.71539	8.85111	-3.83882
210427_x_at	4.13e-06	3.78e-08	7.71157	8.8423	1.4656	ANXA2	annexin A2
223748_at	4.17e-06	3.82e-08	-7.70713	8.83205	-2.79667	SLC4A11	solute carrier family 4 member 11
1557411_s_at	4.17e-06	3.83e-08	7.70595	8.82932	1.71656	SLC25A43	solute carrier family 25 member 43
209591_s_at	4.17e-06	3.84e-08	-7.70513	8.82745	-3.21929	BMP7	bone morphogenetic protein 7
216347_s_at	4.19e-06	3.86e-08	-7.70197	8.82015	-1.77839	PPP1R13B	protein phosphatase 1 regulatory subunit 13B
235182_at	4.23e-06	3.91e-08	-7.69751	8.80985	-3.35315	ISM1	isthmin 1, angiogenesis inhibitor
205353_s_at	4.23e-06	3.91e-08	-7.69697	8.8086	-2.5771	PEBP1	phosphatidylethanolamine binding protein 1
201861_s_at	4.25e-06	3.94e-08	7.69326	8.80004	1.24805	LRRFIP1	LRR binding FLII interacting protein 1
211058_x_at	4.26e-06	3.96e-08	7.69146	8.79587	1.30052	TUBA1B	tubulin alpha 1b
200998_s_at	4.29e-06	4.01e-08	7.68598	8.78321	1.11922	CKAP4	cytoskeleton associated protein 4
241017_at	4.29e-06	4.02e-08	-7.68514	8.78126	-1.60357	TBC1D8///RPL31	TBC1 domain family member 8///ribosomal protein L31
208679_s_at	4.29e-06	4.04e-08	7.68275	8.77575	1.33706	ARPC2	actin related protein 2/3 complex subunit 2
227762_at	4.29e-06	4.05e-08	-7.68262	8.77544	-2.70165
226876_at	4.29e-06	4.05e-08	7.68247	8.77509	1.62948	FAM101B	family with sequence similarity 101 member B
230964_at	4.29e-06	4.05e-08	-7.68187	8.77372	-3.77649	FREM2	FRAS1 related extracellular matrix protein 2
222833_at	4.29e-06	4.06e-08	-7.68157	8.77303	-2.07038	LPCAT2	lysophosphatidylcholine acyltransferase 2
224733_at	4.29e-06	4.06e-08	7.68123	8.77222	1.64292	CMTM3	CKLF like MARVEL transmembrane domain containing 3
211047_x_at	4.29e-06	4.06e-08	7.68096	8.77161	1.54239	AP2S1	adaptor related protein complex 2 sigma 1 subunit
208693_s_at	4.29e-06	4.07e-08	7.68048	8.77049	1.49554	GARS	glycyl-tRNA synthetase
219854_at	4.35e-06	4.13e-08	-7.67434	8.7563	-1.62641	ZNF14	zinc finger protein 14
228854_at	4.35e-06	4.14e-08	-7.67335	8.75402	-3.2074
225105_at	4.37e-06	4.17e-08	7.67022	8.74677	2.76557	C12orf75	chromosome 12 open reading frame 75
219597_s_at	4.38e-06	4.19e-08	-7.66817	8.74202	-4.8396	DUOX1	dual oxidase 1
219643_at	4.38e-06	4.19e-08	-7.66742	8.7403	-4.63782	LRP1B	LDL receptor related protein 1B
244669_at	4.38e-06	4.2e-08	-7.66631	8.73771	-2.19818	SNORD50B///SNORD50A	small nucleolar RNA, C/D box 50B///small nucleolar RNA, C/D box 50A
201543_s_at	4.38e-06	4.21e-08	7.66578	8.73649	1.34194	SAR1A	secretion associated Ras related GTPase 1A
213435_at	4.39e-06	4.22e-08	7.66493	8.73452	2.05192	SATB2	SATB homeobox 2
235612_at	4.39e-06	4.23e-08	-7.66393	8.7322	-1.11124	PRPF38A	pre-mRNA processing factor 38A
65630_at	4.4e-06	4.24e-08	-7.66235	8.72855	-1.32883	TMEM80	transmembrane protein 80
204085_s_at	4.41e-06	4.27e-08	-7.65986	8.7228	-1.99481	CLN5	ceroid-lipofuscinosis, neuronal 5
209251_x_at	4.44e-06	4.3e-08	7.6566	8.71524	1.36624	TUBA1C	tubulin alpha 1c
222839_s_at	4.46e-06	4.33e-08	-7.65356	8.70822	-1.18674	PAPOLG	poly(A) polymerase gamma
206299_at	4.46e-06	4.34e-08	-7.65331	8.70764	-2.18505	FAM155B	family with sequence similarity 155 member B
226493_at	4.46e-06	4.36e-08	-7.65059	8.70133	-1.25176	KCTD18	potassium channel tetramerization domain containing 18
230285_at	4.46e-06	4.37e-08	-7.65042	8.70094	-2.37353	SVIP	small VCP interacting protein
219978_s_at	4.46e-06	4.37e-08	7.65024	8.70052	4.42462	NUSAP1	nucleolar and spindle associated protein 1
226104_at	4.47e-06	4.39e-08	-7.64854	8.69658	-1.85671	RNF170	ring finger protein 170
208873_s_at	4.47e-06	4.39e-08	-7.64813	8.69564	-1.95682	REEP5	receptor accessory protein 5
214308_s_at	4.48e-06	4.41e-08	-7.64654	8.69195	-3.40814	HGD	homogentisate 1,2-dioxygenase
205139_s_at	4.48e-06	4.42e-08	-7.6455	8.68954	-2.45581	UST	uronyl 2-sulfotransferase
210869_s_at	4.49e-06	4.43e-08	7.64397	8.68599	2.2649	MIR6756///MCAM	microRNA 6756///melanoma cell adhesion molecule
226030_at	4.49e-06	4.44e-08	-7.64321	8.68422	-1.72568	ACADSB	acyl-CoA dehydrogenase, short/branched chain
224650_at	4.51e-06	4.48e-08	-7.63972	8.67616	-4.47309	MAL2	mal, T-cell differentiation protein 2 (gene/pseudogene)
214501_s_at	4.51e-06	4.48e-08	7.63955	8.67575	1.23478	H2AFY	H2A histone family member Y
207761_s_at	4.51e-06	4.49e-08	-7.63896	8.6744	-3.1532	METTL7A	methyltransferase like 7A
243805_at	4.55e-06	4.53e-08	7.63454	8.66415	2.77914	CCBE1	collagen and calcium binding EGF domains 1
201669_s_at	4.55e-06	4.55e-08	7.63257	8.65958	1.52574	MARCKS	myristoylated alanine rich protein kinase C substrate
211762_s_at	4.55e-06	4.56e-08	7.63236	8.6591	1.92284	KPNA2	karyopherin subunit alpha 2
229687_s_at	4.55e-06	4.56e-08	-7.63184	8.65787	-2.99705	PRDM11	PR/SET domain 11
238478_at	4.55e-06	4.57e-08	7.63136	8.65678	2.31273	BNC2	basonuclin 2
214823_at	4.57e-06	4.6e-08	-7.62872	8.65066	-2.53172	ZNF204P	zinc finger protein 204, pseudogene
209692_at	4.57e-06	4.6e-08	-7.62833	8.64976	-1.91267	EYA2	EYA transcriptional coactivator and phosphatase 2
225646_at	4.57e-06	4.61e-08	7.6272	8.64712	2.84022	CTSC	cathepsin C
216804_s_at	4.58e-06	4.63e-08	7.6256	8.64342	1.53047	PDLIM5	PDZ and LIM domain 5
239319_at	4.58e-06	4.64e-08	-7.62483	8.64162	-3.74834	LINC00992	long intergenic non-protein coding RNA 992
205483_s_at	4.59e-06	4.67e-08	7.62228	8.63572	2.62411	ISG15	ISG15 ubiquitin-like modifier
204141_at	4.59e-06	4.67e-08	7.62226	8.63565	2.2357	TUBB2A	tubulin beta 2A class IIa
214857_at	4.65e-06	4.74e-08	-7.61561	8.62024	-2.31913	RPARP-AS1	RPARP antisense RNA 1
219388_at	4.65e-06	4.75e-08	-7.61503	8.61888	-2.81876	GRHL2	grainyhead like transcription factor 2
202842_s_at	4.67e-06	4.79e-08	-7.61156	8.61084	-1.40943	DNAJB9	DnaJ heat shock protein family (Hsp40) member B9
225524_at	4.67e-06	4.79e-08	7.61123	8.61008	2.58665	ANTXR2	anthrax toxin receptor 2
225606_at	4.67e-06	4.8e-08	-7.61059	8.60859	-1.34742	BCL2L11	BCL2 like 11
221538_s_at	4.67e-06	4.8e-08	7.61051	8.6084	1.96273	PLXNA1	plexin A1
204150_at	4.68e-06	4.82e-08	7.6089	8.60467	2.12462	STAB1	stabilin 1
226228_at	4.68e-06	4.84e-08	-7.60733	8.60102	-4.73391	AQP4	aquaporin 4
211471_s_at	4.68e-06	4.84e-08	-7.6067	8.59956	-1.76784	RAB36	RAB36, member RAS oncogene family
219527_at	4.68e-06	4.84e-08	-7.60669	8.59952	-2.31658	2017-03-02	mitochondrial amidoxime reducing component 2
235556_at	4.69e-06	4.86e-08	-7.60497	8.59554	-1.55802	CREBRF	CREB3 regulatory factor
218627_at	4.74e-06	4.92e-08	7.59971	8.58331	1.65894	DRAM1	DNA damage regulated autophagy modulator 1
203386_at	4.75e-06	4.94e-08	-7.59798	8.5793	-1.56091	TBC1D4	TBC1 domain family member 4
1557118_a_at	4.8e-06	5.01e-08	-7.59224	8.56596	-1.55945	INTS6-AS1	INTS6 antisense RNA 1
225195_at	4.8e-06	5.02e-08	7.592	8.5654	1.49966	DPH3	diphthamide biosynthesis 3
210524_x_at	4.81e-06	5.03e-08	-7.59106	8.56321	-3.47219
207714_s_at	4.81e-06	5.04e-08	7.58974	8.56016	2.48095	SERPINH1	serpin family H member 1
226146_at	4.81e-06	5.05e-08	-7.58947	8.55951	-1.26747	HEIH	hepatocellular carcinoma up-regulated EZH2-associated long non-coding RNA
202345_s_at	4.82e-06	5.07e-08	7.58756	8.55508	1.97649	FABP5	fatty acid binding protein 5
228573_at	4.82e-06	5.08e-08	7.58641	8.55241	2.00839	ANTXR2	anthrax toxin receptor 2
1556499_s_at	4.85e-06	5.12e-08	7.58346	8.54556	2.60005	COL1A1	collagen type I alpha 1 chain
230821_at	4.88e-06	5.16e-08	-7.58048	8.53863	-1.20806	ZNF148	zinc finger protein 148
228033_at	4.89e-06	5.18e-08	7.5786	8.53426	3.90216	E2F7	E2F transcription factor 7
210078_s_at	4.89e-06	5.19e-08	-7.5775	8.53169	-3.31714	KCNAB1	potassium voltage-gated channel subfamily A member regulatory beta subunit 1
223412_at	4.9e-06	5.21e-08	-7.5762	8.52867	-1.58297	KBTBD7	kelch repeat and BTB domain containing 7
226560_at	4.9e-06	5.22e-08	-7.5755	8.52704	-3.26198	SGPP2	sphingosine-1-phosphate phosphatase 2
229861_at	4.92e-06	5.26e-08	-7.57204	8.51899	-1.1322	LIG3	DNA ligase 3
213664_at	4.92e-06	5.26e-08	-7.57183	8.51849	-2.46941	SLC1A1	solute carrier family 1 member 1
226908_at	4.92e-06	5.27e-08	-7.57161	8.51798	-1.82628	LRIG3	leucine rich repeats and immunoglobulin like domains 3
204006_s_at	4.93e-06	5.28e-08	7.5703	8.51494	3.88421	FCGR3B///FCGR3A	Fc fragment of IgG receptor IIIb///Fc fragment of IgG receptor IIIa
227123_at	4.96e-06	5.33e-08	7.5667	8.50656	4.35127	RAB3B	RAB3B, member RAS oncogene family
223245_at	4.99e-06	5.36e-08	-7.56401	8.50031	-1.72775	STRBP	spermatid perinuclear RNA binding protein
1554079_at	5.02e-06	5.41e-08	-7.56022	8.49147	-1.58757	GALNT18	polypeptide N-acetylgalactosaminyltransferase 18
243179_at	5.07e-06	5.48e-08	-7.55514	8.47965	-1.56878	LOC101928433	uncharacterized LOC101928433
235709_at	5.08e-06	5.49e-08	7.55409	8.4772	3.20175	GAS2L3	growth arrest specific 2 like 3
206385_s_at	5.1e-06	5.53e-08	-7.55115	8.47035	-2.73338	ANK3	ankyrin 3, node of Ranvier (ankyrin G)
213503_x_at	5.1e-06	5.54e-08	7.55055	8.46895	1.48476	ANXA2	annexin A2
228082_at	5.11e-06	5.55e-08	7.54927	8.46598	4.10022	CLMP	CXADR like membrane protein
208836_at	5.17e-06	5.63e-08	7.54379	8.45321	1.45122	ATP1B3	ATPase Na+/K+ transporting subunit beta 3
203561_at	5.23e-06	5.7e-08	7.5384	8.44065	3.34499	FCGR2A	Fc fragment of IgG receptor IIa
229170_s_at	5.28e-06	5.76e-08	-7.53389	8.43012	-2.45666	CFAP70	cilia and flagella associated protein 70
226809_at	5.31e-06	5.81e-08	-7.53056	8.42237	-2.32397	FAR2P3///FAR2P2	fatty acyl-CoA reductase 2 pseudogene 3///fatty acyl-CoA reductase 2 pseudogene 2
209747_at	5.32e-06	5.83e-08	7.52919	8.41916	2.16046	TGFB3	transforming growth factor beta 3
204339_s_at	5.33e-06	5.85e-08	7.52764	8.41556	4.43192	RGS4	regulator of G-protein signaling 4
224932_at	5.37e-06	5.9e-08	-7.52386	8.40674	-1.45972	CHCHD10	coiled-coil-helix-coiled-coil-helix domain containing 10
208949_s_at	5.38e-06	5.93e-08	7.5219	8.40216	1.4902	LGALS3	lectin, galactoside binding soluble 3
235867_at	5.39e-06	5.95e-08	-7.52037	8.39859	-2.1073	GSTM3	glutathione S-transferase mu 3
231882_at	5.39e-06	5.95e-08	7.52036	8.39857	2.86164
222810_s_at	5.4e-06	5.99e-08	7.51777	8.39251	1.57252	RASAL2	RAS protein activator like 2
213476_x_at	5.4e-06	5.99e-08	7.51768	8.39231	1.49954	TUBB3	tubulin beta 3 class III
1553530_a_at	5.4e-06	5.99e-08	7.51737	8.39158	1.88346	ITGB1	integrin subunit beta 1
244675_at	5.44e-06	6.05e-08	-7.51326	8.382	-4.71236	RGS8	regulator of G-protein signaling 8
204793_at	5.45e-06	6.07e-08	-7.51167	8.37829	-2.51863	GPRASP1	G protein-coupled receptor associated sorting protein 1
226697_at	5.49e-06	6.13e-08	7.50818	8.37013	2.65697	FAM114A1	family with sequence similarity 114 member A1
209504_s_at	5.49e-06	6.13e-08	-7.50785	8.36935	-3.3424	PLEKHB1	pleckstrin homology domain containing B1
224998_at	5.49e-06	6.14e-08	-7.50715	8.36773	-2.54349	CMTM4	CKLF like MARVEL transmembrane domain containing 4
206498_at	5.54e-06	6.21e-08	-7.50226	8.35631	-3.42299	OCA2	OCA2 melanosomal transmembrane protein
205350_at	5.54e-06	6.22e-08	-7.50167	8.35491	-4.40156	CRABP1	cellular retinoic acid binding protein 1
244534_at	5.66e-06	6.37e-08	-7.49179	8.33183	-1.42428
212233_at	5.69e-06	6.41e-08	7.48928	8.32596	1.98888	MAP1B	microtubule associated protein 1B
225664_at	5.69e-06	6.42e-08	7.48858	8.32432	2.72993	COL12A1	collagen type XII alpha 1 chain
227526_at	5.72e-06	6.47e-08	-7.48539	8.31686	-1.90704	CDON	cell adhesion associated, oncogene regulated
227107_at	5.78e-06	6.56e-08	7.47967	8.30349	1.17136	PANX1	pannexin 1
202606_s_at	5.78e-06	6.56e-08	-7.47958	8.30328	-0.943032	TLK1	tousled like kinase 1
235132_at	5.85e-06	6.64e-08	-7.47428	8.29088	-1.44695	NIFK-AS1	NIFK antisense RNA 1
229616_s_at	5.86e-06	6.67e-08	-7.47254	8.28682	-3.02425	GRAMD2	GRAM domain containing 2
228254_at	5.86e-06	6.69e-08	-7.47152	8.28442	-1.09111	STAM2	signal transducing adaptor molecule 2
214845_s_at	5.86e-06	6.69e-08	7.47126	8.28382	1.48359	CALU	calumenin
225173_at	5.93e-06	6.78e-08	7.46581	8.27107	1.86982	ARHGAP18	Rho GTPase activating protein 18
215933_s_at	5.96e-06	6.82e-08	-7.4631	8.26472	-2.73498	HHEX	hematopoietically expressed homeobox
210868_s_at	5.99e-06	6.86e-08	7.46051	8.25864	1.76762	ELOVL6	ELOVL fatty acid elongase 6
231262_at	5.99e-06	6.88e-08	-7.45968	8.25672	-2.18201
204143_s_at	6.02e-06	6.92e-08	-7.45714	8.25076	-1.27988	ENOSF1	enolase superfamily member 1
225911_at	6.02e-06	6.94e-08	-7.45588	8.24781	-3.20745	NPNT	nephronectin
230675_at	6.08e-06	7.02e-08	-7.45108	8.23656	-2.50564	LOC101927824	translation initiation factor IF-2-like
230100_x_at	6.15e-06	7.11e-08	-7.44585	8.22432	-1.12376	PAK1	p21 (RAC1) activated kinase 1
217755_at	6.16e-06	7.13e-08	7.44493	8.22215	2.19578	HN1	hematological and neurological expressed 1
229097_at	6.17e-06	7.15e-08	7.44328	8.21828	2.32841	DIAPH3	diaphanous related formin 3
241782_at	6.17e-06	7.16e-08	-7.44287	8.21732	-3.44826	NEBL	nebulette
229802_at	6.19e-06	7.2e-08	7.44073	8.2123	2.74484	WISP1	WNT1 inducible signaling pathway protein 1
201609_x_at	6.22e-06	7.25e-08	7.43758	8.20491	1.27667	ICMT	isoprenylcysteine carboxyl methyltransferase
225566_at	6.22e-06	7.27e-08	7.43661	8.20264	2.16289	NRP2	neuropilin 2
225311_at	6.22e-06	7.27e-08	-7.43637	8.20208	-1.63778	IVD	isovaleryl-CoA dehydrogenase
1555705_a_at	6.26e-06	7.32e-08	7.43353	8.19543	1.7578	CMTM3	CKLF like MARVEL transmembrane domain containing 3
212148_at	6.26e-06	7.34e-08	-7.43253	8.19307	-2.30398	PBX1	PBX homeobox 1
121_at	6.27e-06	7.36e-08	-7.43133	8.19027	-2.81387	PAX8	paired box 8
211787_s_at	6.31e-06	7.43e-08	7.42742	8.18108	1.43363	LOC101928634///SENP3-EIF4A1///SNORD10///SNORA48///SNORA67///EIF4A1	uncharacterized LOC101928634///SENP3-EIF4A1 readthrough (NMD candidate)///small nucleolar RNA, C/D box 10///small nucleolar RNA, H/ACA box 48///small nucleolar RNA, H/ACA box 67///eukaryotic translation initiation factor 4A1
202465_at	6.31e-06	7.45e-08	7.42622	8.17828	2.47834	PCOLCE	procollagen C-endopeptidase enhancer
206571_s_at	6.31e-06	7.46e-08	7.42609	8.17797	2.27392	MAP4K4	mitogen-activated protein kinase kinase kinase kinase 4
214598_at	6.31e-06	7.46e-08	-7.42609	8.17796	-4.7259	CLDN8	claudin 8
217047_s_at	6.35e-06	7.51e-08	-7.42287	8.17041	-1.86607	FAM13A	family with sequence similarity 13 member A
203570_at	6.41e-06	7.59e-08	7.4184	8.15992	2.70932	LOXL1	lysyl oxidase like 1
203710_at	6.43e-06	7.63e-08	-7.41624	8.15485	-1.33833	ITPR1	inositol 1,4,5-trisphosphate receptor type 1
209875_s_at	6.43e-06	7.65e-08	7.41529	8.15262	4.10761	SPP1	secreted phosphoprotein 1
226955_at	6.43e-06	7.66e-08	7.41488	8.15166	1.40731	AFAP1L1	actin filament associated protein 1 like 1
202206_at	6.44e-06	7.68e-08	7.41365	8.14878	2.73407	ARL4C	ADP ribosylation factor like GTPase 4C
202122_s_at	6.44e-06	7.69e-08	7.4133	8.14796	1.34604	PLIN3	perilipin 3
201839_s_at	6.46e-06	7.72e-08	-7.41143	8.14355	-4.95899	EPCAM	epithelial cell adhesion molecule
212143_s_at	6.48e-06	7.76e-08	7.40932	8.1386	1.93669	IGFBP3	insulin like growth factor binding protein 3
218181_s_at	6.5e-06	7.8e-08	7.40734	8.13396	1.90647	MAP4K4	mitogen-activated protein kinase kinase kinase kinase 4
1552790_a_at	6.53e-06	7.85e-08	-7.40469	8.12772	-1.45258	SEC62	SEC62 homolog, preprotein translocation factor
242057_at	6.53e-06	7.85e-08	-7.40438	8.127	-1.50489
202054_s_at	6.63e-06	8e-08	-7.39689	8.10939	-1.88278	ALDH3A2	aldehyde dehydrogenase 3 family member A2
207277_at	6.66e-06	8.05e-08	7.39428	8.10327	2.4075	CD209	CD209 molecule
46142_at	6.66e-06	8.05e-08	-7.39392	8.10241	-1.49338	LMF1	lipase maturation factor 1
224820_at	6.67e-06	8.07e-08	-7.39289	8.09999	-1.47521	COX20	COX20, cytochrome c oxidase assembly factor
232898_at	6.67e-06	8.09e-08	7.39188	8.09763	2.80882	DAB2	DAB2, clathrin adaptor protein
223008_s_at	6.77e-06	8.23e-08	-7.3851	8.08169	-1.46622	TMEM245	transmembrane protein 245
244779_at	6.77e-06	8.24e-08	-7.38463	8.08056	-2.16973	ZDHHC2	zinc finger DHHC-type containing 2
229225_at	6.77e-06	8.25e-08	7.38406	8.07923	2.24909	NRP2	neuropilin 2
218706_s_at	6.79e-06	8.29e-08	-7.3819	8.07415	-1.69455	GRAMD3	GRAM domain containing 3
228476_at	6.79e-06	8.3e-08	-7.3815	8.0732	-1.27671	CCDC191	coiled-coil domain containing 191
219735_s_at	6.79e-06	8.32e-08	-7.38048	8.07082	-2.02308	TFCP2L1	transcription factor CP2-like 1
210038_at	6.79e-06	8.33e-08	-7.38008	8.06987	-1.93683	PRKCQ	protein kinase C theta
202052_s_at	6.81e-06	8.36e-08	7.37859	8.06637	1.82798	RAI14	retinoic acid induced 14
236085_at	6.85e-06	8.41e-08	-7.37571	8.05958	-3.66726	CAPSL	calcyphosine like
227614_at	6.85e-06	8.44e-08	-7.37457	8.05691	-3.69897	HKDC1	hexokinase domain containing 1
221884_at	6.88e-06	8.48e-08	7.3727	8.05251	1.90363	MECOM	MDS1 and EVI1 complex locus
227562_at	6.89e-06	8.51e-08	-7.37101	8.04854	-1.69011	LAMTOR3	late endosomal/lysosomal adaptor, MAPK and MTOR activator 3
203147_s_at	6.91e-06	8.54e-08	7.36945	8.04486	1.59923	TRIM14	tripartite motif containing 14
209590_at	6.92e-06	8.57e-08	-7.3682	8.0419	-3.32953	BMP7	bone morphogenetic protein 7
218552_at	6.94e-06	8.6e-08	-7.36666	8.03829	-1.71311	ECHDC2	enoyl-CoA hydratase domain containing 2
225544_at	6.96e-06	8.66e-08	-7.36393	8.03187	-2.56763	TBX3	T-box 3
207980_s_at	6.96e-06	8.66e-08	-7.36379	8.03152	-2.27758	CITED2	Cbp/p300 interacting transactivator with Glu/Asp rich carboxy-terminal domain 2
209460_at	6.98e-06	8.69e-08	-7.36216	8.0277	-2.99193	ABAT	4-aminobutyrate aminotransferase
214177_s_at	7.07e-06	8.83e-08	-7.35566	8.01238	-1.72544	PBXIP1	PBX homeobox interacting protein 1
211573_x_at	7.07e-06	8.83e-08	7.35561	8.01227	4.24095	TGM2	transglutaminase 2
219181_at	7.07e-06	8.84e-08	-7.35518	8.01126	-3.00562	LIPG	lipase G, endothelial type
228377_at	7.11e-06	8.9e-08	-7.35223	8.00431	-2.84336	KLHL14	kelch like family member 14
236909_at	7.12e-06	8.93e-08	-7.35081	8.00097	-3.41061	CCDC173	coiled-coil domain containing 173
1568680_s_at	7.12e-06	8.94e-08	7.35039	7.99996	1.76221	YTHDC2	YTH domain containing 2
1556180_at	7.13e-06	8.98e-08	-7.34867	7.99591	-1.26028	LINC00847	long intergenic non-protein coding RNA 847
204126_s_at	7.13e-06	8.99e-08	7.34824	7.99489	3.25491	CDC45	cell division cycle 45
202827_s_at	7.17e-06	9.05e-08	7.34552	7.9885	3.54197	MMP14	matrix metallopeptidase 14
222985_at	7.25e-06	9.16e-08	7.34053	7.97673	1.14858	YWHAG	tyrosine 3-monooxygenase/tryptophan 5-monooxygenase activation protein gamma
207988_s_at	7.26e-06	9.19e-08	7.33918	7.97355	1.13225	ARPC2	actin related protein 2/3 complex subunit 2
224774_s_at	7.31e-06	9.27e-08	7.33547	7.96478	2.59934	NAV1	neuron navigator 1
244264_at	7.34e-06	9.32e-08	-7.33325	7.95955	-2.48058	KLRG2	killer cell lectin like receptor G2
212464_s_at	7.36e-06	9.37e-08	7.33117	7.95466	3.39626	FN1	fibronectin 1
242465_at	7.36e-06	9.39e-08	7.33003	7.95197	2.69818	GAPLINC	gastric adenocarcinoma associated, positive CD44 regulator, long intergenic non-coding RNA
203516_at	7.36e-06	9.41e-08	-7.32936	7.95039	-1.88606	SNTA1	syntrophin alpha 1
219519_s_at	7.36e-06	9.43e-08	7.32828	7.94783	3.67674	SIGLEC1	sialic acid binding Ig like lectin 1
214866_at	7.36e-06	9.44e-08	7.3281	7.94741	3.49715	PLAUR	plasminogen activator, urokinase receptor
206517_at	7.36e-06	9.44e-08	-7.32804	7.94726	-4.50487	CDH16	cadherin 16
238752_at	7.36e-06	9.44e-08	-7.32786	7.94684	-2.26856	GPLD1	glycosylphosphatidylinositol specific phospholipase D1
222619_at	7.4e-06	9.5e-08	7.32548	7.94123	1.44141	ZNF281	zinc finger protein 281
224374_s_at	7.46e-06	9.6e-08	7.3211	7.93088	1.64485	EMILIN2	elastin microfibril interfacer 2
202953_at	7.56e-06	9.74e-08	7.31504	7.91658	3.17363	C1QB	complement C1q B chain
224896_s_at	7.61e-06	9.81e-08	7.31187	7.9091	1.41035	TTL	tubulin tyrosine ligase
227873_at	7.61e-06	9.83e-08	-7.31138	7.90795	-1.27089	TXNDC15	thioredoxin domain containing 15
201666_at	7.75e-06	1e-07	7.303	7.88814	2.63188	TIMP1	TIMP metallopeptidase inhibitor 1
202869_at	7.76e-06	1e-07	7.30222	7.8863	2.28765	OAS1	2'-5'-oligoadenylate synthetase 1
218854_at	7.82e-06	1.01e-07	7.29818	7.87675	1.95414	DSE	dermatan sulfate epimerase
1553857_at	7.82e-06	1.02e-07	-7.29762	7.87544	-1.53291	IGSF22	immunoglobulin superfamily member 22
218584_at	7.88e-06	1.02e-07	-7.29404	7.86698	-1.6409	TCTN1	tectonic family member 1
204199_at	7.98e-06	1.04e-07	-7.28796	7.8526	-2.9994	RALGPS1	Ral GEF with PH domain and SH3 binding motif 1
221583_s_at	8.05e-06	1.05e-07	7.28416	7.84361	2.98291	KCNMA1	potassium calcium-activated channel subfamily M alpha 1
240873_x_at	8.12e-06	1.06e-07	7.27966	7.83297	2.1347	LOC101926921///DAB2	uncharacterized LOC101926921///DAB2, clathrin adaptor protein
225822_at	8.13e-06	1.06e-07	-7.2786	7.83046	-3.74908	TMEM125	transmembrane protein 125
239286_at	8.18e-06	1.07e-07	7.27554	7.82322	1.67739	CDH11	cadherin 11
225897_at	8.19e-06	1.07e-07	7.27479	7.82143	1.66034	MARCKS	myristoylated alanine rich protein kinase C substrate
201042_at	8.19e-06	1.08e-07	7.27413	7.81988	2.82918	TGM2	transglutaminase 2
204083_s_at	8.26e-06	1.09e-07	7.26984	7.80974	2.7521	TPM2	tropomyosin 2 (beta)
225688_s_at	8.38e-06	1.1e-07	7.26327	7.79416	1.74745	PHLDB2	pleckstrin homology like domain family B member 2
1555728_a_at	8.38e-06	1.11e-07	7.26236	7.79202	3.39534	MS4A4A	membrane spanning 4-domains A4A
213049_at	8.38e-06	1.11e-07	-7.26157	7.79015	-1.11717	RALGAPA1	Ral GTPase activating protein catalytic alpha subunit 1
228100_at	8.38e-06	1.11e-07	-7.2609	7.78856	-2.5303	PIFO	primary cilia formation
224664_at	8.38e-06	1.11e-07	-7.26079	7.78831	-1.1948	ANAPC16	anaphase promoting complex subunit 16
222606_at	8.38e-06	1.11e-07	7.26059	7.78782	1.56026	ZWILCH	zwilch kinetochore protein
218336_at	8.43e-06	1.12e-07	7.25696	7.77923	1.02483	PFDN2	prefoldin subunit 2
208903_at	8.43e-06	1.12e-07	-7.25691	7.77911	-1.81766	RPS28	ribosomal protein S28
202954_at	8.43e-06	1.12e-07	7.25649	7.7781	3.26839	UBE2C	ubiquitin conjugating enzyme E2 C
209293_x_at	8.59e-06	1.15e-07	-7.24798	7.75794	-3.01177	ID4	inhibitor of DNA binding 4, HLH protein
225817_at	8.77e-06	1.17e-07	-7.23909	7.73687	-2.42754	LOC101930349///LOC101930344///CGNL1	uncharacterized LOC101930349///uncharacterized LOC101930344///cingulin like 1
212158_at	8.81e-06	1.18e-07	-7.23622	7.73007	-2.01225	SDC2	syndecan 2
228617_at	8.81e-06	1.18e-07	7.23555	7.72849	1.92838	XAF1	XIAP associated factor 1
1568765_at	8.81e-06	1.18e-07	7.2344	7.72575	3.19545	SERPINE1	serpin family E member 1
230729_at	8.81e-06	1.18e-07	-7.23431	7.72555	-1.94291
1552680_a_at	8.81e-06	1.18e-07	7.23413	7.7251	2.78557	KNL1	kinetochore scaffold 1
225395_s_at	8.82e-06	1.19e-07	-7.23301	7.72246	-1.25107	FAM120AOS	family with sequence similarity 120A opposite strand
202843_at	8.96e-06	1.21e-07	-7.22611	7.70608	-1.37924	DNAJB9	DnaJ heat shock protein family (Hsp40) member B9
227796_at	8.98e-06	1.21e-07	-7.22454	7.70236	-1.2506	ZFP62	ZFP62 zinc finger protein
207557_s_at	9.05e-06	1.22e-07	-7.22093	7.6938	-3.3414	RYR2	ryanodine receptor 2
209365_s_at	9.17e-06	1.24e-07	7.21489	7.67946	2.12689	ECM1	extracellular matrix protein 1
210715_s_at	9.17e-06	1.24e-07	-7.21428	7.67801	-3.09419	SPINT2	serine peptidase inhibitor, Kunitz type 2
214252_s_at	9.17e-06	1.24e-07	-7.21368	7.67657	-1.97556	CLN5	ceroid-lipofuscinosis, neuronal 5
244241_x_at	9.17e-06	1.25e-07	-7.21314	7.6753	-2.00158
218542_at	9.18e-06	1.25e-07	7.21238	7.6735	3.30667	CEP55	centrosomal protein 55
223339_at	9.24e-06	1.26e-07	-7.20873	7.66483	-1.36718	ATPIF1	ATPase inhibitory factor 1
210751_s_at	9.24e-06	1.26e-07	-7.20847	7.66421	-3.08863	RGN	regucalcin
205099_s_at	9.36e-06	1.28e-07	7.20271	7.65053	2.39824	CCR1	C-C motif chemokine receptor 1
238694_at	9.42e-06	1.29e-07	-7.1993	7.64242	-1.86803	DGKE	diacylglycerol kinase epsilon
202570_s_at	9.47e-06	1.3e-07	7.19681	7.6365	1.61409	DLGAP4	DLG associated protein 4
1557966_x_at	9.54e-06	1.31e-07	-7.19301	7.62747	-1.2711	MTERF4	mitochondrial transcription termination factor 4
201559_s_at	9.55e-06	1.31e-07	7.19224	7.62564	2.58827	CLIC4	chloride intracellular channel 4
228207_at	9.55e-06	1.31e-07	-7.19165	7.62425	-2.34256	LOC100499489	uncharacterized LOC100499489
208740_at	9.55e-06	1.32e-07	-7.19093	7.62253	-1.28056	SAP18	Sin3A associated protein 18
201278_at	9.61e-06	1.33e-07	7.18782	7.61514	1.61621	LOC101926921///DAB2	uncharacterized LOC101926921///DAB2, clathrin adaptor protein
212472_at	9.64e-06	1.33e-07	7.18615	7.61116	2.22464	MICAL2	microtubule associated monooxygenase, calponin and LIM domain containing 2
201566_x_at	9.68e-06	1.34e-07	-7.18331	7.6044	-2.06735	ID2	inhibitor of DNA binding 2, HLH protein
210980_s_at	9.68e-06	1.34e-07	-7.1832	7.60415	-1.70078	ASAH1	N-acylsphingosine amidohydrolase 1
210095_s_at	9.71e-06	1.35e-07	7.18121	7.59943	2.18704	IGFBP3	insulin like growth factor binding protein 3
231070_at	9.71e-06	1.35e-07	-7.18069	7.59817	-6.56974	IYD	iodotyrosine deiodinase
210757_x_at	9.75e-06	1.36e-07	7.17803	7.59186	2.07434	LOC101926921///DAB2	uncharacterized LOC101926921///DAB2, clathrin adaptor protein
200661_at	9.75e-06	1.36e-07	7.17792	7.5916	1.53125	CTSA	cathepsin A
229292_at	9.82e-06	1.37e-07	-7.17458	7.58364	-3.86038	EPB41L5	erythrocyte membrane protein band 4.1 like 5
209563_x_at	9.9e-06	1.38e-07	7.17068	7.57437	1.02722	CALM3///CALM2///CALM1	calmodulin 3///calmodulin 2///calmodulin 1
207543_s_at	9.93e-06	1.39e-07	7.16885	7.57001	1.39788	P4HA1	prolyl 4-hydroxylase subunit alpha 1
226441_at	9.94e-06	1.39e-07	-7.16804	7.56808	-1.14103	MAP3K2	mitogen-activated protein kinase kinase kinase 2
205100_at	9.96e-06	1.4e-07	7.16673	7.56496	2.22213	GFPT2	glutamine-fructose-6-phosphate transaminase 2
206197_at	9.97e-06	1.4e-07	-7.16565	7.5624	-2.73294	NME5	NME/NM23 family member 5
227572_at	1.02e-05	1.43e-07	-7.15735	7.54263	-1.22551	USP30	ubiquitin specific peptidase 30
229926_at	1.02e-05	1.44e-07	-7.15392	7.53446	-1.25861	MIR3682	microRNA 3682
235155_at	1.02e-05	1.44e-07	-7.15335	7.5331	-1.95335	BDH2	3-hydroxybutyrate dehydrogenase, type 2
238992_at	1.03e-05	1.45e-07	-7.15053	7.52637	-1.94787	POLI	DNA polymerase iota
1555888_at	1.03e-05	1.46e-07	-7.14781	7.51989	-1.74592	UBR5-AS1	UBR5 antisense RNA 1
208433_s_at	1.03e-05	1.46e-07	-7.14776	7.51979	-1.61811	LRP8	LDL receptor related protein 8
228346_at	1.04e-05	1.47e-07	-7.14639	7.51652	-1.89016	ZNF844	zinc finger protein 844
206157_at	1.06e-05	1.5e-07	7.13735	7.49496	3.0948	PTX3	pentraxin 3
229970_at	1.06e-05	1.5e-07	-7.13598	7.4917	-1.55327	KBTBD7	kelch repeat and BTB domain containing 7
223325_at	1.06e-05	1.51e-07	-7.13555	7.49069	-1.09093	TXNDC11	thioredoxin domain containing 11
1567107_s_at	1.06e-05	1.51e-07	7.13374	7.48635	3.30132	TPM4	tropomyosin 4
208399_s_at	1.07e-05	1.52e-07	-7.13143	7.48086	-4.72869	EDN3	endothelin 3
210471_s_at	1.07e-05	1.53e-07	-7.13005	7.47756	-3.14399	KCNAB1	potassium voltage-gated channel subfamily A member regulatory beta subunit 1
222899_at	1.07e-05	1.53e-07	7.1294	7.476	2.496	ITGA11	integrin subunit alpha 11
235427_at	1.07e-05	1.53e-07	-7.12806	7.4728	-1.76208	CFLAR	CASP8 and FADD like apoptosis regulator
222054_at	1.08e-05	1.54e-07	-7.12558	7.4669	-2.70495	PPIEL	peptidylprolyl isomerase E like pseudogene
230951_at	1.08e-05	1.54e-07	-7.12517	7.46593	-2.8883	EPB41L5	erythrocyte membrane protein band 4.1 like 5
200884_at	1.09e-05	1.57e-07	-7.11879	7.45068	-1.97621	CKB	creatine kinase B
226413_at	1.1e-05	1.58e-07	-7.11449	7.44043	-1.52523	LINC00938	long intergenic non-protein coding RNA 938
214977_at	1.1e-05	1.59e-07	-7.11325	7.43748	-4.79603
208140_s_at	1.1e-05	1.59e-07	-7.113	7.43687	-1.83891	DRC3	dynein regulatory complex subunit 3
209087_x_at	1.1e-05	1.6e-07	7.11157	7.43346	1.84662	MCAM	melanoma cell adhesion molecule
214091_s_at	1.1e-05	1.6e-07	-7.1115	7.4333	-3.62796	GPX3	glutathione peroxidase 3
228239_at	1.1e-05	1.6e-07	-7.1109	7.43187	-1.71463	SMIM11A	small integral membrane protein 11A
205120_s_at	1.11e-05	1.6e-07	7.1093	7.42805	1.34682	SGCB	sarcoglycan beta
219479_at	1.11e-05	1.6e-07	7.10921	7.42782	1.57192	KDELC1	KDEL motif containing 1
221523_s_at	1.11e-05	1.61e-07	-7.10918	7.42776	-1.77502	RRAGD	Ras related GTP binding D
223178_s_at	1.11e-05	1.61e-07	-7.10748	7.4237	-1.43264	NT5DC1	5'-nucleotidase domain containing 1
229014_at	1.11e-05	1.61e-07	7.10731	7.42328	1.73298	NR2F1-AS1	NR2F1 antisense RNA 1
223712_at	1.13e-05	1.64e-07	-7.09988	7.40554	-1.42392	PCBD2	pterin-4 alpha-carbinolamine dehydratase 2
213010_at	1.13e-05	1.65e-07	7.09824	7.40161	1.55895	PRKCDBP	protein kinase C delta binding protein
204165_at	1.13e-05	1.66e-07	7.09648	7.39742	1.44449	WASF1	WAS protein family member 1
210987_x_at	1.14e-05	1.67e-07	7.09256	7.38805	1.51383	TPM1	tropomyosin 1 (alpha)
218816_at	1.15e-05	1.68e-07	-7.09044	7.38298	-2.09908	LRRC1	leucine rich repeat containing 1
229740_at	1.15e-05	1.68e-07	-7.0903	7.38264	-3.96771	SMIM5	small integral membrane protein 5
228559_at	1.15e-05	1.68e-07	7.08953	7.38079	1.84288	CENPN	centromere protein N
227417_at	1.15e-05	1.69e-07	-7.08832	7.37792	-2.51722	2017-03-02	mitochondrial amidoxime reducing component 2
236248_x_at	1.15e-05	1.7e-07	-7.08667	7.37396	-1.65409	TADA2B	transcriptional adaptor 2B
201308_s_at	1.16e-05	1.71e-07	7.08374	7.36696	2.00159	2017-09-11	septin 11
211966_at	1.16e-05	1.71e-07	7.08253	7.36407	2.05095	COL4A2	collagen type IV alpha 2 chain
233050_at	1.16e-05	1.72e-07	7.08138	7.36133	3.48665	SOGA3///KIAA0408	SOGA family member 3///KIAA0408
213629_x_at	1.16e-05	1.72e-07	-7.08086	7.36009	-3.10015	MT1F	metallothionein 1F
200831_s_at	1.16e-05	1.72e-07	7.07992	7.35784	2.9617	SCD	stearoyl-CoA desaturase
204028_s_at	1.18e-05	1.76e-07	-7.07221	7.33939	-1.16672	RABGAP1	RAB GTPase activating protein 1
216442_x_at	1.18e-05	1.76e-07	7.07147	7.33762	3.35454	FN1	fibronectin 1
208228_s_at	1.18e-05	1.76e-07	-7.071	7.3365	-3.16339	FGFR2	fibroblast growth factor receptor 2
205251_at	1.19e-05	1.77e-07	-7.06904	7.3318	-1.38137	PER2	period circadian clock 2
224017_at	1.19e-05	1.77e-07	-7.0689	7.33147	-4.26046	TBX22	T-box 22
226912_at	1.19e-05	1.78e-07	-7.06712	7.3272	-1.55498	ZDHHC23	zinc finger DHHC-type containing 23
37117_at	1.19e-05	1.78e-07	-7.06696	7.32683	-2.70748	PRR5-ARHGAP8///ARHGAP8	PRR5-ARHGAP8 readthrough///Rho GTPase activating protein 8
227143_s_at	1.2e-05	1.79e-07	7.06432	7.32051	1.68738	BID	BH3 interacting domain death agonist
225853_at	1.2e-05	1.8e-07	7.06168	7.31419	1.34139	GNPNAT1	glucosamine-phosphate N-acetyltransferase 1
230248_x_at	1.21e-05	1.81e-07	-7.05893	7.3076	-1.79241
203387_s_at	1.22e-05	1.83e-07	-7.05482	7.29776	-1.63672	TBC1D4	TBC1 domain family member 4
226084_at	1.22e-05	1.84e-07	7.0529	7.29315	2.54855	MAP1B	microtubule associated protein 1B
230174_at	1.23e-05	1.85e-07	-7.05028	7.28688	-1.67364	LYPLAL1	lysophospholipase like 1
222396_at	1.23e-05	1.86e-07	7.04968	7.28545	1.49961	HN1	hematological and neurological expressed 1
222073_at	1.23e-05	1.86e-07	-7.04934	7.28464	-2.78346	COL4A3	collagen type IV alpha 3 chain
222696_at	1.23e-05	1.86e-07	-7.04789	7.28116	-1.76868	AXIN2	axin 2
214841_at	1.23e-05	1.87e-07	7.04734	7.27983	2.64903	CNIH3	cornichon family AMPA receptor auxiliary protein 3
203581_at	1.23e-05	1.87e-07	-7.0469	7.27879	-1.06284	SPHAR///RAB4A	S-phase response (cyclin related)///RAB4A, member RAS oncogene family
235085_at	1.24e-05	1.88e-07	-7.04525	7.27484	-1.47265	SGK223	homolog of rat pragma of Rnd2
216554_s_at	1.24e-05	1.89e-07	7.04261	7.26851	1.41882	ENO1	enolase 1
200886_s_at	1.26e-05	1.91e-07	7.03749	7.25623	1.22069	PGAM1	phosphoglycerate mutase 1
207173_x_at	1.26e-05	1.92e-07	7.0361	7.25291	3.21316	CDH11	cadherin 11
223427_s_at	1.26e-05	1.92e-07	-7.03523	7.25083	-2.79628	EPB41L4B	erythrocyte membrane protein band 4.1 like 4B
205098_at	1.26e-05	1.92e-07	7.03519	7.25072	2.49914	CCR1	C-C motif chemokine receptor 1
229610_at	1.26e-05	1.93e-07	7.03345	7.24656	3.2893	CKAP2L	cytoskeleton associated protein 2 like
204347_at	1.27e-05	1.93e-07	7.03272	7.2448	2.31431	LOC100507855///AK4	adenylate kinase 4, mitochondrial-like///adenylate kinase 4
219507_at	1.27e-05	1.94e-07	7.03199	7.24305	1.76622	RSRC1	arginine and serine rich coiled-coil 1
214772_at	1.28e-05	1.96e-07	7.02823	7.23404	2.82103	KIAA1549L	KIAA1549 like
235436_at	1.28e-05	1.96e-07	-7.02808	7.23367	-1.42876	DDX31	DEAD-box helicase 31
203961_at	1.28e-05	1.97e-07	-7.02521	7.22681	-4.15817	NEBL	nebulette
239765_at	1.29e-05	1.99e-07	-7.02136	7.21757	-3.41768	CPEB3	cytoplasmic polyadenylation element binding protein 3
209552_at	1.29e-05	1.99e-07	-7.02119	7.21716	-4.78542	PAX8	paired box 8
230673_at	1.3e-05	2e-07	-7.0197	7.21357	-5.12316	PKHD1L1	polycystic kidney and hepatic disease 1 (autosomal recessive)-like 1
218450_at	1.3e-05	2.01e-07	-7.01811	7.20977	-1.6541	HEBP1	heme binding protein 1
204053_x_at	1.3e-05	2.01e-07	7.01788	7.20922	1.33277	PTEN	phosphatase and tensin homolog
228971_at	1.3e-05	2.01e-07	-7.0166	7.20614	-1.57585	SLC25A3	solute carrier family 25 member 3
214433_s_at	1.31e-05	2.03e-07	-7.01385	7.19953	-2.72371	SELENBP1	selenium binding protein 1
217427_s_at	1.31e-05	2.03e-07	-7.01355	7.19883	-2.12724	HIRA	histone cell cycle regulator
209360_s_at	1.31e-05	2.03e-07	7.01222	7.19563	2.31632	LOC101928269///LOC100506403///RUNX1	uncharacterized LOC101928269///uncharacterized LOC100506403///runt related transcription factor 1
231179_at	1.32e-05	2.04e-07	-7.01021	7.19081	-2.57034	IP6K3	inositol hexakisphosphate kinase 3
1558077_s_at	1.32e-05	2.06e-07	-7.00743	7.18414	-2.04717	MDH1B	malate dehydrogenase 1B
201590_x_at	1.33e-05	2.07e-07	7.0055	7.17951	1.43092	ANXA2	annexin A2
202973_x_at	1.33e-05	2.07e-07	-7.00471	7.1776	-1.99812	FAM13A	family with sequence similarity 13 member A
228512_at	1.33e-05	2.08e-07	-7.0025	7.17228	-1.1209	PTCD3	pentatricopeptide repeat domain 3
202733_at	1.33e-05	2.08e-07	7.00221	7.17161	2.1739	LOC101927705///P4HA2	uncharacterized LOC101927705///prolyl 4-hydroxylase subunit alpha 2
209368_at	1.33e-05	2.09e-07	-7.00061	7.16777	-3.75076	EPHX2	epoxide hydrolase 2
204285_s_at	1.33e-05	2.09e-07	7.00027	7.16694	3.31412	PMAIP1	phorbol-12-myristate-13-acetate-induced protein 1
219951_s_at	1.33e-05	2.1e-07	-7.00015	7.16664	-1.41613	DZANK1	double zinc ribbon and ankyrin repeat domains 1
213004_at	1.33e-05	2.1e-07	7.00004	7.16639	2.9337	ANGPTL2	angiopoietin like 2
214500_at	1.35e-05	2.12e-07	6.99559	7.15571	2.03774	H2AFY	H2A histone family member Y
225796_at	1.36e-05	2.14e-07	-6.9915	7.14587	-1.36588	PXK	PX domain containing serine/threonine kinase like
202596_at	1.37e-05	2.16e-07	-6.98706	7.1352	-1.0495	ENSA	endosulfine alpha
202878_s_at	1.38e-05	2.18e-07	6.98364	7.12699	1.74219	CD93	CD93 molecule
226284_at	1.38e-05	2.19e-07	-6.98294	7.1253	-1.17068	ZBTB2	zinc finger and BTB domain containing 2
212408_at	1.39e-05	2.2e-07	-6.98015	7.1186	-1.02599	TOR1AIP1	torsin 1A interacting protein 1
221493_at	1.4e-05	2.21e-07	-6.97855	7.11474	-1.15659	TSPYL1	TSPY like 1
224946_s_at	1.4e-05	2.22e-07	-6.97598	7.10857	-1.01863	CCDC115	coiled-coil domain containing 115
212473_s_at	1.41e-05	2.24e-07	6.97381	7.10334	2.90187	MICAL2	microtubule associated monooxygenase, calponin and LIM domain containing 2
220133_at	1.41e-05	2.24e-07	-6.97263	7.10052	-3.13868	ODAM	odontogenic, ameloblast asssociated
203673_at	1.42e-05	2.26e-07	-6.96969	7.09345	-5.56508	TG	thyroglobulin
238493_at	1.42e-05	2.26e-07	-6.96909	7.092	-1.57898	ZNF506	zinc finger protein 506
226276_at	1.42e-05	2.27e-07	6.96834	7.09019	1.28744	TMEM167A	transmembrane protein 167A
238430_x_at	1.43e-05	2.29e-07	6.96427	7.0804	1.43984	SLFN5	schlafen family member 5
218009_s_at	1.43e-05	2.29e-07	6.96391	7.07953	3.1602	PRC1	protein regulator of cytokinesis 1
236901_at	1.43e-05	2.3e-07	6.96272	7.07666	3.67086
237083_at	1.43e-05	2.3e-07	-6.96241	7.07592	-3.38771
200999_s_at	1.43e-05	2.3e-07	6.96207	7.0751	1.38257	CKAP4	cytoskeleton associated protein 4
210495_x_at	1.44e-05	2.31e-07	6.96059	7.07153	3.19428	FN1	fibronectin 1
244166_at	1.44e-05	2.32e-07	-6.95799	7.06529	-3.27321	APLN	apelin
238472_at	1.44e-05	2.33e-07	-6.95764	7.06444	-1.35837	FBXO9	F-box protein 9
230323_s_at	1.44e-05	2.33e-07	-6.95735	7.06374	-3.94799	TMEM45B	transmembrane protein 45B
201018_at	1.45e-05	2.34e-07	-6.95572	7.05983	-1.36554	EIF1AX	eukaryotic translation initiation factor 1A, X-linked
206116_s_at	1.45e-05	2.34e-07	6.95554	7.05939	1.74704	TPM1	tropomyosin 1 (alpha)
226185_at	1.46e-05	2.35e-07	-6.95267	7.05247	-3.11759	CDS1	CDP-diacylglycerol synthase 1
206045_s_at	1.46e-05	2.36e-07	-6.95093	7.04829	-2.69244	NOL4	nucleolar protein 4
224560_at	1.46e-05	2.37e-07	6.94939	7.04458	1.57058	TIMP2	TIMP metallopeptidase inhibitor 2
236028_at	1.47e-05	2.38e-07	6.94838	7.04216	6.21164	IBSP	integrin binding sialoprotein
218193_s_at	1.47e-05	2.38e-07	6.94753	7.04011	1.43029	GOLT1B	golgi transport 1B
204438_at	1.47e-05	2.39e-07	6.94667	7.03804	2.49328	MRC1	mannose receptor, C type 1
226907_at	1.48e-05	2.41e-07	-6.94397	7.03153	-4.48942	PPP1R14C	protein phosphatase 1 regulatory inhibitor subunit 14C
216088_s_at	1.48e-05	2.41e-07	6.94345	7.03028	1.22239	PSMA7	proteasome subunit alpha 7
228289_at	1.48e-05	2.41e-07	-6.94301	7.02922	-1.23483	BRD7	bromodomain containing 7
206133_at	1.48e-05	2.42e-07	6.94224	7.02737	2.49136	XAF1	XIAP associated factor 1
208396_s_at	1.48e-05	2.42e-07	-6.9411	7.02462	-2.79061	PDE1A	phosphodiesterase 1A
222731_at	1.5e-05	2.45e-07	-6.93627	7.01298	-2.1835	ZDHHC2	zinc finger DHHC-type containing 2
208782_at	1.51e-05	2.47e-07	6.93371	7.00681	1.93716	FSTL1	follistatin like 1
1558686_at	1.51e-05	2.48e-07	-6.93225	7.00329	-1.88016	MPV17L	MPV17 mitochondrial inner membrane protein like
219109_at	1.51e-05	2.48e-07	-6.93099	7.00025	-1.53293	SPAG16	sperm associated antigen 16
219607_s_at	1.52e-05	2.51e-07	6.92699	6.99061	2.9756	MS4A4A	membrane spanning 4-domains A4A
37512_at	1.52e-05	2.51e-07	-6.92671	6.98993	-4.42275	HSD17B6	hydroxysteroid 17-beta dehydrogenase 6
224847_at	1.52e-05	2.51e-07	6.92664	6.98977	1.77851	CDK6	cyclin dependent kinase 6
204792_s_at	1.52e-05	2.51e-07	-6.92633	6.98903	-2.54598	IFT140	intraflagellar transport 140
236644_at	1.53e-05	2.52e-07	-6.92461	6.98487	-3.27009	RNF180	ring finger protein 180
201588_at	1.53e-05	2.52e-07	-6.92456	6.98475	-1.48306	TXNL1	thioredoxin like 1
228980_at	1.53e-05	2.54e-07	-6.9222	6.97905	-1.18856	RAD51L3-RFFL///RFFL	RAD51L3-RFFL readthrough///ring finger and FYVE-like domain containing E3 ubiquitin protein ligase
205051_s_at	1.53e-05	2.54e-07	-6.92206	6.97872	-2.52593	KIT	KIT proto-oncogene receptor tyrosine kinase
227203_at	1.53e-05	2.55e-07	-6.92093	6.976	-1.73106	FBXL17	F-box and leucine rich repeat protein 17
219877_at	1.53e-05	2.55e-07	-6.92041	6.97476	-3.47054	ZMAT4	zinc finger matrin-type 4
237054_at	1.54e-05	2.56e-07	-6.91865	6.97051	-3.81992	ENPP5	ectonucleotide pyrophosphatase/phosphodiesterase 5 (putative)
210511_s_at	1.54e-05	2.57e-07	6.91779	6.96844	3.32243	INHBA	inhibin beta A subunit
209068_at	1.54e-05	2.57e-07	-6.91746	6.96763	-1.45288	HNRNPDL	heterogeneous nuclear ribonucleoprotein D like
215442_s_at	1.54e-05	2.57e-07	-6.91726	6.96715	-5.76561	TSHR	thyroid stimulating hormone receptor
202580_x_at	1.54e-05	2.57e-07	6.9168	6.96603	3.34849	FOXM1	forkhead box M1
221539_at	1.54e-05	2.57e-07	6.91646	6.96521	2.23149	EIF4EBP1	eukaryotic translation initiation factor 4E binding protein 1
213578_at	1.54e-05	2.58e-07	-6.91611	6.96438	-1.3697	BMPR1A	bone morphogenetic protein receptor type 1A
201260_s_at	1.54e-05	2.59e-07	-6.91456	6.96065	-1.04012	SYPL1	synaptophysin like 1
222869_s_at	1.55e-05	2.59e-07	-6.91338	6.95779	-1.33045	ELAC1	elaC ribonuclease Z 1
219403_s_at	1.55e-05	2.59e-07	6.91323	6.95744	2.28399	HPSE	heparanase
227399_at	1.56e-05	2.62e-07	6.90881	6.94676	2.30719	VGLL3	vestigial like family member 3
229218_at	1.56e-05	2.62e-07	6.90868	6.94646	3.00929	COL1A2	collagen type I alpha 2 chain
205401_at	1.56e-05	2.64e-07	6.90681	6.94195	1.31317	AGPS	alkylglycerone phosphate synthase
218966_at	1.57e-05	2.64e-07	-6.90572	6.93931	-1.77822	MYO5C	myosin VC
204232_at	1.57e-05	2.65e-07	6.90536	6.93844	2.4629	FCER1G	Fc fragment of IgE receptor Ig
208165_s_at	1.61e-05	2.72e-07	-6.89438	6.91194	-4.07258	PRSS16	protease, serine 16
204573_at	1.61e-05	2.73e-07	-6.89318	6.90904	-1.74793	CROT	carnitine O-octanoyltransferase
202897_at	1.62e-05	2.75e-07	6.88993	6.90119	1.97475	SIRPA	signal regulatory protein alpha
225816_at	1.63e-05	2.77e-07	-6.88732	6.89488	-1.51798	JADE1	jade family PHD finger 1
201242_s_at	1.63e-05	2.77e-07	-6.88675	6.89351	-2.49694	ATP1B1	ATPase Na+/K+ transporting subunit beta 1
212028_at	1.64e-05	2.78e-07	6.88528	6.88995	1.35826	RBM25	RNA binding motif protein 25
206683_at	1.66e-05	2.82e-07	-6.87887	6.87446	-1.88148	ZNF165	zinc finger protein 165
238860_at	1.66e-05	2.83e-07	-6.87788	6.87207	-1.24988	OARD1	O-acyl-ADP-ribose deacylase 1
225384_at	1.67e-05	2.85e-07	6.87544	6.86617	1.06114	DOCK7	dedicator of cytokinesis 7
1555268_a_at	1.67e-05	2.86e-07	-6.87437	6.8636	-1.73602	GRID1	glutamate ionotropic receptor delta type subunit 1
202468_s_at	1.68e-05	2.87e-07	-6.8727	6.85956	-1.5375	CTNNAL1	catenin alpha like 1
205046_at	1.68e-05	2.88e-07	6.87157	6.85682	2.75027	CENPE	centromere protein E
203336_s_at	1.68e-05	2.88e-07	6.87061	6.85449	0.978789	ITGB1BP1	integrin subunit beta 1 binding protein 1
1555404_a_at	1.69e-05	2.89e-07	-6.86983	6.85262	-4.00369	DUOXA1	dual oxidase maturation factor 1
226968_at	1.69e-05	2.89e-07	6.869	6.8506	1.48332	KIF1B	kinesin family member 1B
226420_at	1.69e-05	2.91e-07	6.8674	6.84673	1.69102	MECOM	MDS1 and EVI1 complex locus
213679_at	1.7e-05	2.93e-07	-6.86385	6.83816	-2.00715	TTC30A	tetratricopeptide repeat domain 30A
201898_s_at	1.71e-05	2.94e-07	6.86322	6.83664	1.39143	UBE2A	ubiquitin conjugating enzyme E2 A
40284_at	1.71e-05	2.94e-07	-6.8626	6.83514	-2.60759	FOXA2	forkhead box A2
202172_at	1.72e-05	2.97e-07	-6.85813	6.82431	-1.08035	VEZF1	vascular endothelial zinc finger 1
203638_s_at	1.73e-05	2.98e-07	-6.85674	6.82095	-4.92577	FGFR2	fibroblast growth factor receptor 2
51146_at	1.73e-05	2.99e-07	-6.85574	6.81854	-1.52421	PIGV	phosphatidylinositol glycan anchor biosynthesis class V
202007_at	1.73e-05	2.99e-07	6.85526	6.81738	2.42264	NID1	nidogen 1
209836_x_at	1.73e-05	3e-07	6.85431	6.81507	1.15845	BOLA2B///BOLA2	bolA family member 2B///bolA family member 2
225604_s_at	1.73e-05	3e-07	6.85423	6.81489	1.44456	GLIPR2	GLI pathogenesis related 2
203305_at	1.74e-05	3.02e-07	6.85201	6.8095	2.91636	F13A1	coagulation factor XIII A chain
210334_x_at	1.75e-05	3.04e-07	6.84941	6.80323	2.09794	BIRC5	baculoviral IAP repeat containing 5
239252_at	1.75e-05	3.05e-07	-6.8477	6.79909	-1.79573	COX7B	cytochrome c oxidase subunit 7B
1553678_a_at	1.76e-05	3.07e-07	6.84485	6.79218	1.43913	ITGB1	integrin subunit beta 1
230104_s_at	1.78e-05	3.1e-07	-6.84143	6.78389	-2.26674	TPPP	tubulin polymerization promoting protein
223519_at	1.78e-05	3.11e-07	6.84034	6.78126	1.42184	ZAK	sterile alpha motif and leucine zipper containing kinase AZK
208696_at	1.78e-05	3.11e-07	6.83991	6.78023	1.2861	CCT5	chaperonin containing TCP1 subunit 5
225197_at	1.81e-05	3.16e-07	-6.83375	6.76532	-1.11656	C16orf72	chromosome 16 open reading frame 72
218399_s_at	1.82e-05	3.19e-07	6.82987	6.7559	1.39331	CDCA4	cell division cycle associated 4
219522_at	1.83e-05	3.21e-07	6.82669	6.74819	2.36388	FJX1	four jointed box 1
211969_at	1.83e-05	3.22e-07	6.82638	6.74746	1.46445	HSP90AA1	heat shock protein 90 alpha family class A member 1
231513_at	1.83e-05	3.22e-07	6.82592	6.74634	1.61154
202687_s_at	1.84e-05	3.24e-07	6.82337	6.74016	2.13621	TNFSF10	tumor necrosis factor superfamily member 10
219557_s_at	1.85e-05	3.25e-07	6.822	6.73684	1.87756	NRIP3	nuclear receptor interacting protein 3
213125_at	1.85e-05	3.25e-07	6.82176	6.73625	2.30984	OLFML2B	olfactomedin like 2B
202628_s_at	1.85e-05	3.26e-07	6.82118	6.73485	4.8182	SERPINE1	serpin family E member 1
212310_at	1.85e-05	3.26e-07	-6.821	6.73441	-1.20337	MIA3	MIA family member 3, ER export factor
235486_at	1.86e-05	3.28e-07	6.81831	6.72789	2.55357	KIAA1549L	KIAA1549 like
230290_at	1.87e-05	3.31e-07	-6.81458	6.71884	-2.7799	SCUBE3	signal peptide, CUB domain and EGF like domain containing 3
1552826_at	1.88e-05	3.32e-07	-6.81345	6.7161	-4.48628	SLC26A7	solute carrier family 26 member 7
1560017_at	1.88e-05	3.32e-07	6.81292	6.71482	3.04989	TMTC3	transmembrane and tetratricopeptide repeat containing 3
238750_at	1.89e-05	3.35e-07	-6.80953	6.70661	-3.06243	CCL28	C-C motif chemokine ligand 28
213308_at	1.89e-05	3.37e-07	-6.80794	6.70275	-3.57493	SHANK2	SH3 and multiple ankyrin repeat domains 2
225346_at	1.92e-05	3.42e-07	-6.80199	6.68831	-1.71186	MTERF2	mitochondrial transcription termination factor 2
204689_at	1.92e-05	3.42e-07	-6.80116	6.68629	-2.53287	HHEX	hematopoietically expressed homeobox
209623_at	1.92e-05	3.42e-07	-6.80093	6.68576	-1.34939	MCCC2	methylcrotonoyl-CoA carboxylase 2
213307_at	1.94e-05	3.45e-07	-6.79734	6.67704	-2.27	SHANK2	SH3 and multiple ankyrin repeat domains 2
201888_s_at	1.94e-05	3.47e-07	6.79522	6.6719	1.32658	IL13RA1	interleukin 13 receptor subunit alpha 1
222958_s_at	1.94e-05	3.47e-07	6.79514	6.67169	3.56217	DEPDC1	DEP domain containing 1
206208_at	1.94e-05	3.48e-07	-6.79446	6.67006	-3.85277	CA4	carbonic anhydrase 4
203124_s_at	1.94e-05	3.48e-07	-6.79443	6.66998	-1.473	SLC11A2	solute carrier family 11 member 2
226806_s_at	1.95e-05	3.49e-07	-6.79335	6.66735	-2.22569	NFIA	nuclear factor I A
201615_x_at	1.95e-05	3.5e-07	6.79237	6.66498	2.07505	CALD1	caldesmon 1
210135_s_at	1.99e-05	3.57e-07	6.78434	6.64549	3.55606	SHOX2	short stature homeobox 2
202119_s_at	2e-05	3.6e-07	-6.78088	6.63707	-0.937181	CPNE3	copine 3
212749_s_at	2.01e-05	3.62e-07	-6.77895	6.63239	-1.16827	RCHY1	ring finger and CHY zinc finger domain containing 1
230865_at	2.01e-05	3.62e-07	-6.77887	6.63219	-3.19673	LIX1	limb and CNS expressed 1
221796_at	2.02e-05	3.63e-07	-6.77687	6.62735	-4.1702	NTRK2	neurotrophic receptor tyrosine kinase 2
204202_at	2.02e-05	3.65e-07	-6.7751	6.62304	-1.23727	IQCE	IQ motif containing E
205227_at	2.02e-05	3.66e-07	6.77457	6.62175	1.66173	IL1RAP	interleukin 1 receptor accessory protein
236738_at	2.02e-05	3.66e-07	6.77409	6.6206	2.90676	C3orf80	chromosome 3 open reading frame 80
235572_at	2.04e-05	3.69e-07	6.77057	6.61204	2.65333	SPC24	SPC24, NDC80 kinetochore complex component
1560652_at	2.06e-05	3.73e-07	-6.76623	6.6015	-3.37643	IRS4	insulin receptor substrate 4
223623_at	2.06e-05	3.73e-07	-6.76607	6.6011	-4.83001	C2orf40	chromosome 2 open reading frame 40
223600_s_at	2.09e-05	3.79e-07	-6.75968	6.58557	-2.94799	KIAA1683	KIAA1683
223159_s_at	2.09e-05	3.81e-07	6.7582	6.58198	1.38653	NEK6	NIMA related kinase 6
242523_at	2.1e-05	3.82e-07	-6.75724	6.57965	-1.68999	LINC00938	long intergenic non-protein coding RNA 938
230350_at	2.1e-05	3.82e-07	-6.75706	6.57921	-1.32032	TIAL1	TIA1 cytotoxic granule-associated RNA binding protein-like 1
200719_at	2.1e-05	3.83e-07	-6.75588	6.57634	-1.21433	SKP1	S-phase kinase-associated protein 1
206364_at	2.1e-05	3.84e-07	6.75421	6.57228	2.68794	KIF14	kinesin family member 14
214430_at	2.1e-05	3.85e-07	6.75365	6.57092	1.06917	GLA	galactosidase alpha
238567_at	2.1e-05	3.85e-07	-6.75342	6.57036	-3.15905	SGPP2	sphingosine-1-phosphate phosphatase 2
227021_at	2.1e-05	3.85e-07	-6.75331	6.5701	-1.11174	KDM1B	lysine demethylase 1B
1552798_a_at	2.1e-05	3.86e-07	6.75296	6.56923	2.5606	TLR4	toll like receptor 4
238929_at	2.1e-05	3.86e-07	-6.75232	6.56769	-1.10616	SRSF8	serine and arginine rich splicing factor 8
209278_s_at	2.1e-05	3.87e-07	6.75204	6.567	5.32616	TFPI2	tissue factor pathway inhibitor 2
204231_s_at	2.11e-05	3.89e-07	-6.74996	6.56195	-2.42735	FAAH	fatty acid amide hydrolase
231969_at	2.12e-05	3.89e-07	-6.74898	6.55954	-1.8976	STOX2	storkhead box 2
220295_x_at	2.12e-05	3.91e-07	6.74705	6.55486	2.71245	DEPDC1	DEP domain containing 1
221874_at	2.13e-05	3.92e-07	-6.74592	6.55211	-2.50868	KIAA1324	KIAA1324
212364_at	2.13e-05	3.93e-07	6.74558	6.55128	1.56105	MYO1B	myosin IB
225429_at	2.13e-05	3.94e-07	-6.74463	6.54898	-0.998904	PPP6C	protein phosphatase 6 catalytic subunit
225354_s_at	2.13e-05	3.95e-07	-6.7434	6.54598	-2.26055	SH3BGRL2	SH3 domain binding glutamate rich protein like 2
228979_at	2.13e-05	3.95e-07	-6.7432	6.54549	-5.20062	SFTA3	surfactant associated 3
204754_at	2.14e-05	3.96e-07	-6.74245	6.54368	-3.89882	HLF	HLF, PAR bZIP transcription factor
204668_at	2.14e-05	3.96e-07	6.74184	6.54219	1.72094	RNF24	ring finger protein 24
207265_s_at	2.14e-05	3.98e-07	6.74011	6.53797	1.9745	KDELR3	KDEL endoplasmic reticulum protein retention receptor 3
266_s_at	2.14e-05	3.98e-07	-6.73978	6.53717	-4.56755	CD24	CD24 molecule
204304_s_at	2.14e-05	3.99e-07	-6.73885	6.53491	-3.05037	PROM1	prominin 1
225794_s_at	2.14e-05	3.99e-07	-6.73884	6.53489	-1.00336	SMDT1	single-pass membrane protein with aspartate rich tail 1
211719_x_at	2.14e-05	4e-07	6.73869	6.53451	3.28743	FN1	fibronectin 1
1553082_at	2.14e-05	4e-07	-6.73817	6.53325	-3.74667	CRYGN	crystallin gamma N
226041_at	2.14e-05	4.01e-07	-6.73752	6.53168	-1.33801	NAPEPLD	N-acyl phosphatidylethanolamine phospholipase D
238756_at	2.14e-05	4.01e-07	6.73709	6.53064	2.97016	GAS2L3	growth arrest specific 2 like 3
227234_at	2.14e-05	4.01e-07	-6.73678	6.52986	-1.28089	IPO5P1	importin 5 pseudogene 1
203801_at	2.14e-05	4.02e-07	-6.73643	6.52901	-1.40207	MRPS14	mitochondrial ribosomal protein S14
211945_s_at	2.14e-05	4.02e-07	6.73636	6.52885	1.0688	ITGB1	integrin subunit beta 1
229147_at	2.15e-05	4.03e-07	-6.73551	6.52679	-3.47213	RASSF6	Ras association domain family member 6
240440_at	2.15e-05	4.03e-07	6.73533	6.52634	1.49833	NPL	N-acetylneuraminate pyruvate lyase
204033_at	2.15e-05	4.05e-07	6.73345	6.52177	2.71345	TRIP13	thyroid hormone receptor interactor 13
1553768_a_at	2.16e-05	4.06e-07	6.73266	6.51983	2.60205	DCBLD1	discoidin, CUB and LCCL domain containing 1
201088_at	2.16e-05	4.06e-07	6.73198	6.51819	1.8351	KPNA2	karyopherin subunit alpha 2
213139_at	2.16e-05	4.07e-07	6.73147	6.51696	2.45398	SNAI2	snail family transcriptional repressor 2
224341_x_at	2.16e-05	4.07e-07	6.7308	6.51531	1.83313	TLR4	toll like receptor 4
225028_at	2.16e-05	4.08e-07	-6.73069	6.51505	-1.30225	LINC01420	long intergenic non-protein coding RNA 1420
201108_s_at	2.16e-05	4.08e-07	6.73028	6.51406	3.32458	THBS1	thrombospondin 1
228012_at	2.16e-05	4.09e-07	-6.72897	6.51085	-1.15193	SNHG4///MATR3	small nucleolar RNA host gene 4///matrin 3
227359_at	2.16e-05	4.1e-07	-6.7282	6.50899	-1.45383	OSCP1	organic solute carrier partner 1
210146_x_at	2.17e-05	4.12e-07	6.7264	6.50461	2.14348	LILRB2	leukocyte immunoglobulin like receptor B2
209154_at	2.19e-05	4.17e-07	6.72184	6.49351	1.22277	P2RX5-TAX1BP3///TAX1BP3	P2RX5-TAX1BP3 readthrough (NMD candidate)///Tax1 binding protein 3
227742_at	2.21e-05	4.2e-07	-6.71851	6.48539	-3.24043	CLIC6	chloride intracellular channel 6
212510_at	2.26e-05	4.3e-07	-6.70937	6.46312	-1.9568	GPD1L	glycerol-3-phosphate dehydrogenase 1-like
201851_at	2.27e-05	4.33e-07	6.70676	6.45677	1.732	SH3GL1	SH3 domain containing GRB2 like 1, endophilin A2
230958_s_at	2.27e-05	4.33e-07	-6.70645	6.45601	-2.35936
223488_s_at	2.29e-05	4.37e-07	6.7025	6.44637	2.78801	GNB4	G protein subunit beta 4
228943_at	2.3e-05	4.39e-07	-6.70083	6.4423	-2.50447	MAP6	microtubule associated protein 6
223155_at	2.3e-05	4.39e-07	-6.70055	6.44163	-1.28174	HDHD2	haloacid dehalogenase like hydrolase domain containing 2
217792_at	2.32e-05	4.43e-07	-6.69676	6.43239	-1.51945	SNX5	sorting nexin 5
229956_at	2.32e-05	4.44e-07	-6.69658	6.43196	-1.4011	NR2C1	nuclear receptor subfamily 2 group C member 1
228282_at	2.32e-05	4.45e-07	-6.69553	6.42939	-0.930551	MFSD8	major facilitator superfamily domain containing 8
212014_x_at	2.32e-05	4.45e-07	6.69531	6.42884	1.83045	CD44	CD44 molecule (Indian blood group)
203953_s_at	2.32e-05	4.45e-07	-6.69522	6.42864	-4.09937	CLDN3	claudin 3
205613_at	2.33e-05	4.48e-07	-6.6924	6.42174	-1.84988	SYT17	synaptotagmin 17
208965_s_at	2.34e-05	4.5e-07	6.69082	6.4179	2.77588	IFI16	interferon gamma inducible protein 16
210101_x_at	2.34e-05	4.5e-07	6.69052	6.41716	1.27838	SH3GLB1	SH3 domain containing GRB2 like endophilin B1
215443_at	2.34e-05	4.51e-07	-6.69005	6.41602	-5.56573	TSHR	thyroid stimulating hormone receptor
232068_s_at	2.34e-05	4.52e-07	6.6888	6.41296	1.3695	TLR4	toll like receptor 4
231319_x_at	2.35e-05	4.53e-07	-6.68799	6.41099	-1.84704	KIF9	kinesin family member 9
212887_at	2.35e-05	4.54e-07	6.68694	6.40842	1.36893	SEC23A	Sec23 homolog A, coat complex II component
226168_at	2.35e-05	4.54e-07	-6.68691	6.40836	-1.20252	ZFAND2B	zinc finger AN1-type containing 2B
223276_at	2.36e-05	4.58e-07	6.68382	6.40082	1.37714	SMIM3	small integral membrane protein 3
225727_at	2.36e-05	4.58e-07	-6.68362	6.40032	-3.6131	PLEKHH1	pleckstrin homology, MyTH4 and FERM domain containing H1
215128_at	2.37e-05	4.6e-07	-6.68162	6.39546	-1.24851
235892_at	2.37e-05	4.61e-07	-6.68117	6.39436	-3.17293
231995_at	2.39e-05	4.65e-07	-6.67778	6.38608	-1.36106	CAAP1	caspase activity and apoptosis inhibitor 1
223344_s_at	2.39e-05	4.65e-07	6.67742	6.3852	2.87003	MS4A7	membrane spanning 4-domains A7
238622_at	2.39e-05	4.65e-07	6.67741	6.38519	1.6737	RAP2B	RAP2B, member of RAS oncogene family
238673_at	2.39e-05	4.66e-07	-6.67664	6.38331	-1.95367	SAMD12	sterile alpha motif domain containing 12
213865_at	2.41e-05	4.7e-07	6.67326	6.37506	3.86602	DCBLD2	discoidin, CUB and LCCL domain containing 2
210624_s_at	2.41e-05	4.7e-07	-6.67317	6.37483	-1.10594	ILVBL	ilvB acetolactate synthase like
212508_at	2.41e-05	4.71e-07	-6.67289	6.37415	-1.2211	MOAP1	modulator of apoptosis 1
220974_x_at	2.41e-05	4.73e-07	6.67097	6.36945	1.27933	SFXN3	sideroflexin 3
205342_s_at	2.41e-05	4.73e-07	-6.67091	6.36932	-4.1786	SULT1C2	sulfotransferase family 1C member 2
238990_x_at	2.42e-05	4.75e-07	-6.66943	6.3657	-1.61058	TRIM61	tripartite motif containing 61
214804_at	2.42e-05	4.75e-07	6.66931	6.36541	2.79993	CENPI	centromere protein I
232136_s_at	2.43e-05	4.77e-07	-6.66785	6.36185	-1.73673	CTTNBP2	cortactin binding protein 2
213364_s_at	2.43e-05	4.78e-07	-6.66645	6.35842	-1.73535	SNX1	sorting nexin 1
203954_x_at	2.43e-05	4.78e-07	-6.66632	6.35811	-3.76643	CLDN3	claudin 3
226722_at	2.44e-05	4.8e-07	6.66499	6.35485	1.94951	FAM20C	family with sequence similarity 20 member C
223551_at	2.45e-05	4.83e-07	6.66248	6.34873	2.23849	PKIB	protein kinase (cAMP-dependent, catalytic) inhibitor beta
228708_at	2.45e-05	4.84e-07	6.66185	6.34718	2.26663	RAB27B	RAB27B, member RAS oncogene family
229635_at	2.46e-05	4.86e-07	6.65982	6.34224	2.27697	LINC01094	long intergenic non-protein coding RNA 1094
238805_at	2.46e-05	4.87e-07	-6.65881	6.33975	-3.44941	HSPB2-C11orf52///C11orf52///HSPB2	HSPB2-C11orf52 readthrough (NMD candidate)///chromosome 11 open reading frame 52///heat shock protein family B (small) member 2
226358_at	2.46e-05	4.88e-07	-6.65857	6.33918	-1.26959	APH1B	aph-1 homolog B, gamma-secretase subunit
201348_at	2.46e-05	4.88e-07	-6.65853	6.33908	-3.56905	GPX3	glutathione peroxidase 3
236179_at	2.48e-05	4.91e-07	6.65556	6.33183	2.28534	CDH11	cadherin 11
203391_at	2.48e-05	4.92e-07	-6.65527	6.33112	-1.79254	FKBP2	FK506 binding protein 2
227809_at	2.49e-05	4.95e-07	-6.65254	6.32445	-1.31546	ZC3H6	zinc finger CCCH-type containing 6
213095_x_at	2.49e-05	4.96e-07	6.65207	6.3233	2.4889	AIF1	allograft inflammatory factor 1
208789_at	2.5e-05	4.98e-07	6.65035	6.31909	1.34884	PTRF	polymerase I and transcript release factor
219619_at	2.5e-05	4.98e-07	-6.65007	6.31841	-4.48416	DIRAS2	DIRAS family GTPase 2
228806_at	2.51e-05	5.01e-07	-6.64776	6.31276	-3.84937	RORC	RAR related orphan receptor C
222976_s_at	2.52e-05	5.04e-07	6.64547	6.30718	1.09317	TPM3	tropomyosin 3
37408_at	2.52e-05	5.04e-07	6.64533	6.30683	2.02294	MRC2	mannose receptor C type 2
208627_s_at	2.53e-05	5.05e-07	6.6447	6.30528	1.1701	YBX1	Y-box binding protein 1
219564_at	2.54e-05	5.07e-07	-6.64284	6.30073	-5.26717	KCNJ16	potassium voltage-gated channel subfamily J member 16
203178_at	2.54e-05	5.08e-07	-6.6421	6.29893	-1.7134	GATM	glycine amidinotransferase
218528_s_at	2.54e-05	5.08e-07	-6.64187	6.29836	-1.0486	RNF38	ring finger protein 38
200841_s_at	2.56e-05	5.13e-07	6.63853	6.29022	2.52517	EPRS	glutamyl-prolyl-tRNA synthetase
206562_s_at	2.56e-05	5.13e-07	6.63805	6.28903	1.12907	CSNK1A1	casein kinase 1 alpha 1
219029_at	2.56e-05	5.15e-07	-6.63699	6.28644	-1.62752	TMEM267	transmembrane protein 267
202235_at	2.56e-05	5.16e-07	6.63627	6.28469	2.34373	SLC16A1	solute carrier family 16 member 1
226403_at	2.56e-05	5.16e-07	-6.63604	6.28411	-2.72787	TMC4	transmembrane channel like 4
227431_at	2.57e-05	5.17e-07	-6.63489	6.2813	-1.70055	APTR	Alu-mediated CDKN1A/p21 transcriptional regulator (non-protein coding)
216048_s_at	2.57e-05	5.19e-07	6.63389	6.27885	1.83223	RHOBTB3	Rho related BTB domain containing 3
210253_at	2.57e-05	5.19e-07	-6.63385	6.27876	-1.9903	HTATIP2	HIV-1 Tat interactive protein 2
229341_at	2.57e-05	5.19e-07	-6.63333	6.27748	-3.36698	TFCP2L1	transcription factor CP2-like 1
214085_x_at	2.57e-05	5.2e-07	6.63295	6.27656	1.87769	GLIPR1	GLI pathogenesis related 1
59437_at	2.58e-05	5.23e-07	-6.63087	6.27147	-2.08394	C9orf116	chromosome 9 open reading frame 116
223696_at	2.58e-05	5.24e-07	-6.63019	6.26982	-1.26745	ARSD	arylsulfatase D
1568596_a_at	2.58e-05	5.24e-07	6.6301	6.26958	1.51039	TROAP	trophinin associated protein
235728_at	2.58e-05	5.24e-07	-6.62999	6.26932	-1.67544	ZFP3	ZFP3 zinc finger protein
236128_at	2.59e-05	5.26e-07	-6.62835	6.26531	-1.9523	ZNF91	zinc finger protein 91
238476_at	2.6e-05	5.29e-07	-6.62565	6.25871	-1.34493	CREBRF	CREB3 regulatory factor
202896_s_at	2.6e-05	5.3e-07	6.62509	6.25733	1.56647	SIRPA	signal regulatory protein alpha
209703_x_at	2.62e-05	5.33e-07	-6.62288	6.25193	-2.49221	METTL7A	methyltransferase like 7A
225401_at	2.62e-05	5.34e-07	6.62254	6.25109	1.08547	GLMP	glycosylated lysosomal membrane protein
63825_at	2.62e-05	5.34e-07	6.62236	6.25066	1.35632	ABHD2	abhydrolase domain containing 2
240574_at	2.64e-05	5.39e-07	-6.6188	6.24195	-1.8497	DNAJC3-AS1	DNAJC3 antisense RNA 1 (head to head)
226247_at	2.64e-05	5.4e-07	-6.61801	6.24	-0.993718	PLEKHA1	pleckstrin homology domain containing A1
238178_at	2.64e-05	5.4e-07	-6.61771	6.23928	-3.25654
209669_s_at	2.64e-05	5.4e-07	6.61744	6.2386	1.24278	SERBP1	SERPINE1 mRNA binding protein 1
218174_s_at	2.64e-05	5.42e-07	-6.61635	6.23593	-1.10055	TMEM254	transmembrane protein 254
230950_at	2.65e-05	5.43e-07	-6.61547	6.23378	-2.45388	CNDP2	CNDP dipeptidase 2 (metallopeptidase M20 family)
205700_at	2.65e-05	5.45e-07	-6.61426	6.23083	-5.35639	HSD17B6	hydroxysteroid 17-beta dehydrogenase 6
235751_s_at	2.65e-05	5.45e-07	6.61414	6.23053	4.07333	VMO1	vitelline membrane outer layer 1 homolog
228084_at	2.65e-05	5.45e-07	-6.61398	6.23014	-1.37967	PLA2G12A	phospholipase A2 group XIIA
201530_x_at	2.65e-05	5.47e-07	6.61297	6.22768	1.17787	LOC101928634///SENP3-EIF4A1///SNORD10///SNORA48///SNORA67///EIF4A1	uncharacterized LOC101928634///SENP3-EIF4A1 readthrough (NMD candidate)///small nucleolar RNA, C/D box 10///small nucleolar RNA, H/ACA box 48///small nucleolar RNA, H/ACA box 67///eukaryotic translation initiation factor 4A1
225220_at	2.66e-05	5.49e-07	-6.61093	6.22268	-1.86793	SNHG8///SNORA24	small nucleolar RNA host gene 8///small nucleolar RNA, H/ACA box 24
1554588_a_at	2.68e-05	5.53e-07	-6.60814	6.21584	-1.87064	TTC30B	tetratricopeptide repeat domain 30B
213798_s_at	2.7e-05	5.58e-07	6.60474	6.20752	1.13222	CAP1	adenylate cyclase associated protein 1
201368_at	2.7e-05	5.59e-07	-6.60397	6.20562	-1.67635	ZFP36L2	ZFP36 ring finger protein like 2
217457_s_at	2.71e-05	5.62e-07	6.602	6.20081	1.19713	RAP1GDS1	Rap1 GTPase-GDP dissociation stimulator 1
228628_at	2.71e-05	5.62e-07	6.60189	6.20055	1.68467	SRGAP2C	SLIT-ROBO Rho GTPase activating protein 2C
203234_at	2.73e-05	5.66e-07	6.59909	6.19367	1.66209	UPP1	uridine phosphorylase 1
206067_s_at	2.73e-05	5.67e-07	6.59848	6.19219	4.32692	WT1	Wilms tumor 1
203227_s_at	2.73e-05	5.67e-07	-6.59838	6.19194	-1.07286	TSPAN31	tetraspanin 31
205234_at	2.74e-05	5.68e-07	-6.59729	6.18927	-1.8218	SLC16A4	solute carrier family 16 member 4
222680_s_at	2.74e-05	5.69e-07	6.59696	6.18847	1.87356	DTL	denticleless E3 ubiquitin protein ligase homolog
224469_s_at	2.74e-05	5.71e-07	6.59557	6.18507	3.04197	INF2	inverted formin, FH2 and WH2 domain containing
202731_at	2.74e-05	5.71e-07	-6.5955	6.18489	-1.75199	MIR4680///PDCD4	microRNA 4680///programmed cell death 4 (neoplastic transformation inhibitor)
204985_s_at	2.75e-05	5.72e-07	-6.59442	6.18224	-1.27139	TRAPPC6A	trafficking protein particle complex 6A
226352_at	2.76e-05	5.77e-07	-6.59139	6.17483	-1.29034	JMY	junction mediating and regulatory protein, p53 cofactor
232161_x_at	2.77e-05	5.78e-07	-6.59061	6.17291	-1.77015	PTPN4	protein tyrosine phosphatase, non-receptor type 4
222077_s_at	2.77e-05	5.79e-07	6.58963	6.17051	2.19144	RACGAP1	Rac GTPase activating protein 1
209494_s_at	2.78e-05	5.81e-07	-6.58843	6.16757	-1.43624	PATZ1	POZ/BTB and AT hook containing zinc finger 1
203320_at	2.79e-05	5.84e-07	6.58638	6.16254	1.5602	SH2B3	SH2B adaptor protein 3
218871_x_at	2.79e-05	5.85e-07	6.58556	6.16053	1.24064	CSGALNACT2	chondroitin sulfate N-acetylgalactosaminyltransferase 2
240242_at	2.8e-05	5.86e-07	-6.58476	6.15857	-4.17678
227172_at	2.81e-05	5.89e-07	-6.58298	6.1542	-1.16463	TMEM116	transmembrane protein 116
209956_s_at	2.81e-05	5.91e-07	-6.58159	6.15079	-2.8149	CAMK2B	calcium/calmodulin dependent protein kinase II beta
227140_at	2.83e-05	5.95e-07	6.57903	6.14452	2.89119	INHBA	inhibin beta A subunit
226811_at	2.84e-05	5.97e-07	-6.57732	6.14033	-2.65462	FAM46C	family with sequence similarity 46 member C
221556_at	2.86e-05	6.02e-07	-6.574	6.1322	-1.62758	CDC14B	cell division cycle 14B
219682_s_at	2.86e-05	6.03e-07	-6.57357	6.13113	-2.07108	TBX3	T-box 3
218232_at	2.88e-05	6.08e-07	6.57018	6.12282	2.84197	C1QA	complement C1q A chain
201240_s_at	2.88e-05	6.08e-07	-6.57013	6.12271	-0.902228	SPCS2	signal peptidase complex subunit 2
238778_at	2.88e-05	6.09e-07	-6.56999	6.12236	-2.2069	MPP7	membrane palmitoylated protein 7
1555869_a_at	2.88e-05	6.09e-07	-6.56991	6.12215	-2.84035	LOC100507477	uncharacterized LOC100507477
213050_at	2.89e-05	6.11e-07	-6.56808	6.11768	-3.33173	COBL	cordon-bleu WH2 repeat protein
225421_at	2.89e-05	6.13e-07	-6.56688	6.11472	-1.66567	PM20D2	peptidase M20 domain containing 2
228730_s_at	2.89e-05	6.15e-07	-6.56578	6.11203	-1.20775	SCRN2	secernin 2
214453_s_at	2.89e-05	6.15e-07	6.56571	6.11184	1.87962	IFI44	interferon induced protein 44
213571_s_at	2.89e-05	6.15e-07	6.56559	6.11155	0.967586	EIF4E2	eukaryotic translation initiation factor 4E family member 2
218035_s_at	2.9e-05	6.17e-07	-6.5646	6.10913	-2.08993	RBM47	RNA binding motif protein 47
212259_s_at	2.9e-05	6.18e-07	-6.56402	6.10771	-1.43839	PBXIP1	PBX homeobox interacting protein 1
61734_at	2.91e-05	6.2e-07	6.56222	6.1033	1.99718	RCN3	reticulocalbin 3
219727_at	2.92e-05	6.23e-07	-6.56085	6.09994	-4.86835	DUOX2	dual oxidase 2
226259_at	2.92e-05	6.24e-07	-6.55976	6.09727	-1.6136	EXOC6	exocyst complex component 6
212328_at	2.93e-05	6.26e-07	-6.55899	6.09536	-2.30941	LIMCH1	LIM and calponin homology domains 1
1557776_at	2.93e-05	6.27e-07	-6.55812	6.09322	-3.60911	LOC101928303	uncharacterized LOC101928303
210041_s_at	2.94e-05	6.3e-07	6.55644	6.0891	1.10826	PGM3	phosphoglucomutase 3
229169_at	2.95e-05	6.31e-07	-6.55561	6.08708	-2.32194	CFAP70	cilia and flagella associated protein 70
231315_at	2.96e-05	6.34e-07	-6.55368	6.08233	-4.99737
203684_s_at	3e-05	6.45e-07	-6.54686	6.0656	-2.32408	BCL2	BCL2, apoptosis regulator
208659_at	3e-05	6.45e-07	6.54682	6.06548	0.967351	CLIC1	chloride intracellular channel 1
239470_at	3.01e-05	6.47e-07	-6.54534	6.06185	-3.20309	C15orf56	chromosome 15 open reading frame 56
228273_at	3.02e-05	6.49e-07	6.54434	6.05941	2.57811	PRR11	proline rich 11
209242_at	3.02e-05	6.5e-07	-6.54387	6.05825	-2.48253	PEG3	paternally expressed 3
212425_at	3.02e-05	6.51e-07	-6.54297	6.05603	-1.66941	SCAMP1	secretory carrier membrane protein 1
204619_s_at	3.02e-05	6.52e-07	6.54268	6.05532	3.83532	VCAN	versican
219848_s_at	3.03e-05	6.54e-07	-6.54113	6.05152	-1.10388	ZNF432	zinc finger protein 432
229830_at	3.05e-05	6.58e-07	6.53849	6.04504	1.78566
1552733_at	3.05e-05	6.59e-07	-6.53847	6.04498	-1.63195	KLHDC1	kelch domain containing 1
226680_at	3.08e-05	6.66e-07	-6.53369	6.03323	-1.25865	IKZF5	IKAROS family zinc finger 5
205936_s_at	3.08e-05	6.68e-07	6.53294	6.03139	3.11934	HK3	hexokinase 3
232549_at	3.1e-05	6.73e-07	-6.52966	6.02335	-2.77913	RBM11	RNA binding motif protein 11
201309_x_at	3.1e-05	6.73e-07	6.52965	6.02331	2.4582	NREP	neuronal regeneration related protein
217094_s_at	3.11e-05	6.76e-07	6.52804	6.01936	1.67174	ITCH	itchy E3 ubiquitin protein ligase
212455_at	3.12e-05	6.78e-07	-6.5266	6.01582	-0.879533	YTHDC1	YTH domain containing 1
225299_at	3.13e-05	6.8e-07	-6.5258	6.01385	-2.69111	MYO5B	myosin VB
209679_s_at	3.14e-05	6.83e-07	6.52394	6.00929	2.10114	SMAGP	small cell adhesion glycoprotein
223158_s_at	3.14e-05	6.85e-07	6.52303	6.00704	1.75965	NEK6	NIMA related kinase 6
212841_s_at	3.15e-05	6.86e-07	-6.52216	6.0049	-2.07219	PPFIBP2	PPFIA binding protein 2
205662_at	3.15e-05	6.88e-07	-6.52118	6.0025	-2.586	B9D1	B9 domain containing 1
203504_s_at	3.17e-05	6.92e-07	6.51895	5.99701	1.45802	ABCA1	ATP binding cassette subfamily A member 1
201340_s_at	3.17e-05	6.93e-07	6.51823	5.99524	2.49017	ENC1	ectodermal-neural cortex 1
1553247_a_at	3.19e-05	6.97e-07	-6.51568	5.98897	-2.23491	ZNF709	zinc finger protein 709
202503_s_at	3.19e-05	6.99e-07	6.51492	5.9871	2.52878	KIAA0101	KIAA0101
231358_at	3.19e-05	7e-07	-6.51426	5.98549	-2.10341	MRO	maestro
212021_s_at	3.19e-05	7e-07	6.5139	5.98459	2.16916	MKI67	marker of proliferation Ki-67
202483_s_at	3.19e-05	7.01e-07	6.5138	5.98436	1.54588	RANBP1	RAN binding protein 1
235961_at	3.19e-05	7.02e-07	6.5132	5.98288	2.14885	GPR161	G protein-coupled receptor 161
211968_s_at	3.19e-05	7.02e-07	6.51317	5.98282	1.51869	HSP90AA1	heat shock protein 90 alpha family class A member 1
212327_at	3.2e-05	7.05e-07	-6.51146	5.97859	-2.51929	LIMCH1	LIM and calponin homology domains 1
218261_at	3.21e-05	7.07e-07	-6.51035	5.97587	-3.54894	AP1M2	adaptor related protein complex 1 mu 2 subunit
231069_at	3.21e-05	7.08e-07	-6.50942	5.97357	-1.32305
223006_s_at	3.24e-05	7.15e-07	-6.50552	5.96399	-1.51764	TMEM245	transmembrane protein 245
227990_at	3.25e-05	7.16e-07	-6.50487	5.96239	-0.977454	SLU7	SLU7 homolog, splicing factor
204493_at	3.25e-05	7.17e-07	6.50435	5.96111	1.68293	BID	BH3 interacting domain death agonist
226512_at	3.25e-05	7.18e-07	-6.50372	5.95957	-1.20037	ZMYM2	zinc finger MYM-type containing 2
225700_at	3.25e-05	7.2e-07	-6.50298	5.95775	-1.9145	GLCCI1	glucocorticoid induced 1
231022_at	3.26e-05	7.23e-07	-6.50134	5.95372	-2.51174	OCLN	occludin
218344_s_at	3.27e-05	7.25e-07	-6.50015	5.95077	-1.05886	RCOR3	REST corepressor 3
218094_s_at	3.27e-05	7.26e-07	6.49942	5.94897	1.30367	SYS1-DBNDD2///SYS1///DBNDD2	SYS1-DBNDD2 readthrough (NMD candidate)///Sys1 golgi trafficking protein///dysbindin domain containing 2
212263_at	3.27e-05	7.27e-07	6.49919	5.94841	1.19123	QKI	QKI, KH domain containing RNA binding
205094_at	3.28e-05	7.29e-07	-6.4981	5.94574	-1.08909	PEX12	peroxisomal biogenesis factor 12
222746_s_at	3.28e-05	7.3e-07	-6.49725	5.94365	-2.25624	BSPRY	B-box and SPRY domain containing
231430_at	3.29e-05	7.32e-07	-6.49603	5.94064	-2.6561	FAM181B	family with sequence similarity 181 member B
227162_at	3.3e-05	7.34e-07	-6.49513	5.93842	-1.2298	ZBTB26	zinc finger and BTB domain containing 26
227341_at	3.3e-05	7.36e-07	-6.4942	5.93613	-2.29767	BEND7	BEN domain containing 7
209287_s_at	3.3e-05	7.36e-07	6.49419	5.93611	1.39687	CDC42EP3	CDC42 effector protein 3
243225_at	3.31e-05	7.4e-07	-6.49196	5.93062	-1.77793	FGF14-AS2	FGF14 antisense RNA 2
235946_at	3.32e-05	7.43e-07	-6.49051	5.92706	-1.58824	RIBC1	RIB43A domain with coiled-coils 1
211034_s_at	3.32e-05	7.44e-07	-6.49006	5.92595	-0.992213	HECTD4	HECT domain E3 ubiquitin protein ligase 4
232278_s_at	3.33e-05	7.46e-07	6.48877	5.92276	3.52382	DEPDC1	DEP domain containing 1
204917_s_at	3.33e-05	7.46e-07	-6.48864	5.92246	-1.4574	MLLT3	MLLT3, super elongation complex subunit
213727_x_at	3.33e-05	7.48e-07	-6.48791	5.92064	-1.0101	MPPE1	metallophosphoesterase 1
232239_at	3.35e-05	7.52e-07	-6.48578	5.91541	-1.62811	LINC00865	long intergenic non-protein coding RNA 865
240806_at	3.36e-05	7.55e-07	-6.48372	5.91034	-1.42325	RPL15	ribosomal protein L15
219773_at	3.38e-05	7.59e-07	6.48193	5.90592	2.53822	NOX4	NADPH oxidase 4
204122_at	3.39e-05	7.62e-07	6.48042	5.90221	2.54159	TYROBP	TYRO protein tyrosine kinase binding protein
204724_s_at	3.42e-05	7.71e-07	-6.47567	5.8905	-4.57655	COL9A3	collagen type IX alpha 3 chain
208624_s_at	3.44e-05	7.75e-07	6.4734	5.8849	1.51377	EIF4G1	eukaryotic translation initiation factor 4 gamma 1
234983_at	3.45e-05	7.78e-07	-6.47223	5.88204	-1.73117	C12orf49	chromosome 12 open reading frame 49
220615_s_at	3.47e-05	7.82e-07	6.46997	5.87645	2.50216	FAR2	fatty acyl-CoA reductase 2
227220_at	3.47e-05	7.84e-07	-6.46921	5.8746	-1.13467	NFXL1	nuclear transcription factor, X-box binding like 1
217492_s_at	3.48e-05	7.88e-07	6.46717	5.86957	1.28142	PTENP1///PTEN	phosphatase and tensin homolog pseudogene 1///phosphatase and tensin homolog
204519_s_at	3.49e-05	7.9e-07	-6.46617	5.8671	-1.78536	PLLP	plasmolipin
209172_s_at	3.52e-05	7.97e-07	6.46241	5.85784	1.94989	CENPF	centromere protein F
203671_at	3.53e-05	8e-07	-6.46106	5.85451	-2.34637	TPMT	thiopurine S-methyltransferase
225685_at	3.54e-05	8.03e-07	6.45947	5.8506	1.57019	CDC42EP3	CDC42 effector protein 3
214293_at	3.55e-05	8.06e-07	6.45783	5.84656	1.32518	2017-09-11	septin 11
218982_s_at	3.55e-05	8.07e-07	6.45731	5.84528	0.957008	MRPS17	mitochondrial ribosomal protein S17
235603_at	3.57e-05	8.11e-07	-6.45551	5.84083	-0.93929	HNRNPU	heterogeneous nuclear ribonucleoprotein U
223624_at	3.58e-05	8.15e-07	-6.45335	5.8355	-1.67902	ZFAND4	zinc finger AN1-type containing 4
242053_at	3.58e-05	8.16e-07	-6.45301	5.83466	-1.69456
206453_s_at	3.59e-05	8.17e-07	-6.4525	5.8334	-1.63099	NDRG2	NDRG family member 2
227297_at	3.62e-05	8.25e-07	-6.44875	5.82415	-1.76005	ITGA9	integrin subunit alpha 9
233090_at	3.62e-05	8.28e-07	6.44749	5.82106	3.05028
204918_s_at	3.62e-05	8.28e-07	-6.44727	5.82052	-1.46838	MLLT3	MLLT3, super elongation complex subunit
204602_at	3.63e-05	8.3e-07	6.44643	5.81843	4.25196	DKK1	dickkopf WNT signaling pathway inhibitor 1
228063_s_at	3.65e-05	8.36e-07	-6.44336	5.81087	-1.68653	NAP1L5	nucleosome assembly protein 1 like 5
223535_at	3.65e-05	8.37e-07	-6.44319	5.81044	-1.95662	NUDT12	nudix hydrolase 12
210904_s_at	3.67e-05	8.41e-07	6.44093	5.80486	1.18979	IL13RA1	interleukin 13 receptor subunit alpha 1
225474_at	3.68e-05	8.45e-07	-6.43925	5.80073	-1.41419	MAGI1	membrane associated guanylate kinase, WW and PDZ domain containing 1
219148_at	3.69e-05	8.47e-07	6.43815	5.79802	3.08124	PBK	PDZ binding kinase
230560_at	3.7e-05	8.49e-07	-6.43727	5.79584	-3.78586	STXBP6	syntaxin binding protein 6
237119_at	3.71e-05	8.53e-07	6.4353	5.79099	3.20356
226248_s_at	3.71e-05	8.54e-07	-6.43522	5.79078	-4.6869	KIAA1324	KIAA1324
223461_at	3.72e-05	8.56e-07	6.43409	5.788	1.08896	TBC1D7	TBC1 domain family member 7
205709_s_at	3.72e-05	8.58e-07	-6.43299	5.78528	-3.15465	CDS1	CDP-diacylglycerol synthase 1
230722_at	3.73e-05	8.6e-07	6.43243	5.7839	1.99379	BNC2	basonuclin 2
226482_s_at	3.73e-05	8.61e-07	-6.43194	5.78269	-2.86887	TSTD1	thiosulfate sulfurtransferase like domain containing 1
205931_s_at	3.73e-05	8.61e-07	6.43188	5.78254	1.73954	LOC401317///CREB5	uncharacterized LOC401317///cAMP responsive element binding protein 5
213269_at	3.73e-05	8.62e-07	-6.43118	5.78081	-1.36857	ZNF248	zinc finger protein 248
1553704_x_at	3.74e-05	8.66e-07	-6.4295	5.77668	-0.959088	ZNF791	zinc finger protein 791
210916_s_at	3.75e-05	8.68e-07	6.42874	5.77478	1.89041	CD44	CD44 molecule (Indian blood group)
227778_at	3.75e-05	8.69e-07	-6.42814	5.7733	-1.38813	MROH1	maestro heat like repeat family member 1
213702_x_at	3.78e-05	8.77e-07	-6.42462	5.76463	-1.37495	ASAH1	N-acylsphingosine amidohydrolase 1
1558173_a_at	3.78e-05	8.78e-07	6.42388	5.7628	2.17055	LUZP1	leucine zipper protein 1
200965_s_at	3.79e-05	8.79e-07	-6.42336	5.76152	-2.16603	ABLIM1	actin binding LIM protein 1
1554127_s_at	3.8e-05	8.84e-07	6.42126	5.75632	3.0641	MSRB3	methionine sulfoxide reductase B3
215856_at	3.8e-05	8.85e-07	6.42089	5.7554	2.23229	SIGLEC15	sialic acid binding Ig like lectin 15
222453_at	3.81e-05	8.87e-07	-6.42005	5.75335	-1.8213	CYBRD1	cytochrome b reductase 1
208651_x_at	3.81e-05	8.87e-07	-6.41978	5.75268	-4.31311	CD24	CD24 molecule
229656_s_at	3.81e-05	8.88e-07	-6.41964	5.75232	-2.25102	EML6	echinoderm microtubule associated protein like 6
203791_at	3.83e-05	8.93e-07	-6.41736	5.74669	-1.24289	DMXL1	Dmx like 1
1552320_a_at	3.83e-05	8.95e-07	-6.41655	5.7447	-1.73589	CCDC65	coiled-coil domain containing 65
218432_at	3.83e-05	8.95e-07	-6.41645	5.74446	-1.33041	FBXO3	F-box protein 3
224755_at	3.83e-05	8.96e-07	-6.41595	5.74322	-1.14698	TM9SF3	transmembrane 9 superfamily member 3
236741_at	3.83e-05	8.96e-07	-6.41584	5.74295	-3.15861	WDR72	WD repeat domain 72
233375_at	3.83e-05	8.98e-07	-6.4152	5.74136	-2.1736	EFCAB2	EF-hand calcium binding domain 2
212731_at	3.87e-05	9.07e-07	-6.41104	5.73108	-1.31278	ANKRD46	ankyrin repeat domain 46
230508_at	3.88e-05	9.1e-07	6.40982	5.72809	2.41379	DKK3	dickkopf WNT signaling pathway inhibitor 3
203991_s_at	3.88e-05	9.1e-07	-6.40963	5.72761	-1.25974	KDM6A	lysine demethylase 6A
223089_at	3.9e-05	9.16e-07	-6.4072	5.72161	-1.40776	VEZT	vezatin, adherens junctions transmembrane protein
213547_at	3.92e-05	9.23e-07	-6.40413	5.71402	-1.04066	CAND2	cullin associated and neddylation dissociated 2 (putative)
231853_at	3.93e-05	9.27e-07	-6.40262	5.71028	-1.37796	TUBD1	tubulin delta 1
214641_at	3.93e-05	9.27e-07	-6.40254	5.7101	-3.28864	COL4A3	collagen type IV alpha 3 chain
229688_at	3.93e-05	9.27e-07	-6.40239	5.70971	-2.41704	PRDM11	PR/SET domain 11
244663_at	3.94e-05	9.31e-07	-6.40083	5.70587	-1.99073	ZNF431	zinc finger protein 431
203367_at	3.96e-05	9.35e-07	-6.39922	5.70188	-1.06394	DUSP14	dual specificity phosphatase 14
235629_at	3.96e-05	9.35e-07	6.39882	5.7009	3.09495
223695_s_at	3.96e-05	9.36e-07	-6.39854	5.70021	-1.41739	ARSD	arylsulfatase D
218922_s_at	3.98e-05	9.42e-07	-6.39592	5.69372	-3.50285	CERS4	ceramide synthase 4
200662_s_at	4.02e-05	9.52e-07	-6.39176	5.68345	-1.15652	TOMM20	translocase of outer mitochondrial membrane 20
238793_at	4.03e-05	9.55e-07	-6.39059	5.68055	-1.24772	TIGD7	tigger transposable element derived 7
1562309_s_at	4.03e-05	9.56e-07	-6.39004	5.67918	-3.06809	PHF21B	PHD finger protein 21B
203354_s_at	4.05e-05	9.6e-07	6.38837	5.67506	2.74293	PSD3	pleckstrin and Sec7 domain containing 3
201535_at	4.05e-05	9.62e-07	-6.38784	5.67375	-1.3038	UBL3	ubiquitin like 3
242317_at	4.09e-05	9.71e-07	-6.38391	5.66402	-0.931123	HIGD1A	HIG1 hypoxia inducible domain family member 1A
244070_at	4.09e-05	9.73e-07	-6.38311	5.66205	-1.21627	SYNE1	spectrin repeat containing nuclear envelope protein 1
203378_at	4.11e-05	9.79e-07	-6.38097	5.65677	-1.07391	PCF11	PCF11 cleavage and polyadenylation factor subunit
235102_x_at	4.11e-05	9.8e-07	-6.3806	5.65583	-2.74945	SNORD3D///SNORD3C///SNORD3B-2///SNORD3A///SNORD3B-1	small nucleolar RNA, C/D box 3D///small nucleolar RNA, C/D box 3C///small nucleolar RNA, C/D box 3B-2///small nucleolar RNA, C/D box 3A///small nucleolar RNA, C/D box 3B-1
217673_x_at	4.11e-05	9.81e-07	-6.38005	5.65449	-1.33538	GNAS	GNAS complex locus
219317_at	4.12e-05	9.84e-07	-6.37873	5.65123	-1.71481	POLI	DNA polymerase iota
219390_at	4.14e-05	9.88e-07	6.37701	5.64697	1.8863	FKBP14	FK506 binding protein 14
227721_at	4.14e-05	9.91e-07	-6.3761	5.64471	-1.92513	CPAMD8	C3 and PZP like, alpha-2-macroglobulin domain containing 8
202154_x_at	4.15e-05	9.92e-07	6.37547	5.64317	1.12057	TUBB3	tubulin beta 3 class III
226692_at	4.19e-05	1e-06	-6.37088	5.63179	-1.12726	MIR1282///HYPK///SERF2	microRNA 1282///huntingtin interacting protein K///small EDRK-rich factor 2
228949_at	4.2e-05	1.01e-06	6.37025	5.63025	1.68612	WLS	wntless Wnt ligand secretion mediator
63305_at	4.21e-05	1.01e-06	-6.36905	5.62726	-1.74707	PKNOX2	PBX/knotted 1 homeobox 2
201572_x_at	4.21e-05	1.01e-06	-6.36818	5.62511	-1.01491	DCTD	dCMP deaminase
210395_x_at	4.27e-05	1.03e-06	-6.36207	5.61	-1.48086	MYL4	myosin light chain 4
225840_at	4.28e-05	1.03e-06	-6.36048	5.60605	-1.47883	TEF	TEF, PAR bZIP transcription factor
243036_at	4.28e-05	1.03e-06	-6.36047	5.60603	-2.18286	CCDC30	coiled-coil domain containing 30
223426_s_at	4.3e-05	1.03e-06	-6.35895	5.60228	-1.93221	EPB41L4B	erythrocyte membrane protein band 4.1 like 4B
230956_at	4.32e-05	1.04e-06	-6.3568	5.59694	-2.67458	COLCA1	colorectal cancer associated 1
213026_at	4.32e-05	1.04e-06	6.35669	5.59668	1.0862	ATG12	autophagy related 12
203214_x_at	4.32e-05	1.04e-06	6.35585	5.59461	2.33364	CDK1	cyclin dependent kinase 1
202790_at	4.35e-05	1.05e-06	-6.353	5.58755	-2.73412	CLDN7	claudin 7
235583_at	4.39e-05	1.06e-06	-6.34952	5.57893	-2.96911	ILDR1	immunoglobulin like domain containing receptor 1
217789_at	4.39e-05	1.06e-06	6.349	5.57765	1.07291	SNX6	sorting nexin 6
216379_x_at	4.39e-05	1.06e-06	-6.34843	5.57622	-4.43465	CD24	CD24 molecule
201389_at	4.39e-05	1.06e-06	6.34826	5.57581	1.70963	ITGA5	integrin subunit alpha 5
228709_at	4.42e-05	1.07e-06	-6.34556	5.56911	-1.22572	TPR	translocated promoter region, nuclear basket protein
236451_at	4.42e-05	1.07e-06	-6.345	5.56773	-3.19386	LOC100996579	uncharacterized LOC100996579
219800_s_at	4.42e-05	1.07e-06	-6.34443	5.56631	-2.08167	THNSL1	threonine synthase like 1
224790_at	4.42e-05	1.07e-06	6.3439	5.565	1.58708	ASAP1	ArfGAP with SH3 domain, ankyrin repeat and PH domain 1
236655_at	4.42e-05	1.08e-06	-6.34371	5.56452	-2.36066	TPD52	tumor protein D52
212038_s_at	4.42e-05	1.08e-06	6.3436	5.56426	1.22641	VDAC1	voltage dependent anion channel 1
200872_at	4.45e-05	1.08e-06	6.34103	5.55788	1.95943	S100A10	S100 calcium binding protein A10
204017_at	4.46e-05	1.09e-06	6.33919	5.55334	1.95833	KDELR3	KDEL endoplasmic reticulum protein retention receptor 3
200785_s_at	4.53e-05	1.1e-06	6.33313	5.53833	1.47765	LRP1	LDL receptor related protein 1
212174_at	4.54e-05	1.11e-06	6.33209	5.53575	1.07175	AK2	adenylate kinase 2
205534_at	4.57e-05	1.12e-06	6.32876	5.52748	1.72693	PCDH7	protocadherin 7
201131_s_at	4.6e-05	1.12e-06	-6.3265	5.52187	-5.16288	CDH1	cadherin 1
221897_at	4.6e-05	1.12e-06	-6.3262	5.52115	-1.15825	TRIM52	tripartite motif containing 52
211612_s_at	4.6e-05	1.12e-06	6.32583	5.52022	1.23957	IL13RA1	interleukin 13 receptor subunit alpha 1
209236_at	4.6e-05	1.13e-06	-6.32483	5.51774	-1.04017	SLC23A2	solute carrier family 23 member 2
200737_at	4.6e-05	1.13e-06	6.32456	5.51708	1.36634	PGK1	phosphoglycerate kinase 1
244747_at	4.62e-05	1.13e-06	-6.32317	5.51362	-2.26894	NPNT	nephronectin
218662_s_at	4.63e-05	1.14e-06	6.32147	5.50943	2.71847	NCAPG	non-SMC condensin I complex subunit G
219429_at	4.64e-05	1.14e-06	-6.32023	5.50634	-2.03111	FA2H	fatty acid 2-hydroxylase
209771_x_at	4.67e-05	1.15e-06	-6.31803	5.50089	-4.38297	CD24	CD24 molecule
227026_at	4.67e-05	1.15e-06	-6.31693	5.49816	-0.956341	MPHOSPH8	M-phase phosphoprotein 8
206896_s_at	4.67e-05	1.15e-06	-6.31678	5.49779	-1.78751	GNG7	G protein subunit gamma 7
214431_at	4.68e-05	1.15e-06	6.31646	5.49698	1.27399	GMPS	guanine monophosphate synthase
226894_at	4.75e-05	1.17e-06	-6.30964	5.48007	-1.20711	SLC35A3	solute carrier family 35 member A3
217645_at	4.78e-05	1.18e-06	-6.30709	5.47376	-1.23061	SYNJ2BP-COX16///COX16	SYNJ2BP-COX16 readthrough///COX16, cytochrome c oxidase assembly homolog
225050_at	4.78e-05	1.18e-06	-6.30646	5.47219	-0.931556	ZNF512	zinc finger protein 512
213313_at	4.8e-05	1.19e-06	-6.30509	5.4688	-1.11104	RABGAP1	RAB GTPase activating protein 1
225033_at	4.8e-05	1.19e-06	-6.30423	5.46666	-1.35825	ST3GAL1	ST3 beta-galactoside alpha-2,3-sialyltransferase 1
219440_at	4.81e-05	1.19e-06	-6.30301	5.46363	-2.00349	RAI2	retinoic acid induced 2
208943_s_at	4.81e-05	1.19e-06	-6.3029	5.46335	-1.18014	SEC62	SEC62 homolog, preprotein translocation factor
1553955_at	4.81e-05	1.19e-06	-6.30257	5.46253	-1.05502	PPP1R21	protein phosphatase 1 regulatory subunit 21
209393_s_at	4.82e-05	1.19e-06	6.30197	5.46105	1.22487	EIF4E2	eukaryotic translation initiation factor 4E family member 2
200618_at	4.84e-05	1.2e-06	6.30001	5.45618	1.23799	LASP1	LIM and SH3 protein 1
214058_at	4.84e-05	1.2e-06	-6.29963	5.45523	-1.72783	MYCL	v-myc avian myelocytomatosis viral oncogene lung carcinoma derived homolog
226455_at	4.84e-05	1.2e-06	-6.29943	5.45473	-1.13173	CREB3L4	cAMP responsive element binding protein 3 like 4
235228_at	4.87e-05	1.21e-06	-6.2966	5.44772	-3.43654	CCDC85A	coiled-coil domain containing 85A
229307_at	4.87e-05	1.21e-06	6.29649	5.44745	2.06284	ANKRD28	ankyrin repeat domain 28
213062_at	4.89e-05	1.22e-06	6.29432	5.44206	1.05031	NTAN1	N-terminal asparagine amidase
1568777_at	4.89e-05	1.22e-06	-6.29393	5.4411	-1.18877	EML5	echinoderm microtubule associated protein like 5
208443_x_at	4.91e-05	1.22e-06	6.29255	5.43767	3.48651	SHOX2	short stature homeobox 2
221883_at	4.93e-05	1.23e-06	-6.29001	5.43135	-1.10677	PKNOX1	PBX/knotted 1 homeobox 1
238692_at	4.95e-05	1.24e-06	-6.28815	5.42673	-2.18014	BTBD11	BTB domain containing 11
201577_at	4.97e-05	1.24e-06	6.28632	5.42219	1.11565	NME1	NME/NM23 nucleoside diphosphate kinase 1
229816_at	4.99e-05	1.25e-06	-6.28477	5.41835	-1.82126	WDR78	WD repeat domain 78
226922_at	5e-05	1.25e-06	-6.28391	5.41622	-1.36856	RANBP2	RAN binding protein 2
243386_at	5.03e-05	1.26e-06	-6.28069	5.40823	-2.20315	CASZ1	castor zinc finger 1
223839_s_at	5.04e-05	1.26e-06	6.27997	5.40644	2.09632
221619_s_at	5.05e-05	1.27e-06	-6.27911	5.4043	-1.26763	MTCH1	mitochondrial carrier 1
210534_s_at	5.05e-05	1.27e-06	-6.27847	5.40271	-1.95225	B9D1	B9 domain containing 1
218943_s_at	5.06e-05	1.27e-06	6.27754	5.40039	1.3645	DDX58	DEXD/H-box helicase 58
222890_at	5.06e-05	1.27e-06	-6.27716	5.39945	-2.08808	CCDC113	coiled-coil domain containing 113
232238_at	5.06e-05	1.27e-06	6.27686	5.39872	2.71109	ASPM	abnormal spindle microtubule assembly
208358_s_at	5.08e-05	1.28e-06	-6.27498	5.39404	-2.75789	UGT8	UDP glycosyltransferase 8
208990_s_at	5.08e-05	1.28e-06	-6.27498	5.39403	-0.947653	HNRNPH3	heterogeneous nuclear ribonucleoprotein H3
203282_at	5.1e-05	1.29e-06	6.27308	5.38931	1.05707	GBE1	glucan (1,4-alpha-), branching enzyme 1
1554899_s_at	5.1e-05	1.29e-06	6.27295	5.38898	2.86636	FCER1G	Fc fragment of IgE receptor Ig
201939_at	5.1e-05	1.29e-06	6.27263	5.38819	1.65527	PLK2	polo like kinase 2
205012_s_at	5.11e-05	1.29e-06	-6.27116	5.38453	-0.862831	HAGH	hydroxyacylglutathione hydrolase
228956_at	5.11e-05	1.29e-06	-6.27096	5.38404	-2.96251	UGT8	UDP glycosyltransferase 8
213713_s_at	5.13e-05	1.3e-06	-6.26935	5.38004	-1.37349	GLB1L2	galactosidase beta 1 like 2
206893_at	5.15e-05	1.3e-06	-6.2676	5.37569	-3.38077	SALL1	spalt like transcription factor 1
200711_s_at	5.17e-05	1.31e-06	-6.26547	5.3704	-1.30158	SKP1	S-phase kinase-associated protein 1
225303_at	5.23e-05	1.33e-06	6.26066	5.35845	1.35578	KIRREL	kin of IRRE like (Drosophila)
222231_s_at	5.23e-05	1.33e-06	6.26031	5.35757	0.997283	LRRC59	leucine rich repeat containing 59
227449_at	5.24e-05	1.33e-06	-6.25967	5.35598	-2.36801	EPHA4	EPH receptor A4
204278_s_at	5.25e-05	1.33e-06	-6.25865	5.35345	-1.11091	EBAG9	estrogen receptor binding site associated, antigen, 9
213444_at	5.27e-05	1.34e-06	-6.25655	5.34824	-2.28483	ZNF862	zinc finger protein 862
223582_at	5.28e-05	1.34e-06	-6.25553	5.34571	-2.89722	ADGRV1	adhesion G protein-coupled receptor V1
214033_at	5.29e-05	1.35e-06	-6.25409	5.34213	-1.83049	LOC101930322///ABCC6P2///ABCC6P1///ABCC6	multidrug resistance-associated protein 6-like///ATP binding cassette subfamily C member 6 pseudogene 2///ATP binding cassette subfamily C member 6 pseudogene 1///ATP binding cassette subfamily C member 6
1553974_at	5.29e-05	1.35e-06	-6.25392	5.34171	-1.12857	C22orf39	chromosome 22 open reading frame 39
1556667_at	5.3e-05	1.35e-06	-6.2529	5.33915	-2.65947	FTCDNL1	formiminotransferase cyclodeaminase N-terminal like
209773_s_at	5.33e-05	1.36e-06	6.25081	5.33397	3.44046	RRM2	ribonucleotide reductase regulatory subunit M2
213264_at	5.35e-05	1.37e-06	-6.24887	5.32914	-1.0933	PCBP2	poly(rC) binding protein 2
231879_at	5.37e-05	1.37e-06	6.24744	5.32559	2.8395	COL12A1	collagen type XII alpha 1 chain
237623_at	5.37e-05	1.38e-06	6.24653	5.32331	2.13513	CST3	cystatin C
201847_at	5.38e-05	1.38e-06	6.2459	5.32174	1.14438	LIPA	lipase A, lysosomal acid type
230165_at	5.38e-05	1.38e-06	6.24517	5.31993	1.6544	SGO2	shugoshin 2
235937_at	5.38e-05	1.38e-06	-6.24472	5.31883	-3.21925	OCLN	occludin
201292_at	5.38e-05	1.38e-06	6.24456	5.31842	2.94988	TOP2A	topoisomerase (DNA) II alpha
232060_at	5.38e-05	1.38e-06	6.24444	5.31813	2.59594	ROR1	receptor tyrosine kinase like orphan receptor 1
209408_at	5.38e-05	1.38e-06	6.24406	5.31718	2.87386	KIF2C	kinesin family member 2C
211964_at	5.39e-05	1.39e-06	6.24307	5.31472	1.69606	COL4A2	collagen type IV alpha 2 chain
201516_at	5.4e-05	1.39e-06	6.24244	5.31315	1.44863	SRM	spermidine synthase
225588_s_at	5.42e-05	1.4e-06	-6.2406	5.30857	-1.32048	TMEM129	transmembrane protein 129
201785_at	5.42e-05	1.4e-06	6.24047	5.30825	2.65813	RNASE1	ribonuclease A family member 1, pancreatic
225811_at	5.42e-05	1.4e-06	-6.24001	5.3071	-1.11473	C11orf58	chromosome 11 open reading frame 58
239482_x_at	5.43e-05	1.4e-06	-6.23905	5.30472	-1.255	ZNF708	zinc finger protein 708
210121_at	5.43e-05	1.4e-06	-6.23894	5.30444	-3.53208	B3GALT2	beta-1,3-galactosyltransferase 2
230780_at	5.43e-05	1.4e-06	-6.23878	5.30405	-2.16428	LINC00886	long intergenic non-protein coding RNA 886
226702_at	5.45e-05	1.41e-06	6.23662	5.29867	1.73783	CMPK2	cytidine/uridine monophosphate kinase 2
209122_at	5.46e-05	1.41e-06	6.23615	5.29751	2.0285	PLIN2	perilipin 2
235690_at	5.47e-05	1.42e-06	-6.23449	5.29338	-1.51408	ZNF594	zinc finger protein 594
208900_s_at	5.49e-05	1.42e-06	6.23312	5.28995	2.07232	TOP1	topoisomerase (DNA) I
1568619_s_at	5.5e-05	1.43e-06	6.23231	5.28794	1.35574	ITPRIPL2	inositol 1,4,5-trisphosphate receptor interacting protein like 2
239066_at	5.52e-05	1.43e-06	-6.23058	5.28364	-2.07188
214212_x_at	5.52e-05	1.43e-06	6.23038	5.28313	1.71335	FERMT2	fermitin family member 2
213133_s_at	5.52e-05	1.43e-06	-6.22995	5.28207	-1.43404	LOC101060817///GCSH	glycine cleavage system H protein, mitochondrial-like///glycine cleavage system protein H
235273_at	5.53e-05	1.44e-06	-6.22879	5.27918	-1.7018	DYX1C1	dyslexia susceptibility 1 candidate 1
224901_at	5.53e-05	1.44e-06	-6.22847	5.27839	-2.06107	SCD5	stearoyl-CoA desaturase 5
224763_at	5.55e-05	1.44e-06	-6.22722	5.27528	-1.11951	LOC100506548///RPL37	uncharacterized LOC100506548///ribosomal protein L37
204779_s_at	5.59e-05	1.46e-06	6.22402	5.26732	3.07282	HOXB7	homeobox B7
212215_at	5.59e-05	1.46e-06	-6.22382	5.26682	-1.27695	PREPL	prolyl endopeptidase-like
203971_at	5.61e-05	1.46e-06	6.22194	5.26213	1.27386	SLC31A1	solute carrier family 31 member 1
226649_at	5.61e-05	1.46e-06	-6.22171	5.26157	-1.60992	PANK1	pantothenate kinase 1
219327_s_at	5.62e-05	1.47e-06	-6.22068	5.25901	-2.04723	GPRC5C	G protein-coupled receptor class C group 5 member C
222450_at	5.62e-05	1.47e-06	6.22028	5.25799	1.82063	PMEPA1	prostate transmembrane protein, androgen induced 1
47560_at	5.62e-05	1.47e-06	-6.21994	5.25715	-1.09158	ADGRL1	adhesion G protein-coupled receptor L1
242100_at	5.64e-05	1.48e-06	6.21823	5.2529	1.81979	CHSY3	chondroitin sulfate synthase 3
231773_at	5.65e-05	1.48e-06	-6.21751	5.2511	-2.88203	ANGPTL1	angiopoietin like 1
238423_at	5.68e-05	1.49e-06	-6.21473	5.24417	-2.32328	SYTL3	synaptotagmin like 3
232458_at	5.71e-05	1.5e-06	6.21253	5.23871	2.99743	COL3A1	collagen type III alpha 1 chain
209501_at	5.72e-05	1.5e-06	-6.21163	5.23647	-1.00789	LOC101060399///CDR2	cerebellar degeneration-related protein 2///cerebellar degeneration related protein 2
208373_s_at	5.77e-05	1.52e-06	6.20807	5.22759	2.60193	P2RY6	pyrimidinergic receptor P2Y6
201299_s_at	5.8e-05	1.53e-06	6.20556	5.22134	1.22256	MOB1A	MOB kinase activator 1A
201315_x_at	5.81e-05	1.53e-06	6.20491	5.21973	1.5235	IFITM2	interferon induced transmembrane protein 2
209825_s_at	5.81e-05	1.53e-06	6.20465	5.21909	2.4874	MIR3658///UCK2	microRNA 3658///uridine-cytidine kinase 2
205054_at	5.85e-05	1.54e-06	-6.20163	5.21155	-2.17926	NEB	nebulin
227753_at	5.85e-05	1.54e-06	-6.20138	5.21093	-4.00857	TMEM139	transmembrane protein 139
228647_at	5.85e-05	1.54e-06	-6.20076	5.20939	-1.24774	LOC100049716	uncharacterized LOC100049716
227385_at	5.86e-05	1.55e-06	-6.2002	5.208	-0.91454	PLPP6	phospholipid phosphatase 6
202305_s_at	5.86e-05	1.55e-06	6.19964	5.20659	1.09146	FEZ2	fasciculation and elongation protein zeta 2
210840_s_at	5.86e-05	1.55e-06	6.19921	5.20553	1.07572	IQGAP1	IQ motif containing GTPase activating protein 1
227641_at	5.87e-05	1.55e-06	-6.19883	5.20458	-2.47703	FBXL16	F-box and leucine rich repeat protein 16
230421_at	5.9e-05	1.56e-06	-6.19634	5.19838	-1.2438	ZNF879	zinc finger protein 879
202870_s_at	5.91e-05	1.56e-06	6.19562	5.19657	3.17362	CDC20	cell division cycle 20
230031_at	5.92e-05	1.57e-06	-6.19454	5.19389	-1.68893	HSPA5	heat shock protein family A (Hsp70) member 5
227848_at	5.92e-05	1.57e-06	-6.19441	5.19356	-4.00588	PEBP4	phosphatidylethanolamine binding protein 4
201413_at	5.96e-05	1.58e-06	-6.19104	5.18515	-1.16962	HSD17B4	hydroxysteroid 17-beta dehydrogenase 4
222464_s_at	5.99e-05	1.59e-06	6.18842	5.17863	1.03977	MCMBP	minichromosome maintenance complex binding protein
219538_at	5.99e-05	1.59e-06	-6.18841	5.17861	-1.21868	WDR5B	WD repeat domain 5B
211947_s_at	6e-05	1.6e-06	6.18747	5.17627	1.84957	PRRC2C	proline rich coiled-coil 2C
213392_at	6.01e-05	1.6e-06	-6.18705	5.17523	-1.48952	IQCK	IQ motif containing K
227196_at	6.01e-05	1.6e-06	-6.18645	5.17373	-1.51796	RHPN2	rhophilin Rho GTPase binding protein 2
235166_at	6.02e-05	1.61e-06	-6.18552	5.17141	-1.34763	ZNF148	zinc finger protein 148
219434_at	6.02e-05	1.61e-06	6.18521	5.17064	3.17361	TREM1	triggering receptor expressed on myeloid cells 1
230630_at	6.04e-05	1.61e-06	6.18379	5.1671	3.11043	LOC100507855///AK4	adenylate kinase 4, mitochondrial-like///adenylate kinase 4
213195_at	6.04e-05	1.61e-06	-6.18344	5.16622	-1.42175	LYRM9	LYR motif containing 9
231899_at	6.06e-05	1.62e-06	-6.18168	5.16183	-1.60277	ZC3H12C	zinc finger CCCH-type containing 12C
204439_at	6.09e-05	1.63e-06	6.1791	5.1554	2.0441	IFI44L	interferon induced protein 44 like
225099_at	6.09e-05	1.63e-06	6.17905	5.15528	1.25981	FBXO45	F-box protein 45
211725_s_at	6.09e-05	1.63e-06	6.17888	5.15485	1.89454	BID	BH3 interacting domain death agonist
207177_at	6.11e-05	1.64e-06	6.17758	5.1516	3.68151	PTGFR	prostaglandin F receptor
221249_s_at	6.12e-05	1.64e-06	-6.17693	5.14999	-1.26471	FAM117A	family with sequence similarity 117 member A
229236_s_at	6.15e-05	1.65e-06	-6.17482	5.14472	-1.03443	SFXN4	sideroflexin 4
243278_at	6.16e-05	1.65e-06	-6.1739	5.14243	-2.68478	FOXP2	forkhead box P2
237484_at	6.17e-05	1.66e-06	-6.17288	5.13989	-1.90494	SMCO3	single-pass membrane protein with coiled-coil domains 3
217279_x_at	6.19e-05	1.67e-06	6.1711	5.13544	2.56553	MMP14	matrix metallopeptidase 14
228302_x_at	6.2e-05	1.67e-06	6.17036	5.13359	4.74494	CAMK2N1	calcium/calmodulin dependent protein kinase II inhibitor 1
230585_at	6.21e-05	1.67e-06	-6.16957	5.13163	-3.13073	KCNJ15	potassium voltage-gated channel subfamily J member 15
225795_at	6.21e-05	1.67e-06	-6.16904	5.13031	-1.07655	SMDT1	single-pass membrane protein with aspartate rich tail 1
1567105_at	6.21e-05	1.68e-06	6.16873	5.12955	3.15043
225298_at	6.21e-05	1.68e-06	-6.16847	5.12888	-1.22514	PNKD	paroxysmal nonkinesigenic dyskinesia
205805_s_at	6.21e-05	1.68e-06	6.16843	5.12878	1.7301	ROR1	receptor tyrosine kinase like orphan receptor 1
219836_at	6.26e-05	1.69e-06	-6.1646	5.11922	-4.23793	ZBED2	zinc finger BED-type containing 2
214934_at	6.26e-05	1.69e-06	-6.16444	5.11885	-1.30239	ATP9B	ATPase phospholipid transporting 9B (putative)
228124_at	6.33e-05	1.71e-06	-6.15995	5.10762	-1.6614	ABHD12	abhydrolase domain containing 12
202613_at	6.34e-05	1.72e-06	6.15902	5.1053	2.13399	CTPS1	CTP synthase 1
228274_at	6.36e-05	1.72e-06	-6.15772	5.10208	-1.87201	SDSL	serine dehydratase like
212942_s_at	6.36e-05	1.73e-06	6.15714	5.10062	3.14766	CEMIP	cell migration inducing hyaluronan binding protein
222579_at	6.37e-05	1.73e-06	-6.15625	5.09839	-0.821603	UBA5	ubiquitin like modifier activating enzyme 5
224796_at	6.39e-05	1.74e-06	6.15503	5.09535	1.34367	ASAP1	ArfGAP with SH3 domain, ankyrin repeat and PH domain 1
227452_at	6.41e-05	1.74e-06	6.15336	5.09118	3.01305	LINC00673///LINC00511	long intergenic non-protein coding RNA 673///long intergenic non-protein coding RNA 511
212622_at	6.42e-05	1.75e-06	-6.15239	5.08877	-0.900496	TMEM41B	transmembrane protein 41B
220688_s_at	6.46e-05	1.76e-06	6.1501	5.08304	1.35071	MRTO4	MRT4 homolog, ribosome maturation factor
233527_at	6.51e-05	1.77e-06	-6.1463	5.07357	-2.3055	LOC101929340	uncharacterized LOC101929340
235339_at	6.52e-05	1.78e-06	-6.1459	5.07255	-0.97951	SETDB2	SET domain bifurcated 2
225306_s_at	6.53e-05	1.78e-06	-6.14493	5.07014	-2.81319	SLC25A29	solute carrier family 25 member 29
57540_at	6.55e-05	1.79e-06	-6.14369	5.06705	-1.34264	RBKS	ribokinase
201924_at	6.55e-05	1.79e-06	-6.14337	5.06625	-1.24554	AFF1	AF4/FMR2 family member 1
205414_s_at	6.56e-05	1.79e-06	-6.14248	5.06403	-2.43967	ARHGAP44	Rho GTPase activating protein 44
203892_at	6.58e-05	1.8e-06	-6.14056	5.05923	-2.40237	WFDC2	WAP four-disulfide core domain 2
221951_at	6.62e-05	1.81e-06	-6.13776	5.05223	-1.38402	TMEM80	transmembrane protein 80
202120_x_at	6.62e-05	1.82e-06	6.13732	5.05114	1.3009	AP2S1	adaptor related protein complex 2 sigma 1 subunit
225334_at	6.62e-05	1.82e-06	-6.13694	5.05018	-1.62937	BORCS7	BLOC-1 related complex subunit 7
222705_s_at	6.62e-05	1.82e-06	-6.13688	5.05003	-2.42012	SLC25A15	solute carrier family 25 member 15
1553257_at	6.62e-05	1.82e-06	-6.13678	5.0498	-2.15558	GAL3ST3	galactose-3-O-sulfotransferase 3
214862_x_at	6.62e-05	1.82e-06	-6.13657	5.04927	-1.71238	TET1	tet methylcytosine dioxygenase 1
218521_s_at	6.62e-05	1.82e-06	6.13637	5.04878	1.0252	UBE2W	ubiquitin conjugating enzyme E2 W (putative)
215464_s_at	6.63e-05	1.82e-06	6.13576	5.04725	1.37182	P2RX5-TAX1BP3///TAX1BP3///P2RX5	P2RX5-TAX1BP3 readthrough (NMD candidate)///Tax1 binding protein 3///purinergic receptor P2X 5
205668_at	6.64e-05	1.83e-06	-6.13516	5.04573	-1.89952	LY75	lymphocyte antigen 75
241879_at	6.66e-05	1.84e-06	6.13307	5.04051	1.54143	LPP	LIM domain containing preferred translocation partner in lipoma
226899_at	6.66e-05	1.84e-06	6.13293	5.04016	1.77221	UNC5B	unc-5 netrin receptor B
244427_at	6.66e-05	1.84e-06	6.1327	5.0396	2.95073	KIF23	kinesin family member 23
225003_at	6.67e-05	1.84e-06	-6.13236	5.03874	-1.42106	TMEM205	transmembrane protein 205
221820_s_at	6.69e-05	1.85e-06	-6.13062	5.0344	-1.17549	KAT8	lysine acetyltransferase 8
210706_s_at	6.69e-05	1.85e-06	6.13062	5.03439	1.20679	RNF24	ring finger protein 24
209203_s_at	6.69e-05	1.85e-06	6.12996	5.03276	1.9581	BICD2	BICD cargo adaptor 2
238841_at	6.7e-05	1.85e-06	6.12954	5.03169	1.98794	PTPDC1	protein tyrosine phosphatase domain containing 1
203789_s_at	6.72e-05	1.86e-06	6.12803	5.02794	2.34635	SEMA3C	semaphorin 3C
202234_s_at	6.73e-05	1.86e-06	6.12731	5.02614	2.40835	SLC16A1	solute carrier family 16 member 1
226803_at	6.74e-05	1.87e-06	-6.12629	5.02357	-2.77516	CHMP4C	charged multivesicular body protein 4C
200969_at	6.74e-05	1.87e-06	-6.12571	5.02215	-1.01971	SERP1	stress-associated endoplasmic reticulum protein 1
212991_at	6.74e-05	1.87e-06	-6.12538	5.02131	-1.62029	FBXO9	F-box protein 9
226145_s_at	6.77e-05	1.88e-06	-6.12365	5.01698	-2.70281	FRAS1	Fraser extracellular matrix complex subunit 1
227569_at	6.86e-05	1.9e-06	-6.11845	5.00398	-1.35292	LNX2	ligand of numb-protein X 2
203699_s_at	6.87e-05	1.91e-06	-6.11723	5.00095	-2.49531	DIO2	deiodinase, iodothyronine, type II
236163_at	6.93e-05	1.93e-06	-6.11393	4.99268	-3.24257	LIX1	limb and CNS expressed 1
229573_at	6.93e-05	1.93e-06	-6.11365	4.992	-1.02563	USP9X	ubiquitin specific peptidase 9, X-linked
201310_s_at	6.94e-05	1.93e-06	6.11282	4.98993	1.69897	NREP	neuronal regeneration related protein
218633_x_at	6.96e-05	1.94e-06	-6.11069	4.98461	-1.11152	ABHD10	abhydrolase domain containing 10
206068_s_at	6.96e-05	1.94e-06	-6.11065	4.9845	-3.13898	ACADL	acyl-CoA dehydrogenase, long chain
213283_s_at	6.96e-05	1.94e-06	-6.11056	4.98428	-1.57276	SALL2	spalt like transcription factor 2
228320_x_at	6.98e-05	1.95e-06	-6.1094	4.98136	-2.1247	BICDL1	BICD family like cargo adaptor 1
211714_x_at	6.98e-05	1.95e-06	6.1091	4.98061	1.13643	TUBB	tubulin beta class I
223452_s_at	7.03e-05	1.97e-06	6.10601	4.97289	1.48951	ATL3	atlastin GTPase 3
219185_at	7.03e-05	1.97e-06	-6.10588	4.97256	-1.07437	SIRT5	sirtuin 5
218699_at	7.05e-05	1.98e-06	-6.10413	4.96818	-1.12908	RAB29	RAB29, member RAS oncogene family
201179_s_at	7.05e-05	1.98e-06	6.10386	4.96751	1.07127	GNAI3	G protein subunit alpha i3
205941_s_at	7.05e-05	1.98e-06	6.10369	4.96709	3.46676	COL10A1	collagen type X alpha 1 chain
228904_at	7.06e-05	1.98e-06	6.1029	4.96512	1.55111	HOXB3	homeobox B3
215930_s_at	7.06e-05	1.98e-06	-6.10266	4.96453	-1.19652	CTAGE5	CTAGE family member 5, ER export factor
243907_at	7.1e-05	2e-06	-6.10012	4.95817	-1.9689	GREB1L	growth regulation by estrogen in breast cancer 1 like
221060_s_at	7.12e-05	2e-06	6.09911	4.95564	2.01654	TLR4	toll like receptor 4
236783_at	7.12e-05	2e-06	-6.09904	4.95545	-2.11117	KCNIP4	potassium voltage-gated channel interacting protein 4
219959_at	7.13e-05	2.01e-06	6.0977	4.9521	2.9349	MOCOS	molybdenum cofactor sulfurase
237400_at	7.14e-05	2.01e-06	-6.09728	4.95106	-1.05188	ATP5S	ATP synthase, H+ transporting, mitochondrial Fo complex subunit s (factor B)
238428_at	7.17e-05	2.02e-06	-6.09525	4.94599	-2.54133	KCNJ15	potassium voltage-gated channel subfamily J member 15
207871_s_at	7.17e-05	2.02e-06	-6.09492	4.94516	-1.21849	MIR6132///ST7-OT3///ST7	microRNA 6132///ST7 overlapping transcript 3///suppression of tumorigenicity 7
213797_at	7.17e-05	2.02e-06	6.09485	4.94499	2.1812	RSAD2	radical S-adenosyl methionine domain containing 2
224391_s_at	7.17e-05	2.03e-06	-6.09423	4.94344	-1.57061	SIAE	sialic acid acetylesterase
209596_at	7.17e-05	2.03e-06	6.09412	4.94316	2.09196	MXRA5	matrix remodeling associated 5
239719_at	7.17e-05	2.03e-06	6.09397	4.94279	2.51461	CD109	CD109 molecule
226874_at	7.19e-05	2.03e-06	-6.09269	4.93959	-0.950673	KLHL8	kelch like family member 8
218100_s_at	7.19e-05	2.03e-06	-6.09258	4.93931	-1.25925	IFT57	intraflagellar transport 57
202778_s_at	7.2e-05	2.04e-06	-6.09163	4.93692	-0.935391	ZMYM2	zinc finger MYM-type containing 2
224632_at	7.24e-05	2.05e-06	6.08939	4.93133	1.45222	GPATCH4	G-patch domain containing 4
206858_s_at	7.26e-05	2.06e-06	6.08789	4.92756	1.95788	HOXC6	homeobox C6
226583_at	7.27e-05	2.06e-06	-6.08711	4.92561	-0.923662	C12orf76	chromosome 12 open reading frame 76
213505_s_at	7.27e-05	2.06e-06	-6.08689	4.92506	-1.17723	SUGP2	SURP and G-patch domain containing 2
218242_s_at	7.27e-05	2.07e-06	-6.08657	4.92427	-1.08729	KMT5B	lysine methyltransferase 5B
228390_at	7.31e-05	2.08e-06	-6.08401	4.91787	-1.30725	RAB30	RAB30, member RAS oncogene family
218400_at	7.36e-05	2.1e-06	6.08078	4.90978	2.11328	OAS3	2'-5'-oligoadenylate synthetase 3
206765_at	7.36e-05	2.1e-06	6.08078	4.90977	1.68845	KCNJ2	potassium voltage-gated channel subfamily J member 2
230230_at	7.36e-05	2.1e-06	-6.08077	4.90975	-2.17777	PTPN4	protein tyrosine phosphatase, non-receptor type 4
225494_at	7.36e-05	2.1e-06	-6.08035	4.9087	-1.15953	DYNLL2	dynein light chain LC8-type 2
218717_s_at	7.37e-05	2.1e-06	6.0799	4.90757	2.0638	P3H2	prolyl 3-hydroxylase 2
216958_s_at	7.41e-05	2.12e-06	-6.07734	4.90118	-1.55061	IVD	isovaleryl-CoA dehydrogenase
203744_at	7.42e-05	2.12e-06	6.07625	4.89845	1.57177	HMGB3	high mobility group box 3
223246_s_at	7.42e-05	2.12e-06	-6.07624	4.89842	-1.35679	STRBP	spermatid perinuclear RNA binding protein
203291_at	7.42e-05	2.12e-06	-6.07622	4.89838	-0.759949	CNOT4	CCR4-NOT transcription complex subunit 4
215077_at	7.46e-05	2.13e-06	6.07383	4.89239	2.53847	COL3A1	collagen type III alpha 1 chain
218312_s_at	7.46e-05	2.14e-06	-6.07328	4.89101	-1.87916	ZSCAN18	zinc finger and SCAN domain containing 18
228381_at	7.47e-05	2.14e-06	-6.07248	4.88899	-1.36906	ATF7IP2	activating transcription factor 7 interacting protein 2
38892_at	7.48e-05	2.15e-06	-6.0717	4.88706	-1.10636	GLTSCR1L	GLTSCR1 like
209026_x_at	7.49e-05	2.15e-06	6.07133	4.88613	1.20625	TUBB	tubulin beta class I
239657_x_at	7.49e-05	2.15e-06	-6.07041	4.88382	-2.53348	FOXO6	forkhead box O6
207447_s_at	7.49e-05	2.15e-06	-6.07035	4.88368	-2.28604	MGAT4C	MGAT4 family member C
1557905_s_at	7.51e-05	2.16e-06	6.06956	4.88169	2.3851	CD44	CD44 molecule (Indian blood group)
225889_at	7.51e-05	2.16e-06	-6.06894	4.88014	-0.890045	AEBP2	AE binding protein 2
235109_at	7.52e-05	2.17e-06	-6.06805	4.87791	-1.92106	ZBED3	zinc finger BED-type containing 3
218755_at	7.54e-05	2.17e-06	6.06715	4.87565	3.38221	KIF20A	kinesin family member 20A
205656_at	7.54e-05	2.17e-06	6.0666	4.8743	1.43616	PCDH17	protocadherin 17
35148_at	7.55e-05	2.18e-06	-6.0659	4.87252	-2.0425	TJP3	tight junction protein 3
210559_s_at	7.58e-05	2.19e-06	6.06435	4.86865	2.45404	CDK1	cyclin dependent kinase 1
204344_s_at	7.58e-05	2.19e-06	6.06378	4.86723	1.40254	SEC23A	Sec23 homolog A, coat complex II component
242625_at	7.58e-05	2.19e-06	6.06346	4.86643	2.35388	RSAD2	radical S-adenosyl methionine domain containing 2
203453_at	7.6e-05	2.2e-06	-6.06236	4.86366	-4.58374	SCNN1A	sodium channel epithelial 1 alpha subunit
200970_s_at	7.64e-05	2.21e-06	-6.06011	4.85804	-0.95705	SERP1	stress-associated endoplasmic reticulum protein 1
48031_r_at	7.67e-05	2.22e-06	-6.05809	4.85298	-1.49512	FAXDC2	fatty acid hydroxylase domain containing 2
243840_at	7.67e-05	2.22e-06	6.05804	4.85284	2.21986	CLSPN	claspin
220497_at	7.7e-05	2.23e-06	-6.0561	4.84799	-1.48885	ZNF214	zinc finger protein 214
205566_at	7.7e-05	2.23e-06	6.056	4.84773	1.23731	ABHD2	abhydrolase domain containing 2
219306_at	7.71e-05	2.24e-06	6.05541	4.84624	3.17046	KIF15	kinesin family member 15
222136_x_at	7.71e-05	2.24e-06	-6.05529	4.84595	-1.3695	ZNF729///ZNF43	zinc finger protein 729///zinc finger protein 43
208650_s_at	7.73e-05	2.25e-06	-6.05396	4.84263	-4.5961	CD24	CD24 molecule
214030_at	7.76e-05	2.26e-06	-6.05196	4.83763	-1.3778	CRYBG3	crystallin beta-gamma domain containing 3
202903_at	7.76e-05	2.26e-06	-6.0519	4.83746	-1.43704	LSM5	LSM5 homolog, U6 small nuclear RNA and mRNA degradation associated
213453_x_at	7.76e-05	2.26e-06	6.0518	4.83722	1.25649	GAPDH	glyceraldehyde-3-phosphate dehydrogenase
219136_s_at	7.8e-05	2.28e-06	-6.04879	4.82968	-1.23621	LMF1	lipase maturation factor 1
229734_at	7.8e-05	2.28e-06	-6.04878	4.82965	-2.39416	MIR4697///MIR4697HG	microRNA 4697///MIR4697 host gene
205721_at	7.8e-05	2.28e-06	-6.04818	4.82814	-1.70876	GFRA2	GDNF family receptor alpha 2
223479_s_at	7.8e-05	2.28e-06	-6.0475	4.82644	-0.939211	CHCHD5	coiled-coil-helix-coiled-coil-helix domain containing 5
210473_s_at	7.8e-05	2.28e-06	-6.04745	4.8263	-1.55802	ADGRA3	adhesion G protein-coupled receptor A3
225044_at	7.8e-05	2.28e-06	-6.04743	4.82626	-1.28325	NT5C3B	5'-nucleotidase, cytosolic IIIB
206420_at	7.8e-05	2.28e-06	6.04742	4.82624	2.17379	IGSF6	immunoglobulin superfamily member 6
227191_at	7.8e-05	2.28e-06	-6.04737	4.82611	-1.40495	ITFG1	integrin alpha FG-GAP repeat containing 1
230552_at	7.8e-05	2.28e-06	-6.04736	4.82608	-2.30879	LOC100134317///LOC284412	uncharacterized LOC100134317///uncharacterized LOC284412
212658_at	7.84e-05	2.3e-06	6.04513	4.82051	1.29735	LHFPL2	lipoma HMGIC fusion partner-like 2
224975_at	7.87e-05	2.31e-06	-6.04334	4.81601	-1.73774	NFIA	nuclear factor I A
206411_s_at	7.93e-05	2.33e-06	6.04033	4.80846	1.73823	ABL2	ABL proto-oncogene 2, non-receptor tyrosine kinase
205624_at	7.98e-05	2.34e-06	6.03745	4.80126	2.89004	CPA3	carboxypeptidase A3
212917_x_at	7.98e-05	2.35e-06	6.03681	4.79966	1.03992	RECQL	RecQ like helicase
226553_at	7.98e-05	2.35e-06	-6.03674	4.79948	-2.76123	TMPRSS2	transmembrane protease, serine 2
225534_at	7.98e-05	2.35e-06	-6.03658	4.79908	-1.42603	SMIM19	small integral membrane protein 19
209759_s_at	8.03e-05	2.36e-06	-6.03409	4.79283	-1.33821	ECI1	enoyl-CoA delta isomerase 1
230903_s_at	8.05e-05	2.37e-06	-6.03304	4.7902	-2.01786	TDRP	testis development related protein
210404_x_at	8.05e-05	2.37e-06	-6.03272	4.7894	-3.16952	CAMK2B	calcium/calmodulin dependent protein kinase II beta
236278_at	8.07e-05	2.38e-06	-6.03143	4.78616	-2.18844	HIST1H3E	histone cluster 1, H3e
239571_at	8.11e-05	2.39e-06	6.02922	4.78061	1.52832
220724_at	8.11e-05	2.4e-06	-6.02879	4.77954	-4.33306	CWH43	cell wall biogenesis 43 C-terminal homolog
229290_at	8.15e-05	2.41e-06	-6.02679	4.77453	-5.17776	DAPL1	death associated protein like 1
228783_at	8.15e-05	2.41e-06	6.02668	4.77424	1.17422	BVES	blood vessel epicardial substance
213226_at	8.15e-05	2.41e-06	6.02606	4.7727	2.19938	CCNA2	cyclin A2
212914_at	8.17e-05	2.42e-06	-6.02533	4.77088	-1.80055	CBX7	chromobox 7
227998_at	8.19e-05	2.43e-06	6.02383	4.7671	1.62771	S100A16	S100 calcium binding protein A16
213228_at	8.2e-05	2.43e-06	-6.02315	4.76541	-3.50577	PDE8B	phosphodiesterase 8B
1557136_at	8.21e-05	2.43e-06	-6.02255	4.7639	-3.71493	ATP13A4	ATPase 13A4
218191_s_at	8.22e-05	2.44e-06	-6.0218	4.76201	-1.2117	LMBRD1	LMBR1 domain containing 1
225647_s_at	8.28e-05	2.46e-06	6.01883	4.75457	2.41545	CTSC	cathepsin C
227163_at	8.3e-05	2.47e-06	-6.01717	4.7504	-2.68481	GSTO2	glutathione S-transferase omega 2
203661_s_at	8.3e-05	2.47e-06	-6.01717	4.7504	-1.31779	TMOD1	tropomodulin 1
239859_x_at	8.3e-05	2.47e-06	-6.01706	4.75012	-1.41461	ATP5S	ATP synthase, H+ transporting, mitochondrial Fo complex subunit s (factor B)
235548_at	8.31e-05	2.47e-06	6.01637	4.74839	4.33108	APCDD1L	APC down-regulated 1 like
202701_at	8.33e-05	2.48e-06	6.01494	4.7448	1.2245	BMP1	bone morphogenetic protein 1
206042_x_at	8.33e-05	2.48e-06	-6.01476	4.74435	-1.52268	SNURF///SNRPN	SNRPN upstream reading frame///small nuclear ribonucleoprotein polypeptide N
202304_at	8.33e-05	2.48e-06	-6.01444	4.74355	-0.967441	FNDC3A	fibronectin type III domain containing 3A
204286_s_at	8.37e-05	2.5e-06	6.01246	4.73858	2.93633	PMAIP1	phorbol-12-myristate-13-acetate-induced protein 1
217294_s_at	8.38e-05	2.5e-06	6.01159	4.7364	2.30934	ENO1	enolase 1
213587_s_at	8.38e-05	2.5e-06	-6.0114	4.73592	-1.62081	ATP6V0E2	ATPase H+ transporting V0 subunit e2
216565_x_at	8.4e-05	2.51e-06	6.01053	4.73373	1.56114
203599_s_at	8.44e-05	2.52e-06	-6.00846	4.72856	-0.993589	WBP4	WW domain binding protein 4
229067_at	8.46e-05	2.53e-06	6.00705	4.72501	1.60321
227314_at	8.46e-05	2.53e-06	6.00681	4.72441	2.88951	ITGA2	integrin subunit alpha 2
214476_at	8.51e-05	2.55e-06	-6.00456	4.71877	-2.63498	TFF2	trefoil factor 2
220108_at	8.54e-05	2.56e-06	-6.00269	4.71407	-1.50959	GNA14	G protein subunit alpha 14
214769_at	8.55e-05	2.56e-06	-6.00204	4.71244	-2.16806	CLCN4	chloride voltage-gated channel 4
203934_at	8.56e-05	2.57e-06	-6.00118	4.71028	-0.896677	KDR	kinase insert domain receptor
218663_at	8.56e-05	2.57e-06	6.00095	4.7097	2.76199	NCAPG	non-SMC condensin I complex subunit G
224492_s_at	8.6e-05	2.58e-06	-5.99918	4.70526	-1.23823	ZNF627	zinc finger protein 627
222280_at	8.6e-05	2.58e-06	-5.99898	4.70477	-1.32125	TMEM147-AS1	TMEM147 antisense RNA 1
210788_s_at	8.62e-05	2.59e-06	-5.99775	4.70168	-1.56633	DHRS7	dehydrogenase/reductase 7
222773_s_at	8.62e-05	2.59e-06	-5.99768	4.70149	-1.45281	GALNT12	polypeptide N-acetylgalactosaminyltransferase 12
220168_at	8.65e-05	2.61e-06	-5.99567	4.69646	-2.68603	CASC1	cancer susceptibility candidate 1
213188_s_at	8.65e-05	2.61e-06	-5.99556	4.69616	-1.3415	MINA	MYC induced nuclear antigen
242915_at	8.66e-05	2.61e-06	-5.9948	4.69427	-1.69585	ZNF682	zinc finger protein 682
228821_at	8.7e-05	2.63e-06	-5.9929	4.6895	-2.69285	ST6GAL2	ST6 beta-galactoside alpha-2,6-sialyltransferase 2
224859_at	8.7e-05	2.63e-06	5.99278	4.68919	1.92356	CD276	CD276 molecule
219973_at	8.7e-05	2.63e-06	5.99246	4.68841	2.54983	ARSJ	arylsulfatase family member J
225275_at	8.7e-05	2.63e-06	5.99226	4.6879	3.21619	EDIL3	EGF like repeats and discoidin domains 3
229258_at	8.7e-05	2.63e-06	-5.99174	4.68658	-2.16361	KIF12	kinesin family member 12
239082_at	8.75e-05	2.65e-06	-5.98949	4.68094	-1.41301	FZD3	frizzled class receptor 3
213446_s_at	8.77e-05	2.66e-06	5.98827	4.67789	1.65706	IQGAP1	IQ motif containing GTPase activating protein 1
235647_at	8.78e-05	2.66e-06	-5.98779	4.67668	-1.00388	AP4S1	adaptor related protein complex 4 sigma 1 subunit
235165_at	8.81e-05	2.67e-06	-5.98604	4.67227	-3.6559	PARD6B	par-6 family cell polarity regulator beta
208079_s_at	8.81e-05	2.67e-06	5.98603	4.67224	2.03932	AURKA	aurora kinase A
225123_at	8.81e-05	2.67e-06	-5.98581	4.67169	-1.7175	SESN3	sestrin 3
227238_at	8.84e-05	2.69e-06	-5.98387	4.66682	-5.52128	MUC15	mucin 15, cell surface associated
209772_s_at	8.84e-05	2.69e-06	-5.98366	4.66629	-4.22635	CD24	CD24 molecule
207550_at	8.85e-05	2.69e-06	-5.98281	4.66417	-2.24998	MPL	MPL proto-oncogene, thrombopoietin receptor
230536_at	8.85e-05	2.7e-06	-5.98253	4.66347	-2.26138	PBX4	PBX homeobox 4
201582_at	8.85e-05	2.7e-06	-5.98238	4.66309	-1.05914	SEC23B	Sec23 homolog B, coat complex II component
235882_at	8.85e-05	2.7e-06	-5.98222	4.66268	-1.00288	VPS53	VPS53, GARP complex subunit
213902_at	8.85e-05	2.7e-06	-5.98216	4.66253	-1.43823	ASAH1	N-acylsphingosine amidohydrolase 1
201668_x_at	8.85e-05	2.7e-06	5.98194	4.66197	2.78458	MARCKS	myristoylated alanine rich protein kinase C substrate
211024_s_at	8.88e-05	2.71e-06	-5.98051	4.65839	-4.68252	NKX2-1	NK2 homeobox 1
235545_at	8.9e-05	2.72e-06	5.97936	4.6555	3.07045	DEPDC1	DEP domain containing 1
234994_at	8.96e-05	2.74e-06	5.97606	4.6472	2.12378	TMEM200A	transmembrane protein 200A
225308_s_at	8.96e-05	2.74e-06	-5.97599	4.64703	-0.899878	TANC1	tetratricopeptide repeat, ankyrin repeat and coiled-coil containing 1
1569348_at	8.96e-05	2.74e-06	-5.97587	4.64673	-1.76504	LOC102725451///TPTEP1	uncharacterized LOC102725451///transmembrane phosphatase with tensin homology pseudogene 1
235048_at	9e-05	2.76e-06	-5.97394	4.64189	-2.73166	FAM169A	family with sequence similarity 169 member A
216867_s_at	9e-05	2.76e-06	5.97374	4.64138	2.84776	PDGFA	platelet derived growth factor subunit A
223130_s_at	9.01e-05	2.76e-06	-5.97303	4.63961	-1.29436	MYLIP	myosin regulatory light chain interacting protein
204972_at	9.07e-05	2.79e-06	5.96978	4.63143	1.91603	OAS2	2'-5'-oligoadenylate synthetase 2
235295_at	9.07e-05	2.79e-06	5.96967	4.63116	1.1131	PANX1	pannexin 1
240382_at	9.07e-05	2.79e-06	-5.96949	4.6307	-2.52922	LOC101928076	uncharacterized LOC101928076
227499_at	9.07e-05	2.79e-06	-5.96948	4.63068	-1.92004	FZD3	frizzled class receptor 3
230197_s_at	9.07e-05	2.79e-06	-5.96932	4.63029	-2.4628	TPPP	tubulin polymerization promoting protein
1554143_a_at	9.07e-05	2.79e-06	-5.96898	4.62942	-1.94852	SUGT1P3	SGT1 homolog, MIS12 kinetochore complex assembly cochaperone pseudogene 3
201890_at	9.1e-05	2.8e-06	5.96743	4.62554	3.2142	RRM2	ribonucleotide reductase regulatory subunit M2
231864_at	9.12e-05	2.81e-06	-5.96637	4.62286	-1.3081	ZNF33A	zinc finger protein 33A
227983_at	9.13e-05	2.81e-06	-5.96602	4.62198	-1.11932	RILPL2	Rab interacting lysosomal protein like 2
204709_s_at	9.16e-05	2.83e-06	5.96417	4.61733	3.24186	KIF23	kinesin family member 23
222943_at	9.2e-05	2.84e-06	-5.96249	4.61311	-1.53028	GBA3	glucosylceramidase beta 3 (gene/pseudogene)
205241_at	9.2e-05	2.84e-06	5.96236	4.61278	1.36827	SCO2	SCO2 cytochrome c oxidase assembly protein
202094_at	9.21e-05	2.84e-06	5.96162	4.61092	3.39428	BIRC5	baculoviral IAP repeat containing 5
229511_at	9.22e-05	2.85e-06	-5.96106	4.60952	-1.37649	SMARCE1	SWI/SNF related, matrix associated, actin dependent regulator of chromatin, subfamily e, member 1
228433_at	9.25e-05	2.86e-06	-5.95958	4.60581	-1.155	NFYA	nuclear transcription factor Y subunit alpha
221543_s_at	9.25e-05	2.86e-06	-5.95906	4.60449	-1.29748	ERLIN2	ER lipid raft associated 2
211712_s_at	9.25e-05	2.87e-06	-5.95876	4.60374	-3.40473	ANXA9	annexin A9
225655_at	9.3e-05	2.88e-06	5.95671	4.59859	2.96715	UHRF1	ubiquitin like with PHD and ring finger domains 1
226846_at	9.3e-05	2.88e-06	-5.95618	4.59725	-1.40435	PHYHD1	phytanoyl-CoA dioxygenase domain containing 1
225358_at	9.3e-05	2.89e-06	-5.95599	4.59678	-1.234	DNAJC19	DnaJ heat shock protein family (Hsp40) member C19
204825_at	9.31e-05	2.89e-06	5.95571	4.59609	3.32425	MELK	maternal embryonic leucine zipper kinase
231950_at	9.32e-05	2.89e-06	-5.95497	4.59422	-2.07066	ZNF658	zinc finger protein 658
238454_at	9.34e-05	2.9e-06	-5.95382	4.59132	-3.16197	ZNF540	zinc finger protein 540
204807_at	9.35e-05	2.91e-06	-5.95331	4.59004	-1.21587	TMEM5	transmembrane protein 5
222325_at	9.4e-05	2.92e-06	-5.95099	4.58422	-3.47969
203535_at	9.4e-05	2.93e-06	5.95073	4.58356	3.07889	S100A9	S100 calcium binding protein A9
230468_s_at	9.44e-05	2.94e-06	-5.94883	4.57877	-2.48307	C1orf56	chromosome 1 open reading frame 56
222953_at	9.45e-05	2.95e-06	-5.94805	4.57683	-2.74772	GPR83	G protein-coupled receptor 83
220723_s_at	9.45e-05	2.95e-06	-5.94766	4.57584	-3.76074	CWH43	cell wall biogenesis 43 C-terminal homolog
219542_at	9.45e-05	2.95e-06	-5.94727	4.57486	-1.10961	NEK11	NIMA related kinase 11
220987_s_at	9.45e-05	2.95e-06	-5.94725	4.57481	-1.94993	NUAK2///AKIP1	NUAK family kinase 2///A-kinase interacting protein 1
239161_at	9.45e-05	2.95e-06	-5.94714	4.57454	-1.38609	FDX1	ferredoxin 1
202600_s_at	9.48e-05	2.96e-06	5.94554	4.5705	1.65527	NRIP1	nuclear receptor interacting protein 1
235282_at	9.51e-05	2.97e-06	-5.94445	4.56777	-1.30742	LOC102724532///SP2-AS1	uncharacterized LOC102724532///SP2 antisense RNA 1
205572_at	9.52e-05	2.98e-06	5.94344	4.56524	1.83328	ANGPT2	angiopoietin 2
224358_s_at	9.53e-05	2.99e-06	5.94276	4.56351	2.6707	MS4A7	membrane spanning 4-domains A7
242584_at	9.53e-05	2.99e-06	-5.94275	4.5635	-1.29832	FAM161A	family with sequence similarity 161 member A
213852_at	9.53e-05	2.99e-06	-5.9427	4.56337	-1.03254	RBM8A	RNA binding motif protein 8A
217906_at	9.54e-05	2.99e-06	-5.94173	4.56094	-1.08302	KLHDC2	kelch domain containing 2
228905_at	9.54e-05	2.99e-06	-5.9417	4.56086	-1.29469	PCM1	pericentriolar material 1
202183_s_at	9.6e-05	3.02e-06	-5.93893	4.55388	-1.09864	KIF22	kinesin family member 22
239683_at	9.61e-05	3.02e-06	-5.9382	4.55206	-1.88464	CLYBL	citrate lyase beta like
212741_at	9.61e-05	3.02e-06	-5.93814	4.55191	-3.1628	MAOA	monoamine oxidase A
221519_at	9.62e-05	3.03e-06	-5.93742	4.5501	-0.996189	FBXW4	F-box and WD repeat domain containing 4
223507_at	9.64e-05	3.04e-06	-5.93638	4.54747	-0.893065	CLPX	caseinolytic mitochondrial matrix peptidase chaperone subunit
218918_at	9.69e-05	3.05e-06	-5.93416	4.5419	-1.56318	MAN1C1	mannosidase alpha class 1C member 1
202832_at	9.69e-05	3.05e-06	-5.93399	4.54145	-0.994449	GCC2	GRIP and coiled-coil domain containing 2
208741_at	9.7e-05	3.06e-06	-5.93346	4.54014	-1.19582	SAP18	Sin3A associated protein 18
210194_at	9.7e-05	3.06e-06	-5.93307	4.53915	-3.50834	PLA2R1	phospholipase A2 receptor 1
201014_s_at	9.76e-05	3.08e-06	5.93054	4.53277	1.27915	PAICS	phosphoribosylaminoimidazole carboxylase; phosphoribosylaminoimidazolesuccinocarboxamide synthase
228232_s_at	9.77e-05	3.08e-06	-5.93002	4.53147	-3.63086	VSIG2	V-set and immunoglobulin domain containing 2
202207_at	9.77e-05	3.09e-06	5.92978	4.53087	2.7569	ARL4C	ADP ribosylation factor like GTPase 4C
212203_x_at	9.82e-05	3.11e-06	5.92743	4.52497	1.35548	IFITM3	interferon induced transmembrane protein 3
204800_s_at	9.84e-05	3.11e-06	-5.92637	4.5223	-1.18599	DHRS12	dehydrogenase/reductase 12
217964_at	9.84e-05	3.12e-06	-5.92608	4.52156	-1.02417	TTC19	tetratricopeptide repeat domain 19
226696_at	9.85e-05	3.12e-06	-5.92554	4.52022	-1.14975	RBBP9	RB binding protein 9, serine hydrolase
1553703_at	9.85e-05	3.12e-06	-5.92544	4.51996	-0.937113	ZNF791	zinc finger protein 791
205416_s_at	9.87e-05	3.13e-06	5.9245	4.51758	1.01919	ATXN3	ataxin 3
235134_at	9.87e-05	3.13e-06	-5.92382	4.51588	-1.45746
204000_at	9.87e-05	3.14e-06	-5.92363	4.51539	-1.0681	GNB5	G protein subunit beta 5
228440_at	9.87e-05	3.14e-06	-5.9236	4.51531	-3.17355
228841_at	9.87e-05	3.14e-06	-5.92324	4.51442	-1.18398	LYRM7	LYR motif containing 7
211071_s_at	9.87e-05	3.14e-06	5.92322	4.51438	2.28946	MLLT11	myeloid/lymphoid or mixed-lineage leukemia; translocated to, 11
220012_at	9.88e-05	3.15e-06	-5.92235	4.51218	-1.26546	ERO1B	endoplasmic reticulum oxidoreductase 1 beta
228161_at	9.88e-05	3.15e-06	5.92231	4.51209	1.1689	RAB32	RAB32, member RAS oncogene family
228984_at	9.89e-05	3.15e-06	-5.92175	4.51067	-3.1605	CARNS1	carnosine synthase 1
220093_at	9.91e-05	3.16e-06	5.92087	4.50845	2.39519	ANTXR1	anthrax toxin receptor 1
201180_s_at	9.93e-05	3.17e-06	5.91986	4.50591	0.94946	GNAI3	G protein subunit alpha i3
201070_x_at	9.99e-05	3.19e-06	5.91734	4.49956	1.14353	SF3B1	splicing factor 3b subunit 1
232596_at	0.0001	3.19e-06	5.91657	4.49763	3.90001	DIAPH3	diaphanous related formin 3
242648_at	0.0001	3.2e-06	-5.9153	4.49444	-1.27573	KLHL8	kelch like family member 8
223028_s_at	0.0001	3.21e-06	5.91475	4.49305	0.854654	SNX9	sorting nexin 9
210052_s_at	0.0001	3.21e-06	5.91464	4.49277	2.78853	TPX2	TPX2, microtubule nucleation factor
221946_at	0.0001	3.21e-06	-5.91415	4.49153	-3.20925	C9orf116	chromosome 9 open reading frame 116
224758_at	0.000101	3.23e-06	-5.91154	4.48496	-1.10868	C7orf73	chromosome 7 open reading frame 73
222481_at	0.000101	3.24e-06	-5.91134	4.48447	-1.23158	TIMM10B	translocase of inner mitochondrial membrane 10 homolog B (yeast)
226644_at	0.000101	3.24e-06	-5.91115	4.48398	-2.18356	MIB2	mindbomb E3 ubiquitin protein ligase 2
212775_at	0.000101	3.24e-06	-5.91059	4.48257	-1.42266	OBSL1	obscurin like 1
200989_at	0.000101	3.25e-06	5.90923	4.47917	0.796783	HIF1A	hypoxia inducible factor 1 alpha subunit
213374_x_at	0.000102	3.26e-06	-5.90812	4.47637	-0.969304	HIBCH	3-hydroxyisobutyryl-CoA hydrolase
218675_at	0.000102	3.27e-06	-5.90732	4.47435	-1.62318	SLC22A17	solute carrier family 22 member 17
211340_s_at	0.000102	3.27e-06	5.90703	4.47362	1.48024	MIR6756///MCAM	microRNA 6756///melanoma cell adhesion molecule
213235_at	0.000102	3.29e-06	5.90538	4.46946	1.81183	KNOP1	lysine rich nucleolar protein 1
242086_at	0.000103	3.31e-06	-5.90317	4.46389	-1.44047	SPATA6	spermatogenesis associated 6
220750_s_at	0.000104	3.34e-06	5.89931	4.45418	1.6835	P3H1	prolyl 3-hydroxylase 1
203029_s_at	0.000104	3.36e-06	-5.89698	4.44832	-1.6285	PTPRN2	protein tyrosine phosphatase, receptor type N2
230717_at	0.000104	3.36e-06	-5.89683	4.44793	-2.14799	LCN12	lipocalin 12
224357_s_at	0.000104	3.36e-06	5.89677	4.44779	2.68714	MS4A4A	membrane spanning 4-domains A4A
229378_at	0.000104	3.37e-06	-5.89599	4.44583	-1.62201	STOX1	storkhead box 1
227094_at	0.000105	3.38e-06	-5.89487	4.44299	-0.891244	DHTKD1	dehydrogenase E1 and transketolase domain containing 1
218747_s_at	0.000105	3.41e-06	-5.89156	4.43466	-1.48357	TAPBPL	TAP binding protein like
209853_s_at	0.000105	3.41e-06	5.89155	4.43463	1.02463	PSME3	proteasome activator subunit 3
209835_x_at	0.000105	3.41e-06	5.89124	4.43386	1.8178	CD44	CD44 molecule (Indian blood group)
223072_s_at	0.000105	3.41e-06	-5.89117	4.43369	-1.55372	INO80B-WBP1///INO80B///WBP1	INO80B-WBP1 readthrough (NMD candidate)///INO80 complex subunit B///WW domain binding protein 1
222785_x_at	0.000105	3.41e-06	-5.89102	4.4333	-1.46225	C11orf1	chromosome 11 open reading frame 1
235202_x_at	0.000105	3.41e-06	5.89051	4.43202	1.43572	IKBIP	IKBKB interacting protein
200987_x_at	0.000105	3.42e-06	5.88988	4.43044	1.27327	PSME3	proteasome activator subunit 3
204447_at	0.000105	3.42e-06	-5.88966	4.42988	-1.94432	LZTS3	leucine zipper tumor suppressor family member 3
226092_at	0.000106	3.43e-06	-5.88911	4.4285	-1.5805	MPP5	membrane palmitoylated protein 5
229947_at	0.000106	3.43e-06	5.88863	4.42727	2.7887	PI15	peptidase inhibitor 15
224399_at	0.000106	3.44e-06	5.88735	4.42406	3.25236	PDCD1LG2	programmed cell death 1 ligand 2
217967_s_at	0.000106	3.44e-06	5.88735	4.42406	1.6783	FAM129A	family with sequence similarity 129 member A
230615_at	0.000106	3.45e-06	-5.88698	4.42313	-3.20072	DUOXA2	dual oxidase maturation factor 2
218352_at	0.000106	3.45e-06	-5.88664	4.42226	-1.40699	RCBTB1	RCC1 and BTB domain containing protein 1
41856_at	0.000106	3.46e-06	5.8857	4.41989	1.32485	UNC5B	unc-5 netrin receptor B
204765_at	0.000106	3.46e-06	-5.88508	4.41834	-2.25891	ARHGEF5	Rho guanine nucleotide exchange factor 5
228090_at	0.000107	3.48e-06	-5.88361	4.41463	-1.43946	NMNAT3	nicotinamide nucleotide adenylyltransferase 3
203662_s_at	0.000107	3.48e-06	-5.8832	4.41361	-2.54154	TMOD1	tropomodulin 1
219036_at	0.000107	3.49e-06	-5.88229	4.4113	-1.79146	CEP70	centrosomal protein 70
233080_s_at	0.000107	3.5e-06	5.88097	4.40799	1.04401	PRPF40A	pre-mRNA processing factor 40 homolog A
209761_s_at	0.000108	3.52e-06	5.87881	4.40255	1.43577	SP110	SP110 nuclear body protein
227636_at	0.000108	3.53e-06	-5.8775	4.39924	-1.04444	THAP5	THAP domain containing 5
229653_at	0.000108	3.53e-06	-5.87715	4.39835	-1.28701	VPS53	VPS53, GARP complex subunit
220432_s_at	0.000108	3.54e-06	-5.8769	4.39772	-2.32819	CYP39A1	cytochrome P450 family 39 subfamily A member 1
222270_at	0.000108	3.54e-06	-5.8761	4.39571	-1.50218	PPP4R3B	protein phosphatase 4 regulatory subunit 3B
209901_x_at	0.000108	3.55e-06	5.87561	4.39447	2.82571	AIF1	allograft inflammatory factor 1
236201_at	0.000108	3.55e-06	-5.87536	4.39386	-1.97585	SPTLC3	serine palmitoyltransferase long chain base subunit 3
213838_at	0.000108	3.56e-06	-5.87462	4.39199	-1.05853	NOL7	nucleolar protein 7
217973_at	0.000108	3.56e-06	-5.87417	4.39084	-1.13388	DCXR	dicarbonyl and L-xylulose reductase
212271_at	0.000109	3.58e-06	5.87195	4.38526	1.05592	MAPK1	mitogen-activated protein kinase 1
200916_at	0.000109	3.58e-06	5.87189	4.38509	1.73505	TAGLN2	transgelin 2
225274_at	0.000109	3.59e-06	-5.87073	4.38217	-1.48939	PCYOX1	prenylcysteine oxidase 1
203022_at	0.00011	3.62e-06	5.86778	4.37474	1.39509	RNASEH2A	ribonuclease H2 subunit A
201695_s_at	0.00011	3.62e-06	5.86737	4.37372	1.62928	PNP	purine nucleoside phosphorylase
241412_at	0.00011	3.63e-06	-5.86693	4.37261	-2.47706	BTC	betacellulin
236222_at	0.00011	3.63e-06	-5.86675	4.37214	-2.47311	MAATS1	MYCBP associated and testis expressed 1
221922_at	0.00011	3.64e-06	5.86589	4.36998	1.31641	GPSM2	G-protein signaling modulator 2
210233_at	0.00011	3.64e-06	5.86589	4.36997	2.25537	IL1RAP	interleukin 1 receptor accessory protein
202446_s_at	0.000111	3.66e-06	5.86403	4.36529	1.40126	PLSCR1	phospholipid scramblase 1
213429_at	0.000111	3.67e-06	5.8627	4.36194	1.52995	BICC1	BicC family RNA binding protein 1
212509_s_at	0.000111	3.68e-06	-5.8609	4.35738	-1.06185	MXRA7	matrix remodeling associated 7
221484_at	0.000112	3.69e-06	5.86064	4.35674	1.38639	B4GALT5	beta-1,4-galactosyltransferase 5
206806_at	0.000112	3.69e-06	-5.86003	4.3552	-1.83816	DGKI	diacylglycerol kinase iota
240983_s_at	0.000112	3.7e-06	5.85968	4.35432	2.81123	CARS	cysteinyl-tRNA synthetase
1566557_at	0.000112	3.7e-06	-5.85924	4.35321	-1.64121	BAIAP2-AS1	BAIAP2 antisense RNA 1 (head to head)
212325_at	0.000112	3.71e-06	-5.8585	4.35134	-1.5965	LIMCH1	LIM and calponin homology domains 1
203968_s_at	0.000112	3.72e-06	5.85739	4.34855	2.05083	CDC6	cell division cycle 6
204580_at	0.000112	3.73e-06	5.85644	4.34615	4.83803	MMP12	matrix metallopeptidase 12
236279_at	0.000112	3.73e-06	-5.85571	4.34431	-3.40641
239296_at	0.000112	3.74e-06	5.85544	4.34363	2.86515
1555578_at	0.000112	3.74e-06	-5.85539	4.34351	-1.87342
1552785_at	0.000113	3.74e-06	-5.8546	4.34151	-1.71838	ZNF781	zinc finger protein 781
218785_s_at	0.000113	3.76e-06	-5.85286	4.33713	-1.31219	IFT22	intraflagellar transport 22
240344_x_at	0.000113	3.77e-06	-5.85203	4.33504	-1.02144	LYRM7	LYR motif containing 7
205052_at	0.000114	3.79e-06	-5.85028	4.33063	-1.13817	AUH	AU RNA binding methylglutaconyl-CoA hydratase
224247_s_at	0.000114	3.8e-06	5.84925	4.32802	1.07779	MRPS10	mitochondrial ribosomal protein S10
203180_at	0.000114	3.81e-06	5.84799	4.32484	2.55132	ALDH1A3	aldehyde dehydrogenase 1 family member A3
204914_s_at	0.000114	3.82e-06	5.84707	4.32252	4.05835	SOX11	SRY-box 11
238601_at	0.000114	3.82e-06	-5.84697	4.32228	-1.37592	PHKB	phosphorylase kinase regulatory subunit beta
201928_at	0.000114	3.82e-06	-5.84681	4.32187	-1.28181	PKP4	plakophilin 4
216733_s_at	0.000114	3.82e-06	-5.84677	4.32177	-1.44803	GATM	glycine amidinotransferase
201431_s_at	0.000115	3.83e-06	5.84559	4.31877	1.85295	DPYSL3	dihydropyrimidinase like 3
223343_at	0.000115	3.84e-06	5.84478	4.31674	2.02813	MS4A7	membrane spanning 4-domains A7
202341_s_at	0.000115	3.85e-06	-5.84409	4.31501	-2.03921	TRIM2	tripartite motif containing 2
219367_s_at	0.000116	3.87e-06	5.84179	4.30921	2.37492	NRP2	neuropilin 2
201020_at	0.000116	3.87e-06	5.84158	4.30867	1.30726	YWHAH	tyrosine 3-monooxygenase/tryptophan 5-monooxygenase activation protein eta
225710_at	0.000116	3.88e-06	5.84117	4.30765	1.52078	GNB4	G protein subunit beta 4
227031_at	0.000116	3.88e-06	-5.84035	4.30556	-1.20999	SNX13	sorting nexin 13
204921_at	0.000116	3.89e-06	-5.84007	4.30488	-1.68316	GAS8	growth arrest specific 8
242590_at	0.000116	3.9e-06	-5.83912	4.30247	-1.24456
225522_at	0.000117	3.92e-06	-5.83691	4.29689	-0.996567	AAK1	AP2 associated kinase 1
205614_x_at	0.000117	3.95e-06	-5.83414	4.28989	-2.29634	MST1	macrophage stimulating 1
1554789_a_at	0.000118	3.96e-06	-5.83281	4.28654	-3.65256	PDE8B	phosphodiesterase 8B
226187_at	0.000118	3.96e-06	-5.83263	4.28608	-2.15746	CDS1	CDP-diacylglycerol synthase 1
233082_at	0.000118	3.97e-06	-5.83179	4.28398	-1.63825	ZNF630	zinc finger protein 630
1555310_a_at	0.000118	3.98e-06	-5.83123	4.28256	-2.07002	PAK6	p21 (RAC1) activated kinase 6
209841_s_at	0.000118	3.98e-06	-5.83113	4.28231	-2.5838	LRRN3	leucine rich repeat neuronal 3
203439_s_at	0.000118	3.98e-06	5.83068	4.28118	1.9097	STC2	stanniocalcin 2
206542_s_at	0.000118	3.98e-06	-5.83052	4.28076	-0.896312	SMARCA2	SWI/SNF related, matrix associated, actin dependent regulator of chromatin, subfamily a, member 2
221423_s_at	0.000118	3.99e-06	5.82952	4.27825	1.02816	YIPF5	Yip1 domain family member 5
218203_at	0.000118	4e-06	-5.82886	4.27657	-0.947837	ALG5	ALG5, dolichyl-phosphate beta-glucosyltransferase
201261_x_at	0.000119	4.02e-06	5.82746	4.27305	2.23407	BGN	biglycan
209442_x_at	0.000119	4.02e-06	-5.8267	4.27114	-1.86492	ANK3	ankyrin 3, node of Ranvier (ankyrin G)
237292_at	0.00012	4.05e-06	5.82421	4.26485	2.61538	DPYSL3	dihydropyrimidinase like 3
223007_s_at	0.00012	4.06e-06	-5.82331	4.26257	-1.32669	TMEM245	transmembrane protein 245
214104_at	0.00012	4.06e-06	5.82327	4.26246	1.82444	GPR161	G protein-coupled receptor 161
228323_at	0.00012	4.07e-06	5.82198	4.25922	2.03639	KNL1	kinetochore scaffold 1
205309_at	0.000121	4.09e-06	-5.82057	4.25565	-3.79105	SMPDL3B	sphingomyelin phosphodiesterase acid like 3B
228123_s_at	0.000121	4.09e-06	-5.82025	4.25485	-1.24149	ABHD12	abhydrolase domain containing 12
1561106_at	0.000121	4.09e-06	-5.82	4.25421	-2.06592	LINC00271	long intergenic non-protein coding RNA 271
219041_s_at	0.000121	4.1e-06	-5.8193	4.25244	-1.31386	REPIN1	replication initiator 1
1568955_at	0.000121	4.11e-06	5.81842	4.25022	2.07439	SRGAP2C///SRGAP2B///SRGAP2	SLIT-ROBO Rho GTPase activating protein 2C///SLIT-ROBO Rho GTPase activating protein 2B///SLIT-ROBO Rho GTPase activating protein 2
224668_at	0.000121	4.12e-06	-5.81744	4.24776	-1.0672	SYS1	Sys1 golgi trafficking protein
202185_at	0.000121	4.13e-06	5.81695	4.24651	1.15311	PLOD3	procollagen-lysine,2-oxoglutarate 5-dioxygenase 3
207654_x_at	0.000121	4.13e-06	5.81686	4.24629	1.11657	DR1	down-regulator of transcription 1
222646_s_at	0.000121	4.13e-06	5.81642	4.24519	1.95753	ERO1A	endoplasmic reticulum oxidoreductase 1 alpha
224628_at	0.000121	4.13e-06	-5.81639	4.24511	-1.02756	ERLEC1	endoplasmic reticulum lectin 1
204547_at	0.000122	4.14e-06	-5.81543	4.24268	-1.29178	RAB40B	RAB40B, member RAS oncogene family
228234_at	0.000122	4.15e-06	5.81504	4.2417	0.963928	TMED7-TICAM2///TICAM2	TMED7-TICAM2 readthrough///toll like receptor adaptor molecule 2
202855_s_at	0.000122	4.17e-06	5.81314	4.23689	2.30365	MIR6787///SLC16A3	microRNA 6787///solute carrier family 16 member 3
202208_s_at	0.000122	4.18e-06	5.81214	4.23437	3.00718	ARL4C	ADP ribosylation factor like GTPase 4C
218328_at	0.000122	4.18e-06	-5.81198	4.23395	-1.09884	COQ4	coenzyme Q4
235593_at	0.000122	4.18e-06	5.81194	4.23388	2.01201	ZEB2	zinc finger E-box binding homeobox 2
211651_s_at	0.000123	4.21e-06	5.80962	4.22799	1.55328	LAMB1	laminin subunit beta 1
201428_at	0.000123	4.21e-06	-5.80903	4.22653	-3.77453	CLDN4	claudin 4
231929_at	0.000124	4.24e-06	-5.80625	4.21951	-1.74331	IKZF2	IKAROS family zinc finger 2
217785_s_at	0.000124	4.25e-06	5.8059	4.2186	2.12964	YKT6	YKT6 v-SNARE homolog (S. cerevisiae)
224911_s_at	0.000124	4.26e-06	5.8043	4.21456	1.75115	DCBLD2	discoidin, CUB and LCCL domain containing 2
217168_s_at	0.000125	4.29e-06	-5.80154	4.2076	-1.0721	HERPUD1	homocysteine inducible ER protein with ubiquitin like domain 1
1555790_a_at	0.000125	4.3e-06	-5.80123	4.20683	-1.05264	TMEM192///ZNF320	transmembrane protein 192///zinc finger protein 320
219918_s_at	0.000125	4.3e-06	5.80087	4.20592	4.13181	ASPM	abnormal spindle microtubule assembly
237919_at	0.000126	4.32e-06	-5.79928	4.20188	-1.44797	RFFL	ring finger and FYVE-like domain containing E3 ubiquitin protein ligase
243491_at	0.000126	4.34e-06	-5.79778	4.19811	-1.80578	ZNF431	zinc finger protein 431
212994_at	0.000126	4.34e-06	5.79746	4.19729	1.31857	THOC2	THO complex 2
203970_s_at	0.000126	4.34e-06	-5.79744	4.19724	-1.26146	PEX3	peroxisomal biogenesis factor 3
230764_at	0.000127	4.35e-06	-5.79603	4.19369	-1.37974
204962_s_at	0.000127	4.37e-06	5.79442	4.1896	3.46463	SLC35F6///CENPA	solute carrier family 35 member F6///centromere protein A
221058_s_at	0.000127	4.37e-06	5.79427	4.18923	0.984909	CKLF	chemokine like factor
206432_at	0.000127	4.39e-06	5.79332	4.18683	3.02209	HAS2	hyaluronan synthase 2
228045_at	0.000127	4.4e-06	-5.79212	4.1838	-1.08613	SUGT1	SGT1 homolog, MIS12 kinetochore complex assembly cochaperone
211003_x_at	0.000127	4.4e-06	5.79209	4.18373	3.2784	TGM2	transglutaminase 2
205672_at	0.000128	4.41e-06	-5.79127	4.18164	-1.33002	XPA	XPA, DNA damage recognition and repair factor
227954_at	0.000128	4.42e-06	5.7907	4.18023	1.29908	ITPRIPL2	inositol 1,4,5-trisphosphate receptor interacting protein like 2
219366_at	0.000128	4.42e-06	5.79022	4.179	1.63447	AVEN	apoptosis and caspase activation inhibitor
205109_s_at	0.000128	4.43e-06	-5.78915	4.17631	-2.21071	LOC101930241///ARHGEF4	rho guanine nucleotide exchange factor 4-like///Rho guanine nucleotide exchange factor 4
218668_s_at	0.000128	4.44e-06	5.78895	4.1758	1.24236	RAP2C	RAP2C, member of RAS oncogene family
203117_s_at	0.000129	4.45e-06	-5.78726	4.17152	-0.97919	PAN2	PAN2 poly(A) specific ribonuclease subunit
205720_at	0.000129	4.46e-06	-5.78672	4.17015	-2.90646	POMC	proopiomelanocortin
226368_at	0.000129	4.47e-06	5.78556	4.16724	1.84312	CHST11	carbohydrate (chondroitin 4) sulfotransferase 11
222834_s_at	0.000129	4.48e-06	5.78485	4.16543	1.9632	GNG12	G protein subunit gamma 12
202095_s_at	0.00013	4.49e-06	5.78379	4.16276	3.7052	BIRC5	baculoviral IAP repeat containing 5
214437_s_at	0.00013	4.51e-06	5.78263	4.15982	1.41314	SHMT2	serine hydroxymethyltransferase 2
230493_at	0.00013	4.52e-06	-5.78191	4.158	-2.75067	SHISA2	shisa family member 2
204295_at	0.00013	4.52e-06	-5.7812	4.15622	-1.06778	SURF1	surfeit 1
226617_at	0.00013	4.53e-06	-5.78115	4.15607	-1.00507	LOC101929356///ARL5A	uncharacterized LOC101929356///ADP ribosylation factor like GTPase 5A
207590_s_at	0.00013	4.53e-06	5.78047	4.15436	2.10546	CENPI	centromere protein I
220342_x_at	0.00013	4.54e-06	5.77975	4.15254	1.10718	EDEM3	ER degradation enhancing alpha-mannosidase like protein 3
210992_x_at	0.000131	4.56e-06	5.77836	4.14904	3.05081	FCGR2C	Fc fragment of IgG receptor IIc (gene/pseudogene)
55616_at	0.000132	4.59e-06	-5.77581	4.1426	-1.3935	PGAP3	post-GPI attachment to proteins 3
202250_s_at	0.000132	4.6e-06	-5.77476	4.13993	-0.950145	DCAF8	DDB1 and CUL4 associated factor 8
219188_s_at	0.000132	4.61e-06	-5.77424	4.13861	-1.32717	MACROD1	MACRO domain containing 1
225629_s_at	0.000132	4.62e-06	-5.7731	4.13573	-1.08923	ZBTB4	zinc finger and BTB domain containing 4
241873_at	0.000133	4.63e-06	-5.77214	4.13332	-2.10907
238721_at	0.000133	4.64e-06	-5.77107	4.1306	-2.61084	MDH1B	malate dehydrogenase 1B
205579_at	0.000133	4.65e-06	5.77078	4.12988	2.83634	HRH1	histamine receptor H1
226157_at	0.000133	4.65e-06	-5.77032	4.12871	-1.14032	TFDP2	transcription factor Dp-2
215046_at	0.000133	4.66e-06	-5.7701	4.12816	-1.51568	KANSL1L	KAT8 regulatory NSL complex subunit 1 like
202148_s_at	0.000133	4.67e-06	5.76897	4.12529	1.02498	PYCR1	pyrroline-5-carboxylate reductase 1
220011_at	0.000133	4.67e-06	5.76855	4.12424	1.64133	AUNIP	aurora kinase A and ninein interacting protein
220319_s_at	0.000133	4.68e-06	-5.76829	4.12357	-1.47488	MYLIP	myosin regulatory light chain interacting protein
201370_s_at	0.000134	4.68e-06	-5.76773	4.12217	-1.26435	CUL3	cullin 3
204170_s_at	0.000134	4.69e-06	5.7669	4.12006	2.11291	CKS2	CDC28 protein kinase regulatory subunit 2
204485_s_at	0.000134	4.7e-06	-5.76609	4.11802	-1.74132	TOM1L1	target of myb1 like 1 membrane trafficking protein
223572_at	0.000135	4.75e-06	-5.76261	4.10922	-4.78478	HHATL	hedgehog acyltransferase-like
227121_at	0.000135	4.76e-06	-5.76187	4.10735	-1.15957	ZBTB20	zinc finger and BTB domain containing 20
212987_at	0.000136	4.77e-06	-5.76057	4.10407	-0.945397	FBXO9	F-box protein 9
204092_s_at	0.000136	4.8e-06	5.7586	4.09909	2.58436	AURKA	aurora kinase A
200700_s_at	0.000137	4.82e-06	5.75648	4.09372	1.12625	KDELR2	KDEL endoplasmic reticulum protein retention receptor 2
230624_at	0.000137	4.82e-06	-5.75646	4.09365	-1.81844	SLC25A27	solute carrier family 25 member 27
210959_s_at	0.000137	4.82e-06	5.75638	4.09347	1.49373	SRD5A1	steroid 5 alpha-reductase 1
222522_x_at	0.000138	4.85e-06	5.75461	4.08899	0.953567	MRPS10	mitochondrial ribosomal protein S10
203044_at	0.000138	4.85e-06	5.75421	4.08798	1.66303	CHSY1	chondroitin sulfate synthase 1
229908_s_at	0.000138	4.86e-06	-5.75316	4.08531	-1.16221	UNKL	unkempt family like zinc finger
229374_at	0.000138	4.87e-06	-5.75293	4.08473	-1.30612	EPHA4	EPH receptor A4
203740_at	0.000138	4.87e-06	5.75239	4.08337	0.815324	MPHOSPH6	M-phase phosphoprotein 6
209933_s_at	0.000138	4.89e-06	5.75144	4.08098	2.50894	CD300A	CD300a molecule
236824_at	0.000139	4.92e-06	-5.74885	4.07443	-2.48385	TMEM132B	transmembrane protein 132B
223730_at	0.000139	4.92e-06	5.74862	4.07384	3.12333	GPC6	glypican 6
229228_at	0.00014	4.94e-06	5.74697	4.06965	1.62879	LOC401317///CREB5	uncharacterized LOC401317///cAMP responsive element binding protein 5
1552321_a_at	0.00014	4.96e-06	-5.74568	4.06639	-3.09236	CCDC65	coiled-coil domain containing 65
208939_at	0.00014	4.96e-06	-5.74549	4.06591	-0.996885	SEPHS1	selenophosphate synthetase 1
243501_at	0.00014	4.97e-06	-5.74498	4.06463	-1.26882	ATP5F1	ATP synthase, H+ transporting, mitochondrial Fo complex subunit B1
227782_at	0.000141	4.98e-06	-5.74381	4.06167	-2.932	ZBTB7C	zinc finger and BTB domain containing 7C
208025_s_at	0.000141	5e-06	5.74287	4.0593	4.4504	HMGA2	high mobility group AT-hook 2
1553977_a_at	0.000141	5.01e-06	-5.7416	4.05608	-1.3254	CYP39A1	cytochrome P450 family 39 subfamily A member 1
213325_at	0.000142	5.03e-06	-5.74046	4.05318	-1.58649	NECTIN3	nectin cell adhesion molecule 3
218865_at	0.000142	5.06e-06	-5.73812	4.04727	-3.24879	2017-03-01	mitochondrial amidoxime reducing component 1
201263_at	0.000142	5.07e-06	5.7375	4.04569	1.27199	TARS	threonyl-tRNA synthetase
225325_at	0.000143	5.08e-06	-5.73664	4.04353	-1.42578	MFSD6	major facilitator superfamily domain containing 6
203560_at	0.000143	5.09e-06	5.73585	4.04152	1.83943	GGH	gamma-glutamyl hydrolase
240649_at	0.000143	5.1e-06	-5.73465	4.03849	-2.83612
212652_s_at	0.000143	5.1e-06	-5.73464	4.03848	-1.31504	SNX4	sorting nexin 4
243526_at	0.000143	5.11e-06	-5.73446	4.038	-2.40045	WDR86	WD repeat domain 86
204937_s_at	0.000143	5.12e-06	-5.73352	4.03562	-0.877692	ZNF274	zinc finger protein 274
229072_at	0.000144	5.12e-06	-5.73305	4.03445	-1.36207	RAB30	RAB30, member RAS oncogene family
225487_at	0.000144	5.13e-06	-5.7325	4.03304	-1.09881	TMEM18	transmembrane protein 18
213152_s_at	0.000144	5.14e-06	-5.73213	4.0321	-1.01626	SRSF8	serine and arginine rich splicing factor 8
208405_s_at	0.000144	5.15e-06	-5.73091	4.02902	-1.02336	CD164	CD164 molecule
226326_at	0.000144	5.16e-06	-5.73029	4.02745	-1.35852	PCGF5	polycomb group ring finger 5
212702_s_at	0.000145	5.19e-06	5.72772	4.02095	0.919107	BICD2	BICD cargo adaptor 2
226621_at	0.000146	5.21e-06	5.72624	4.01721	1.60747	OSMR	oncostatin M receptor
204026_s_at	0.000146	5.22e-06	5.72555	4.01546	1.64654	ZWINT	ZW10 interacting kinetochore protein
212581_x_at	0.000146	5.23e-06	5.72509	4.01429	1.17946	GAPDH	glyceraldehyde-3-phosphate dehydrogenase
231047_at	0.000147	5.25e-06	-5.72332	4.00981	-2.12541
227407_at	0.000147	5.26e-06	-5.72256	4.00789	-1.23938	TAPT1	transmembrane anterior posterior transformation 1
228890_at	0.000147	5.27e-06	-5.72245	4.0076	-1.76694	ATOH8	atonal bHLH transcription factor 8
224927_at	0.000147	5.28e-06	5.72122	4.00449	1.74667	PPP1R18	protein phosphatase 1 regulatory subunit 18
212964_at	0.000147	5.3e-06	-5.72029	4.00215	-0.944424	HIC2	hypermethylated in cancer 2
243785_at	0.000148	5.3e-06	-5.71968	4.00061	-2.18711	LOC100272217	uncharacterized LOC100272217
212022_s_at	0.000148	5.32e-06	5.71873	3.99819	3.31056	MKI67	marker of proliferation Ki-67
229238_at	0.000148	5.34e-06	-5.71699	3.99379	-1.68382	C17orf97	chromosome 17 open reading frame 97
227059_at	0.000148	5.34e-06	5.71678	3.99325	1.92144	GPC6	glypican 6
204641_at	0.000149	5.36e-06	5.7157	3.99052	2.6356	NEK2	NIMA related kinase 2
208779_x_at	0.000149	5.37e-06	-5.71481	3.98827	-2.14049	MIR4640///DDR1	microRNA 4640///discoidin domain receptor tyrosine kinase 1
229549_at	0.000149	5.38e-06	5.7143	3.98699	1.25494	CALU	calumenin
224709_s_at	0.00015	5.4e-06	-5.71305	3.98382	-1.35267	CDC42SE2	CDC42 small effector 2
223586_at	0.00015	5.43e-06	5.71083	3.97818	2.57072	ARNTL2	aryl hydrocarbon receptor nuclear translocator like 2
201975_at	0.00015	5.43e-06	-5.71048	3.97731	-1.01165	CLIP1	CAP-Gly domain containing linker protein 1
229369_at	0.000151	5.44e-06	-5.7098	3.97558	-2.49923	VSIG2	V-set and immunoglobulin domain containing 2
229012_at	0.000151	5.45e-06	-5.70946	3.97472	-2.33546	C9orf24	chromosome 9 open reading frame 24
228600_x_at	0.000151	5.46e-06	-5.70852	3.97233	-1.42688	FAM221A	family with sequence similarity 221 member A
227904_at	0.000151	5.46e-06	5.7085	3.9723	1.10721	AZI2	5-azacytidine induced 2
226383_at	0.000151	5.46e-06	-5.70831	3.9718	-1.02661	ARL14EP	ADP ribosylation factor like GTPase 14 effector protein
219555_s_at	0.000151	5.46e-06	5.70817	3.97145	2.55991	CENPN	centromere protein N
229782_at	0.000151	5.47e-06	-5.70767	3.9702	-4.54915	RMST	rhabdomyosarcoma 2 associated transcript (non-protein coding)
241392_at	0.000152	5.5e-06	-5.70562	3.965	-0.925168	TMEM39A	transmembrane protein 39A
219310_at	0.000152	5.52e-06	-5.70428	3.96161	-2.00393	SYNDIG1	synapse differentiation inducing 1
214323_s_at	0.000153	5.54e-06	-5.70295	3.95824	-1.10186	UPF3A	UPF3 regulator of nonsense transcripts homolog A (yeast)
238043_at	0.000153	5.56e-06	-5.7012	3.95381	-1.12421	ARID1B	AT-rich interaction domain 1B
204222_s_at	0.000153	5.56e-06	5.7011	3.95355	2.018	GLIPR1	GLI pathogenesis related 1
226977_at	0.000153	5.58e-06	-5.70035	3.95164	-1.19086	IGIP	IgA inducing protein
229442_at	0.000154	5.58e-06	5.69977	3.95019	1.54885	C18orf54	chromosome 18 open reading frame 54
203348_s_at	0.000154	5.6e-06	5.69894	3.94808	1.62217	ETV5	ETS variant 5
229513_at	0.000154	5.6e-06	-5.69888	3.94792	-1.82452	STRBP	spermatid perinuclear RNA binding protein
208371_s_at	0.000154	5.6e-06	-5.69854	3.94706	-0.80874	RING1	ring finger protein 1
201136_at	0.000154	5.61e-06	5.69808	3.94589	2.06151	PLP2	proteolipid protein 2
226719_at	0.000155	5.65e-06	-5.69554	3.93947	-1.01248	DERL2	derlin 2
202006_at	0.000155	5.67e-06	5.69366	3.93471	0.982872	PTPN12	protein tyrosine phosphatase, non-receptor type 12
240429_at	0.000155	5.67e-06	-5.69361	3.93457	-1.46096	ZNF546	zinc finger protein 546
200827_at	0.000156	5.69e-06	5.69227	3.93118	1.60267	PLOD1	procollagen-lysine,2-oxoglutarate 5-dioxygenase 1
218737_at	0.000156	5.7e-06	-5.69211	3.93078	-0.87187	SBNO1	strawberry notch homolog 1
212814_at	0.000156	5.7e-06	-5.69188	3.93019	-1.56824	AHCYL2	adenosylhomocysteinase like 2
1554636_at	0.000156	5.71e-06	-5.69084	3.92756	-1.85498
[truncated: 52,676 more rows]
