# Supplementary material for: Integrated Bioinformatics Analysis of Master Regulators in Anaplastic Thyroid Carcinoma
Source: Biomed Res Int. 2019 Apr 28;2019:9734576. doi: 10.1155/2019/9734576 (PMC6512074; doi:10.1155/2019/9734576)
Supplement: Supplementary Materials — The tables with the full list of detected genes in each dataset along with their intensities, the fold changes, and the P values were uploaded in Supplementary Materials. Moreover, the Relative Log Expression (RLE) plots of GSE33630, GSE29265, and GSE65144 were also conducted and uploaded (See Figures S1–S3 in the Supplementary Materials for comprehensive image analysis). [file 9734576.f1.zip › GSE65144_series_matrix.txt]

!Series_title	"Gene array analysis of anaplastic thyroid carcinoma tissue versus matched and unmatched normal thyroid tissue"
!Series_geo_accession	"GSE65144"
!Series_status	"Public on Jan 22 2015"
!Series_submission_date	"Jan 21 2015"
!Series_last_update_date	"May 05 2017"
!Series_pubmed_id	"25675381"
!Series_summary	"Currently there is a lack of effective therapies which result in long-term durable response for patients presenting with anaplastic thyroid carcinoma (ATC), a very rare and lethal variant of thyroid cancer. ATC is resistant to chemotherapy, radiation, and targeted therapies currently available. In an effort to identify novel tumor-specific therapeutic targets, we performed high throughput gene array analysis screening numerous patient ATC tumor tissues, and compared their gene expression levels to matched and unmatched normal thyroid tissue samples."
!Series_overall_design	"RNA was extracted from flash frozen patient tumor and normal samples. Gene array analysis was performed, and resulting expression levels were compared between normal and tumor samples."
!Series_type	"Expression profiling by array"
!Series_contributor	"Christina,A,von Roemeling"
!Series_contributor	"John,A,Copland"
!Series_contributor	"Han,W,Tun"
!Series_sample_id	"GSM1588026 GSM1588027 GSM1588028 GSM1588029 GSM1588030 GSM1588031 GSM1588032 GSM1588033 GSM1588034 GSM1588035 GSM1588036 GSM1588037 GSM1588038 GSM1588039 GSM1588040 GSM1588041 GSM1588042 GSM1588043 GSM1588044 GSM1588045 GSM1588046 GSM1588047 GSM1588048 GSM1588049 GSM1588050 "
!Series_contact_name	"John,A,Copland"
!Series_contact_laboratory	"Copland Lab"
!Series_contact_department	"Cancer Research"
!Series_contact_institute	"The Mayo Clinic, Jacksonville FL"
!Series_contact_address	"4500 San Pablo Rd"
!Series_contact_city	"Jacksonville"
!Series_contact_state	"Florida"
!Series_contact_zip/postal_code	"32224"
!Series_contact_country	"USA"
!Series_supplementary_file	"ftp://ftp.ncbi.nlm.nih.gov/pub/geo/DATA/supplementary/series/GSE65144/GSE65144_RAW.tar"
!Series_platform_id	"GPL570"
!Series_platform_taxid	"9606"
!Series_sample_taxid	"9606"
!Series_relation	"BioProject: https://www.ncbi.nlm.nih.gov/bioproject/PRJNA273276"

!Sample_title	"T1"	"T2"	"T4"	"T6"	"T7"	"T8"	"T10"	"T11"	"T12"	"T14"	"T15"	"T16"	"N1"	"N2"	"N3"	"N5"	"N6"	"N8"	"N9"	"N11"	"N12"	"N14"	"N15"	"N16"	"N18"
!Sample_geo_accession	"GSM1588026"	"GSM1588027"	"GSM1588028"	"GSM1588029"	"GSM1588030"	"GSM1588031"	"GSM1588032"	"GSM1588033"	"GSM1588034"	"GSM1588035"	"GSM1588036"	"GSM1588037"	"GSM1588038"	"GSM1588039"	"GSM1588040"	"GSM1588041"	"GSM1588042"	"GSM1588043"	"GSM1588044"	"GSM1588045"	"GSM1588046"	"GSM1588047"	"GSM1588048"	"GSM1588049"	"GSM1588050"
!Sample_status	"Public on Jan 22 2015"	"Public on Jan 22 2015"	"Public on Jan 22 2015"	"Public on Jan 22 2015"	"Public on Jan 22 2015"	"Public on Jan 22 2015"	"Public on Jan 22 2015"	"Public on Jan 22 2015"	"Public on Jan 22 2015"	"Public on Jan 22 2015"	"Public on Jan 22 2015"	"Public on Jan 22 2015"	"Public on Jan 22 2015"	"Public on Jan 22 2015"	"Public on Jan 22 2015"	"Public on Jan 22 2015"	"Public on Jan 22 2015"	"Public on Jan 22 2015"	"Public on Jan 22 2015"	"Public on Jan 22 2015"	"Public on Jan 22 2015"	"Public on Jan 22 2015"	"Public on Jan 22 2015"	"Public on Jan 22 2015"	"Public on Jan 22 2015"
!Sample_submission_date	"Jan 21 2015"	"Jan 21 2015"	"Jan 21 2015"	"Jan 21 2015"	"Jan 21 2015"	"Jan 21 2015"	"Jan 21 2015"	"Jan 21 2015"	"Jan 21 2015"	"Jan 21 2015"	"Jan 21 2015"	"Jan 21 2015"	"Jan 21 2015"	"Jan 21 2015"	"Jan 21 2015"	"Jan 21 2015"	"Jan 21 2015"	"Jan 21 2015"	"Jan 21 2015"	"Jan 21 2015"	"Jan 21 2015"	"Jan 21 2015"	"Jan 21 2015"	"Jan 21 2015"	"Jan 21 2015"
!Sample_last_update_date	"Jan 22 2015"	"Jan 22 2015"	"Jan 22 2015"	"Jan 22 2015"	"Jan 22 2015"	"Jan 22 2015"	"Jan 22 2015"	"Jan 22 2015"	"Jan 22 2015"	"Jan 22 2015"	"Jan 22 2015"	"Jan 22 2015"	"Jan 22 2015"	"Jan 22 2015"	"Jan 22 2015"	"Jan 22 2015"	"Jan 22 2015"	"Jan 22 2015"	"Jan 22 2015"	"Jan 22 2015"	"Jan 22 2015"	"Jan 22 2015"	"Jan 22 2015"	"Jan 22 2015"	"Jan 22 2015"
!Sample_type	"RNA"	"RNA"	"RNA"	"RNA"	"RNA"	"RNA"	"RNA"	"RNA"	"RNA"	"RNA"	"RNA"	"RNA"	"RNA"	"RNA"	"RNA"	"RNA"	"RNA"	"RNA"	"RNA"	"RNA"	"RNA"	"RNA"	"RNA"	"RNA"	"RNA"
!Sample_channel_count	"1"	"1"	"1"	"1"	"1"	"1"	"1"	"1"	"1"	"1"	"1"	"1"	"1"	"1"	"1"	"1"	"1"	"1"	"1"	"1"	"1"	"1"	"1"	"1"	"1"
!Sample_source_name_ch1	"Anaplastic Thyroid Carcinoma"	"Anaplastic Thyroid Carcinoma"	"Anaplastic Thyroid Carcinoma"	"Anaplastic Thyroid Carcinoma"	"Anaplastic Thyroid Carcinoma"	"Anaplastic Thyroid Carcinoma"	"Anaplastic Thyroid Carcinoma"	"Anaplastic Thyroid Carcinoma"	"Anaplastic Thyroid Carcinoma"	"Anaplastic Thyroid Carcinoma"	"Anaplastic Thyroid Carcinoma"	"Anaplastic Thyroid Carcinoma"	"normal thyroid"	"normal thyroid"	"normal thyroid"	"normal thyroid"	"normal thyroid"	"normal thyroid"	"normal thyroid"	"normal thyroid"	"normal thyroid"	"normal thyroid"	"normal thyroid"	"normal thyroid"	"normal thyroid"
!Sample_organism_ch1	"Homo sapiens"	"Homo sapiens"	"Homo sapiens"	"Homo sapiens"	"Homo sapiens"	"Homo sapiens"	"Homo sapiens"	"Homo sapiens"	"Homo sapiens"	"Homo sapiens"	"Homo sapiens"	"Homo sapiens"	"Homo sapiens"	"Homo sapiens"	"Homo sapiens"	"Homo sapiens"	"Homo sapiens"	"Homo sapiens"	"Homo sapiens"	"Homo sapiens"	"Homo sapiens"	"Homo sapiens"	"Homo sapiens"	"Homo sapiens"	"Homo sapiens"
!Sample_characteristics_ch1	"tissue type: anaplastic thyroid carcinoma (ATC)"	"tissue type: anaplastic thyroid carcinoma (ATC)"	"tissue type: anaplastic thyroid carcinoma (ATC)"	"tissue type: anaplastic thyroid carcinoma (ATC)"	"tissue type: anaplastic thyroid carcinoma (ATC)"	"tissue type: anaplastic thyroid carcinoma (ATC)"	"tissue type: anaplastic thyroid carcinoma (ATC)"	"tissue type: anaplastic thyroid carcinoma (ATC)"	"tissue type: anaplastic thyroid carcinoma (ATC)"	"tissue type: anaplastic thyroid carcinoma (ATC)"	"tissue type: anaplastic thyroid carcinoma (ATC)"	"tissue type: anaplastic thyroid carcinoma (ATC)"	"tissue type: normal thyroid"	"tissue type: normal thyroid"	"tissue type: normal thyroid"	"tissue type: normal thyroid"	"tissue type: normal thyroid"	"tissue type: normal thyroid"	"tissue type: normal thyroid"	"tissue type: normal thyroid"	"tissue type: normal thyroid"	"tissue type: normal thyroid"	"tissue type: normal thyroid"	"tissue type: normal thyroid"	"tissue type: normal thyroid"
!Sample_characteristics_ch1	"tissue subtype: subtype N/A"	"tissue subtype: subtype N/A"	"tissue subtype: subtype spindle cell"	"tissue subtype: subtype spindle/giant cell"	"tissue subtype: subtype spindle cell"	"tissue subtype: subtype spindle cell"	"tissue subtype: subtype spindle/squamoid cell"	"tissue subtype: subtype squamoid cell"	"tissue subtype: subtype spindle cell"	"tissue subtype: subtype spindle cell"	"tissue subtype: subtype squamoid/giant cell"	"tissue subtype: subtype spindle cell"	"matched/unmatched: unmatched"	"matched/unmatched: unmatched"	"matched/unmatched: unmatched"	"matched/unmatched: unmatched"	"matched/unmatched: unmatched"	"matched/unmatched: unmatched"	"matched/unmatched: unmatched"	"matched/unmatched: unmatched"	"matched/unmatched: unmatched"	"matched/unmatched: matched to T14"	"matched/unmatched: unmatched"	"matched/unmatched: matched to T16"	"matched/unmatched: unmatched"
!Sample_characteristics_ch1	"matched/unmatched: unmatched"	"matched/unmatched: unmatched"	"matched/unmatched: unmatched"	"matched/unmatched: unmatched"	"matched/unmatched: unmatched"	"matched/unmatched: unmatched"	"matched/unmatched: unmatched"	"matched/unmatched: unmatched"	"matched/unmatched: unmatched"	"matched/unmatched: matched to N14"	"matched/unmatched: unmatched"	"matched/unmatched: matched to N16"	""	""	""	""	""	""	""	""	""	""	""	""	""
!Sample_molecule_ch1	"total RNA"	"total RNA"	"total RNA"	"total RNA"	"total RNA"	"total RNA"	"total RNA"	"total RNA"	"total RNA"	"total RNA"	"total RNA"	"total RNA"	"total RNA"	"total RNA"	"total RNA"	"total RNA"	"total RNA"	"total RNA"	"total RNA"	"total RNA"	"total RNA"	"total RNA"	"total RNA"	"total RNA"	"total RNA"
!Sample_extract_protocol_ch1	"RNA was extracted from flash frozen patient tissue samples (anaplastic thyroid carcinoma, matched normal thyroid tissue, and unmatched normal thyroid tissue) using TRIzol (Invitrogen) and chloroform (Sigma). All tumor samples are from the primary tumor site. RNA extracts were purified on Spin Chroma column (BD bioscience K1332-2). The 18S/28S bands were verified on a 1% agarose gel. RNA samples were shipped to Advanced Genomic Technology Center Gene Expression Core at the Mayo Clinic in Rochester, MN for further analysis. RNA quality was assessed by Agilent Bioanalyzer (Santa Clara, CA). Reverse transcription to second strand cDNA was generated from 100 ng of good quality total RNA."	"RNA was extracted from flash frozen patient tissue samples (anaplastic thyroid carcinoma, matched normal thyroid tissue, and unmatched normal thyroid tissue) using TRIzol (Invitrogen) and chloroform (Sigma). All tumor samples are from the primary tumor site. RNA extracts were purified on Spin Chroma column (BD bioscience K1332-2). The 18S/28S bands were verified on a 1% agarose gel. RNA samples were shipped to Advanced Genomic Technology Center Gene Expression Core at the Mayo Clinic in Rochester, MN for further analysis. RNA quality was assessed by Agilent Bioanalyzer (Santa Clara, CA). Reverse transcription to second strand cDNA was generated from 100 ng of good quality total RNA."	"RNA was extracted from flash frozen patient tissue samples (anaplastic thyroid carcinoma, matched normal thyroid tissue, and unmatched normal thyroid tissue) using TRIzol (Invitrogen) and chloroform (Sigma). All tumor samples are from the primary tumor site. RNA extracts were purified on Spin Chroma column (BD bioscience K1332-2). The 18S/28S bands were verified on a 1% agarose gel. RNA samples were shipped to Advanced Genomic Technology Center Gene Expression Core at the Mayo Clinic in Rochester, MN for further analysis. RNA quality was assessed by Agilent Bioanalyzer (Santa Clara, CA). Reverse transcription to second strand cDNA was generated from 100 ng of good quality total RNA."	"RNA was extracted from flash frozen patient tissue samples (anaplastic thyroid carcinoma, matched normal thyroid tissue, and unmatched normal thyroid tissue) using TRIzol (Invitrogen) and chloroform (Sigma). All tumor samples are from the primary tumor site. RNA extracts were purified on Spin Chroma column (BD bioscience K1332-2). The 18S/28S bands were verified on a 1% agarose gel. RNA samples were shipped to Advanced Genomic Technology Center Gene Expression Core at the Mayo Clinic in Rochester, MN for further analysis. RNA quality was assessed by Agilent Bioanalyzer (Santa Clara, CA). Reverse transcription to second strand cDNA was generated from 100 ng of good quality total RNA."	"RNA was extracted from flash frozen patient tissue samples (anaplastic thyroid carcinoma, matched normal thyroid tissue, and unmatched normal thyroid tissue) using TRIzol (Invitrogen) and chloroform (Sigma). All tumor samples are from the primary tumor site. RNA extracts were purified on Spin Chroma column (BD bioscience K1332-2). The 18S/28S bands were verified on a 1% agarose gel. RNA samples were shipped to Advanced Genomic Technology Center Gene Expression Core at the Mayo Clinic in Rochester, MN for further analysis. RNA quality was assessed by Agilent Bioanalyzer (Santa Clara, CA). Reverse transcription to second strand cDNA was generated from 100 ng of good quality total RNA."	"RNA was extracted from flash frozen patient tissue samples (anaplastic thyroid carcinoma, matched normal thyroid tissue, and unmatched normal thyroid tissue) using TRIzol (Invitrogen) and chloroform (Sigma). All tumor samples are from the primary tumor site. RNA extracts were purified on Spin Chroma column (BD bioscience K1332-2). The 18S/28S bands were verified on a 1% agarose gel. RNA samples were shipped to Advanced Genomic Technology Center Gene Expression Core at the Mayo Clinic in Rochester, MN for further analysis. RNA quality was assessed by Agilent Bioanalyzer (Santa Clara, CA). Reverse transcription to second strand cDNA was generated from 100 ng of good quality total RNA."	"RNA was extracted from flash frozen patient tissue samples (anaplastic thyroid carcinoma, matched normal thyroid tissue, and unmatched normal thyroid tissue) using TRIzol (Invitrogen) and chloroform (Sigma). All tumor samples are from the primary tumor site. RNA extracts were purified on Spin Chroma column (BD bioscience K1332-2). The 18S/28S bands were verified on a 1% agarose gel. RNA samples were shipped to Advanced Genomic Technology Center Gene Expression Core at the Mayo Clinic in Rochester, MN for further analysis. RNA quality was assessed by Agilent Bioanalyzer (Santa Clara, CA). Reverse transcription to second strand cDNA was generated from 100 ng of good quality total RNA."	"RNA was extracted from flash frozen patient tissue samples (anaplastic thyroid carcinoma, matched normal thyroid tissue, and unmatched normal thyroid tissue) using TRIzol (Invitrogen) and chloroform (Sigma). All tumor samples are from the primary tumor site. RNA extracts were purified on Spin Chroma column (BD bioscience K1332-2). The 18S/28S bands were verified on a 1% agarose gel. RNA samples were shipped to Advanced Genomic Technology Center Gene Expression Core at the Mayo Clinic in Rochester, MN for further analysis. RNA quality was assessed by Agilent Bioanalyzer (Santa Clara, CA). Reverse transcription to second strand cDNA was generated from 100 ng of good quality total RNA."	"RNA was extracted from flash frozen patient tissue samples (anaplastic thyroid carcinoma, matched normal thyroid tissue, and unmatched normal thyroid tissue) using TRIzol (Invitrogen) and chloroform (Sigma). All tumor samples are from the primary tumor site. RNA extracts were purified on Spin Chroma column (BD bioscience K1332-2). The 18S/28S bands were verified on a 1% agarose gel. RNA samples were shipped to Advanced Genomic Technology Center Gene Expression Core at the Mayo Clinic in Rochester, MN for further analysis. RNA quality was assessed by Agilent Bioanalyzer (Santa Clara, CA). Reverse transcription to second strand cDNA was generated from 100 ng of good quality total RNA."	"RNA was extracted from flash frozen patient tissue samples (anaplastic thyroid carcinoma, matched normal thyroid tissue, and unmatched normal thyroid tissue) using TRIzol (Invitrogen) and chloroform (Sigma). All tumor samples are from the primary tumor site. RNA extracts were purified on Spin Chroma column (BD bioscience K1332-2). The 18S/28S bands were verified on a 1% agarose gel. RNA samples were shipped to Advanced Genomic Technology Center Gene Expression Core at the Mayo Clinic in Rochester, MN for further analysis. RNA quality was assessed by Agilent Bioanalyzer (Santa Clara, CA). Reverse transcription to second strand cDNA was generated from 100 ng of good quality total RNA."	"RNA was extracted from flash frozen patient tissue samples (anaplastic thyroid carcinoma, matched normal thyroid tissue, and unmatched normal thyroid tissue) using TRIzol (Invitrogen) and chloroform (Sigma). All tumor samples are from the primary tumor site. RNA extracts were purified on Spin Chroma column (BD bioscience K1332-2). The 18S/28S bands were verified on a 1% agarose gel. RNA samples were shipped to Advanced Genomic Technology Center Gene Expression Core at the Mayo Clinic in Rochester, MN for further analysis. RNA quality was assessed by Agilent Bioanalyzer (Santa Clara, CA). Reverse transcription to second strand cDNA was generated from 100 ng of good quality total RNA."	"RNA was extracted from flash frozen patient tissue samples (anaplastic thyroid carcinoma, matched normal thyroid tissue, and unmatched normal thyroid tissue) using TRIzol (Invitrogen) and chloroform (Sigma). All tumor samples are from the primary tumor site. RNA extracts were purified on Spin Chroma column (BD bioscience K1332-2). The 18S/28S bands were verified on a 1% agarose gel. RNA samples were shipped to Advanced Genomic Technology Center Gene Expression Core at the Mayo Clinic in Rochester, MN for further analysis. RNA quality was assessed by Agilent Bioanalyzer (Santa Clara, CA). Reverse transcription to second strand cDNA was generated from 100 ng of good quality total RNA."	"RNA was extracted from flash frozen patient tissue samples (anaplastic thyroid carcinoma, matched normal thyroid tissue, and unmatched normal thyroid tissue) using TRIzol (Invitrogen) and chloroform (Sigma). All tumor samples are from the primary tumor site. RNA extracts were purified on Spin Chroma column (BD bioscience K1332-2). The 18S/28S bands were verified on a 1% agarose gel. RNA samples were shipped to Advanced Genomic Technology Center Gene Expression Core at the Mayo Clinic in Rochester, MN for further analysis. RNA quality was assessed by Agilent Bioanalyzer (Santa Clara, CA). Reverse transcription to second strand cDNA was generated from 100 ng of good quality total RNA."	"RNA was extracted from flash frozen patient tissue samples (anaplastic thyroid carcinoma, matched normal thyroid tissue, and unmatched normal thyroid tissue) using TRIzol (Invitrogen) and chloroform (Sigma). All tumor samples are from the primary tumor site. RNA extracts were purified on Spin Chroma column (BD bioscience K1332-2). The 18S/28S bands were verified on a 1% agarose gel. RNA samples were shipped to Advanced Genomic Technology Center Gene Expression Core at the Mayo Clinic in Rochester, MN for further analysis. RNA quality was assessed by Agilent Bioanalyzer (Santa Clara, CA). Reverse transcription to second strand cDNA was generated from 100 ng of good quality total RNA."	"RNA was extracted from flash frozen patient tissue samples (anaplastic thyroid carcinoma, matched normal thyroid tissue, and unmatched normal thyroid tissue) using TRIzol (Invitrogen) and chloroform (Sigma). All tumor samples are from the primary tumor site. RNA extracts were purified on Spin Chroma column (BD bioscience K1332-2). The 18S/28S bands were verified on a 1% agarose gel. RNA samples were shipped to Advanced Genomic Technology Center Gene Expression Core at the Mayo Clinic in Rochester, MN for further analysis. RNA quality was assessed by Agilent Bioanalyzer (Santa Clara, CA). Reverse transcription to second strand cDNA was generated from 100 ng of good quality total RNA."	"RNA was extracted from flash frozen patient tissue samples (anaplastic thyroid carcinoma, matched normal thyroid tissue, and unmatched normal thyroid tissue) using TRIzol (Invitrogen) and chloroform (Sigma). All tumor samples are from the primary tumor site. RNA extracts were purified on Spin Chroma column (BD bioscience K1332-2). The 18S/28S bands were verified on a 1% agarose gel. RNA samples were shipped to Advanced Genomic Technology Center Gene Expression Core at the Mayo Clinic in Rochester, MN for further analysis. RNA quality was assessed by Agilent Bioanalyzer (Santa Clara, CA). Reverse transcription to second strand cDNA was generated from 100 ng of good quality total RNA."	"RNA was extracted from flash frozen patient tissue samples (anaplastic thyroid carcinoma, matched normal thyroid tissue, and unmatched normal thyroid tissue) using TRIzol (Invitrogen) and chloroform (Sigma). All tumor samples are from the primary tumor site. RNA extracts were purified on Spin Chroma column (BD bioscience K1332-2). The 18S/28S bands were verified on a 1% agarose gel. RNA samples were shipped to Advanced Genomic Technology Center Gene Expression Core at the Mayo Clinic in Rochester, MN for further analysis. RNA quality was assessed by Agilent Bioanalyzer (Santa Clara, CA). Reverse transcription to second strand cDNA was generated from 100 ng of good quality total RNA."	"RNA was extracted from flash frozen patient tissue samples (anaplastic thyroid carcinoma, matched normal thyroid tissue, and unmatched normal thyroid tissue) using TRIzol (Invitrogen) and chloroform (Sigma). All tumor samples are from the primary tumor site. RNA extracts were purified on Spin Chroma column (BD bioscience K1332-2). The 18S/28S bands were verified on a 1% agarose gel. RNA samples were shipped to Advanced Genomic Technology Center Gene Expression Core at the Mayo Clinic in Rochester, MN for further analysis. RNA quality was assessed by Agilent Bioanalyzer (Santa Clara, CA). Reverse transcription to second strand cDNA was generated from 100 ng of good quality total RNA."	"RNA was extracted from flash frozen patient tissue samples (anaplastic thyroid carcinoma, matched normal thyroid tissue, and unmatched normal thyroid tissue) using TRIzol (Invitrogen) and chloroform (Sigma). All tumor samples are from the primary tumor site. RNA extracts were purified on Spin Chroma column (BD bioscience K1332-2). The 18S/28S bands were verified on a 1% agarose gel. RNA samples were shipped to Advanced Genomic Technology Center Gene Expression Core at the Mayo Clinic in Rochester, MN for further analysis. RNA quality was assessed by Agilent Bioanalyzer (Santa Clara, CA). Reverse transcription to second strand cDNA was generated from 100 ng of good quality total RNA."	"RNA was extracted from flash frozen patient tissue samples (anaplastic thyroid carcinoma, matched normal thyroid tissue, and unmatched normal thyroid tissue) using TRIzol (Invitrogen) and chloroform (Sigma). All tumor samples are from the primary tumor site. RNA extracts were purified on Spin Chroma column (BD bioscience K1332-2). The 18S/28S bands were verified on a 1% agarose gel. RNA samples were shipped to Advanced Genomic Technology Center Gene Expression Core at the Mayo Clinic in Rochester, MN for further analysis. RNA quality was assessed by Agilent Bioanalyzer (Santa Clara, CA). Reverse transcription to second strand cDNA was generated from 100 ng of good quality total RNA."	"RNA was extracted from flash frozen patient tissue samples (anaplastic thyroid carcinoma, matched normal thyroid tissue, and unmatched normal thyroid tissue) using TRIzol (Invitrogen) and chloroform (Sigma). All tumor samples are from the primary tumor site. RNA extracts were purified on Spin Chroma column (BD bioscience K1332-2). The 18S/28S bands were verified on a 1% agarose gel. RNA samples were shipped to Advanced Genomic Technology Center Gene Expression Core at the Mayo Clinic in Rochester, MN for further analysis. RNA quality was assessed by Agilent Bioanalyzer (Santa Clara, CA). Reverse transcription to second strand cDNA was generated from 100 ng of good quality total RNA."	"RNA was extracted from flash frozen patient tissue samples (anaplastic thyroid carcinoma, matched normal thyroid tissue, and unmatched normal thyroid tissue) using TRIzol (Invitrogen) and chloroform (Sigma). All tumor samples are from the primary tumor site. RNA extracts were purified on Spin Chroma column (BD bioscience K1332-2). The 18S/28S bands were verified on a 1% agarose gel. RNA samples were shipped to Advanced Genomic Technology Center Gene Expression Core at the Mayo Clinic in Rochester, MN for further analysis. RNA quality was assessed by Agilent Bioanalyzer (Santa Clara, CA). Reverse transcription to second strand cDNA was generated from 100 ng of good quality total RNA."	"RNA was extracted from flash frozen patient tissue samples (anaplastic thyroid carcinoma, matched normal thyroid tissue, and unmatched normal thyroid tissue) using TRIzol (Invitrogen) and chloroform (Sigma). All tumor samples are from the primary tumor site. RNA extracts were purified on Spin Chroma column (BD bioscience K1332-2). The 18S/28S bands were verified on a 1% agarose gel. RNA samples were shipped to Advanced Genomic Technology Center Gene Expression Core at the Mayo Clinic in Rochester, MN for further analysis. RNA quality was assessed by Agilent Bioanalyzer (Santa Clara, CA). Reverse transcription to second strand cDNA was generated from 100 ng of good quality total RNA."	"RNA was extracted from flash frozen patient tissue samples (anaplastic thyroid carcinoma, matched normal thyroid tissue, and unmatched normal thyroid tissue) using TRIzol (Invitrogen) and chloroform (Sigma). All tumor samples are from the primary tumor site. RNA extracts were purified on Spin Chroma column (BD bioscience K1332-2). The 18S/28S bands were verified on a 1% agarose gel. RNA samples were shipped to Advanced Genomic Technology Center Gene Expression Core at the Mayo Clinic in Rochester, MN for further analysis. RNA quality was assessed by Agilent Bioanalyzer (Santa Clara, CA). Reverse transcription to second strand cDNA was generated from 100 ng of good quality total RNA."	"RNA was extracted from flash frozen patient tissue samples (anaplastic thyroid carcinoma, matched normal thyroid tissue, and unmatched normal thyroid tissue) using TRIzol (Invitrogen) and chloroform (Sigma). All tumor samples are from the primary tumor site. RNA extracts were purified on Spin Chroma column (BD bioscience K1332-2). The 18S/28S bands were verified on a 1% agarose gel. RNA samples were shipped to Advanced Genomic Technology Center Gene Expression Core at the Mayo Clinic in Rochester, MN for further analysis. RNA quality was assessed by Agilent Bioanalyzer (Santa Clara, CA). Reverse transcription to second strand cDNA was generated from 100 ng of good quality total RNA."
!Sample_label_ch1	"biotin"	"biotin"	"biotin"	"biotin"	"biotin"	"biotin"	"biotin"	"biotin"	"biotin"	"biotin"	"biotin"	"biotin"	"biotin"	"biotin"	"biotin"	"biotin"	"biotin"	"biotin"	"biotin"	"biotin"	"biotin"	"biotin"	"biotin"	"biotin"	"biotin"
!Sample_label_protocol_ch1	"The RNA products were column-purified (Affymetrix) and then in vitro transcribed to generate biotin-labeled cRNA."	"The RNA products were column-purified (Affymetrix) and then in vitro transcribed to generate biotin-labeled cRNA."	"The RNA products were column-purified (Affymetrix) and then in vitro transcribed to generate biotin-labeled cRNA."	"The RNA products were column-purified (Affymetrix) and then in vitro transcribed to generate biotin-labeled cRNA."	"The RNA products were column-purified (Affymetrix) and then in vitro transcribed to generate biotin-labeled cRNA."	"The RNA products were column-purified (Affymetrix) and then in vitro transcribed to generate biotin-labeled cRNA."	"The RNA products were column-purified (Affymetrix) and then in vitro transcribed to generate biotin-labeled cRNA."	"The RNA products were column-purified (Affymetrix) and then in vitro transcribed to generate biotin-labeled cRNA."	"The RNA products were column-purified (Affymetrix) and then in vitro transcribed to generate biotin-labeled cRNA."	"The RNA products were column-purified (Affymetrix) and then in vitro transcribed to generate biotin-labeled cRNA."	"The RNA products were column-purified (Affymetrix) and then in vitro transcribed to generate biotin-labeled cRNA."	"The RNA products were column-purified (Affymetrix) and then in vitro transcribed to generate biotin-labeled cRNA."	"The RNA products were column-purified (Affymetrix) and then in vitro transcribed to generate biotin-labeled cRNA."	"The RNA products were column-purified (Affymetrix) and then in vitro transcribed to generate biotin-labeled cRNA."	"The RNA products were column-purified (Affymetrix) and then in vitro transcribed to generate biotin-labeled cRNA."	"The RNA products were column-purified (Affymetrix) and then in vitro transcribed to generate biotin-labeled cRNA."	"The RNA products were column-purified (Affymetrix) and then in vitro transcribed to generate biotin-labeled cRNA."	"The RNA products were column-purified (Affymetrix) and then in vitro transcribed to generate biotin-labeled cRNA."	"The RNA products were column-purified (Affymetrix) and then in vitro transcribed to generate biotin-labeled cRNA."	"The RNA products were column-purified (Affymetrix) and then in vitro transcribed to generate biotin-labeled cRNA."	"The RNA products were column-purified (Affymetrix) and then in vitro transcribed to generate biotin-labeled cRNA."	"The RNA products were column-purified (Affymetrix) and then in vitro transcribed to generate biotin-labeled cRNA."	"The RNA products were column-purified (Affymetrix) and then in vitro transcribed to generate biotin-labeled cRNA."	"The RNA products were column-purified (Affymetrix) and then in vitro transcribed to generate biotin-labeled cRNA."	"The RNA products were column-purified (Affymetrix) and then in vitro transcribed to generate biotin-labeled cRNA."
!Sample_taxid_ch1	"9606"	"9606"	"9606"	"9606"	"9606"	"9606"	"9606"	"9606"	"9606"	"9606"	"9606"	"9606"	"9606"	"9606"	"9606"	"9606"	"9606"	"9606"	"9606"	"9606"	"9606"	"9606"	"9606"	"9606"	"9606"
!Sample_hyb_protocol	"The IVT products were column-purified, fragmented, and hybridized onto Affymetrix U133 Plus 2.0 GeneChips® at 45º C for 16 h."	"The IVT products were column-purified, fragmented, and hybridized onto Affymetrix U133 Plus 2.0 GeneChips® at 45º C for 16 h."	"The IVT products were column-purified, fragmented, and hybridized onto Affymetrix U133 Plus 2.0 GeneChips® at 45º C for 16 h."	"The IVT products were column-purified, fragmented, and hybridized onto Affymetrix U133 Plus 2.0 GeneChips® at 45º C for 16 h."	"The IVT products were column-purified, fragmented, and hybridized onto Affymetrix U133 Plus 2.0 GeneChips® at 45º C for 16 h."	"The IVT products were column-purified, fragmented, and hybridized onto Affymetrix U133 Plus 2.0 GeneChips® at 45º C for 16 h."	"The IVT products were column-purified, fragmented, and hybridized onto Affymetrix U133 Plus 2.0 GeneChips® at 45º C for 16 h."	"The IVT products were column-purified, fragmented, and hybridized onto Affymetrix U133 Plus 2.0 GeneChips® at 45º C for 16 h."	"The IVT products were column-purified, fragmented, and hybridized onto Affymetrix U133 Plus 2.0 GeneChips® at 45º C for 16 h."	"The IVT products were column-purified, fragmented, and hybridized onto Affymetrix U133 Plus 2.0 GeneChips® at 45º C for 16 h."	"The IVT products were column-purified, fragmented, and hybridized onto Affymetrix U133 Plus 2.0 GeneChips® at 45º C for 16 h."	"The IVT products were column-purified, fragmented, and hybridized onto Affymetrix U133 Plus 2.0 GeneChips® at 45º C for 16 h."	"The IVT products were column-purified, fragmented, and hybridized onto Affymetrix U133 Plus 2.0 GeneChips® at 45º C for 16 h."	"The IVT products were column-purified, fragmented, and hybridized onto Affymetrix U133 Plus 2.0 GeneChips® at 45º C for 16 h."	"The IVT products were column-purified, fragmented, and hybridized onto Affymetrix U133 Plus 2.0 GeneChips® at 45º C for 16 h."	"The IVT products were column-purified, fragmented, and hybridized onto Affymetrix U133 Plus 2.0 GeneChips® at 45º C for 16 h."	"The IVT products were column-purified, fragmented, and hybridized onto Affymetrix U133 Plus 2.0 GeneChips® at 45º C for 16 h."	"The IVT products were column-purified, fragmented, and hybridized onto Affymetrix U133 Plus 2.0 GeneChips® at 45º C for 16 h."	"The IVT products were column-purified, fragmented, and hybridized onto Affymetrix U133 Plus 2.0 GeneChips® at 45º C for 16 h."	"The IVT products were column-purified, fragmented, and hybridized onto Affymetrix U133 Plus 2.0 GeneChips® at 45º C for 16 h."	"The IVT products were column-purified, fragmented, and hybridized onto Affymetrix U133 Plus 2.0 GeneChips® at 45º C for 16 h."	"The IVT products were column-purified, fragmented, and hybridized onto Affymetrix U133 Plus 2.0 GeneChips® at 45º C for 16 h."	"The IVT products were column-purified, fragmented, and hybridized onto Affymetrix U133 Plus 2.0 GeneChips® at 45º C for 16 h."	"The IVT products were column-purified, fragmented, and hybridized onto Affymetrix U133 Plus 2.0 GeneChips® at 45º C for 16 h."	"The IVT products were column-purified, fragmented, and hybridized onto Affymetrix U133 Plus 2.0 GeneChips® at 45º C for 16 h."
!Sample_scan_protocol	"Subsequent to hybridization, the arrays were washed and stained with streptavidin-phycoerythrin, then scanned in an Affymetrix GeneChip® Scanner 3000 (Santa Clara, CA). All control parameters were confirmed to be within normal ranges before normalization and data reduction was initiated."	"Subsequent to hybridization, the arrays were washed and stained with streptavidin-phycoerythrin, then scanned in an Affymetrix GeneChip® Scanner 3000 (Santa Clara, CA). All control parameters were confirmed to be within normal ranges before normalization and data reduction was initiated."	"Subsequent to hybridization, the arrays were washed and stained with streptavidin-phycoerythrin, then scanned in an Affymetrix GeneChip® Scanner 3000 (Santa Clara, CA). All control parameters were confirmed to be within normal ranges before normalization and data reduction was initiated."	"Subsequent to hybridization, the arrays were washed and stained with streptavidin-phycoerythrin, then scanned in an Affymetrix GeneChip® Scanner 3000 (Santa Clara, CA). All control parameters were confirmed to be within normal ranges before normalization and data reduction was initiated."	"Subsequent to hybridization, the arrays were washed and stained with streptavidin-phycoerythrin, then scanned in an Affymetrix GeneChip® Scanner 3000 (Santa Clara, CA). All control parameters were confirmed to be within normal ranges before normalization and data reduction was initiated."	"Subsequent to hybridization, the arrays were washed and stained with streptavidin-phycoerythrin, then scanned in an Affymetrix GeneChip® Scanner 3000 (Santa Clara, CA). All control parameters were confirmed to be within normal ranges before normalization and data reduction was initiated."	"Subsequent to hybridization, the arrays were washed and stained with streptavidin-phycoerythrin, then scanned in an Affymetrix GeneChip® Scanner 3000 (Santa Clara, CA). All control parameters were confirmed to be within normal ranges before normalization and data reduction was initiated."	"Subsequent to hybridization, the arrays were washed and stained with streptavidin-phycoerythrin, then scanned in an Affymetrix GeneChip® Scanner 3000 (Santa Clara, CA). All control parameters were confirmed to be within normal ranges before normalization and data reduction was initiated."	"Subsequent to hybridization, the arrays were washed and stained with streptavidin-phycoerythrin, then scanned in an Affymetrix GeneChip® Scanner 3000 (Santa Clara, CA). All control parameters were confirmed to be within normal ranges before normalization and data reduction was initiated."	"Subsequent to hybridization, the arrays were washed and stained with streptavidin-phycoerythrin, then scanned in an Affymetrix GeneChip® Scanner 3000 (Santa Clara, CA). All control parameters were confirmed to be within normal ranges before normalization and data reduction was initiated."	"Subsequent to hybridization, the arrays were washed and stained with streptavidin-phycoerythrin, then scanned in an Affymetrix GeneChip® Scanner 3000 (Santa Clara, CA). All control parameters were confirmed to be within normal ranges before normalization and data reduction was initiated."	"Subsequent to hybridization, the arrays were washed and stained with streptavidin-phycoerythrin, then scanned in an Affymetrix GeneChip® Scanner 3000 (Santa Clara, CA). All control parameters were confirmed to be within normal ranges before normalization and data reduction was initiated."	"Subsequent to hybridization, the arrays were washed and stained with streptavidin-phycoerythrin, then scanned in an Affymetrix GeneChip® Scanner 3000 (Santa Clara, CA). All control parameters were confirmed to be within normal ranges before normalization and data reduction was initiated."	"Subsequent to hybridization, the arrays were washed and stained with streptavidin-phycoerythrin, then scanned in an Affymetrix GeneChip® Scanner 3000 (Santa Clara, CA). All control parameters were confirmed to be within normal ranges before normalization and data reduction was initiated."	"Subsequent to hybridization, the arrays were washed and stained with streptavidin-phycoerythrin, then scanned in an Affymetrix GeneChip® Scanner 3000 (Santa Clara, CA). All control parameters were confirmed to be within normal ranges before normalization and data reduction was initiated."	"Subsequent to hybridization, the arrays were washed and stained with streptavidin-phycoerythrin, then scanned in an Affymetrix GeneChip® Scanner 3000 (Santa Clara, CA). All control parameters were confirmed to be within normal ranges before normalization and data reduction was initiated."	"Subsequent to hybridization, the arrays were washed and stained with streptavidin-phycoerythrin, then scanned in an Affymetrix GeneChip® Scanner 3000 (Santa Clara, CA). All control parameters were confirmed to be within normal ranges before normalization and data reduction was initiated."	"Subsequent to hybridization, the arrays were washed and stained with streptavidin-phycoerythrin, then scanned in an Affymetrix GeneChip® Scanner 3000 (Santa Clara, CA). All control parameters were confirmed to be within normal ranges before normalization and data reduction was initiated."	"Subsequent to hybridization, the arrays were washed and stained with streptavidin-phycoerythrin, then scanned in an Affymetrix GeneChip® Scanner 3000 (Santa Clara, CA). All control parameters were confirmed to be within normal ranges before normalization and data reduction was initiated."	"Subsequent to hybridization, the arrays were washed and stained with streptavidin-phycoerythrin, then scanned in an Affymetrix GeneChip® Scanner 3000 (Santa Clara, CA). All control parameters were confirmed to be within normal ranges before normalization and data reduction was initiated."	"Subsequent to hybridization, the arrays were washed and stained with streptavidin-phycoerythrin, then scanned in an Affymetrix GeneChip® Scanner 3000 (Santa Clara, CA). All control parameters were confirmed to be within normal ranges before normalization and data reduction was initiated."	"Subsequent to hybridization, the arrays were washed and stained with streptavidin-phycoerythrin, then scanned in an Affymetrix GeneChip® Scanner 3000 (Santa Clara, CA). All control parameters were confirmed to be within normal ranges before normalization and data reduction was initiated."	"Subsequent to hybridization, the arrays were washed and stained with streptavidin-phycoerythrin, then scanned in an Affymetrix GeneChip® Scanner 3000 (Santa Clara, CA). All control parameters were confirmed to be within normal ranges before normalization and data reduction was initiated."	"Subsequent to hybridization, the arrays were washed and stained with streptavidin-phycoerythrin, then scanned in an Affymetrix GeneChip® Scanner 3000 (Santa Clara, CA). All control parameters were confirmed to be within normal ranges before normalization and data reduction was initiated."	"Subsequent to hybridization, the arrays were washed and stained with streptavidin-phycoerythrin, then scanned in an Affymetrix GeneChip® Scanner 3000 (Santa Clara, CA). All control parameters were confirmed to be within normal ranges before normalization and data reduction was initiated."
!Sample_description	"cop010033"	"cop010034"	"cop010036"	"cop010038"	"cop010039"	"cop010040"	"cop010042"	"cop010043"	"cop010044"	"cop010046"	"cpr010026"	"cop010048"	"cop010049"	"cop010050"	"cop010051"	"cop010053"	"cop010054"	"cop010056"	"cop010057"	"cop010059"	"cop010060"	"cop010062"	"cop010063"	"cop010064"	"cop010066"
!Sample_data_processing	"Raw data was processed by MAS.5 (Affymetrix) and analyzed using GeneSpring GX10"	"Raw data was processed by MAS.5 (Affymetrix) and analyzed using GeneSpring GX10"	"Raw data was processed by MAS.5 (Affymetrix) and analyzed using GeneSpring GX10"	"Raw data was processed by MAS.5 (Affymetrix) and analyzed using GeneSpring GX10"	"Raw data was processed by MAS.5 (Affymetrix) and analyzed using GeneSpring GX10"	"Raw data was processed by MAS.5 (Affymetrix) and analyzed using GeneSpring GX10"	"Raw data was processed by MAS.5 (Affymetrix) and analyzed using GeneSpring GX10"	"Raw data was processed by MAS.5 (Affymetrix) and analyzed using GeneSpring GX10"	"Raw data was processed by MAS.5 (Affymetrix) and analyzed using GeneSpring GX10"	"Raw data was processed by MAS.5 (Affymetrix) and analyzed using GeneSpring GX10"	"Raw data was processed by MAS.5 (Affymetrix) and analyzed using GeneSpring GX10"	"Raw data was processed by MAS.5 (Affymetrix) and analyzed using GeneSpring GX10"	"Raw data was processed by MAS.5 (Affymetrix) and analyzed using GeneSpring GX10"	"Raw data was processed by MAS.5 (Affymetrix) and analyzed using GeneSpring GX10"	"Raw data was processed by MAS.5 (Affymetrix) and analyzed using GeneSpring GX10"	"Raw data was processed by MAS.5 (Affymetrix) and analyzed using GeneSpring GX10"	"Raw data was processed by MAS.5 (Affymetrix) and analyzed using GeneSpring GX10"	"Raw data was processed by MAS.5 (Affymetrix) and analyzed using GeneSpring GX10"	"Raw data was processed by MAS.5 (Affymetrix) and analyzed using GeneSpring GX10"	"Raw data was processed by MAS.5 (Affymetrix) and analyzed using GeneSpring GX10"	"Raw data was processed by MAS.5 (Affymetrix) and analyzed using GeneSpring GX10"	"Raw data was processed by MAS.5 (Affymetrix) and analyzed using GeneSpring GX10"	"Raw data was processed by MAS.5 (Affymetrix) and analyzed using GeneSpring GX10"	"Raw data was processed by MAS.5 (Affymetrix) and analyzed using GeneSpring GX10"	"Raw data was processed by MAS.5 (Affymetrix) and analyzed using GeneSpring GX10"
!Sample_platform_id	"GPL570"	"GPL570"	"GPL570"	"GPL570"	"GPL570"	"GPL570"	"GPL570"	"GPL570"	"GPL570"	"GPL570"	"GPL570"	"GPL570"	"GPL570"	"GPL570"	"GPL570"	"GPL570"	"GPL570"	"GPL570"	"GPL570"	"GPL570"	"GPL570"	"GPL570"	"GPL570"	"GPL570"	"GPL570"
!Sample_contact_name	"John,A,Copland"	"John,A,Copland"	"John,A,Copland"	"John,A,Copland"	"John,A,Copland"	"John,A,Copland"	"John,A,Copland"	"John,A,Copland"	"John,A,Copland"	"John,A,Copland"	"John,A,Copland"	"John,A,Copland"	"John,A,Copland"	"John,A,Copland"	"John,A,Copland"	"John,A,Copland"	"John,A,Copland"	"John,A,Copland"	"John,A,Copland"	"John,A,Copland"	"John,A,Copland"	"John,A,Copland"	"John,A,Copland"	"John,A,Copland"	"John,A,Copland"
!Sample_contact_laboratory	"Copland Lab"	"Copland Lab"	"Copland Lab"	"Copland Lab"	"Copland Lab"	"Copland Lab"	"Copland Lab"	"Copland Lab"	"Copland Lab"	"Copland Lab"	"Copland Lab"	"Copland Lab"	"Copland Lab"	"Copland Lab"	"Copland Lab"	"Copland Lab"	"Copland Lab"	"Copland Lab"	"Copland Lab"	"Copland Lab"	"Copland Lab"	"Copland Lab"	"Copland Lab"	"Copland Lab"	"Copland Lab"
!Sample_contact_department	"Cancer Research"	"Cancer Research"	"Cancer Research"	"Cancer Research"	"Cancer Research"	"Cancer Research"	"Cancer Research"	"Cancer Research"	"Cancer Research"	"Cancer Research"	"Cancer Research"	"Cancer Research"	"Cancer Research"	"Cancer Research"	"Cancer Research"	"Cancer Research"	"Cancer Research"	"Cancer Research"	"Cancer Research"	"Cancer Research"	"Cancer Research"	"Cancer Research"	"Cancer Research"	"Cancer Research"	"Cancer Research"
!Sample_contact_institute	"The Mayo Clinic, Jacksonville FL"	"The Mayo Clinic, Jacksonville FL"	"The Mayo Clinic, Jacksonville FL"	"The Mayo Clinic, Jacksonville FL"	"The Mayo Clinic, Jacksonville FL"	"The Mayo Clinic, Jacksonville FL"	"The Mayo Clinic, Jacksonville FL"	"The Mayo Clinic, Jacksonville FL"	"The Mayo Clinic, Jacksonville FL"	"The Mayo Clinic, Jacksonville FL"	"The Mayo Clinic, Jacksonville FL"	"The Mayo Clinic, Jacksonville FL"	"The Mayo Clinic, Jacksonville FL"	"The Mayo Clinic, Jacksonville FL"	"The Mayo Clinic, Jacksonville FL"	"The Mayo Clinic, Jacksonville FL"	"The Mayo Clinic, Jacksonville FL"	"The Mayo Clinic, Jacksonville FL"	"The Mayo Clinic, Jacksonville FL"	"The Mayo Clinic, Jacksonville FL"	"The Mayo Clinic, Jacksonville FL"	"The Mayo Clinic, Jacksonville FL"	"The Mayo Clinic, Jacksonville FL"	"The Mayo Clinic, Jacksonville FL"	"The Mayo Clinic, Jacksonville FL"
!Sample_contact_address	"4500 San Pablo Rd"	"4500 San Pablo Rd"	"4500 San Pablo Rd"	"4500 San Pablo Rd"	"4500 San Pablo Rd"	"4500 San Pablo Rd"	"4500 San Pablo Rd"	"4500 San Pablo Rd"	"4500 San Pablo Rd"	"4500 San Pablo Rd"	"4500 San Pablo Rd"	"4500 San Pablo Rd"	"4500 San Pablo Rd"	"4500 San Pablo Rd"	"4500 San Pablo Rd"	"4500 San Pablo Rd"	"4500 San Pablo Rd"	"4500 San Pablo Rd"	"4500 San Pablo Rd"	"4500 San Pablo Rd"	"4500 San Pablo Rd"	"4500 San Pablo Rd"	"4500 San Pablo Rd"	"4500 San Pablo Rd"	"4500 San Pablo Rd"
!Sample_contact_city	"Jacksonville"	"Jacksonville"	"Jacksonville"	"Jacksonville"	"Jacksonville"	"Jacksonville"	"Jacksonville"	"Jacksonville"	"Jacksonville"	"Jacksonville"	"Jacksonville"	"Jacksonville"	"Jacksonville"	"Jacksonville"	"Jacksonville"	"Jacksonville"	"Jacksonville"	"Jacksonville"	"Jacksonville"	"Jacksonville"	"Jacksonville"	"Jacksonville"	"Jacksonville"	"Jacksonville"	"Jacksonville"
!Sample_contact_state	"Florida"	"Florida"	"Florida"	"Florida"	"Florida"	"Florida"	"Florida"	"Florida"	"Florida"	"Florida"	"Florida"	"Florida"	"Florida"	"Florida"	"Florida"	"Florida"	"Florida"	"Florida"	"Florida"	"Florida"	"Florida"	"Florida"	"Florida"	"Florida"	"Florida"
!Sample_contact_zip/postal_code	"32224"	"32224"	"32224"	"32224"	"32224"	"32224"	"32224"	"32224"	"32224"	"32224"	"32224"	"32224"	"32224"	"32224"	"32224"	"32224"	"32224"	"32224"	"32224"	"32224"	"32224"	"32224"	"32224"	"32224"	"32224"
!Sample_contact_country	"USA"	"USA"	"USA"	"USA"	"USA"	"USA"	"USA"	"USA"	"USA"	"USA"	"USA"	"USA"	"USA"	"USA"	"USA"	"USA"	"USA"	"USA"	"USA"	"USA"	"USA"	"USA"	"USA"	"USA"	"USA"
!Sample_supplementary_file	"ftp://ftp.ncbi.nlm.nih.gov/pub/geo/DATA/supplementary/samples/GSM1588nnn/GSM1588026/GSM1588026_Cop010033HG-U133_Plus_2.cel.gz"	"ftp://ftp.ncbi.nlm.nih.gov/pub/geo/DATA/supplementary/samples/GSM1588nnn/GSM1588027/GSM1588027_Cop010034HG-U133_Plus_2.cel.gz"	"ftp://ftp.ncbi.nlm.nih.gov/pub/geo/DATA/supplementary/samples/GSM1588nnn/GSM1588028/GSM1588028_Cop010036HG-U133_Plus_2.cel.gz"	"ftp://ftp.ncbi.nlm.nih.gov/pub/geo/DATA/supplementary/samples/GSM1588nnn/GSM1588029/GSM1588029_Cop010038HG-U133_Plus_2.cel.gz"	"ftp://ftp.ncbi.nlm.nih.gov/pub/geo/DATA/supplementary/samples/GSM1588nnn/GSM1588030/GSM1588030_Cop010039HG-U133_Plus_2.cel.gz"	"ftp://ftp.ncbi.nlm.nih.gov/pub/geo/DATA/supplementary/samples/GSM1588nnn/GSM1588031/GSM1588031_Cop010040HG-U133_Plus_2.cel.gz"	"ftp://ftp.ncbi.nlm.nih.gov/pub/geo/DATA/supplementary/samples/GSM1588nnn/GSM1588032/GSM1588032_Cop010042HG-U133_Plus_2.cel.gz"	"ftp://ftp.ncbi.nlm.nih.gov/pub/geo/DATA/supplementary/samples/GSM1588nnn/GSM1588033/GSM1588033_Cop010043HG-U133_Plus_2.cel.gz"	"ftp://ftp.ncbi.nlm.nih.gov/pub/geo/DATA/supplementary/samples/GSM1588nnn/GSM1588034/GSM1588034_Cop010044HG-U133_Plus_2.cel.gz"	"ftp://ftp.ncbi.nlm.nih.gov/pub/geo/DATA/supplementary/samples/GSM1588nnn/GSM1588035/GSM1588035_Cop010046HG-U133_Plus_2.cel.gz"	"ftp://ftp.ncbi.nlm.nih.gov/pub/geo/DATA/supplementary/samples/GSM1588nnn/GSM1588036/GSM1588036_Cpr010026HG-U133_Plus_2.cel.gz"	"ftp://ftp.ncbi.nlm.nih.gov/pub/geo/DATA/supplementary/samples/GSM1588nnn/GSM1588037/GSM1588037_Cop010048HG-U133_Plus_2.cel.gz"	"ftp://ftp.ncbi.nlm.nih.gov/pub/geo/DATA/supplementary/samples/GSM1588nnn/GSM1588038/GSM1588038_Cop010049HG-U133_Plus_2.cel.gz"	"ftp://ftp.ncbi.nlm.nih.gov/pub/geo/DATA/supplementary/samples/GSM1588nnn/GSM1588039/GSM1588039_Cop010050HG-U133_Plus_2.cel.gz"	"ftp://ftp.ncbi.nlm.nih.gov/pub/geo/DATA/supplementary/samples/GSM1588nnn/GSM1588040/GSM1588040_Cop010051HG-U133_Plus_2.cel.gz"	"ftp://ftp.ncbi.nlm.nih.gov/pub/geo/DATA/supplementary/samples/GSM1588nnn/GSM1588041/GSM1588041_Cop010053HG-U133_Plus_2.cel.gz"	"ftp://ftp.ncbi.nlm.nih.gov/pub/geo/DATA/supplementary/samples/GSM1588nnn/GSM1588042/GSM1588042_Cop010054HG-U133_Plus_2.cel.gz"	"ftp://ftp.ncbi.nlm.nih.gov/pub/geo/DATA/supplementary/samples/GSM1588nnn/GSM1588043/GSM1588043_Cop010056HG-U133_Plus_2.cel.gz"	"ftp://ftp.ncbi.nlm.nih.gov/pub/geo/DATA/supplementary/samples/GSM1588nnn/GSM1588044/GSM1588044_Cop010057HG-U133_Plus_2.cel.gz"	"ftp://ftp.ncbi.nlm.nih.gov/pub/geo/DATA/supplementary/samples/GSM1588nnn/GSM1588045/GSM1588045_Cop010059HG-U133_Plus_2.cel.gz"	"ftp://ftp.ncbi.nlm.nih.gov/pub/geo/DATA/supplementary/samples/GSM1588nnn/GSM1588046/GSM1588046_Cop010060HG-U133_Plus_2.cel.gz"	"ftp://ftp.ncbi.nlm.nih.gov/pub/geo/DATA/supplementary/samples/GSM1588nnn/GSM1588047/GSM1588047_Cop010062HG-U133_Plus_2.cel.gz"	"ftp://ftp.ncbi.nlm.nih.gov/pub/geo/DATA/supplementary/samples/GSM1588nnn/GSM1588048/GSM1588048_Cop010063HG-U133_Plus_2.cel.gz"	"ftp://ftp.ncbi.nlm.nih.gov/pub/geo/DATA/supplementary/samples/GSM1588nnn/GSM1588049/GSM1588049_Cop010064HG-U133_Plus_2.cel.gz"	"ftp://ftp.ncbi.nlm.nih.gov/pub/geo/DATA/supplementary/samples/GSM1588nnn/GSM1588050/GSM1588050_Cop010066HG-U133_Plus_2.cel.gz"
!Sample_data_row_count	"54675"	"54675"	"54675"	"54675"	"54675"	"54675"	"54675"	"54675"	"54675"	"54675"	"54675"	"54675"	"54675"	"54675"	"54675"	"54675"	"54675"	"54675"	"54675"	"54675"	"54675"	"54675"	"54675"	"54675"	"54675"
!series_matrix_table_begin
"ID_REF"	"GSM1588026"	"GSM1588027"	"GSM1588028"	"GSM1588029"	"GSM1588030"	"GSM1588031"	"GSM1588032"	"GSM1588033"	"GSM1588034"	"GSM1588035"	"GSM1588036"	"GSM1588037"	"GSM1588038"	"GSM1588039"	"GSM1588040"	"GSM1588041"	"GSM1588042"	"GSM1588043"	"GSM1588044"	"GSM1588045"	"GSM1588046"	"GSM1588047"	"GSM1588048"	"GSM1588049"	"GSM1588050"
"1007_s_at"	2718.537	2559.365	1026.465	686.7921	850.2922	1244.55	897.6105	818.7006	431.6523	1135.174	3810.793	706.9073	4855.081	2997.791	4037.981	5190.117	1932.711	2388.84	3079.883	1921.967	2986.292	4079.048	3019.807	3471.283	3123.373
"1053_at"	556.7603	570.176	985.5677	871.7067	453.3683	569.9589	819.2234	524.9043	783.0659	673.8223	487.9151	613.0477	284.8356	435.4533	260.8173	371.517	357.9427	590.0128	457.071	524.3384	603.9529	419.7353	266.9484	424.1772	297.3873
"117_at"	494.8163	256.3036	2386.916	955.7304	984.1281	250.4072	451.8235	1145.375	599.8741	175.4353	806.4933	170.2431	25.8982	175.7631	20.01106	69.93225	240.4905	178.9145	278.9632	255.4896	233.6787	69.77362	110.1775	66.59978	97.64352
"121_at"	3157.387	2986.485	648.3264	512.7103	727.7925	1885.63	997.9621	530.1409	285.3187	361.6463	3073.934	807.1884	9453.031	8313.657	13048.2	11144.8	3560.15	3945.399	6219.004	3114.977	6037.564	6299.273	7511.765	6752.663	9540.191
"1255_g_at"	117.7224	8.16664	42.2192	36.08128	41.86802	20.60331	74.27599	55.70487	44.61427	57.88469	159.1265	29.79228	248.7433	7.321572	91.85777	22.94286	65.31683	29.87225	5.625724	34.52773	13.68963	19.89346	31.63094	32.61329	36.10803
"1294_at"	736.5307	893.1447	1103.474	593.031	683.5607	701.501	791.1716	538.8228	870.4878	460.7263	993.6423	655.7749	778.3521	578.2396	766.1571	467.9027	696.8654	765.5845	638.6202	790.4611	615.7339	355.4524	578.3788	422.812	412.6114
"1316_at"	278.4667	299.4594	257.8265	126.1662	270.9585	180.2619	280.3384	343.0284	229.3937	321.5587	620.4076	184.0775	348.8794	197.788	211.8892	90.61342	148.7883	90.15638	85.78455	69.11038	96.90559	172.432	178.5118	271.0527	136.0947
"1320_at"	118.4247	99.91608	140.5915	57.17089	43.98794	104.1	70.0725	15.7827	12.20684	147.532	130.1359	36.41684	17.04749	17.27613	17.20918	121.0188	39.92395	65.28564	87.27076	85.75274	82.96299	28.08155	95.30563	90.54195	85.4645
"1405_i_at"	4220.155	2538.572	8525.458	7254.524	2741.556	3095.606	5978.888	1540.72	275.7172	2022.866	315.9573	3626.021	521.9053	3644.421	710.8234	918.2869	6268.383	5505.307	3596.677	6755.876	3666.104	312.2894	853.9984	460.1637	578.5148
"1431_at"	15.65096	54.1723	48.01867	64.89885	52.97486	25.59068	51.1384	30.55927	47.35779	68.34145	105.9174	38.89206	153.5752	35.09336	65.71621	32.76632	54.12797	49.54688	36.62304	41.02882	63.4978	55.76453	90.89355	65.97974	35.57454
"1438_at"	16.94374	108.0233	95.64011	16.31958	163.8768	38.80361	353.1744	97.74899	76.0466	10.00035	216.8734	34.9621	289.18	18.3077	164.89	19.91602	26.01284	22.92104	38.62588	23.48262	13.1165	10.56636	24.65878	5.709332	10.26194
"1487_at"	657.504	520.9568	830.6478	545.9006	499.0522	467.3934	437.7643	475.7787	421.5283	475.6269	742.3151	376.2659	695.4509	514.5898	606.7313	626.5586	696.3985	613.6771	541.8458	603.6035	503.8665	476.799	632.45	368.0225	491.04
"1494_f_at"	132.8636	87.63055	242.9262	153.9362	231.9258	55.76923	158.5928	137.2645	89.68673	174.5174	302.8232	137.4833	79.6814	182.6975	230.8467	117.2533	33.79516	136.6631	111.5635	68.77526	93.6431	114.977	109.5394	93.51676	159.8811
"1552256_a_at"	396.8116	272.4535	389.9945	374.4583	526.0604	241.5967	441.8644	879.2618	130.2399	210.1035	639.9133	321.2846	985.1918	298.175	526.3889	270.1009	473.6901	517.825	334.1734	418.325	339.9422	201.6763	275.9298	289.5544	199.2107
"1552257_a_at"	1128.192	850.6404	1883.53	927.33	582.0882	565.813	918.0539	443.0009	832.5298	1165.967	1093.266	543.8876	923.6072	668.7171	962.0131	587.0016	587.4777	633.5872	525.2465	619.6258	523.0005	602.4285	511.8555	308.2164	467.5608
"1552258_at"	72.30176	179.0125	123.573	85.42145	85.42633	55.55709	17.80509	290.2568	173.9663	254.8669	147.1559	130.7572	407.4761	159.7506	261.9168	63.60603	155.4428	158.5546	234.1163	180.6887	199.6537	109.7091	116.0386	218.8416	79.64352
"1552261_at"	55.87363	83.90738	5.134384	41.11545	70.40406	7.507917	16.96606	7.640427	6.803191	33.76024	62.08387	25.16734	64.58059	188.2834	228.6091	59.40274	59.41467	79.16807	81.23854	61.0511	36.86483	118.2858	76.85722	15.49318	59.97667
"1552263_at"	722.4594	614.4307	610.6782	723.356	360.9945	614.6609	538.4332	1042.651	253.6877	1256.782	412.821	783.8401	357.9515	174.6194	159.9755	223.7998	846.7948	717.4899	470.6178	799.3038	431.4562	199.8306	155.0701	208.3303	156.5803
"1552264_a_at"	572.5142	360.3113	553.9425	648.1182	420.8253	401.851	532.2529	710.2696	248.9343	567.1579	427.2477	590.2225	296.8673	203.1402	212.1352	208.7626	535.3121	443.2392	470.9562	591.4707	315.5965	223.9928	278.1661	158.7315	251.8533
"1552266_at"	36.63313	100.7783	49.32011	19.59867	60.83043	20.95902	70.56691	54.54126	31.02485	94.00201	100.0909	55.94587	56.72268	34.44964	8.28173	2.037526	2.155522	11.93319	12.71103	9.952482	4.240113	49.76481	64.3583	72.54012	19.19267
"1552269_at"	29.28862	17.16334	49.66467	43.10538	16.41846	74.54304	39.68294	59.73963	50.5133	44.02831	78.31234	74.2765	46.86229	157.0449	11.87033	97.06583	7.401283	9.585028	92.27582	10.03882	101.5326	243.6126	90.16448	187.806	191.0703
"1552271_at"	24.14831	9.392291	11.27769	8.323633	12.2277	4.766369	7.183649	5.350981	5.37177	7.551169	42.68966	8.281224	20.59999	66.03283	14.91971	4.271022	14.84124	44.85839	11.41453	4.583507	6.191494	37.75238	8.720036	23.49268	11.77059
"1552272_a_at"	20.82019	110.449	59.30293	68.29893	56.31071	82.30632	12.15919	101.1971	12.14239	52.60126	90.6957	120.6192	50.00173	96.51091	125.1479	59.75562	31.2475	131.3764	28.60341	32.78212	18.44407	54.9057	73.14233	110.6264	48.31339
"1552274_at"	727.538	1173.333	829.429	494.9981	251.6372	890.5042	407.3111	339.1466	273.0433	437.7196	113.6379	420.4299	498.1627	618.4301	638.944	584.5627	345.7329	459.6501	517.4562	291.6371	647.1547	707.637	612.973	611.2601	823.4272
"1552275_s_at"	337.4496	307.0429	286.9366	293.2044	275.9801	640.001	243.1961	234.6549	135.0468	62.20683	48.58985	470.2425	318.524	610.2832	467.613	937.0815	616.6979	670.5302	741.9536	586.9449	887.7769	490.7342	795.5396	615.5231	886.4905
"1552276_a_at"	19.29679	116.1794	98.79959	69.36623	115.9972	26.69082	30.58773	7.685421	3.93295	117.1586	199.4198	70.93189	273.1377	217.093	17.59145	22.9451	30.86458	110.3765	86.02139	86.57271	71.35312	60.75192	15.36131	28.11777	55.92229
"1552277_a_at"	1295.245	1016.551	2186.46	1798.318	858.7307	1295.643	2129.773	632.2243	1687.034	1743.662	1765.324	1531.035	688.3364	492.3885	784.2128	838.6708	653.8723	713.6088	840.1917	588.3816	756.8345	684.2125	1169.028	817.7646	1025.059
"1552278_a_at"	114.7755	88.32372	152.2943	145.1741	103.6802	91.36395	181.4512	234.135	128.2827	65.60384	254.4229	25.99955	64.09257	225.5094	269.606	112.0198	157.4701	99.36137	175.2515	139.6063	105.0425	103.3473	28.12766	82.38332	99.45231
"1552279_a_at"	192.4034	218.2646	175.2567	211.0257	163.8812	167.0695	366.4581	367.9373	182.2162	138.1779	554.6309	218.1709	439.1941	361.1563	344.3463	144.1384	220.6576	215.2257	220.3396	99.00068	171.9937	307.9556	275.5177	420.2854	370.765
"1552280_at"	110.4478	117.1811	112.1724	305.1592	914.7333	115.7921	137.1149	871.6452	49.6053	125.4447	402.6274	673.5409	13.38855	153.6576	312.3238	85.20269	884.1871	754.3807	419.799	916.7563	466.1407	80.41895	70.47019	94.90533	103.5012
"1552281_at"	100.4351	143.6413	111.3567	22.1869	287.1435	134.9721	108.6937	144.0756	37.99434	26.79175	342.6284	144.4387	633.7214	56.80925	75.02906	30.80375	34.39769	115.0719	39.79917	40.99719	25.62248	262.2628	81.42301	110.3897	152.6905
"1552283_s_at"	74.31229	26.76694	8.568851	41.51873	107.7616	40.68836	76.56171	40.23794	28.88752	39.36686	99.40634	39.37221	216.3629	132.9657	308.6691	58.35029	180.97	201.4176	204.8951	93.42146	200.3356	95.91243	278.3127	131.0501	149.9111
"1552286_at"	199.8182	202.5646	123.8855	104.6283	119.4678	128.4221	165.0047	310.8721	251.1623	109.5615	99.0098	172.5261	276.6852	187.0141	38.28629	296.755	213.5597	289.742	220.7528	334.394	263.8177	301.1662	355.4617	281.8306	271.4741
"1552287_s_at"	210.5083	465.4716	215.3402	214.2105	235.9604	180.3126	192.0343	358.5714	145.3314	234.2339	366.7474	376.9415	19.62301	492.042	160.2035	222.3665	411.9915	546.1854	415.2815	613.509	359.7631	263.683	211.9712	313.158	305.2235
"1552288_at"	75.62707	107.1231	20.35546	5.00777	209.969	5.628081	102.8963	90.2188	3.586117	5.727586	18.5761	35.14286	26.21153	114.5231	163.8322	32.24454	26.2724	35.83997	75.4912	80.79388	32.93093	33.78839	91.90126	28.6098	10.83881
"1552289_a_at"	162.0992	174.9113	76.41393	59.96879	367.5243	44.48912	125.1252	244.5087	34.02967	13.06432	17.8289	52.76983	465.6493	24.40766	6.211881	94.80353	7.706593	87.7457	76.69265	74.44989	83.55837	30.46932	44.94025	23.33199	96.19845
"1552291_at"	457.4342	647.7505	605.785	696.2283	487.5121	647.0737	880.8993	383.7425	561.1635	493.5713	407.4122	434.2776	624.9017	652.0863	611.8142	931.4707	427.3007	618.5298	688.6713	532.5358	554.4981	1283.133	546.531	574.4166	707.2715
"1552293_at"	53.52239	7.483613	6.077098	4.061749	88.0013	44.63942	27.37047	3.023347	54.28417	39.54743	49.13691	28.55402	40.07167	42.8369	29.22054	41.02713	16.36745	14.76295	9.962707	5.808687	13.11788	23.07594	93.82046	31.20694	66.40295
"1552295_a_at"	299.8849	306.1912	525.6497	409.1023	366.5301	409.8907	374.97	237.0285	223.5536	284.1843	538.6995	251.4613	91.31664	70.67287	329.8919	205.3941	134.575	160.8318	144.2474	191.9751	159.4064	266.1078	267.1825	167.4109	210.0522
"1552296_at"	22.38821	38.7571	11.55765	9.689744	23.87724	8.203512	8.61622	6.394342	20.11045	10.4339	349.6938	13.04195	13.976	52.13694	253.16	77.32605	5.309114	12.06193	7.532147	38.45625	59.81557	67.2307	87.91273	91.64471	60.96046
"1552299_at"	120.434	31.99689	12.53994	67.51662	15.50424	88.39535	8.988665	13.27029	34.87293	118.7104	199.4646	109.345	57.81507	120.325	148.9208	199.0778	198.6479	76.50214	127.6927	71.99498	121.048	409.9813	221.1043	198.488	194.108
"1552301_a_at"	110.5202	396.3201	171.2359	86.91792	153.9702	90.32393	112.9206	84.0374	84.6451	194.3894	366.1219	197.6283	522.8613	481.24	614.499	129.2513	398.0897	370.2772	376.0411	272.3898	406.9174	512.3029	610.0228	436.7525	710.7239
"1552302_at"	397.9059	518.0444	489.9258	454.895	254.4534	264.7259	517.9216	358.7225	236.6278	246.3517	250.8202	282.3565	10.65278	353.2277	115.4691	187.9031	223.9078	299.9705	218.8528	286.3528	150.0908	178.5224	185.5501	182.4115	137.2666
"1552303_a_at"	256.8891	230.5937	329.446	352.3474	273.2499	146.4763	298.6864	168.8408	190.6954	249.2147	427.2208	267.2982	373.0106	252.9204	248.4088	178.3744	181.3884	280.0318	241.2589	213.1815	194.2635	231.6404	167.7122	114.0877	197.2771
"1552304_at"	87.34886	81.13008	46.58702	98.85897	119.4244	66.73251	89.46925	130.3677	21.06906	89.92049	254.7158	84.86485	27.90618	98.12368	13.82473	139.6929	83.278	70.29002	60.4866	63.16212	59.23278	169.8262	136.4676	119.5432	101.0511
"1552306_at"	95.00784	87.86845	46.43026	145.1681	105.3508	115.8419	84.29902	185.1511	95.38968	224.8681	265.3428	145.6366	152.6786	103.385	136.7443	156.4352	166.7522	124.261	111.188	171.9615	153.8244	244.7044	182.7327	112.0175	149.1366
"1552307_a_at"	214.2318	180.5895	255.7342	263.5844	286.6522	404.6604	192.0225	364.7198	227.6014	284.9131	480.3716	327.0265	35.70539	82.93394	23.79286	17.36499	350.1694	298.6234	139.2887	297.5371	210.6948	135.9291	164.01	145.0961	50.52394
"1552309_a_at"	934.7138	2028.388	1220.564	1769.071	2232.663	1139.556	1906.375	1491.762	450.0495	2367.483	647.2676	959.8589	106.6788	434.3538	661.5482	842.3665	420.6868	501.4786	706.4558	362.3772	657.5953	621.6282	850.7991	585.8272	620.6053
"1552310_at"	537.8658	761.103	512.5067	886.3068	596.7353	755.1959	658.2983	571.6251	667.9759	1050.221	541.7282	855.4679	746.1022	988.0466	1100.571	1327.331	929.2308	1043.538	1163.658	1042.23	1147.398	1421.73	975.4941	1191.633	1344.691
"1552311_a_at"	250.0338	208.5515	228.2568	155.4964	73.63898	95.54157	244.9389	226.3563	237.7665	162.7245	934.0432	276.8889	421.202	295.6797	210.6937	152.0537	181.7002	234.3382	208.8007	217.122	211.308	441.5771	268.0321	224.7673	241.1342
"1552312_a_at"	213.2422	120.2864	144.7725	308.8501	192.529	139.4024	229.2471	262.3697	365.7327	209.3691	440.2024	213.2192	114.7763	23.9392	192.0141	75.56996	109.7175	131.7323	78.0526	154.3033	102.5984	169.2292	195.7764	257.8405	62.7578
"1552314_a_at"	85.41734	73.13814	143.1771	86.5917	73.4541	70.6965	83.69817	122.5437	127.0083	64.09506	300.0475	66.97759	46.05659	112.9856	150.7428	80.10535	166.5768	44.63241	65.39394	73.43946	78.7748	73.7846	98.36639	63.3985	59.13594
"1552315_at"	391.198	228.9743	373.7337	420.6535	564.8084	252.0765	458.8331	373.8688	161.1674	241.548	383.2614	531.6252	435.6174	358.0648	231.6348	266.531	705.8203	580.3241	387.0639	727.5508	401.9242	195.041	362.868	300.0747	225.315
"1552316_a_at"	1253.378	789.3205	1182.293	1730.301	1509.746	1107.092	912.2869	961.2861	423.1369	746.1991	749.1254	1357.146	568.0645	1554.148	830.7908	558.0575	1793.309	1742.846	1172.685	1993.074	1040.279	437.3664	625.4283	559.9694	655.9307
"1552318_at"	426.1034	222.3237	192.5693	622.1921	786.5407	293.6528	358.5426	456.3442	161.0258	311.1282	32.1298	840.1517	535.9048	500.8496	480.5239	394.361	630.5639	932.2916	604.1128	980.6376	502.0096	232.9159	512.959	235.7401	421.5573
"1552319_a_at"	52.51805	68.89935	54.82158	49.28172	71.82275	8.242809	11.38287	72.19012	16.54587	8.405135	69.48885	67.31052	316.1237	24.55305	128.1737	42.64008	43.44358	71.23244	34.96076	11.82497	5.212623	11.72944	46.28587	45.26796	28.17346
"1552320_a_at"	35.67527	22.46942	30.3385	26.03419	45.14704	20.11656	47.19116	25.74342	26.53804	27.13691	60.548	73.65293	331.3081	121.6131	82.16405	125.0461	103.0554	80.05467	58.1027	57.17561	71.90963	160.9604	122.0817	174.7899	168.2285
"1552321_a_at"	24.78526	2.080245	1.767019	2.970708	6.821285	34.04001	8.601742	80.91093	11.33975	3.612621	19.07957	74.26483	230.9509	91.13619	139.3082	121.5112	96.93509	41.25876	74.65356	52.62485	82.85342	108.2169	72.40784	78.95888	120.8159
"1552322_at"	4.979149	17.89018	58.77507	33.10156	59.35593	17.90259	57.73208	36.52152	26.87361	59.58914	75.65739	37.94394	21.94673	113.1793	127.4776	2.355373	69.00512	28.78186	14.97653	16.09785	57.00595	22.65756	15.08379	12.03289	37.6846
"1552323_s_at"	77.54765	184.3419	161.283	168.0341	161.5695	148.4387	93.70824	104.086	187.408	198.0091	86.30237	161.7394	9.200062	75.5937	82.31834	94.84602	245.4214	169.6123	160.2252	170.6372	96.7188	141.1442	54.29864	135.9788	102.0437
"1552325_at"	1.009707	15.70963	3.292167	0.3827072	23.22522	26.0555	1.31895	13.0393	65.45847	18.67595	78.5768	43.6083	98.86211	71.00321	23.53252	49.78557	104.8643	16.53556	14.2464	37.37342	23.28393	136.574	76.64902	11.13964	51.03736
"1552326_a_at"	109.0483	42.04596	7.446823	2.053192	3.364463	112.2279	9.727692	58.4355	6.804382	77.78107	150.3554	38.41224	345.3192	63.30941	116.1402	247.9624	149.5	191.5444	138.9197	128.7806	184.0372	267.1404	133.8044	253.1898	265.3461
"1552327_at"	39.03377	242.3544	3.101111	47.22784	2.682801	57.83891	6.809097	42.47295	6.779874	197.9668	22.83739	3.973221	191.852	120.1837	219.5463	11.36661	156.074	95.22575	78.97292	90.24008	94.18793	108.7404	103.77	60.241	127.2268
"1552329_at"	240.688	347.3226	106.7144	154.6002	620.4111	287.8413	282.3912	907.3437	501.5551	299.7624	466.1586	537.8793	569.9341	489.8399	678.5934	559.4324	1119.794	1040.815	1019.134	945.8228	993.5633	859.2922	868.0457	820.2162	877.02
"1552330_at"	382.4233	392.1786	301.9082	165.982	215.3278	306.5273	254.195	158.4264	263.2035	384.8143	245.3453	195.8474	445.613	525.752	495.606	556.0856	337.296	271.5079	345.5656	245.6906	244.5375	430.7754	301.6572	399.5458	373.6741
"1552332_at"	44.5324	48.33105	35.67221	44.82061	31.17645	33.14628	63.26596	29.88519	29.19428	404.2097	63.1797	41.39228	90.8124	96.41254	79.58524	132.5108	34.92019	34.97038	30.58436	40.78978	76.75903	59.82178	35.05978	42.96783	115.1127
"1552334_at"	170.0086	287.5451	108.1177	113.7536	179.8335	52.62642	128.9624	98.88255	186.366	231.8117	245.3683	119.6577	331.983	173.4523	14.76317	152.5257	166.2968	189.2346	217.2012	135.5393	108.8511	137.1879	136.9609	205.7226	131.3408
"1552335_at"	303.2099	216.8031	282.2798	156.9655	200.1076	174.3456	168.8896	126.6748	74.49702	135.3497	630.6827	85.02174	591.004	244.0765	221.2744	75.60541	202.8721	63.88795	106.6035	53.75331	99.16248	386.4024	170.3811	73.23766	72.68245
"1552337_s_at"	2.134474	79.23483	3.951968	5.536405	46.63695	6.515116	98.04814	67.90845	6.596008	36.2374	18.80407	67.05378	30.95486	28.06639	122.7776	39.45768	11.35682	21.2778	26.93402	5.022674	4.425303	10.05841	35.17102	4.041881	8.065629
"1552338_at"	6.163685	4.602818	5.123162	7.254208	8.484097	2.465762	9.958076	4.131134	8.940108	4.974181	16.01414	4.870611	41.12482	13.85012	40.13978	3.79725	5.786791	3.403203	4.574355	3.36286	5.174502	6.278016	7.214785	5.598659	5.789856
"1552340_at"	12.04045	50.24347	18.84334	125.3173	876.6702	25.52486	40.77039	11.82941	49.83719	36.93698	52.47274	24.8425	170.4794	24.46493	10.88192	38.45309	15.81773	6.949181	54.15305	32.96889	15.24912	20.68416	115.9896	91.20261	39.06115
"1552343_s_at"	108.8807	228.6241	117.9255	83.89664	139.2254	27.59361	112.5757	165.921	91.07491	114.9576	422.7787	396.6519	120.2833	435.161	288.7795	204.7028	612.3005	615.7059	351.3165	623.1373	304.8475	134.5619	153.4165	140.7883	123.5567
"1552344_s_at"	261.5887	296.3086	211.5033	414.024	365.3919	497.1613	316.9281	239.0173	457.6084	320.4945	339.7326	447.3094	565.7728	303.8322	329.0258	465.1348	315.0822	396.3721	377.1647	315.8085	310.004	654.2885	718.6164	603.4803	670.9808
"1552347_at"	259.7621	330.3522	259.5244	179.5962	297.698	335.1054	269.1428	216.8859	225.5637	344.1412	588.3519	428.673	187.7772	621.2713	611.4744	330.7822	489.3229	469.2025	417.8579	499.668	503.8701	415.5071	274.5532	462.5009	474.6318
"1552348_at"	50.50673	16.00122	133.8403	17.35792	144.636	6.214693	19.94938	32.48132	7.656793	66.03996	321.6982	94.05952	32.7327	173.2631	15.89244	9.763406	141.4332	8.455887	67.99039	84.73256	15.72137	26.09798	24.95476	24.88074	11.83112
"1552349_a_at"	6.879931	27.42379	14.21503	35.56101	57.68558	2.074477	84.16473	77.55322	15.80386	5.74716	16.29739	26.95744	15.12638	8.064733	8.137853	23.89275	11.16316	4.804882	8.895096	3.251496	8.92757	84.84823	9.58318	9.519271	38.9998
"1552354_at"	5.105353	5.073253	20.25202	17.7449	9.397994	2.751643	6.987827	6.118394	5.883972	15.97193	56.31469	9.014466	27.19732	27.26801	34.35143	7.580788	5.31458	4.740087	10.51829	6.650795	7.749257	21.0703	8.281206	18.78693	5.622429
"1552355_s_at"	11.7403	4.217132	13.30357	12.22951	20.5742	4.420722	24.08813	18.3147	12.47942	97.45633	99.18121	28.95412	25.47011	97.48883	17.01052	3.041395	16.08975	8.005176	6.373844	10.26037	8.021399	17.57817	121.6839	15.56777	10.52052
"1552359_at"	38.01646	1.705928	2.325434	42.79388	38.25277	33.15938	3.801983	36.71912	46.31138	24.89356	245.5765	42.58503	188.725	5.907136	59.75209	2.697965	6.249533	31.31826	7.135127	22.85826	42.4035	35.21233	5.232104	96.11678	4.397795
"1552360_a_at"	135.4385	151.8378	159.9288	139.4793	302.8729	113.3708	155.5516	223.0133	86.2094	212.5228	236.561	284.0521	92.14846	145.7827	344.7613	210.7124	151.2673	243.0465	216.7407	240.1878	285.656	218.0329	279.5335	208.3232	212.0745
"1552362_a_at"	101.3693	159.4493	114.2804	154.6215	148.0777	150.1523	199.2266	163.7932	201.715	155.3618	399.7339	325.0791	558.4876	248.09	331.9195	128.6816	228.0897	296.8804	293.7912	301.8586	252.8288	198.5119	185.6786	385.6094	373.0765
"1552364_s_at"	188.9658	154.8478	23.79044	103.8632	56.42358	89.15594	135.1705	118.4817	121.1011	161.6701	437.6247	103.1418	267.1543	25.4505	48.67643	97.96881	85.42524	143.9276	151.29	117.9448	167.1698	174.3681	161.0302	138.463	89.58125
"1552365_at"	355.7372	141.3851	97.51692	211.6326	188.5353	87.43508	171.6901	195.6243	91.20151	323.4099	370.0072	171.6733	19.49531	58.75464	28.46483	110.9977	121.4272	132.8253	99.65044	65.90126	61.68705	199.6553	259.8918	129.6802	104.1478
"1552367_a_at"	154.3268	76.04449	120.5476	107.6632	52.78088	11.69607	83.90216	137.9749	45.77401	102.5388	6.243625	66.30815	11.48703	12.40902	24.90404	68.16821	8.618196	46.73778	45.05585	38.77268	35.17632	54.4533	9.003647	52.99792	42.30803
"1552368_at"	6.670142	23.41	5.965193	12.78656	28.60115	24.0151	6.852088	3.891953	30.36567	44.58022	108.5603	96.88584	6.696939	21.39126	117.0931	46.84611	5.254827	46.35089	28.8224	41.50336	50.06089	69.39301	26.56751	123.335	18.33507
"1552370_at"	258.7884	474.2992	141.1044	383.0742	339.5869	478.427	176.1703	431.7038	340.701	285.3391	250.6098	217.1872	448.926	284.0362	539.9686	425.3708	235.2941	344.6612	532.975	301.0381	563.0072	1211.939	602.0804	462.5201	1064.717
"1552372_at"	1.740821	8.293456	22.55924	1.679494	0.881489	12.29193	2.683412	31.01167	27.29027	17.69014	85.71573	13.10985	14.3768	14.73337	80.74902	34.83569	35.66166	11.35623	1.98952	4.223925	33.65043	2.856521	23.09972	29.26337	1.635069
"1552373_s_at"	0.9937184	42.02473	15.81633	13.78594	33.88537	35.78204	9.39853	4.928478	29.7848	30.53713	189.1184	43.71048	136.3611	102.5516	9.435857	2.567557	6.206015	10.6917	5.351337	27.89009	5.625305	141.3354	37.4953	67.47342	41.76715
"1552375_at"	88.50134	87.59354	57.4748	35.11042	153.4187	116.4358	84.87072	167.4035	105.5139	71.67213	96.1027	140.8519	41.16396	68.70521	143.6052	98.86053	145.8525	94.43732	93.18135	111.3599	114.0834	67.40939	84.97331	127.0954	94.41069
"1552377_s_at"	159.5471	199.5321	132.3416	170.8799	269.6398	107.3745	208.9106	316.1195	176.5682	261.3007	809.798	150.5437	430.0106	192.2737	16.60446	131.4516	38.76751	135.3799	131.2364	97.24636	163.2537	237.6877	176.9639	58.69326	118.6671
"1552378_s_at"	85.33611	46.20507	106.7956	47.62363	57.79889	62.63129	49.7864	192.3846	53.15982	11.56077	53.10792	92.5116	98.26911	53.04375	5.080043	36.42517	123.4902	64.41737	35.19366	54.26608	52.45567	75.72616	10.01341	6.359445	35.70388
"1552379_at"	15.37823	12.31263	22.07856	16.30132	51.54716	24.93169	2.617409	6.668251	2.299608	0.7644327	18.09029	1.412089	28.63826	131.6736	4.729604	1.626958	1.437976	10.31352	0.7355207	4.316758	9.406046	18.72087	33.55198	1.8981	11.63746
"1552381_at"	42.82588	56.23594	4.816823	15.94919	94.32128	24.41485	87.48209	13.32926	281.8938	1.884976	18.81042	20.42257	23.76151	13.85991	11.68907	69.72672	3.419241	49.40656	38.20012	68.53174	53.82625	16.53811	42.09242	58.113	108.2763
"1552383_at"	87.79163	101.7268	133.0159	58.24538	59.03931	31.83344	114.4352	112.4576	165.2079	136.2667	489.7748	91.77774	468.783	160.5462	77.06843	17.88788	229.6651	71.72843	64.86697	88.51163	103.7905	381.7762	97.58398	77.80156	116.7422
"1552384_a_at"	68.91477	109.0796	92.48194	12.36901	68.5113	32.23493	71.17224	43.28527	84.17295	17.03509	19.10839	56.52813	33.14383	20.43996	29.01887	68.75597	81.63394	100.2456	17.71626	52.04047	11.53204	132.9095	40.26066	84.39822	82.69717
"1552386_at"	206.617	89.72452	15.68362	99.91133	256.826	41.74934	45.95027	511.5161	47.59472	138.0627	44.93901	770.3117	251.854	116.5949	154.3907	53.45767	649.7826	577.4687	240.7776	634.0914	310.4252	78.88149	6.008816	132.6597	77.10204
"1552388_at"	18.78372	10.28404	29.13345	25.58109	12.80462	6.58029	14.62343	54.90425	20.88576	19.23024	64.28786	16.24703	55.54686	121.8499	43.98764	66.34748	71.57372	101.4315	17.48852	17.63666	25.77655	123.4903	103.5694	11.41555	15.4812
"1552389_at"	38.70994	21.05473	3.540964	3.058007	46.5739	2.086462	53.8482	4.737797	3.411274	3.339714	9.862501	3.412501	37.19076	9.459461	9.599854	66.85398	4.68538	47.23807	26.2704	22.42475	9.553057	44.36878	17.81887	30.91321	33.01825
"1552390_a_at"	65.29414	78.12164	8.218345	4.284491	45.34248	26.52912	38.97554	38.64032	6.966811	5.581981	6.511483	36.09696	19.58265	2.523478	255.8451	193.1361	20.25049	35.38998	76.47568	29.55066	122.5434	127.1021	93.08295	161.8187	83.81249
"1552391_at"	42.61827	13.49504	74.02703	8.682049	68.84783	18.28702	9.90232	44.02666	104.6059	76.1516	183.3062	83.74148	434.6704	209.7231	160.5738	17.08092	10.88102	38.60081	89.69487	9.586588	39.01868	163.8764	42.18946	43.20065	76.71646
"1552393_at"	34.0169	45.75906	2.739051	34.25039	58.42476	26.59958	6.578102	25.51866	59.73013	39.7456	184.304	97.64779	134.3802	3.886516	13.86099	3.599499	51.81376	42.91608	26.2758	58.75843	21.47177	33.76121	66.39668	76.7351	59.97253
"1552394_a_at"	90.53578	70.05589	6.39538	59.53416	4.702074	4.425317	28.65211	2.0341	75.37365	8.757312	60.81757	82.72784	7.801538	9.118184	98.00724	1.302114	39.66526	54.09678	3.733653	101.0062	41.11215	9.009482	34.48886	8.156786	66.07032
"1552395_at"	28.31454	41.78928	47.35493	37.87725	33.30945	17.13174	44.14769	36.93118	9.912576	59.3631	172.0182	39.78598	268.9419	47.38944	15.08746	18.39197	25.69876	23.75793	37.46481	32.35815	34.01541	29.48381	36.63337	34.84636	29.17275
"1552396_at"	18.77674	37.11062	3.310233	6.051956	15.27135	14.22803	60.74887	19.71285	10.8951	65.63701	46.7035	19.41299	9.735124	12.20003	5.745415	52.50898	11.02771	26.72549	7.175223	4.044653	5.695638	20.04836	12.52822	28.17789	6.202074
"1552398_a_at"	391.3319	161.0895	132.8336	524.5209	149.9304	458.2786	284.5818	650.5795	16.44526	84.58421	264.0486	107.3545	20.74602	109.1565	108.2273	42.18048	114.9324	128.9669	58.21833	148.6773	96.85833	178.4596	37.04309	103.77	17.65228
"1552399_a_at"	29.17336	59.06336	59.09149	28.89072	17.01106	20.46935	53.069	4.427399	24.92656	1.950807	234.5473	29.39531	105.5635	58.64194	7.209375	49.48734	46.83377	30.99818	63.59732	31.33075	11.07268	17.3222	73.92169	45.22539	44.18027
"1552400_a_at"	91.00182	62.65923	85.68442	66.47941	122.2321	79.57941	72.88251	54.36294	99.63336	137.5622	188.4358	93.23471	14.91497	211.0665	175.627	46.07059	115.9943	106.0584	67.96458	86.6897	12.62924	119.3688	89.31896	92.05947	71.19485
"1552401_a_at"	52.71969	54.02253	94.32813	91.62545	99.84769	58.11671	116.3571	79.26093	85.34809	201.0879	369.5395	138.9631	287.2969	135.2	69.77895	28.31405	89.10317	63.23961	8.027458	86.77529	44.32337	14.95735	93.40224	100.6993	36.09446
"1552402_at"	46.0167	36.95185	74.82888	47.32495	12.75768	35.19092	50.22179	15.26551	50.12234	88.88602	222.2877	21.04436	14.24284	5.553892	82.40837	4.84962	123.2822	4.307406	45.49441	4.318773	43.82839	88.97962	8.22484	9.103246	45.60713
"1552405_at"	4.537891	11.22308	6.87777	32.72841	10.12871	5.861564	19.9472	12.54025	11.0102	6.840777	25.75146	7.992092	22.99089	22.85639	15.69081	5.506086	17.77925	6.902223	5.142304	14.53344	34.79527	139.0973	7.901022	19.5273	9.642138
"1552408_at"	14.58919	6.995504	38.26652	41.39854	93.28526	28.00301	53.65364	13.27469	25.5267	54.07826	41.79836	43.64664	13.9308	57.86498	12.57392	18.84468	54.52899	11.70529	7.389133	46.95207	28.54961	22.52888	74.77533	58.45483	25.7212
"1552409_a_at"	8.297005	86.32991	14.91541	6.582062	17.60783	19.77919	43.71102	17.67026	15.38149	21.304	159.3973	20.52611	57.32773	61.32714	172.2742	13.72648	17.97395	109.0686	17.51378	18.65189	96.82531	146.0828	11.13824	44.93858	47.58134
"1552410_at"	73.3214	101.8523	47.61419	31.61185	39.67605	6.157549	62.45121	51.78114	87.68922	72.13512	112.8923	76.6722	58.86534	11.18919	58.2559	46.19355	172.7284	143.4737	123.243	109.4398	102.8135	58.89342	125.86	139.7267	73.31957
"1552411_at"	107.7955	98.36909	62.35358	157.521	368.7058	106.7233	212.0466	306.3284	254.7894	168.8205	936.5642	388.4785	78.43493	15.84759	29.28384	103.925	78.30682	136.0394	123.446	181.7649	9.859589	267.8632	250.6201	319.4256	190.5947
"1552412_a_at"	1.167439	39.63899	5.506844	29.79793	80.85155	51.26387	4.504553	5.400934	8.534641	4.221117	199.5619	11.87172	31.0469	21.68596	20.92657	13.31099	59.92526	5.146738	2.80955	2.839631	14.72168	24.58937	78.85908	4.968631	3.217684
"1552414_at"	21.79506	12.61321	36.31879	35.93515	99.24678	32.96976	83.51704	51.35946	47.08961	24.35229	201.2086	22.79703	27.83199	20.77322	101.6693	35.77624	38.38882	34.19921	37.88458	11.70679	59.37006	51.82071	43.48195	130.8828	37.40953
"1552415_a_at"	35.33909	30.10942	22.33048	5.828482	57.11518	22.90563	15.67317	65.66418	86.97414	28.65944	60.75877	68.51592	156.2713	124.0586	8.418167	5.929704	9.938045	10.94282	117.3002	28.78309	13.056	208.0569	89.30456	51.36568	92.72684
"1552417_a_at"	176.4145	330.0152	319.6201	439.1456	326.8069	440.5231	266.4545	218.9417	370.125	288.3675	382.5791	474.2644	3.784078	356.6936	36.94753	138.5547	220.4223	215.9086	156.9606	240.3949	174.1044	240.6789	245.534	305.0182	164.6161
"1552418_at"	3.986522	3.545377	4.259136	4.861573	51.45731	3.951826	4.669832	9.241154	6.764218	10.33509	49.15167	4.246777	29.42083	8.081523	6.615918	5.134702	14.41289	6.157802	20.43822	7.128569	55.58894	10.57915	16.85666	99.77157	5.049748
"1552419_s_at"	80.06125	59.65854	8.771969	73.92599	176.4048	19.35274	100.4757	125.0234	121.7894	97.32588	337.1039	124.5221	51.64905	146.5544	97.7846	11.42955	100.2918	54.95103	153.0966	65.77379	13.99023	89.77275	106.2321	24.30412	102.8647
"1552421_a_at"	4.340961	9.764832	8.219282	10.34454	4.655354	2.33564	2.539937	9.739754	3.706625	10.10265	39.32988	30.76799	79.44499	28.72894	9.84378	5.301164	35.80452	5.15599	11.62422	5.9821	8.975153	5.045861	15.07939	87.03106	13.09659
"1552422_at"	78.98431	70.25913	190.7942	113.4781	107.7966	81.6263	158.6633	76.01137	46.93088	51.7206	19.64996	162.6368	321.8267	36.02942	33.78922	89.80936	97.15192	93.15449	48.55152	66.16673	149.0244	14.34259	90.36665	15.38324	109.4739
"1552423_at"	117.9356	102.4131	110.593	71.75773	96.8046	52.33305	92.06129	204.012	136.0706	119.8475	323.8794	177.034	160.5391	189.9827	106.5508	67.30895	240.3119	66.93938	71.69965	88.13785	64.98627	204.2168	171.6399	52.45911	45.8252
"1552424_at"	2.854588	7.038358	7.208051	1.65204	3.154291	12.29174	64.27863	5.141914	7.788721	1.907474	12.49614	7.053132	37.03738	3.48422	149.7918	2.629626	2.928491	7.194754	21.65041	3.052542	6.365886	4.476431	60.82271	4.128649	3.760431
"1552425_a_at"	34.46321	114.7694	43.55121	115.7428	120.2378	102.0319	65.12125	99.53736	59.98632	113.2399	78.13135	125.6129	213.4005	209.1127	159.6122	122.4629	59.42303	78.92504	85.19246	74.11201	45.21234	248.5526	120.4591	183.3848	143.1853
"1552426_a_at"	2936.778	3646.768	1865.582	2824.865	3020.46	3766.581	2709.495	2786.96	3333.518	4244.749	1794.538	2616.389	3478	3115.207	5026.827	5064.702	2856.935	3606.788	3901.615	2992.259	4101.439	6383.665	4607.165	5848.102	5344.917
"1552427_at"	111.3086	48.02912	123.2491	156.2025	28.08569	202.2937	56.36778	41.95978	42.28487	200.7114	121.8918	95.49664	237.551	170.1375	110.5345	68.90567	92.90888	91.06411	96.24866	71.50243	96.91784	111.9998	138.8029	68.9654	75.60277
"1552430_at"	33.1936	79.23109	1.681195	25.46268	44.78022	65.59106	54.15714	16.94728	1.637853	53.85698	78.42991	59.14362	27.42885	186.1708	135.6033	50.33634	15.7943	40.59607	40.45977	14.05794	64.22157	61.54081	64.28646	28.89148	92.46236
"1552432_at"	21.1004	15.47432	18.81327	8.543405	16.5391	3.038632	27.36685	51.86083	14.55397	10.29887	29.99844	33.05207	90.53221	22.57354	43.84074	114.9627	20.19201	32.20502	38.63359	17.48574	123.5446	38.32566	40.31918	101.1501	28.78807
"1552436_a_at"	7.297575	9.594642	16.07485	24.93316	71.11258	3.943935	27.83628	53.71199	104.5717	43.56275	283.1629	15.00797	75.47531	22.0901	45.87365	9.242016	21.44095	7.531554	8.202409	5.267131	10.32259	11.8694	15.87331	33.75264	32.50816
"1552438_a_at"	14.5957	33.49405	35.76654	64.53139	35.76671	3.973343	80.43455	131.4832	11.97287	66.28538	290.6997	67.78854	8.348421	59.80662	206.9348	35.17671	6.079529	4.27104	15.20661	32.91035	1.54969	6.375366	88.66344	118.6452	2.947004
"1552439_s_at"	7.733572	19.20051	2.503438	9.962085	6.106802	2.572514	41.22923	49.05549	22.07186	11.24198	67.38268	5.105684	11.05253	7.822724	43.20055	1.322556	2.019423	1.959915	3.175524	16.67138	3.753429	18.82151	5.231512	7.990082	1.235531
"1552440_at"	80.65453	24.25113	113.0385	53.54797	52.77479	45.89272	78.52299	169.4698	22.4958	127.5123	220.2427	204.5172	153.3465	180.3024	71.66943	82.73511	28.53821	104.8848	126.5738	26.30349	60.66464	106.9082	14.32094	59.16511	64.26649
"1552445_a_at"	33.05482	33.23759	4.200222	15.9872	129.7374	16.08079	40.35513	41.47429	41.10419	56.55786	43.68378	67.39182	218.0081	137.4504	18.68352	34.15449	19.72541	18.60788	48.60156	57.97748	63.73083	49.24117	79.34599	87.53178	2.242993
"1552448_a_at"	18.34525	2.042677	5.272707	3.267298	5.484065	4.378139	5.809793	6.214959	6.360905	3.072728	12.78401	60.56542	10.5526	144.9966	116.0258	59.39395	15.15486	63.43985	16.18495	54.76427	96.77158	64.9921	116.0077	94.42896	14.56684
"1552449_a_at"	2.068904	7.783354	8.22608	3.053651	7.122217	1.208776	2.595702	75.15858	6.714719	2.766623	10.42554	8.816305	39.32626	82.54556	24.01751	3.009859	9.603166	6.159681	27.40969	38.61563	62.83172	8.507254	5.245918	5.357932	5.525591
"1552450_a_at"	22.27015	25.24007	65.73761	29.24484	79.82082	57.40108	14.09679	70.35204	18.31089	50.15174	36.6204	127.4283	563.8572	15.0149	32.89449	41.43677	70.86802	115.3097	58.3288	25.55485	10.17929	28.18954	63.9819	18.04832	40.72857
"1552452_at"	7.056404	4.414676	10.81687	8.625875	4.430046	1.593777	9.052143	13.45505	6.415792	70.60481	21.04008	17.9221	50.85963	46.3148	10.15443	2.794426	7.574242	11.35527	6.065762	7.239944	10.2587	30.38641	24.29893	129.8763	11.80791
"1552453_a_at"	2.024865	3.338713	3.393986	5.799443	2.292675	1.2214	3.666728	3.484332	11.02757	3.825326	15.39693	3.520325	65.70911	5.687394	4.947168	3.679819	5.051069	8.473142	1.881612	4.792943	11.46684	5.514241	6.104006	8.544731	5.805623
"1552455_at"	45.11391	110.634	4.072525	18.75933	72.33284	81.4491	146.2182	135.2767	54.81886	70.90628	203.2299	145.579	17.07296	83.75131	5.824964	19.73133	101.7942	101.7233	31.53549	66.71812	76.14294	71.52621	65.8051	115.34	2.263996
"1552456_a_at"	8.966254	45.21598	100.2253	16.59524	77.26392	30.52298	13.61191	9.550215	36.43175	54.17787	53.18995	8.312236	40.27061	9.408309	7.947773	2.251173	3.548001	2.748201	6.038733	2.430272	9.27182	11.00858	10.72831	5.085518	6.966957
"1552457_a_at"	64.89604	213.6879	220.4432	173.3502	139.1435	272.4487	86.56008	48.78203	32.39964	393.3772	64.92469	62.55318	233.7455	3.711852	80.2128	38.36563	35.12943	2.626541	36.52906	1.615724	2.149153	37.69333	94.49422	7.121351	16.6686
"1552458_at"	44.28293	10.67016	44.52942	21.47492	76.22699	30.89119	85.90687	1.719802	23.95125	27.41021	208.3852	34.27914	41.18686	159.6005	125.2545	4.637855	23.83666	8.7361	21.81436	29.09662	7.385839	59.45301	57.37915	61.89782	39.05848
"1552459_a_at"	23.25297	6.081235	32.91032	14.2909	24.31303	41.12578	38.17347	75.68166	11.00162	12.52298	19.05957	49.80309	23.49266	10.9551	26.65945	5.163619	14.78447	11.98454	7.870106	7.610733	27.26037	23.24629	36.97843	64.79028	19.83405
"1552461_at"	10.84409	16.96326	3.557522	11.74936	16.71777	1.664954	5.904166	1.960486	33.41019	76.5074	96.85583	30.00504	11.98389	10.88972	10.11197	8.182673	56.61251	3.424874	38.763	1.92938	50.62461	24.84784	85.46962	23.73255	41.0011
"1552463_at"	38.26227	45.19387	44.61297	23.57661	142.7853	9.039791	41.90002	43.71636	3.118436	6.081186	43.44659	49.08183	197.6043	117.8345	18.92882	17.53811	21.83876	39.40255	33.87045	43.44375	19.18472	50.38366	44.08617	89.04863	36.98092
"1552466_x_at"	24.92804	32.07569	31.84908	1.628158	29.03019	0.8717301	38.08496	42.0682	45.8701	20.49513	186.1674	53.09366	30.83722	5.477224	4.554972	1.5045	4.155181	9.204692	1.671693	8.046007	22.73849	36.48275	53.61386	89.55271	3.580992
"1552467_at"	95.3325	57.05385	185.3428	17.29416	89.92201	52.34679	81.50362	48.07394	47.53168	189.2668	102.3349	74.67414	71.03653	133.0477	63.13788	8.146003	42.00404	26.78756	8.55613	25.74409	17.77527	145.5525	71.15032	31.46027	90.32278
"1552468_a_at"	15.40193	82.20934	216.3922	50.55868	176.2704	129.7534	113.6397	29.10754	38.23908	26.8079	304.8994	84.07171	67.06944	28.20892	69.82374	5.613165	27.52284	55.1162	63.70057	23.40801	11.50453	180.1911	101.6971	86.8772	19.0606
"1552470_a_at"	84.03378	45.9295	54.6217	73.79636	41.75189	36.22731	2.918348	18.20745	72.15569	37.46167	130.1832	66.58398	10.57951	3.837763	94.98773	145.6065	12.3805	82.53773	71.71079	47.77797	29.80227	95.3122	95.0484	71.52476	103.005
"1552472_a_at"	337.6755	297.5126	306.9428	462.846	388.1264	343.0805	695.6168	625.0945	390.6816	406.4768	696.7311	459.3806	41.05309	259.2192	215.3304	177.5305	314.3676	308.6752	239.1074	368.1328	245.3134	315.487	313.2058	268.19	135.3371
"1552473_at"	407.8887	392.828	154.4268	128.387	441.6413	104.0086	140.7431	610.5531	47.41526	53.59505	192.5332	342.944	142.6854	321.6775	79.35218	218.9449	264.5322	83.08433	463.8249	384.3439	194.6814	85.67763	523.6292	184.0055	44.49222
"1552474_a_at"	271.9503	195.916	181.2231	132.4446	369.048	99.00423	188.9755	140.6753	172.147	13.66637	506.8829	116.9608	453.3025	84.9594	267.7073	330.6351	185.1203	99.25188	266.245	159.193	227.4447	229.3332	421.5941	396.0628	162.2122
"1552476_s_at"	50.77499	22.33373	21.46523	14.64384	117.748	16.37992	28.70904	74.51099	26.52454	43.82093	169.7736	27.07224	208.5693	19.02012	43.59213	87.36567	23.5132	15.97612	18.89295	12.90881	15.10216	61.12029	59.27817	24.77398	33.79714
"1552477_a_at"	442.0879	173.5191	5.944965	32.93993	60.56272	61.48558	106.0101	33.29132	42.93589	43.25056	861.433	11.12035	13.03852	137.6932	292.1068	146.2472	259.9408	252.2465	274.7094	231.6893	264.663	131.9342	101.1635	200.1532	197.8819
"1552478_a_at"	96.32344	15.00478	24.40565	6.276102	10.35	5.055477	74.81182	12.13482	28.20033	6.308693	98.71891	12.28401	24.44597	43.80165	101.047	54.54248	51.07248	8.661445	4.530908	55.34983	31.20807	9.045213	42.97031	146.9507	7.797992
"1552480_s_at"	54.74783	88.41236	68.67558	39.50869	36.40684	42.98104	61.80364	96.75673	34.2351	83.79426	112.5637	61.75321	324.92	46.08692	40.74756	11.13626	86.49628	65.23403	43.33496	44.50197	33.10598	22.57367	27.69935	4.067784	18.61231
"1552481_s_at"	100.4803	41.46935	103.9058	124.4314	13.85252	103.3041	120.9302	104.2394	132.8213	115.7831	299.5499	61.87448	170.2662	60.9348	125.0582	78.33799	31.37227	56.43332	6.608377	87.38203	74.43903	8.507826	157.0525	59.4589	47.89046
"1552482_at"	79.30838	90.16704	33.29829	4.597618	69.03791	51.8005	21.21516	111.4019	40.35159	76.52696	212.9362	102.4373	249.3352	195.6003	120.9638	27.52104	53.03605	40.9955	63.64815	44.62652	59.43433	43.16885	80.73265	114.343	29.30747
"1552484_at"	112.5739	25.14747	34.96235	30.0808	167.7538	19.28407	122.7045	166.1282	16.94459	21.99862	121.2919	26.9277	349.3138	68.615	45.66374	13.24291	28.54063	88.60023	24.43902	12.83771	14.34884	152.9541	20.98401	19.77208	24.89065
"1552485_at"	476.2398	553.3744	313.2518	446.7788	263.4221	654.6318	301.7788	261.8073	139.4322	623.8704	642.7142	307.854	10.79821	108.8552	249.0762	229.8214	158.5016	235.0911	122.2846	195.5994	159.8014	253.586	212.4888	167.5583	183.5822
"1552486_s_at"	563.614	568.8568	476.4745	919.8106	427.5698	699.0046	548.4572	464.9004	268.3318	349.5306	477.3855	791.001	288.3636	282.1214	245.6036	182.8594	272.2246	302.5941	313.8784	474.316	384.8723	295.412	340.3513	181.4426	311.9633
"1552487_a_at"	776.4562	341.1044	119.0684	186.2751	70.67139	848.0872	11.74322	84.35775	35.28706	294.2887	1390.402	78.68848	26.4649	86.53703	16.88331	2.036238	45.53654	45.64707	2.712732	43.65689	2.872193	37.12197	25.02454	3.394073	2.783454
"1552489_s_at"	4.918863	35.52076	154.0118	76.44485	37.95118	91.6047	31.19758	8.157619	70.95236	223.4743	145.987	109.6933	177.583	8.157114	104.2375	0.6264218	26.97351	26.78058	8.782304	20.9669	9.166421	98.78445	34.58978	59.13848	45.82576
"1552490_at"	67.15865	69.66332	84.1712	100.8264	116.6815	75.18723	136.3131	115.1883	100.0803	105.2506	466.7374	141.2376	273.2795	134.9161	194.6864	61.38314	17.27617	76.56789	78.57362	37.47063	88.39629	169.0101	174.6872	174.3052	111.5497
"1552491_at"	66.83446	56.26521	43.07757	41.18116	28.14476	67.26723	46.24338	109.4425	17.64583	126.2077	96.88515	72.41526	16.27213	49.65405	11.69965	13.26592	56.03369	31.9219	5.522076	45.16602	17.89833	67.56725	37.41806	11.42892	18.39229
"1552493_s_at"	7.835394	5.011292	4.875697	12.8321	11.75225	3.599328	11.09345	5.808711	38.72529	5.25631	33.69619	21.92061	42.37283	59.94922	23.71619	9.147292	22.5568	5.517822	5.281424	6.224272	13.84062	37.42438	17.40153	19.59113	5.671559
"1552494_at"	11.04541	23.4587	11.9856	4.049952	5.13883	14.96863	13.35195	71.05708	81.91273	33.68182	21.53341	17.75001	39.18432	6.355661	53.14656	37.81448	21.18486	4.638396	59.35692	15.72206	23.80882	10.59218	6.197353	56.65856	8.782612
"1552496_a_at"	57.67027	36.3392	3.334335	3.134369	5.861307	49.79602	2.939639	61.94927	40.69731	6.603201	164.7308	36.26332	95.07902	112.06	78.89261	144.8989	59.8988	65.08079	91.92362	55.09029	205.4183	136.7967	165.1034	148.226	113.9912
"1552497_a_at"	161.2926	126.8427	210.9248	260.5662	341.6536	46.03661	215.9296	326.1063	103.7067	217.3755	632.7457	586.2794	60.46891	268.6209	252.4376	55.78902	1208.488	1002.492	534.2491	1027.003	444.992	211.8877	110.7476	204.4141	137.0559
"1552498_at"	111.9277	13.77465	106.7968	74.77392	219.277	59.82176	129.378	137.092	107.4529	42.96181	135.6673	167.7761	561.2512	25.15829	128.0854	32.88736	138.6333	49.34934	9.422187	94.87988	87.26913	192.9282	112.1887	151.1244	57.98679
"1552499_a_at"	48.72405	63.28016	110.7749	73.48703	54.76307	63.10454	192.27	53.84801	61.69074	39.57946	237.036	5.721807	73.53184	108.845	84.52969	64.20225	106.4773	73.77935	56.87349	53.06157	35.82714	113.2065	59.91312	122.5864	88.03619
"1552501_a_at"	13.0008	12.19141	206.4142	125.6661	137.9457	118.1032	136.2734	344.543	132.9859	43.06742	150.0772	15.61574	21.31388	149.9041	32.99379	63.32092	64.00823	13.9186	67.37959	8.006044	12.08769	15.76114	79.15435	82.84412	10.41863
"1552502_s_at"	164.1513	52.19281	85.71447	102.9853	150.0315	98.50077	207.6224	35.90141	100.9459	50.56119	308.6111	73.10927	187.6192	72.08784	101.7913	61.28696	69.82977	54.34343	22.77106	49.52698	26.6535	48.74773	58.62539	51.70462	7.167341
"1552503_at"	89.42023	11.0364	20.38315	14.46533	145.2789	71.71799	16.89304	109.3743	27.25271	105.9886	169.2763	22.5265	49.29629	18.48058	16.29606	11.43511	127.0785	45.41739	9.153637	98.52924	14.20584	18.16206	68.34827	96.43163	80.63839
"1552504_a_at"	16.76126	20.16409	66.5634	32.95898	22.81727	24.58069	19.82587	40.3472	13.88583	42.07375	140.3601	7.319745	201.6575	10.49184	43.94224	7.955271	79.56098	19.7403	34.75528	36.75115	30.6127	8.305681	27.5472	88.06742	5.10462
"1552506_at"	9.435262	42.85865	14.19988	47.361	8.579651	6.441487	13.29975	67.83658	35.55478	84.32162	36.90827	35.72773	16.55356	16.68263	80.30997	4.486864	3.952996	53.56738	14.15965	13.85934	3.557006	85.67127	86.92271	18.19901	12.67348
"1552507_at"	73.34526	26.73347	22.88459	71.20728	109.2706	10.12669	67.76025	11.35602	99.97794	90.51989	414.3277	19.43787	171.4568	106.9326	18.60808	25.87765	7.674481	94.39938	14.04312	78.07032	78.51801	144.6653	74.30803	70.92799	68.15186
"1552508_at"	92.83796	54.62263	62.75664	113.04	661.1827	48.97277	178.4914	147.3541	309.4388	9.761841	60.16129	61.57311	14.80998	151.4019	7.19208	109.375	185.3483	200.6028	180.876	216.2716	177.7155	68.40006	180.8562	15.42429	136.4655
"1552509_a_at"	14.45358	39.65777	49.1827	65.0147	1589.852	23.59884	11.21107	2730.566	68.32207	54.04035	155.0571	363.7273	250.5059	110.8716	352.2322	75.27465	55.9977	127.2177	122.4735	88.40862	109.7165	86.54449	335.3769	211.5392	104.4875
"1552510_at"	328.1695	491.8627	424.9089	345.7422	543.8337	232.7087	346.4658	590.9278	721.3831	559.6102	1154.201	493.7068	258.2259	450.0392	761.9481	269.4824	301.4218	736.0884	339.3049	425.2071	544.3486	584.5197	571.9239	504.0125	464.5998
"1552511_a_at"	87.50012	12.87866	35.14057	3.453114	2.664767	1.418723	2.470915	3.991802	125.5853	93.06541	23.87368	4.206517	26.0449	2.883914	12.43954	3.348035	7.130276	1.054294	36.64544	1.263053	1.81125	37.84011	87.74307	3.131054	16.10588
"1552514_at"	43.61115	31.72038	43.72451	27.09305	17.7987	9.1048	9.26755	3.726093	2.155486	49.31524	20.7297	51.19672	210.9492	60.70079	15.25958	101.4131	45.55344	98.34158	162.3433	46.08709	127.5319	10.29356	50.12994	142.4064	89.27735
"1552515_at"	9.361259	33.42337	41.92193	16.78809	42.30777	42.22343	109.693	4.164939	25.55276	15.24104	237.5821	7.715665	166.0864	161.9085	148.6003	48.08814	9.229712	6.323212	4.766434	43.94521	4.21463	13.68413	86.62263	21.95712	33.57491
"1552516_a_at"	2.47663	9.054044	17.92649	8.384128	3.817486	2.494243	5.432291	13.54657	3.23731	4.449961	20.62624	5.520345	63.7155	18.92207	18.96222	1.64616	23.14191	3.592736	22.44342	2.932051	4.326996	22.02096	11.67248	16.09558	5.545533
"1552518_s_at"	16.73715	33.5338	181.0495	236.6075	83.39812	29.03565	17.89405	7.277748	169.5554	9.348801	103.6649	146.3514	61.70647	11.83959	16.6033	3.432869	63.89579	40.41823	64.08263	47.18684	75.147	13.30919	87.25208	63.82422	43.82988
"1552519_at"	168.2403	181.7603	128.6674	85.64215	946.1827	65.07001	108.3811	1663.215	99.57525	326.6691	625.1018	265.5327	159.2099	182.1117	177.0392	73.62286	151.5378	173.1158	67.3689	125.1642	90.14798	120.1893	198.4764	373.8741	132.8399
"1552520_at"	47.73154	67.0089	48.82018	88.68516	140.0422	53.81417	94.36844	47.54094	70.85668	58.91737	254.1771	58.90615	269.7291	47.42285	249.3759	9.132455	16.44586	31.45395	36.39272	19.76946	26.43469	187.3741	80.88289	160.2395	52.57874
"1552521_a_at"	3.17465	27.73846	36.81379	42.136	90.23612	29.74039	37.93036	46.79545	35.12661	34.67541	250.114	47.26135	94.85802	15.53122	195.1899	19.4001	6.34157	12.16332	23.39863	15.2265	5.975261	7.654949	54.01856	36.63151	43.47952
"1552522_at"	1.376835	3.188735	32.40438	19.35848	58.66471	18.15266	56.62068	34.34015	68.36751	6.928005	99.91714	25.74347	7.467188	9.157966	128.2473	41.91101	10.88249	10.815	22.39007	9.620584	1.860682	101.4095	40.57575	92.53084	5.21771
"1552523_a_at"	73.7121	15.24465	6.751378	27.21708	5.282824	11.65357	51.46601	46.59538	13.72808	37.84596	50.84065	117.5001	16.04782	14.76367	37.7933	64.62849	96.55542	66.28107	59.0827	45.34587	31.1171	120.2894	103.358	56.74188	92.77668
"1552524_at"	9.366062	12.96777	19.9636	8.235192	12.20934	11.4559	15.73887	20.71937	13.89798	11.81025	56.84704	13.56409	36.11185	13.90611	23.07384	48.72455	18.66466	15.90705	12.43213	6.945066	16.5379	22.01632	74.276	21.3579	96.723
"1552526_at"	47.11802	9.670644	43.69563	21.61928	5.671538	1.940395	11.09134	4.966328	12.84849	10.02842	131.6561	19.59698	22.05043	5.316428	12.43623	6.101238	11.67088	7.043483	9.884057	3.665241	4.618043	29.84174	14.39611	17.09735	11.13255
"1552528_at"	10.32695	15.94473	17.47005	44.84958	58.16809	9.780387	179.9936	97.50011	19.12061	24.08224	71.07663	79.71097	65.45845	17.05267	231.4776	11.85994	25.83839	65.10264	11.39204	18.81771	43.9196	18.11581	185.019	114.2102	16.78846
"1552531_a_at"	74.67196	49.23975	44.86943	47.67532	96.16174	92.29832	67.12794	79.54733	27.28426	62.87134	187.9857	49.61243	21.27738	32.76561	15.8402	5.042717	5.75894	35.28651	9.517931	108.6703	26.76484	10.02476	45.61568	55.55389	55.06532
"1552532_a_at"	3.935223	13.89494	3.782157	7.046078	3.405425	3.398854	8.249642	102.238	4.995046	11.87072	85.56104	14.41101	19.40586	94.05026	14.33013	1.290666	35.65019	4.720226	17.81944	5.856575	7.269083	8.313548	3.213146	17.38569	4.136103
"1552535_at"	28.89077	4.348851	64.06564	6.453249	17.73895	49.1728	116.0842	74.83679	74.73246	146.9662	142.0943	11.92031	40.1187	151.2703	183.4773	5.585392	7.398547	51.8276	59.17413	36.82085	15.52999	74.16201	26.06241	170.0671	37.29031
"1552536_at"	72.65786	141.185	191.3056	56.02742	74.21802	31.26703	107.133	30.88418	115.2038	123.1872	255.3449	65.73523	233.6586	245.0668	64.19161	24.36633	58.89222	52.32104	103.8739	47.48561	13.49275	114.8018	66.15454	140.1138	26.05958
"1552538_a_at"	8.827895	42.81478	10.16906	3.536522	11.40968	4.443305	6.931459	12.39401	9.503466	12.20232	19.30637	18.36269	40.18056	4.239924	159.9632	11.93103	6.481707	25.62377	5.21361	49.30379	9.50734	92.95415	8.482333	14.29206	9.05331
"1552540_s_at"	40.43854	51.41807	92.67222	124.8849	22.20482	81.81316	75.32536	151.6665	90.81503	127.5071	405.5574	171.4823	459.1978	191.84	40.10313	96.30008	157.8719	96.22552	127.658	45.86819	141.1003	136.5034	81.96992	254.5432	131.1772
"1552541_at"	120.2303	92.09666	139.3432	113.2652	220.0948	66.34254	168.6026	194.6841	204.6324	74.56615	403.4785	204.8491	528.8752	475.4802	80.30577	148.1361	114.9638	178.7664	228.6095	186.3731	227.1049	57.62806	40.4155	166.4609	166.6615
"1552542_s_at"	123.0418	45.81085	128.4216	78.15508	149.8106	46.10267	101.8137	179.1168	90.97453	35.98505	265.5158	131.5233	247.8542	68.11057	13.66532	31.43268	153.7947	279.5415	84.73171	352.4042	183.8682	87.95521	85.48845	76.01605	52.20618
"1552543_a_at"	72.76269	43.38828	73.50476	57.43262	138.0476	19.19906	137.3567	22.42896	7.839045	97.08524	181.5438	14.22161	87.72723	74.39847	15.9364	24.82784	3.455842	9.473595	66.72341	63.18759	33.09286	106.5767	128.2244	53.04812	43.33841
"1552544_at"	32.25348	20.41721	53.27398	73.39861	78.59189	70.09275	98.16596	32.52051	25.46345	100.0332	229.5252	76.4908	214.5264	62.82077	21.83406	36.13369	59.49024	91.08796	45.32775	6.756105	12.46122	194.574	113.5466	85.51521	66.90502
"1552546_a_at"	132.7957	100.9659	120.0568	22.07882	33.73882	62.71556	61.89928	3.109239	15.36102	160.8202	294.21	47.16698	81.31052	23.99468	23.29597	6.906644	59.0812	22.64784	8.032356	20.77097	32.19597	82.20417	9.209718	23.87194	3.843828
"1552548_at"	49.92239	8.397335	59.20245	82.86376	94.81104	36.71405	56.64593	16.49544	7.608828	61.24001	149.5719	9.07951	91.26836	41.54823	67.143	38.37538	125.5503	35.64948	39.71599	73.55569	9.980447	174.7104	54.44907	86.66331	61.88317
"1552549_a_at"	65.19669	26.75529	31.24158	13.92671	89.97609	11.84282	30.61641	56.99714	58.43332	10.39905	280.565	21.23192	17.64702	29.76321	39.82447	9.317801	26.97965	16.72312	8.435102	30.35612	14.51694	38.19654	37.49594	59.54198	101.4182
"1552552_s_at"	61.49166	4.406768	86.58008	54.90049	69.74039	8.910296	57.54362	96.45423	37.12596	83.22034	30.61463	89.38377	414.3293	41.59221	4.492797	17.73425	298.0241	217.6955	115.8595	259.2773	130.5708	47.03479	7.251663	89.37717	34.15939
"1552553_a_at"	277.274	112.5111	207.6509	426.5345	358.1	284.5086	303.548	810.2267	143.9589	94.44316	345.1292	217.29	62.56294	176.3237	7.726885	29.20218	105.6724	118.525	112.4259	99.27733	57.57607	13.25782	5.221125	66.97362	17.26423
"1552554_a_at"	18.414	55.38768	66.93319	28.96916	55.23853	39.94421	90.48576	80.70353	24.70172	4.956237	188.5587	12.32176	389.8231	13.07576	10.66426	19.57761	2.517695	49.48606	8.270953	48.47692	88.63491	6.690472	35.85322	10.97446	57.15042
"1552555_at"	25.27367	47.02633	117.3009	91.47615	91.51366	63.1553	65.63573	111.4053	103.5076	94.72763	464.9498	127.9176	487.2865	27.2934	178.3078	56.61556	56.63571	85.21611	108.2447	14.5476	47.49096	111.8811	182.0491	149.9514	19.96058
"1552557_a_at"	125.5659	257.4406	1.517191	55.96664	158.3122	223.806	73.29188	136.9259	56.16298	198.2904	361.4847	116.7987	171.9619	214.8167	175.6001	351.0693	91.66749	98.6487	193.4705	113.4295	243.7234	252.6463	246.0793	271.6687	247.9447
"1552558_a_at"	87.41691	125.032	47.52822	174.172	134.0461	58.57744	177.0471	171.7931	90.48922	299.715	401.2699	260.3144	556.5699	59.3858	294.0026	64.89944	125.7216	103.644	80.42037	35.20102	78.79209	211.7771	217.9689	205.9825	118.7588
"1552559_a_at"	7.858119	3.320386	8.303452	10.23222	15.49133	15.92999	24.11623	11.2731	3.680159	6.776999	44.03698	7.261772	41.22191	19.19274	18.46855	10.14389	15.24059	5.304703	6.604405	6.313692	12.31836	15.4248	10.95131	6.650264	5.391224
"1552562_at"	64.13915	130.4613	152.0525	139.5651	135.8174	138.4415	144.2762	77.15307	163.3943	207.9146	260.1971	178.3841	188.1382	16.78177	196.2369	129.9501	68.27983	125.6818	148.5403	167.9466	97.98154	253.6738	201.4086	171.9021	109.4439
"1552563_a_at"	96.54755	136.8911	36.32024	5.660205	5.433896	4.8578	10.85437	97.26521	68.5905	29.78612	53.31532	39.03436	217.1854	6.979906	12.42059	5.410987	12.54568	61.44587	23.26851	15.16483	6.693037	13.93759	8.198905	5.407836	4.095304
"1552564_at"	35.71434	43.49559	34.06694	4.409276	23.1468	19.95777	1.890973	28.07059	3.324169	71.27164	144.1649	77.4492	17.46657	19.92397	14.50889	46.39368	117.6313	79.78555	39.28571	72.49506	69.82495	66.79157	55.50597	101.0176	43.22682
"1552566_at"	3.977477	1.704436	3.551195	1.765419	4.046192	1.562586	7.937339	9.695794	2.12249	3.730826	8.882813	9.251387	18.77728	12.95047	5.976487	3.444029	15.41653	1.742096	6.788653	2.142804	21.22774	4.409553	4.211538	3.764735	2.120641
"1552568_at"	103.6634	5.698505	5.57884	4.176438	7.691158	43.07914	5.264355	6.140939	5.887403	7.047463	17.46241	8.952717	48.61473	12.71442	213.5895	44.28383	39.29016	14.43318	78.78568	61.90879	3.193471	14.69163	9.849789	21.8694	2.526563
"1552569_a_at"	10.53122	41.985	4.425318	35.16578	79.13089	6.709535	19.47822	104.0744	9.121148	10.61912	22.52382	20.49935	177.933	101.795	204.7647	23.49372	114.0317	65.58076	31.91496	47.39453	54.38116	102.1406	133.6005	51.12874	16.36585
"1552570_at"	38.81758	72.07089	5.327984	49.42297	65.96073	54.69507	27.77651	133.3431	83.92624	23.18813	202.0764	84.48302	60.30149	31.99148	139.0513	36.189	104.038	53.83808	84.69251	48.55205	50.23283	40.97479	98.91103	110.5473	19.32969
"1552572_a_at"	38.96719	3.656328	12.9376	55.15421	9.740909	75.16494	26.15623	6.245723	29.36372	104.3153	84.36106	45.76544	62.96643	6.070272	18.85328	25.59162	3.91554	35.96371	45.94135	29.80198	47.37016	131.362	101.7017	146.74	87.54501
"1552573_s_at"	39.22025	82.4733	67.26865	62.04305	52.4168	209.7014	35.55116	83.10059	35.38397	69.25114	150.8735	162.9207	30.34867	102.3551	288.5111	124.32	11.15428	82.59154	85.68353	34.45737	159.3249	224.7174	98.46616	250.4741	132.3068
"1552575_a_at"	55.81293	5.93357	117.0174	35.02418	121.6806	4.763615	5.979867	212.0305	10.68208	377.6933	720.0735	14.99656	31.60731	7.742315	19.80842	43.61569	111.0849	40.96589	64.86219	64.26806	11.57623	42.35871	30.83725	65.18565	89.17777
"1552576_at"	18.27631	50.26675	74.27808	41.41939	120.1584	9.077463	138.2596	47.03053	43.64105	121.0479	76.92239	41.00803	58.1161	80.76074	190.2351	18.45028	110.1446	113.7539	68.76491	53.41364	37.42223	118.0061	140.0062	17.08738	49.36687
"1552578_a_at"	104.1195	118.6415	44.34075	9.200151	44.70747	57.22477	37.1497	2.14364	57.43069	21.39626	160.8595	40.17674	302.4886	151.8927	15.08148	73.86523	94.14278	38.13696	79.80859	72.05826	49.04851	58.29913	84.30695	130.8183	45.52156
"1552579_a_at"	53.49905	35.814	31.17858	33.54906	31.11414	61.53915	71.17162	105.843	89.89825	60.57073	208.2133	133.3043	48.7363	3.646145	148.6617	4.712126	11.46432	7.90165	30.20712	28.90926	3.609297	138.1339	67.94022	133.8797	99.7841
"1552580_at"	3.474177	71.30737	13.31989	26.8529	12.5203	23.9193	65.80625	40.62937	5.000258	22.2151	50.39515	9.553167	88.75842	86.57516	135.8763	35.24906	52.8455	7.978486	24.55286	22.25165	28.03815	8.122498	5.497301	76.24261	4.94378
"1552582_at"	30.6028	15.22483	4.986812	49.95476	30.30836	24.30785	181.3328	67.45541	49.9579	68.80584	522.615	80.34767	238.6055	92.12916	147.5223	3.416639	26.6797	43.66376	2.296596	12.17545	5.253207	86.33413	99.07384	141.7599	24.79695
"1552583_s_at"	27.8914	48.8218	6.424493	34.45478	141.5374	27.30744	90.1422	80.76247	41.34568	33.06313	326.5056	90.63668	47.93169	7.593014	194.8516	32.97115	8.306796	32.17146	13.14427	71.27403	23.94385	163.9664	124.8937	89.19751	11.97151
"1552584_at"	302.4705	299.5667	1552.932	865.0002	520.9197	335.586	438.8777	286.5586	111.591	299.2199	504.4273	889.2056	283.2345	435.8418	14.0467	120.2387	998.8198	1072.201	528.5653	1080.769	619.285	33.35971	59.53114	157.9128	118.1005
"1552585_s_at"	33.52108	32.71393	61.46828	20.01801	35.78411	32.80793	27.3784	114.3163	34.75131	46.01591	152.5597	62.02215	65.93737	113.2731	136.7889	22.45574	78.35639	30.27113	19.86796	44.18542	24.87653	119.0471	62.85028	14.39709	69.20776
"1552586_at"	9.657345	46.78695	55.67003	37.15213	154.1858	69.56288	72.39497	74.51772	43.69611	61.22629	282.636	18.74675	44.39686	193.4011	260.4294	58.33713	91.64561	60.59547	60.39362	8.026246	18.74948	68.564	59.22962	46.48215	43.77589
"1552587_at"	15.66583	38.19587	9.788803	20.41252	52.64235	0.8441997	86.05992	89.9427	29.71369	60.29877	291.223	49.60732	86.0007	26.42842	85.02319	23.94235	4.714154	11.00286	51.56173	17.59453	4.926036	52.33305	62.27573	72.42529	29.65102
"1552588_a_at"	12.81358	8.989899	35.27785	4.865606	54.50256	23.57512	25.50527	67.78921	74.11087	42.2076	275.2136	53.59639	34.85585	5.422634	78.71643	27.70812	7.646231	2.898292	18.84417	4.70721	3.157543	23.86576	17.36596	81.79839	53.81871
"1552590_a_at"	32.68704	6.599887	38.95392	4.195754	52.51461	1.728455	62.65057	45.99623	9.474077	3.434524	75.74694	3.194289	21.49177	130.2225	23.31065	1.720724	4.563914	32.37058	24.07419	2.036265	13.45514	9.82797	17.01335	65.58479	15.46255
"1552592_at"	36.5743	49.93186	46.24885	24.27909	33.71891	0.4473018	11.64582	5.248734	24.15379	5.89347	16.45158	39.50048	157.9058	88.8947	10.2077	29.74175	68.12984	2.462524	15.3098	5.01375	12.51531	27.64289	14.35082	23.8688	40.21906
"1552594_at"	18.19548	6.532227	20.83148	5.510849	80.55302	10.24183	9.961815	10.68761	32.0968	8.828339	21.2015	18.1275	107.7419	12.43391	36.61414	13.9886	136.2585	7.893056	4.126949	8.925463	14.17934	9.693108	8.897667	59.20085	17.27132
"1552596_at"	16.80371	9.915954	14.38921	15.40649	113.9646	41.78351	74.07549	111.0507	22.12424	44.83751	167.7764	74.32722	328.5683	52.12775	23.96716	8.86506	122.4535	8.945184	25.44704	22.97976	11.26898	17.95782	24.58211	35.87666	18.114
"1552598_at"	93.0969	82.05573	62.47768	68.42133	118.1546	40.42116	44.96033	95.8755	90.2244	98.80569	34.0594	55.26343	388.78	12.24462	13.78887	37.34792	84.45555	74.33612	66.71887	34.14102	58.29316	164.6168	81.1226	131.0557	72.05981
"1552599_at"	37.25504	39.73254	40.87738	71.56838	78.06347	49.18721	69.39899	98.47283	50.28229	44.77453	31.1133	35.58161	180.2073	2.098002	11.03212	52.28044	2.154203	34.69759	21.91639	31.97215	5.828184	110.4268	35.33864	152.5649	34.03332
"1552602_at"	41.84924	137.7841	180.3277	90.34777	67.63543	102.3923	169.4068	125.2243	104.3758	212.0132	344.4434	66.29967	462.6692	258.3595	139.4739	71.06749	159.6367	132.9954	112.0236	61.08749	135.4059	213.604	173.7711	194.9128	128.9142
"1552604_at"	2.076699	7.1685	22.23408	15.81279	41.84763	8.401849	65.42993	52.92935	17.10577	73.63992	235.9411	70.06648	113.3753	10.82446	10.44152	1.501772	69.10206	6.735829	33.79789	42.32412	49.82281	38.86916	37.46114	92.51315	36.22381
"1552605_s_at"	27.12003	93.03778	117.0577	64.17495	23.16604	17.58245	34.13079	43.57483	64.98566	12.06493	50.24252	46.55603	469.4312	131.2693	31.36575	1.410989	58.55896	28.48427	53.73788	43.68481	54.2441	20.20091	43.5797	67.08343	8.105619
"1552607_at"	53.58749	62.68608	73.82674	6.62232	18.07543	76.9229	63.51433	73.59351	7.743152	56.60031	188.2792	58.14156	11.91519	95.40733	109.4072	57.00518	269.5623	134.1594	100.5092	107.2616	145.7757	91.78767	24.64991	27.10018	98.35712
"1552608_at"	7.417856	3.675967	3.560387	4.84431	18.4915	5.670492	13.4721	8.36956	3.334972	62.79655	14.6162	63.52319	325.6348	50.31859	9.659619	4.313209	57.48971	36.542	5.433338	4.702977	22.4159	39.81521	12.94697	60.33185	1.714239
"1552609_s_at"	56.36863	18.58471	89.20322	10.88691	61.04451	3.762062	96.1318	7.264796	40.40139	43.76989	79.03454	35.41399	52.74212	131.2213	18.21285	4.58876	48.75425	8.025167	31.05933	46.09047	119.8998	128.9161	68.53632	41.05887	14.17595
"1552610_a_at"	760.5621	1006.535	1367.321	1019.469	639.6437	815.7073	650.6617	1010.61	818.5962	563.4049	516.0771	951.0417	519.3569	383.3244	488.1541	406.2791	645.5793	877.109	586.3759	1077.258	762.7817	376.8784	375.2526	528.33	367.384
"1552611_a_at"	3230.941	3652.481	4042.241	2463.873	1587.258	2303.299	2932.444	3717.303	3358.136	3496.064	1473.816	1465.948	1136.187	781.1471	687.422	699.0372	1047.811	1027.973	742.9388	809.7839	775.628	882.6479	790.5429	707.8069	1448.694
"1552612_at"	299.4463	310.2168	215.5859	420.3551	426.0605	367.0314	270.9537	666.8758	226.5547	293.0178	538.2323	763.0798	346.1787	375.6194	412.2062	348.1875	883.9224	777.2102	606.84	865.6608	692.3368	382.2842	513.3107	462.7131	386.7496
"1552613_s_at"	385.3648	337.3311	185.2648	493.8002	255.3118	420.373	299.9548	621.3599	311.205	278.2765	388.5805	745.4261	49.49947	376.8674	378.2426	481.5935	1154.328	1024.651	839.9698	889.9717	1143.096	452.3242	628.2183	613.8407	671.2325
"1552615_at"	116.7225	42.24067	146.8299	25.97479	250.3402	26.38216	44.3337	499.0067	207.1294	147.2375	151.696	289.7409	114.3224	104.3138	37.74668	164.901	258.4792	120.8181	123.6932	107.2303	260.2191	295.2856	59.99847	60.97987	109.677
"1552616_a_at"	55.33747	6.177468	8.959971	23.80477	15.3317	4.694863	11.19199	247.0488	13.0554	5.99513	20.16171	68.04931	14.67276	13.07127	43.07533	7.625875	93.16754	13.39076	34.10078	57.01426	77.13109	39.01143	13.20446	14.28412	22.9646
"1552617_a_at"	947.5659	793.4263	965.3228	1435.951	1418.722	1327.959	1253.274	1405.699	1411.451	554.7239	820.39	1139.374	722.1561	394.0468	612.2579	1076.595	926.6998	1002.218	913.5696	953.3806	1019.518	1295.979	1264.733	1369.575	1342.758
"1552618_at"	683.4869	458.3768	608.6234	614.5083	463.8978	480.9949	628.705	517.3329	808.1296	555.6778	664.4834	441.0091	150.6954	237.126	389.1967	360.4154	331.5704	368.1675	451.1847	370.8015	429.1821	467.8398	415.2513	488.1261	357.3361
"1552619_a_at"	326.7829	628.7218	1390.771	2080.159	580.0409	1087.971	1685.696	97.40294	1064.55	830.9307	575.3762	1643.653	14.88895	107.5626	10.6345	79.24026	89.818	96.52629	91.23233	122.9896	100.7363	111.5179	77.77917	59.92233	67.02413
"1552620_at"	141.8643	214.9118	293.7805	253.7353	198.4423	87.37132	294.8698	409.4513	266.9055	321.141	714.2949	287.1068	203.4198	315.1488	90.25649	135.7139	349.108	306.6556	138.0187	156.3822	141.3616	306.5133	263.508	223.8374	189.6363
"1552621_at"	492.5103	1268.683	388.0605	190.7988	325.59	234.0488	498.6856	158.7241	259.2565	182.7212	588.4227	619.5632	181.1362	551.1116	337.5688	291.536	511.23	684.0718	469.1699	681.1378	437.9575	182.49	142.3829	250.1726	293.4791
"1552622_s_at"	280.7549	879.2205	283.2226	130.7811	224.1386	139.5853	295.1582	64.02794	167.3734	89.52353	252.5526	307.8889	134.8299	421.0703	157.2093	88.05034	240.0948	349.6006	258.0758	335.0739	269.4445	68.26202	169.8749	186.2724	126.6091
"1552623_at"	82.06396	121.7398	6.895764	52.91758	143.2264	47.83777	55.92111	283.0278	6.06531	68.08523	266.2821	223.6417	212.2526	93.08425	16.81279	32.63526	249.3679	262.3785	177.7641	262.1856	126.2665	98.66933	96.56918	78.38232	64.76443
"1552625_a_at"	248.844	344.1499	348.1624	556.7094	284.8301	620.6854	414.4231	430.6691	291.3755	340.4827	233.9886	378.1264	253.1104	458.057	265.256	312.8946	223.517	252.6856	255.8297	284.3814	293.0806	425.8532	450.0349	376.5708	380.4402
"1552626_a_at"	444.5822	290.0562	137.148	292.0385	645.6735	114.6303	371.0571	354.5111	543.3502	533.4008	566.8932	690.45	386.6356	131.2287	10.44161	184.1668	496.0582	541.7927	361.2628	588.622	349.5536	58.04753	125.3713	116.9466	138.8748
"1552627_a_at"	394.6909	424.5921	299.9916	283.6296	186.7668	432.7211	437.699	90.99117	253.7645	287.5592	334.6286	177.5835	512.2081	270.7139	344.083	305.599	233.1034	183.2927	248.1555	179.3346	221.0972	415.7915	315.8133	353.5531	519.649
"1552628_a_at"	1936.477	1795.61	1862.955	2127.699	1751.241	1947.901	2200.291	2244.343	1789.238	1789.271	1276.29	2003.246	1104.989	1579.54	1111.246	1933.357	2607.239	2540.287	2145.701	2399.798	2283.541	1451.216	1492.901	1414.074	1580.211
"1552629_a_at"	17.58323	11.94598	5.834828	7.819639	4.329795	5.933135	21.98281	75.68216	29.17726	66.30538	133.8533	12.44912	194.7808	162.2291	12.37538	19.90159	8.643311	13.76723	7.534669	4.224873	22.59909	4.069218	35.29939	59.12967	3.429864
"1552630_a_at"	18.78286	42.57887	19.20609	14.09285	8.115089	10.46111	24.928	6.579975	21.3015	25.10805	63.53002	15.39507	78.33349	51.50035	202.9788	15.42572	36.89293	155.8263	20.1388	62.17956	29.56856	9.441874	111.1399	27.5365	10.81063
"1552631_a_at"	97.65728	91.18597	131.7392	62.55493	98.40745	36.90562	30.47748	180.4704	62.01292	29.17548	252.1004	87.56937	162.2657	195.42	146.905	68.03163	96.43321	96.89026	88.28185	143.6312	139.3216	162.3689	96.01245	152.3663	25.23552
"1552632_a_at"	131.432	225.0393	30.75227	87.08279	139.8746	129.9599	89.61148	119.0897	51.65971	98.11482	25.99704	56.59302	621.1414	117.5407	188.2266	214.0217	197.5087	215.9643	239.4166	191.1482	229.2053	493.0441	297.2005	329.6764	282.5267
"1552633_at"	197.4069	119.0696	183.6739	206.8822	124.5527	97.47664	251.4218	277.7451	74.49377	117.271	256.4762	250.6702	259.0608	184.4446	50.51207	146.3013	462.6238	435.6643	271.5671	534.0945	242.1227	148.7246	220.653	266.2871	118.5044
"1552634_a_at"	246.0305	188.2969	232.9874	256.2083	211.4438	310.56	162.7591	471.1437	109.8361	221.1272	122.0537	550.0778	91.82522	246.9623	164.0631	157.3442	629.976	493.6598	361.5014	613.0608	375.6855	155.3579	235.7795	141.2158	167.6247
"1552637_at"	33.67463	32.75768	27.36713	46.35339	68.81901	26.45834	42.98382	9.641273	40.7854	51.92862	259.1443	90.66586	74.99397	140.1147	86.51102	45.8294	4.455802	6.255733	61.03974	9.772628	9.413612	71.35858	41.00058	10.75965	3.434522
"1552639_at"	174.9335	196.5198	126.0369	54.55709	8.849089	107.7173	226.8892	119.8031	76.95893	64.51236	354.974	94.19001	322.8244	377.3867	94.30014	72.14598	301.9369	209.8953	189.7516	194.5755	187.468	155.6135	96.5675	161.4563	84.94379
"1552641_s_at"	17.74333	108.7827	413.9803	30.88173	20.89488	31.76773	28.40266	11.40172	88.19859	34.99479	30.18158	18.56166	37.73504	21.74521	19.04345	58.13144	26.07061	34.5683	25.75392	18.15014	14.6583	13.53839	12.70368	14.14596	9.643911
"1552643_at"	361.0157	197.7178	165.7167	500.3835	547.308	506.0192	551.4343	514.1204	439.3568	336.4184	1160.274	608.46	645.9771	700.2288	830.6115	487.5011	449.6109	532.6157	710.3911	474.6816	889.4157	933.5206	790.9138	788.2525	690.8888
"1552644_a_at"	155.3023	193.7146	146.67	178.9266	165.5314	116.2301	326.5879	200.0928	148.0119	209.2996	219.8495	206.6294	11.97631	59.60968	185.2667	92.61317	126.7482	192.7941	157.9988	235.6805	175.1079	97.80676	125.5582	169.9722	147.684
"1552646_at"	90.7287	226.9619	39.3633	149.685	199.8883	110.3831	94.55423	174.6247	96.92092	127.7299	62.33498	225.4155	120.9288	81.1386	170.005	99.36747	81.37498	223.3438	184.5576	142.3675	241.8102	329.3119	229.8572	240.0912	149.9506
"1552648_a_at"	447.9268	542.096	325.1999	284.4254	243.0512	95.13266	274.1384	264.8125	135.4817	427.8311	347.2284	364.4801	22.2702	386.3649	210.6318	97.99394	370.2279	269.4697	176.25	399.4073	192.5228	82.30759	257.9554	113.6729	64.24075
"1552649_a_at"	41.72522	52.09829	55.75365	41.84845	45.99867	38.35071	4.371214	27.78935	15.61294	72.90456	10.11589	31.5249	132.9899	4.948629	5.013093	56.04626	63.99957	59.02186	37.07559	3.092916	64.66921	5.47495	80.13377	60.36822	52.71662
"1552651_a_at"	127.0341	174.7332	87.8468	88.3624	32.12174	9.697127	36.31429	179.6642	70.78332	43.13554	40.0475	49.77832	18.53654	18.84927	262.7353	159.8916	244.6898	165.6257	139.756	175.3143	32.60176	112.7188	154.6459	28.59927	86.89825
"1552652_at"	171.7498	238.9863	131.9669	98.89495	100.7197	124.5343	181.4492	51.16431	127.4456	154.2698	505.8193	160.0486	515.9355	247.4171	336.4255	131.4798	294.1624	144.8481	211.6189	194.084	182.2482	311.1726	146.5451	256.6561	70.55179
"1552656_s_at"	99.63006	99.08869	111.1336	100.024	189.0592	45.16684	12.44352	27.84602	66.25227	115.6026	498.6846	196.3949	424.0154	182.4382	21.01826	31.12886	14.3241	80.96078	51.94762	72.38824	31.70371	109.9476	82.56087	123.5822	22.75499
"1552657_a_at"	10.35499	7.044734	53.61638	8.486582	28.22631	36.72779	9.155529	33.32709	3.569174	4.541609	71.73348	13.46899	61.47869	58.32644	335.1785	34.66533	6.581605	28.23349	14.90744	12.93906	11.78664	132.6569	73.81875	54.46849	23.08078
"1552658_a_at"	91.57198	202.1166	193.5841	323.6607	435.6212	293.08	401.343	173.6302	412.5392	507.5394	299.6413	635.753	141.5327	171.9242	20.14254	29.32394	74.69805	65.11296	53.0023	64.0885	62.04995	127.4292	224.4676	81.06413	128.1057
"1552660_a_at"	111.9825	161.4118	240.8349	252.5187	164.0404	239.3089	267.1022	136.8974	216.3984	181.0711	215.9327	244.4646	520.0826	247.2171	153.8558	75.67146	33.55448	58.44739	88.3951	76.57465	75.53405	117.2245	73.88152	114.6437	80.89952
"1552661_at"	5.850748	27.53474	2.384612	41.13186	1.437813	1.616544	2.441993	75.06628	9.009899	31.93672	29.71196	2.462021	90.56752	4.257205	7.472012	27.31305	37.66186	18.33969	13.73544	12.95074	39.66302	9.342773	3.107409	19.64495	12.34297
"1552662_a_at"	92.57224	45.27962	49.06768	72.80749	3.451064	9.655112	17.3107	16.95826	44.52339	5.062	161.2998	38.78979	18.76134	13.33479	8.869207	5.78609	18.00175	7.187512	5.724962	6.616462	13.81883	4.122098	13.33133	11.7021	63.07254
"1552663_a_at"	137.3519	10.74497	273.0085	161.5835	289.7384	56.61639	233.6968	338.785	215.9239	197.483	639.7579	218.0771	218.3378	186.7637	343.6606	121.8338	116.6705	68.76017	88.4678	69.1701	9.300486	267.8497	122.9448	333.0736	25.34256
"1552664_at"	501.7869	411.0829	431.4718	425.813	435.1468	324.9339	252.9211	240.3756	450.4001	249.4344	355.2491	361.5554	922.9492	834.995	771.3233	620.7074	572.3322	565.887	845.6064	664.7664	716.5695	512.9868	727.2347	484.6544	560.4753
"1552665_at"	153.2501	192.4558	173.7789	126.5667	224.3102	114.0878	71.90341	113.1485	266.0836	147.8664	187.0647	109.9807	436.8828	213.4762	120.029	235.875	150.4141	134.5585	158.1924	177.3316	182.771	229.2505	267.6896	303.6514	287.8948
"1552666_a_at"	24.96271	26.65753	4.418711	43.29218	64.56252	14.4094	97.73019	3.662364	80.00458	66.02972	166.4281	78.80757	10.24348	72.87862	24.8216	14.62175	9.352102	13.15885	56.73935	30.05085	36.70636	69.61642	8.844134	102.9239	8.386291
"1552667_a_at"	148.3278	132.4044	33.50874	15.87783	36.82733	81.91467	197.9584	106.2155	286.909	95.19522	141.5574	122.5917	49.01403	189.5467	44.67636	121.6615	369.4186	188.9624	123.9921	238.0553	191.5137	77.70013	12.65661	19.56119	122.7838
"1552669_at"	28.86474	20.28754	22.9866	1.714391	98.76865	3.368784	65.69788	149.3834	30.17693	70.19388	89.87493	30.15362	451.7651	6.143138	239.4555	50.62175	45.27983	45.25099	23.91327	33.73379	37.00832	30.56273	94.46035	24.95205	63.71397
"1552670_a_at"	132.8723	99.28873	46.89078	77.17007	56.28121	170.3523	231.1329	276.3616	131.1143	137.6551	224.3287	128.9965	80.49615	13.73765	130.262	151.8153	105.4027	65.48225	107.0973	102.7887	124.5764	194.3281	141.5424	182.2353	82.38871
"1552671_a_at"	90.75587	114.3437	28.08056	41.91032	7.729432	77.46891	54.46906	6.480244	21.90796	99.17072	18.72884	15.60921	174.4097	19.78384	7.210144	80.4679	54.31857	7.011704	58.64825	73.98673	38.2591	16.97783	88.87314	9.480841	59.68144
"1552672_a_at"	108.5487	8.863566	13.00299	18.41045	28.70094	7.435123	22.53375	10.58016	95.146	52.26175	65.52055	6.862327	99.01282	63.79532	28.3214	14.57283	25.83641	30.20812	11.20256	11.31223	10.12967	30.32069	13.9428	23.7066	25.82958
"1552673_at"	3.492124	6.192886	3.681859	50.66642	34.72481	8.37443	76.9274	55.37295	21.4109	47.84463	196.8546	11.99567	8.722507	25.75847	79.2778	1.257979	65.15105	5.237085	5.089667	23.41876	15.83266	12.64559	16.78745	72.96941	14.99357
"1552674_at"	52.88183	45.78249	39.0837	34.22482	100.9419	30.70422	114.1486	115.5765	23.31133	99.2637	64.54184	66.19708	43.02633	162.9939	168.544	41.77808	25.91718	1.498508	5.862878	7.335482	9.895631	33.78994	55.10511	124.8305	93.33788
"1552675_at"	29.91781	3.472709	1.00701	2.812672	11.2407	17.2688	41.52856	15.10787	29.93357	4.998456	22.23815	22.50096	146.9518	79.7536	15.4702	1.851066	2.168167	17.17419	0.7449594	5.523187	3.718267	7.27239	34.13536	79.43951	29.8123
"1552676_at"	8.657002	73.88251	122.2023	67.50066	177.2142	102.2648	35.72401	124.58	75.81568	157.707	305.4665	133.9425	258.992	86.32452	85.87847	52.91477	197.1274	123.1431	73.85971	69.25021	123.5584	194.6456	80.96803	136.7207	55.20036
"1552677_a_at"	55.50837	149.891	82.35168	112.9235	12.58399	15.06778	16.81075	38.10054	109.2035	16.13505	127.8145	29.32335	20.86679	12.53514	35.98402	7.781042	24.38023	17.63593	100.7817	81.00636	6.325176	9.373545	15.48584	10.20089	27.89254
"1552678_a_at"	206.5966	227.4094	278.0371	285.979	158.1011	321.9621	226.0987	137.6165	204.3293	157.5744	455.3029	312.7532	578.6952	231.0412	104.4295	150.595	235.5828	246.5156	260.1435	226.9903	212.0397	183.1481	248.5111	242.5175	171.1736
"1552680_a_at"	175.8665	309.2975	433.4519	412.1943	133.3261	210.4765	280.2521	163.6212	279.4669	289.4821	303.4739	126.4015	78.20092	14.71978	19.04913	7.277886	93.67101	37.07855	8.192278	46.82355	41.67843	63.56795	44.33149	73.82549	63.77934
"1552682_a_at"	53.10257	90.03574	108.4673	92.17926	65.59526	75.48383	37.82893	9.728164	15.35268	196.2287	190.3121	124.6491	16.29664	72.0351	24.55766	3.056561	42.65442	79.19387	34.6895	40.72283	5.419799	41.61943	57.86865	46.07169	29.21513
"1552684_a_at"	92.42742	71.32736	76.31026	76.01228	173.6477	120.5889	146.9993	161.1207	88.53442	46.81156	347.9856	131.4819	154.3663	119.9329	147.7619	223.8911	120.8548	140.1194	201.3193	91.93517	177.7525	347.86	256.6194	411.0071	382.0827
"1552685_a_at"	27.90552	27.39432	7.624431	3.918087	31.79499	24.35342	83.16621	125.9478	22.6775	28.55159	347.7141	9.776218	25.80391	186.8968	3.67013	6.657406	22.75661	6.895178	36.52844	15.23137	3.901093	10.78256	54.9962	73.21516	8.898616
"1552686_at"	47.47857	8.364594	6.478428	44.15023	101.9135	43.62466	74.15968	8.959597	10.77759	15.16349	335.8709	92.1272	192.0843	22.05009	11.04032	31.04061	3.691834	9.750495	6.074134	2.735465	29.4276	13.55415	65.39281	110.5905	23.00744
"1552687_a_at"	43.06914	4.401356	9.014625	51.86928	18.77504	18.18222	25.03458	13.69121	4.474058	54.25307	150.63	20.27894	125.5701	242.5146	14.70009	55.97014	11.94618	3.978178	26.20247	2.134846	31.41276	95.87241	52.10745	16.49483	37.80149
"1552689_at"	146.7665	124.8779	192.4946	20.3028	21.73911	34.58768	17.39759	39.56794	60.73169	60.13154	50.16353	113.6424	62.22475	20.59865	57.72079	92.96748	10.43039	122.3603	121.1337	126.1273	67.49535	26.46625	14.14645	93.96372	22.44203
"1552690_a_at"	85.17984	82.04358	76.42981	130.7064	107.4775	53.37363	131.1608	162.1328	147.5336	125.9131	485.0386	118.2112	111.1732	15.64683	69.87634	10.71332	133.2742	74.94312	67.68925	60.9494	24.42635	182.272	81.43575	75.1996	90.45177
"1552691_at"	232.1052	124.7664	164.2966	571.0687	169.8204	191.4367	244.6735	339.3165	97.91505	80.83334	287.5264	250.8458	238.9742	33.21697	99.4542	35.9513	211.6741	213.282	129.5401	184.3758	139.0671	3.934306	60.26862	73.82287	76.57159
"1552693_at"	25.54374	1.838965	1.990553	1.313693	4.185715	1.231876	7.069407	2.754132	1.733548	49.22202	18.40658	45.99191	7.571428	2.04001	76.64976	2.370383	6.496912	7.514481	1.546454	24.21446	1.304436	2.852083	11.65513	52.2733	2.528606
"1552694_at"	18.97339	29.37585	38.80974	45.2934	50.68174	0.853144	45.94297	35.28833	67.81173	8.022827	234.4824	3.650319	7.092639	45.53571	6.336205	0.6310974	2.037739	2.314207	1.973585	1.734336	18.75957	4.485032	3.062522	64.47392	15.25145
"1552695_a_at"	85.14683	143.8498	34.2783	152.3092	152.7809	97.28642	96.92257	55.39748	283.6134	23.14002	402.222	109.5707	38.36449	93.05011	64.78673	6.273717	56.52201	64.50536	3.286883	49.11203	40.40612	56.39314	106.2933	50.1672	97.70896
"1552696_at"	70.4491	60.3653	25.87564	64.86227	44.39817	44.66062	32.22756	69.51498	38.13914	28.7498	207.9552	55.064	239.5279	43.98624	16.33726	43.90546	8.040896	61.29474	104.9798	49.42527	53.42457	134.5845	75.87375	108.2883	79.23613
"1552698_at"	15.71859	13.12838	11.6961	13.4913	97.64774	50.53576	163.8023	46.1973	9.183261	37.00722	136.5739	112.4286	49.87766	167.3437	233.0874	74.35014	124.4527	46.55639	89.20895	30.95173	77.04803	53.15546	126.6246	82.00074	48.55061
"1552701_a_at"	3848.16	945.4167	2563.768	3794.375	2586.891	2638.828	2246.686	4814.504	1411.432	622.873	2283.115	2360.943	498.5218	1183.449	598.1978	411.994	1596.474	1432.062	1117.303	1660.315	1193.239	613.7164	507.1897	526.0726	572.3273
"1552703_s_at"	2121.388	651.0175	1853.516	3821.538	1921.76	2024.258	1589.004	3189.748	1207.317	614.3275	2524.232	3846.015	51.09951	773.645	351.9537	329.6128	1271.335	1401.693	1013.744	1460.869	975.0266	1031.284	692.7157	676.028	474.63
"1552705_at"	44.15075	32.14817	32.36602	45.02119	78.44941	61.541	59.94401	52.7119	99.8448	92.10412	97.78732	58.44135	187.6908	64.76503	207.851	98.0003	66.19889	101.0154	109.0762	83.97601	102.0267	137.5394	94.33025	157.759	156.592
"1552708_a_at"	45.02954	23.85852	30.5234	4.075839	39.70468	26.86801	72.76075	85.11858	62.56151	93.51735	90.09109	55.44883	54.67897	11.03724	84.99686	15.02569	60.30198	33.0683	23.69224	7.118162	6.510951	31.04893	44.27359	65.74608	78.67237
"1552711_a_at"	295.4777	220.7157	406.3104	350.8641	260.0458	380.3914	611.1445	1219.314	387.5522	222.1942	427.8394	426.747	876.8795	728.9838	1138.613	1678.955	565.7994	535.3435	877.7341	420.1932	795.3631	1297.068	754.2076	1368.831	1692.565
"1552712_a_at"	230.6808	409.4885	189.7816	241.1939	148.5154	106.0237	120.783	229.1942	128.499	345.0949	487.2096	162.7888	259.6953	226.3525	399.7614	256.8123	117.0506	154.5981	160.0009	146.868	183.8354	317.2614	170.0958	190.005	299.0454
"1552713_a_at"	54.51046	40.75395	44.92569	23.33151	70.83715	36.09632	79.75244	76.33589	67.57292	41.96086	336.9375	6.963683	263.5738	22.0656	153.9819	28.46286	88.44909	37.38995	58.02189	6.270053	37.77856	43.40242	13.80317	82.67141	54.74305
"1552714_at"	27.65436	54.19327	8.464928	85.91685	65.74007	16.86131	10.38593	50.21864	103.7416	291.4302	228.9655	43.41563	19.66017	4.493989	68.14347	3.191482	8.776184	35.20223	21.78191	1.69572	27.51284	5.799506	79.89254	107.7725	20.74281
"1552715_a_at"	9.907391	13.76499	36.82062	40.60596	97.39971	25.15336	68.71632	41.61691	62.57199	55.97609	20.75059	63.7191	250.3508	9.574495	98.68394	31.77418	72.70332	18.5453	66.97894	38.75338	62.66976	106.8531	97.55069	127.0044	50.9186
"1552716_at"	153.4138	192.1894	35.77609	147.0949	264.2166	304.201	145.8033	111.6713	81.89964	86.82848	293.4674	82.53679	321.0001	410.7954	379.4178	400.8332	212.6384	274.4731	302.7592	196.7813	298.5573	611.0068	710.2362	632.0773	454.7095
"1552717_s_at"	75.84818	106.321	62.62959	200.3761	125.3405	160.0528	173.3729	45.21347	140.5945	101.1423	365.021	125.1902	186.0547	153.9257	38.42648	26.00569	101.6059	130.3215	126.2327	88.96523	154.0876	66.44481	73.40862	123.6403	55.09711
"1552718_at"	129.4072	75.74088	143.7027	135.2556	233.1358	72.2942	136.6087	231.9507	123.5773	97.29723	444.7852	128.8965	408.5093	262.4261	70.08038	118.1579	192.8802	87.32312	128.316	140.6513	124.135	199.382	182.4039	189.2061	131.0929
"1552719_at"	158.3453	298.67	84.01639	51.52475	87.43465	111.0141	142.1752	159.5552	99.22809	314.7332	365.954	177.4372	41.91076	206.0436	133.4771	149.3896	145.1371	79.08558	95.80798	126.6293	17.60545	124.1468	178.4505	205.9405	116.1983
"1552721_a_at"	102.1234	149.6125	185.1195	314.3461	384.134	230.0475	76.35851	157.8198	96.96679	159.9068	84.66449	230.3812	176.4785	103.437	5.869016	40.23016	34.33251	118.2555	54.79542	79.12248	118.0596	61.09114	87.93062	112.6467	41.77645
"1552722_at"	2.000484	13.22458	31.84202	18.52522	67.4856	20.22125	72.69411	24.55616	10.38573	48.33184	224.8577	84.95956	242.5556	110.6624	8.781107	1.62339	14.18736	1.989454	16.74833	12.65983	31.98529	28.34201	43.19463	32.78104	39.41177
"1552724_at"	37.98899	131.9039	154.5481	101.8346	159.7925	42.81113	81.61052	204.8163	86.63807	154.9875	161.2924	90.90939	23.79191	290.3339	250.89	102.5771	68.47926	92.84721	101.7845	126.8219	51.17239	101.9874	241.896	167.987	72.64024
"1552725_s_at"	59.34684	57.27022	66.56532	87.19003	75.17669	48.80393	59.44049	76.3644	17.46382	103.7529	196.7072	24.58059	251.7516	117.5923	234.9303	48.7836	20.25747	52.36383	73.78382	13.15904	77.63425	186.1763	144.378	133.6032	42.71156
"1552726_at"	8.280937	45.40366	25.32957	10.81254	148.8789	9.78257	212.4069	27.99991	18.18518	18.3894	71.95886	44.20798	9.022766	70.91344	9.763656	10.94619	16.85632	16.508	13.77205	4.509741	11.92792	27.06559	11.91901	97.19466	22.60059
"1552727_s_at"	56.59767	227.6198	121.587	84.31022	202.804	81.79057	152.746	200.9215	55.96871	65.94769	120.235	116.9398	373.5877	104.6354	235.2531	58.90766	124.7571	126.1319	90.4053	144.9924	77.70763	43.37538	97.89015	61.76711	22.32907
"1552729_at"	69.03484	118.0901	210.7663	104.5098	125.7048	54.47916	146.9523	8.493039	162.3495	147.6727	505.7309	132.6651	214.4743	105.4391	40.4669	67.33025	144.7316	149.1716	51.7205	114.1252	104.5868	152.9054	168.6663	169.9143	78.40118
"1552730_at"	14.50285	29.45307	33.07997	39.60099	87.26499	11.55766	9.420497	14.0753	13.71274	86.2337	52.52832	72.34959	92.92479	115.7592	77.24116	12.57437	46.81477	20.53104	2.185148	27.73937	61.29009	52.58037	67.5768	5.268022	17.19422
"1552731_at"	3.289636	5.370738	3.578778	2.281688	5.330508	3.367954	12.51354	79.09402	5.239622	39.6136	29.56129	8.231462	61.20869	28.82952	16.91286	2.435491	7.631698	6.061094	4.120154	5.925724	20.71659	4.815117	1.840134	4.035198	3.133462
"1552732_at"	12.34513	2.867826	2.765033	32.81293	21.08805	8.05925	15.43938	81.67438	26.42407	47.65847	239.4061	62.6975	130.8589	89.12917	46.14799	25.63043	13.36513	31.11213	26.84274	14.86026	54.74271	83.71111	43.44937	38.57441	35.97343
"1552733_at"	206.3573	285.4311	65.07756	170.218	372.4837	456.7811	202.8846	341.4447	326.1701	315.4146	452.2378	392.2222	565.3844	693.4955	902.8827	915.7373	920.352	739.8365	839.3226	684.8997	949.7369	969.189	579.4545	1345.508	1007.385
"1552734_at"	61.73252	112.2779	85.6435	74.14823	112.6957	60.38162	95.77359	100.8758	112.7091	124.41	522.5266	130.3679	44.43584	128.3896	119.4392	34.59459	56.81646	105.2123	60.95455	72.28621	59.40195	136.3248	151.3981	127.0582	96.80708
"1552735_at"	198.4476	165.4555	215.252	124.7684	145.5142	123.8917	205.1744	57.86089	520.5328	190.4303	433.23	97.79674	151.6283	152.8071	92.021	39.42311	91.015	69.16673	59.57852	58.27181	33.90667	97.35855	52.6834	206.5877	93.88142
"1552736_a_at"	174.4337	35.63884	38.59004	85.25329	102.4567	35.19056	117.8176	149.7149	372.8562	68.54575	647.418	694.3013	17.70569	16.34454	47.4777	38.27834	38.43277	43.58651	30.70114	51.94514	52.46258	33.88039	190.7451	85.34257	63.10699
"1552737_s_at"	7.783665	33.07062	34.41625	6.533283	7.355166	25.87177	11.20583	30.00778	34.56309	10.17593	11.20744	10.023	66.43241	65.68482	86.40503	78.56784	24.95186	86.66628	9.453981	78.93227	60.47189	26.04366	3.10815	10.47285	40.24688
"1552738_a_at"	64.02676	103.9113	156.525	165.1892	63.84793	256.3942	243.1492	71.41226	171.6537	239.5014	52.04881	153.7818	150.7395	104.9828	201.5277	176.6494	187.7764	182.7306	130.2867	151.647	144.3425	193.9022	150.3974	139.2234	174.0507
"1552739_s_at"	144.5678	179.5431	148.2932	331.9233	181.4958	399.1348	432.9806	269.3281	466.4104	238.9745	159.6463	382.7631	248.3659	248.9167	310.4377	295.637	170.7093	241.096	285.2518	239.3577	254.4957	337.036	268.2155	385.1066	310.1128
"1552740_at"	6.651262	69.89597	33.30276	42.318	4.262692	41.8415	53.63107	5.214714	15.76899	5.782016	129.4023	5.461781	379.99	232.7248	104.5895	106.8304	32.34932	106.2087	50.0677	54.16742	91.52957	133.2789	114.4354	80.58242	50.50775
"1552742_at"	24.43901	5.101351	24.28837	4.709749	4.388142	2.137764	9.126576	70.64548	37.56699	13.86137	128.893	137.5237	328.9503	12.05038	85.93195	18.98343	89.85192	6.247521	52.13296	102.7714	73.33518	12.85974	58.87337	108.1494	56.74431
"1552743_at"	15.56136	66.09998	46.31377	13.86154	18.87093	45.11774	65.38387	20.41446	7.627844	32.36527	186.9122	14.36253	21.02204	16.62841	38.51846	74.82244	15.71816	12.67106	2.386819	9.118494	98.28097	19.88408	32.89321	34.6596	7.47372
"1552745_at"	33.37228	14.47141	19.59404	6.870611	12.1934	3.891682	97.25632	92.28647	8.967378	5.560005	273.667	138.178	148.1802	93.17161	19.88252	9.690396	35.31979	6.486024	14.74624	2.062406	18.01978	82.78929	138.4942	102.2947	58.89432
"1552747_a_at"	31.81377	11.55959	26.76905	33.60128	73.06681	20.7024	64.35921	85.66397	70.63428	27.19715	263.4957	51.98362	9.271718	2.991706	7.427112	2.226776	6.176835	0.8007933	0.8610001	2.21853	65.28109	82.86664	52.38916	64.9295	56.80169
"1552749_a_at"	21.08161	84.39664	38.01189	14.36056	31.15009	19.14381	25.70222	40.92366	31.67741	55.90876	69.04017	33.06292	24.92692	28.62724	98.91705	11.93883	37.6315	21.02938	36.52903	26.57147	34.98462	29.79542	31.28692	70.60052	24.17402
"1552750_at"	12.74076	4.883719	4.426501	3.367657	3.001114	20.85925	11.19804	55.89836	3.026337	4.190293	50.05866	21.29525	429.3889	27.41529	33.89862	1.721986	31.57705	9.196944	10.01136	4.84106	13.09253	3.034913	4.874633	12.60518	5.666228
"1552751_a_at"	111.5261	105.5558	51.41679	64.46854	122.1687	57.44342	80.40733	128.6772	12.0946	22.62761	274.9265	117.9043	403.0792	118.0556	33.88197	47.53427	182.8681	105.4897	10.0187	68.93613	49.2091	143.6486	160.7575	149.6917	74.02769
"1552752_a_at"	30.65091	69.20438	45.71311	28.2764	128.8495	42.64394	37.21011	30.768	73.44028	65.23497	291.592	120.3765	237.3397	172.351	99.86673	91.80241	61.44161	45.41946	130.2636	31.25725	95.06656	272.163	114.4566	124.0229	83.90206
"1552754_a_at"	3.304345	20.83519	1.771128	39.84147	80.32973	42.92093	15.97388	141.5795	27.87718	31.88866	195.8052	85.21213	11.7917	54.54257	67.45052	253.097	5.243057	33.22902	196.343	1.34998	222.1649	649.2951	127.0126	168.2057	171.105
"1552755_at"	20.90439	40.48386	14.03978	77.5285	37.35368	144.7643	15.07884	122.4071	12.50504	8.240797	152.7899	90.83369	523.2407	191.8506	155.5141	397.6344	78.41144	112.655	344.0295	130.8389	320.4221	345.7763	268.4702	167.1944	628.4327
"1552757_s_at"	5.894608	46.40573	55.28212	3.07184	29.10556	31.38466	59.29922	33.23428	3.584131	2.81582	15.90116	7.994759	267.2183	15.83049	149.6331	113.8713	11.2866	21.18467	100.9509	4.088696	28.63677	41.96029	113.5149	75.69014	127.4732
"1552758_at"	11.29345	10.17972	29.49288	44.86688	76.6164	7.485904	18.45814	122.6489	12.07462	57.999	52.9641	11.09219	10.53094	10.00469	10.22637	57.49306	52.01516	31.97243	14.38494	6.071589	37.0119	48.21985	20.31287	13.5553	9.612967
"1552760_at"	80.82645	2.008649	2.211684	52.45555	113.4722	43.90158	142.9008	42.91468	95.7114	63.01468	5.005502	80.33476	22.33538	72.27407	3.292475	12.28997	7.140945	69.83116	9.951675	40.13619	58.61517	6.326669	11.64667	48.46898	96.79054
"1552761_at"	123.0734	85.35632	181.6723	92.48254	180.9635	183.6108	103.6004	158.4721	145.4002	190.2992	220.6704	161.4312	410.1642	292.05	331.9551	397.3722	217.8254	155.6133	206.7323	176.5469	358.4144	276.2	239.5407	260.7858	286.3818
"1552763_at"	44.49703	15.66102	48.38523	2.376267	33.49765	27.74239	22.44435	7.491779	46.71559	19.2716	68.40674	8.786245	18.20786	95.43959	9.568446	25.04889	5.4287	2.375636	26.37192	6.149498	3.477887	46.05381	62.68872	37.2045	2.209806
"1552765_x_at"	12.07511	19.91099	54.41929	61.36712	118.1044	38.65273	58.09641	44.81028	74.03588	12.14513	15.31722	77.31125	106.6094	58.143	76.36466	71.68991	24.89615	58.59994	35.9763	51.90542	78.85033	89.30287	15.26936	36.24406	42.64755
"1552766_at"	17.27749	1.526289	22.02899	35.80297	5.9538	2.839865	106.8456	38.62711	55.65361	3.027257	10.08757	38.36565	298.676	97.98061	8.959645	11.7541	50.71281	45.1223	32.75275	41.11462	36.12355	28.74379	46.4726	3.588451	25.55811
"1552767_a_at"	390.715	81.04615	4.710741	479.8475	84.02731	326.8359	638.4617	191.6621	1338.822	45.94645	10.82652	128.0132	694.5243	462.7833	166.5538	147.5842	734.931	664.186	375.3115	699.6997	363.8633	99.63254	214.701	112.407	87.98805
"1552768_at"	4.666086	21.96123	16.36411	21.81143	13.88098	3.12143	18.3604	31.60699	104.9294	52.10079	86.36222	119.1793	22.71427	103.9743	207.5455	15.27966	21.32328	29.08609	8.470462	15.24257	44.86954	57.63613	34.05736	186.9345	63.25619
"1552769_at"	76.32648	97.74274	106.0543	87.95953	118.0416	63.08026	85.05642	82.55647	65.27589	75.83013	426.2487	102.8483	224.8631	204.0444	249.8505	103.2796	69.14375	67.14081	57.23435	63.58006	125.8698	145.4249	108.6713	225.3553	76.71532
"1552770_s_at"	87.92847	83.95261	43.44816	33.44289	106.0361	75.25269	187.9347	69.19269	73.85895	105.9927	354.4201	108.3143	134.5166	195.4556	190.6797	76.65858	154.8714	142.4196	94.32243	66.95744	122.3253	184.742	253.009	89.3263	96.21066
"1552771_a_at"	5.842642	2.295961	7.776508	13.45815	2.396725	1.656863	3.711494	52.1827	33.09284	8.796992	10.43129	4.513814	265.1491	24.82753	17.01929	4.236783	7.532971	2.21247	2.074049	8.389894	1.413238	5.935355	14.33909	10.23325	11.72173
"1552772_at"	77.03575	51.52539	68.21899	67.79218	147.7198	32.62682	39.35479	646.5388	32.24146	1.790266	12.53439	114.7305	126.5543	62.96347	85.16243	17.56812	8.110969	20.09346	57.44083	9.159105	88.09505	46.06572	83.91621	39.90161	60.01437
"1552773_at"	68.1342	81.43577	69.46853	95.79543	243.8536	35.12604	112.1675	427.1683	18.05243	21.36601	218.7391	122.4792	543.68	5.22688	23.12154	18.20872	78.49667	24.34601	72.03934	48.52451	50.08735	69.97049	98.53225	79.62691	28.90245
"1552774_a_at"	4.868095	59.7824	40.51411	5.349804	80.81956	6.753059	14.71172	17.0533	93.88119	8.696216	41.29837	66.19028	8.635452	18.16454	9.28891	53.5913	8.10449	85.83052	85.297	61.21009	67.50761	28.35233	131.0909	182.803	125.7041
"1552775_at"	22.54729	14.80416	14.09887	13.63087	71.40363	8.151531	142.2084	24.43273	11.74319	14.69366	328.7659	116.0822	334.5693	94.43839	301.851	8.189939	61.18996	85.0773	80.64977	8.014544	4.524149	30.78615	82.67746	129.9364	22.0851
"1552777_a_at"	74.66318	12.5523	27.40105	19.21505	122.3839	5.377614	9.887288	12.97958	43.15569	12.69737	285.2793	63.42337	206.0529	19.38225	69.8733	5.479774	51.27903	2.782142	10.27486	3.18984	18.57652	91.14617	22.92969	110.4375	44.41999
"1552779_a_at"	9.061675	37.85764	63.41724	63.64327	7.032402	18.60184	17.04021	44.09524	2.785363	30.51562	211.4334	32.51431	191.9065	80.28232	242.1783	9.815376	43.21149	16.48598	6.880509	11.70375	20.43067	42.33385	40.28498	49.01112	49.72032
"1552782_at"	132.6045	87.5309	17.94872	143.7602	146.0854	53.14742	4.729814	33.27694	57.97828	39.01706	24.90777	75.66936	156.9	164.0896	90.14685	32.42838	41.46606	24.48537	23.63305	15.15841	50.81067	71.539	105.3049	70.50526	67.88067
"1552783_at"	7.404386	31.22899	62.29232	22.75344	11.3421	2.034236	39.42005	13.50093	17.73651	9.613687	127.5361	20.47577	11.58427	60.01257	7.7009	0.4901463	23.53936	35.89009	3.141317	2.108999	64.60925	5.875189	4.577339	45.83676	29.53075
"1552785_at"	37.61992	52.45148	29.40117	37.70901	152.0707	97.81053	68.7468	116.1683	131.5634	69.39038	179.5657	41.18908	279.9794	156.757	338.7667	170.5048	275.8589	118.5187	224.0476	185.4195	184.4839	305.5809	212.5072	398.9286	403.8911
"1552787_at"	164.0788	129.8073	220.2599	236.8509	135.0754	99.15048	131.403	86.65126	79.35857	95.37581	233.3965	172.8133	24.06793	84.22138	92.17356	78.36324	210.934	208.2638	110.0272	193.5115	72.33977	106.6141	36.32796	119.8453	76.47198
"1552788_a_at"	208.0173	98.3467	105.1066	158.7589	99.21658	84.12978	163.4118	114.8038	116.6642	128.7004	98.73737	127.4407	33.31253	213.0832	46.79638	65.52584	144.0804	64.48065	116.1977	117.5903	93.77927	153.2678	27.921	15.7099	29.52982
"1552789_at"	315.6193	247.9139	148.2563	413.9043	620.9071	557.1231	429.5993	310.6186	176.0608	350.9714	206.9821	558.4089	313.9731	924.208	632.3591	1450.712	625.1675	683.158	1111.349	925.2642	1245.428	1524.076	942.1673	1236.558	1633.52
"1552790_a_at"	1142.972	1527.704	581.2781	784.3266	1330.706	1233.011	1019.832	1268.132	596.7635	1019.725	698.6783	1110.563	1236.944	3027.496	3151.219	3919.219	2334.919	2234.039	2771.929	2191.095	2992.773	3208.549	2502.974	2999.25	3583.992
"1552791_a_at"	25.27544	2.05531	26.11263	27.37826	58.64081	18.82302	38.6963	60.11943	63.82713	81.5117	358.5871	93.31592	7.825206	8.465434	22.00249	0.5699228	4.116766	32.15377	26.72491	20.03387	13.90135	4.341148	80.86835	88.5085	27.91706
"1552792_at"	73.54015	57.48397	106.0053	90.38275	78.96346	82.92532	69.35757	58.45836	103.3763	112.9333	68.27442	71.82648	69.381	87.47305	6.812847	19.30799	158.4574	3.071435	13.92605	37.96591	74.10911	50.0533	44.02925	84.47697	50.26134
"1552793_at"	116.6332	65.04436	77.95835	45.68211	117.0201	23.91795	21.71704	29.99129	35.46124	13.75206	249.4344	120.1941	410.132	237.4568	219.2167	172.9761	203.0821	199.9665	218.0371	223.9533	270.6481	41.25287	255.8716	261.6336	346.3487
"1552794_a_at"	56.46135	16.42611	73.18711	59.30909	59.358	68.0443	3.91424	27.06735	35.97259	36.2475	153.4576	70.22093	15.95408	36.08464	166.4454	153.023	155.2046	106.9723	123.9564	66.99623	65.39818	170.5815	161.3586	164.5973	149.3402
"1552796_a_at"	12.988	54.70919	38.83968	43.1983	79.8148	64.46403	82.82763	17.0821	100.0981	75.996	311.8827	51.37051	22.22409	84.18618	99.13525	34.93997	74.83569	55.77036	57.76365	40.28074	50.60743	68.08137	50.80292	128.6219	80.31799
"1552797_s_at"	3221.708	920.0437	330.3927	247.0846	86.10869	430.0974	209.2698	97.6145	63.83431	54.08285	2933.264	64.99889	1923.983	2039.54	843.0255	2163.231	959.567	1065.588	1501.05	840.7271	1505.742	1141.986	1013.42	931.4343	636.9008
"1552798_a_at"	234.1836	178.5278	302.4971	626.0959	369.1828	204.3158	316.5587	306.2455	177.6652	344.8957	208.9834	296.1901	17.70183	18.31429	11.73186	48.46813	108.155	34.63502	72.63528	146.3924	55.8959	22.66701	203.6784	47.88769	64.32499
"1552799_at"	14.13618	4.029557	19.42542	6.560845	5.872943	8.066659	3.73512	8.564651	2.937558	15.04703	36.21618	14.95242	23.81295	12.16533	11.11535	4.166994	11.08254	7.813617	2.16054	10.13946	7.576486	16.98994	12.915	6.592956	16.14317
"1552800_at"	131.0636	131.3516	189.5508	141.8025	252.3395	12.73926	141.3906	40.08101	123.4062	209.1577	367.5481	152.1372	220.6592	150.2912	42.86803	45.20438	110.1024	157.7386	19.98483	140.5989	10.20021	28.61892	225.2031	266.9699	224.6837
"1552801_at"	5.655232	1.202459	3.075883	2.193164	6.228829	1.648722	4.799023	10.08621	2.953308	5.891134	21.63927	12.75585	28.65257	38.21444	5.705686	2.04147	2.931027	2.541119	4.313159	1.099538	11.37516	5.424574	45.67639	7.455317	5.759207
"1552803_a_at"	4.85921	6.610333	10.54348	36.69627	42.16429	59.33648	57.59295	8.08641	20.25986	10.4513	326.8504	24.09164	8.406134	64.10555	20.93064	1.850845	17.5624	25.59841	1.900563	2.78999	4.447762	103.0763	12.07994	124.1833	8.371618
"1552804_a_at"	7.948985	35.23196	129.7427	62.53093	109.4684	83.63708	113.9606	15.93482	11.0385	82.42004	189.8869	51.86065	197.3727	4.869982	20.60979	65.76628	42.30048	48.63652	9.442055	76.5564	82.60863	82.61565	17.63584	78.99963	40.07944
"1552806_a_at"	187.7439	72.08298	155.4777	216.9198	64.92694	71.91785	82.69757	253.6014	28.96674	79.0666	343.5843	114.1638	17.72664	10.66301	74.66604	14.40824	95.73595	78.3894	90.27863	184.4632	19.03049	107.7213	30.05448	15.39068	79.53103
"1552807_a_at"	1558.785	441.5432	1719.097	1763.496	363.9536	265.3797	717.1589	1982.076	314.5566	247.5623	1148.689	1314.624	95.58997	204.2437	132.6879	69.4873	1137.655	1055.605	549.2565	1432.147	557.439	96.16634	265.0566	215.3028	42.63843
"1552808_at"	47.79774	52.63779	40.33075	50.19587	32.06902	48.93127	103.0646	59.26778	20.54532	165.9387	42.11774	56.71386	184.7649	41.94685	9.657947	30.31189	73.29118	9.474195	30.93133	33.29191	55.27598	13.10837	14.80499	89.50773	79.14434
"1552809_at"	29.82388	33.85967	53.06946	65.46029	108.7918	12.55366	71.05094	101.9471	93.56121	97.83643	288.1118	102.8255	20.4864	184.1586	7.473065	26.19543	70.75056	7.410487	33.15306	9.217064	7.138774	54.20611	121.1169	6.768613	90.64207
"1552811_at"	17.08339	18.35117	29.46028	11.20272	19.16592	4.286092	12.0127	16.31327	100.5468	25.40212	77.82809	14.3322	52.66579	19.47583	36.76027	9.087627	9.139711	25.12414	21.77082	10.4774	23.20168	80.94486	34.841	59.25475	16.68579
"1552812_a_at"	68.53656	114.8712	81.57346	113.2086	55.46421	83.55528	149.2701	58.49279	72.77612	112.9756	217.0823	105.839	31.92679	60.66291	5.545216	46.73241	54.49761	50.73907	59.9103	53.22305	41.97489	43.05021	6.295317	47.60887	75.88572
"1552813_at"	3.263669	8.651717	45.05902	13.89038	15.15286	17.07649	18.86139	75.06131	3.899059	14.21218	44.67456	7.025894	267.8886	147.753	9.066061	3.858566	88.93805	4.334576	8.699576	9.699327	13.89185	15.04771	65.85349	4.789271	12.25465
"1552814_a_at"	1.771841	7.963158	51.1473	28.6369	42.95714	15.23566	3.979951	130.9069	21.11575	23.27604	39.35511	6.301382	38.59135	39.46642	24.45082	4.48895	41.42404	9.216696	31.89895	4.769966	34.4432	18.25216	15.34555	41.30073	11.97637
"1552816_at"	37.4973	49.53063	62.00196	68.97948	146.5785	52.71831	139.6503	77.05474	112.4013	68.68688	675.3948	70.04559	75.35331	85.17921	11.04176	30.75978	12.44423	77.56335	29.61611	39.31886	64.21928	151.8103	146.2136	184.9104	38.63219
"1552818_a_at"	1.987017	4.169507	4.695701	2.863259	52.26865	3.101591	4.340731	3.474014	6.707751	7.554663	67.97031	3.027636	11.33712	7.126898	96.11797	3.58129	2.557029	0.9960858	6.643487	1.615904	31.41734	4.574317	71.25301	3.829187	1.086878
"1552819_at"	50.1694	73.85905	50.4499	66.43993	75.93333	22.09996	88.95203	35.45741	40.28456	101.5615	488.6272	58.8548	215.8189	143.3022	108.6258	21.04493	56.62671	90.77647	46.67848	64.97335	17.27242	104.7233	80.29443	137.4782	62.79841
"1552822_at"	40.70099	45.10054	8.461201	102.318	67.00363	60.67136	96.39314	142.9991	103.2726	208.4839	483.8451	159.371	211.2974	103.4921	44.39038	26.43427	45.82539	101.6105	32.29002	82.78339	21.50016	69.18813	88.38435	87.35577	76.03712
"1552825_at"	33.65786	54.02688	7.510704	50.46727	100.6336	110.4212	61.99827	42.6178	70.0445	59.29453	178.4506	94.84771	288.8986	122.3845	240.4099	196.0441	90.10261	87.09708	200.8546	74.29716	129.4619	332.509	172.2057	277.0713	202.2971
"1552826_at"	52.88678	28.54862	24.82173	2.038516	1.026772	81.918	3.932061	7.565498	1.739062	20.16025	135.0238	38.07728	489.764	248.2855	372.8038	267.0479	193.247	151.1777	248.9389	106.4983	216.0726	642.8495	557.4597	619.6941	370.5101
"1552827_s_at"	52.03787	38.02831	65.66502	27.86444	75.92148	89.69633	53.09053	111.4535	34.57394	45.78012	352.8219	66.47453	342.3953	185.7887	293.9749	305.3367	107.0291	132.9416	242.4063	84.92768	304.2621	780.8368	482.0811	440.2965	528.8456
"1552828_at"	26.71526	32.19119	16.01304	40.35059	66.59345	25.42597	61.91779	65.3866	13.73816	15.00541	251.7178	123.7876	226.99	139.6615	106.6776	64.33005	101.3756	39.49005	22.37589	85.33234	89.35803	25.22724	42.23749	71.43237	65.76828
"1552829_at"	192.0089	198.1245	122.7697	88.51337	122.9692	69.8623	163.1755	254.5258	138.6899	146.5344	790.9868	179.2075	152.6372	106.0277	8.640511	48.38983	27.11695	80.13773	30.38652	41.83301	3.739683	197.6688	237.1649	254.0185	124.3087
"1552830_at"	27.63329	77.74181	24.38706	44.92602	97.65152	54.04425	115.9721	9.691056	62.39679	41.24368	315.0283	88.42484	28.35782	68.41475	122.1621	14.86032	14.55515	39.73407	54.9836	56.1874	59.26601	111.6784	98.93984	79.24538	79.8046
"1552833_at"	16.14186	16.86409	7.004695	53.46381	18.68871	10.35729	21.52444	22.90433	4.699064	11.4152	26.06878	22.85085	160.0064	183.3413	121.3848	3.489964	15.35285	10.03179	13.05776	59.5733	3.99047	45.19551	17.25146	18.72809	7.413255
"1552834_at"	19.16605	12.54252	26.23512	12.89162	9.115746	8.737453	90.82324	5.989804	11.34098	72.10913	234.5634	136.5681	499.8728	87.57101	174.9134	26.92795	67.06509	110.1634	63.90291	100.7888	54.79258	85.38763	112.1644	108.1823	5.284424
"1552835_at"	27.26211	7.054065	2.301548	53.84921	79.33739	16.25185	110.1907	93.85957	69.2515	60.90881	185.3921	94.90558	208.1838	105.188	13.90344	40.26999	37.18762	44.42471	34.91312	30.48481	67.01619	85.48528	81.33112	154.3932	104.263
"1552836_at"	99.1863	69.26463	86.36482	114.4233	126.127	96.71973	127.7128	121.4982	78.16129	81.00182	630.8717	153.8488	309.1173	123.5268	177.6995	82.81157	25.50149	60.61809	122.7675	73.76539	154.1149	187.3068	159.4064	115.2361	116.3413
"1552837_at"	10.82371	21.7077	4.269279	14.82193	26.26587	1.577079	23.99566	9.097243	15.82822	38.73121	86.05302	17.77273	26.3069	50.50791	7.696109	9.3213	6.497757	31.58815	0.8759163	31.79112	2.316825	18.736	12.32752	36.01254	2.094129
"1552839_at"	7.791871	65.72829	72.35507	28.89289	42.49886	0.5521342	90.08884	31.10617	61.56825	54.80193	184.7442	31.33953	318.1329	253.3839	36.35682	47.15231	38.13976	51.58187	42.45485	29.46127	18.2581	24.76472	97.67058	61.93024	47.34965
"1552841_s_at"	6.519421	20.44796	8.202587	35.55441	41.28651	51.3091	82.30669	38.78316	21.31532	12.42197	24.39497	49.48637	224.1947	113.3086	80.0737	6.432311	49.80329	8.003699	41.05765	20.84879	2.293721	42.62943	96.73091	45.63879	22.60624
"1552842_at"	19.65065	5.938621	18.18782	10.43415	42.02719	6.52914	47.32533	19.08999	11.8598	16.25509	184.4348	73.91766	459.2073	15.20588	119.9703	43.01568	13.95809	41.57677	9.190248	3.779259	11.8447	18.31019	13.10562	81.88408	46.62497
"1552843_at"	3.475139	5.545649	2.824955	2.581478	7.415999	6.033561	2.374367	3.616218	3.733074	6.388063	8.592072	5.244246	28.35126	5.611274	26.43258	3.317242	41.63793	12.44471	5.435853	6.948851	36.60096	5.664121	2.398416	11.26523	10.28807
"1552845_at"	39.9766	71.38763	4.87363	22.96824	108.6727	79.60401	92.62562	83.04324	25.1432	24.99955	339.4829	140.2931	20.38455	232.5303	101.463	79.89015	93.17846	93.83157	117.6626	172.2039	94.69164	25.69705	32.45437	170.1622	19.08532
"1552846_s_at"	394.8699	319.1402	644.0927	366.8422	451.0378	273.8277	1155.242	357.5596	874.0116	229.7019	1009.93	547.4327	45.7798	320.7305	44.75205	192.9847	253.3421	307.247	195.4448	290.5683	217.2153	249.6284	219.7548	217.1784	85.77227
"1552848_a_at"	111.0019	157.017	45.32994	58.11968	48.45665	22.95555	140.2121	148.1247	90.30621	770.3998	213.699	103.9929	55.94936	6.002776	124.7317	27.18965	2.044516	69.49146	34.96793	4.969131	24.67359	120.9822	71.67345	49.07852	56.09637
"1552849_at"	50.78794	2.921314	4.15415	25.50706	59.4977	25.38149	1.492895	22.61132	2.424071	34.96268	142.0378	26.14864	115.9941	27.55503	16.0035	48.62844	70.94719	27.62967	12.7499	22.52874	32.11748	61.59427	69.66734	14.18158	46.50875
"1552851_at"	40.18664	3.416204	30.67808	4.929766	24.99195	13.91475	63.00393	10.0534	20.53777	5.900325	104.7415	35.17073	30.98689	19.14688	4.610804	9.75181	10.46256	2.063785	23.32748	12.58979	3.16634	18.38326	28.7244	6.107002	19.71745
"1552852_a_at"	5.610657	55.67276	41.07978	32.33619	106.0773	38.82305	25.41703	52.63294	13.83543	13.94661	20.51489	21.80805	55.71598	87.76833	248.7996	3.140017	5.413994	3.146	4.045003	14.2267	48.13881	13.24315	7.045278	12.06102	44.24224
"1552853_at"	54.97718	23.85231	63.26152	36.39954	26.53265	48.4235	35.81151	63.29466	25.57342	49.95564	41.403	11.0941	287.7045	139.8936	7.964993	27.09752	83.78061	84.18027	12.32484	7.992206	33.44436	163.2775	84.3955	2.856411	48.23237
"1552854_a_at"	7.059416	45.11214	5.369744	5.311544	24.20499	4.317804	15.90591	9.409512	6.138833	4.450805	29.1231	9.378767	49.95918	14.09039	6.479525	38.86444	44.17539	4.413113	6.534774	5.542586	25.33689	15.57765	6.940398	11.06292	5.851863
"1552856_at"	1.821833	25.88999	44.71229	17.20098	16.91741	4.277711	16.6631	99.24411	88.52659	2.796525	130.9294	48.4418	50.17023	96.64729	5.845266	0.8034021	50.67356	30.00082	16.88531	14.98542	39.84597	63.86139	6.374039	129.3996	50.86902
"1552857_a_at"	10.445	14.79676	9.900009	28.89628	5.328593	4.360395	6.674564	6.249806	7.535025	5.248325	18.2111	73.75127	12.48992	19.64042	31.67857	4.538485	13.63248	35.71212	2.943283	9.930154	6.472992	10.23993	13.80956	20.92283	6.835642
"1552858_at"	1.95379	14.15023	17.24257	4.980961	36.76124	14.08431	2.733456	18.35932	35.89722	39.96923	56.93646	29.9642	177.8516	2.117437	15.48373	17.3475	0.3567414	2.216478	6.310122	17.01437	16.88417	1.567006	37.41478	43.71486	0.4462633
"1552860_at"	39.67391	34.45108	11.60328	3.826358	9.924799	5.799155	92.48444	55.37256	20.96471	9.864355	34.25879	72.60346	81.31387	82.54588	92.83727	2.686395	5.393942	2.364236	2.637334	39.95233	2.604043	5.331662	52.41088	123.4442	2.405726
"1552862_at"	55.90767	96.95582	124.9117	39.32556	6.916307	56.84264	8.459825	67.34576	50.24146	79.16329	224.2134	94.68414	25.28713	98.32502	80.3979	116.2109	105.5203	159.2007	97.30606	144.9948	167.3581	139.4375	17.20399	116.4115	122.636
"1552863_a_at"	262.1398	395.5812	303.782	278.3254	687.8729	234.6115	376.5338	407.9432	243.8094	390.2538	1271.768	382.315	1073.346	287.5685	484.9192	184.2369	288.6135	382.4013	309.2011	378.8691	413.8328	443.1096	307.5713	547.0317	342.0123
"1552865_a_at"	54.06926	94.56974	88.86371	99.8197	227.0153	64.2028	129.632	195.0972	81.91295	192.4965	373.3176	144.5071	16.22922	124.6266	171.3563	118.0833	121.8654	119.3795	92.10756	70.82188	61.41676	140.5947	109.0207	132.4522	51.49519
"1552867_at"	126.6385	185.9418	82.16673	53.991	50.055	46.88366	111.9818	65.88916	106.6111	151.5258	173.5408	36.92691	54.3217	146.191	220.4862	130.5261	68.99097	111.7736	179.5942	190.3681	125.7112	92.47385	139.6247	72.12775	50.42186
"1552868_at"	67.80743	60.61648	114.7676	57.53412	132.4505	81.72967	151.2121	125.7918	170.5768	155.9925	236.4625	75.03442	325.078	14.2198	275.4741	91.10306	101.5511	147.405	21.45977	17.41272	80.92031	167.0061	71.45867	151.2941	99.36308
"1552870_s_at"	19.13172	2.338175	1.473832	12.76243	39.22178	13.84094	49.52932	13.83753	43.88309	31.11764	20.41986	19.97581	4.96546	79.82193	97.5766	26.2773	23.04197	4.515593	27.92586	17.67291	14.90518	17.87679	11.34789	27.49328	74.65527
"1552872_at"	2.905213	4.009878	17.40616	4.493577	5.159134	2.857584	16.75549	5.096045	5.254035	4.469841	16.2638	9.30057	66.46156	60.44536	214.0077	3.242631	26.34556	70.00748	32.93134	23.12573	7.925116	70.54583	2.671237	7.154042	9.036444
"1552873_s_at"	18.9366	68.0265	238.7848	158.7509	59.93613	15.23913	73.33187	231.4869	171.5392	32.45681	42.5317	36.84554	214.4415	194.622	101.4349	87.33527	241.9519	67.98837	36.83219	116.4291	52.22327	19.87243	15.96259	24.63277	11.85641
"1552875_a_at"	28.95286	27.05486	4.606495	113.0108	93.67868	38.30619	68.5124	42.41357	33.02108	12.67723	142.7846	52.15142	31.04861	147.0924	132.8645	1.158188	53.71486	42.25404	28.40341	27.23152	3.435901	32.34616	5.854216	8.237724	7.137959
"1552876_at"	26.96971	50.99363	16.04699	27.88204	90.42577	36.8317	100.9545	97.83345	45.03384	111.5333	294.5847	65.19213	12.46549	4.355381	80.23112	3.107084	48.39247	30.57757	4.719768	27.90661	46.19073	45.05665	63.29599	81.26773	6.44702
"1552877_s_at"	33.19897	83.68308	71.23358	44.87651	154.2127	60.42746	139.013	79.78211	82.58121	124.1835	236.7669	114.173	516.65	168.4794	171.2784	9.029752	12.55512	77.27605	72.97518	51.34345	74.80921	82.25718	39.31936	71.92593	39.09121
"1552878_at"	36.63749	12.43559	2.131315	12.62343	38.91947	0.2915036	2.382776	73.96918	54.55693	31.51943	177.7052	5.824132	28.28725	19.55728	5.392306	19.5539	16.20342	22.50846	1.377473	23.10809	24.73804	1.428453	10.02689	20.40424	1.251764
"1552879_a_at"	6.773514	72.5964	58.15176	18.28338	19.21063	59.0912	110.7659	19.23088	29.01721	7.805338	307.1494	108.629	140.7752	24.6128	22.59792	17.52484	27.32922	11.6103	5.24134	28.24857	8.47921	11.77325	12.37465	86.41469	7.530993
"1552880_at"	29.44834	78.98491	7.584856	44.36136	58.01571	35.1464	42.63465	80.51046	85.61037	60.46331	5.868223	71.51979	174.1927	21.66525	52.09485	43.44615	47.66218	35.44394	38.23813	52.18048	84.59699	84.12509	41.62637	99.31902	102.2375
"1552882_a_at"	49.06065	59.35902	15.87994	71.26252	52.46644	35.42772	36.49503	12.0019	15.01034	90.17499	62.23991	10.06091	156.1462	44.83587	90.36218	47.9086	18.52795	115.1742	68.57021	59.19296	67.78097	19.69849	9.42616	10.55668	14.32696
"1552884_at"	36.12675	51.4467	106.5041	75.53033	108.8259	74.38016	47.01957	103.622	71.41928	166.9642	26.68452	14.09207	41.74454	102.3768	126.5677	55.43369	91.6447	79.40604	51.56251	53.57094	5.336919	111.4658	72.12114	19.73825	76.86304
"1552885_a_at"	190.1074	39.24202	199.4346	149.5269	213.2173	23.77643	81.41766	174.3623	117.6164	163.6846	93.37209	193.3698	469.1128	31.06565	199.5173	26.66213	54.36055	28.8197	90.56474	38.21393	31.91371	43.06689	42.7739	64.20226	141.3768
"1552887_at"	42.02499	41.01498	10.87031	34.3535	54.0357	11.90825	10.46884	163.2525	60.4168	91.79268	448.4872	64.8453	105.0098	137.7919	29.94787	9.895174	74.20168	66.38344	51.82222	33.00306	52.89556	188.0542	95.19876	15.93184	30.96969
"1552889_a_at"	250.0803	250.2312	425.3342	212.8935	340.284	180.7834	311.4639	323.5318	203.0934	299.2077	878.5526	276.5861	179.4784	785.5177	565.5903	248.3948	390.7208	168.5791	272.9523	197.7038	295.5518	466.6998	518.0944	378.1152	315.3556
"1552890_a_at"	15.3582	8.521317	52.09277	18.89399	25.71814	17.10644	11.27912	27.82768	15.44942	77.89079	247.0675	51.76158	140.6698	10.95879	24.13214	3.235697	13.55519	6.617552	21.75343	65.30299	11.8377	25.40976	4.506684	6.013564	9.490374
"1552892_at"	48.53584	29.28827	33.1887	18.31344	111.1642	7.092647	29.24947	35.72179	57.43633	69.64026	537.389	142.6206	226.3241	31.09049	35.42894	58.2512	141.2843	235.2041	45.19084	149.362	72.68804	97.1636	196.9634	104.4792	51.54021
"1552893_at"	135.3721	129.6631	171.2685	178.9165	173.0044	118.7257	133.7605	162.4701	108.0902	178.7547	155.8899	176.8378	92.95822	25.82479	213.0218	91.76798	136.6799	124.535	187.6461	86.17179	124.0805	145.2885	126.1858	22.31022	152.2947
"1552895_a_at"	15.73561	39.39626	72.77461	48.39215	128.0175	33.0289	149.1067	62.38244	80.65625	25.67652	382.51	176.8304	93.02339	112.7308	30.92484	37.81191	45.87532	37.97432	26.61267	10.45238	35.8824	79.09074	120.5729	218.2504	80.28122
"1552897_a_at"	4.022176	1.68433	7.539561	15.58909	53.38172	37.02932	45.79397	54.76867	67.81449	8.528014	179.1862	81.13125	115.0778	2.54562	26.39116	3.979053	19.13608	19.6728	21.81439	24.77937	35.749	10.99518	31.92393	44.37845	5.947057
"1552898_a_at"	10.9259	3.179406	1.821655	7.163387	25.72274	12.02514	18.93836	33.22142	5.796062	6.652292	149.5691	21.7694	30.53616	79.46834	63.82439	6.710009	3.177477	24.95382	6.722195	40.812	19.09774	21.79139	62.62931	15.03236	22.28761
"1552899_at"	53.69765	89.39137	73.21687	80.48588	158.2909	32.57769	100.3683	154.3268	81.4886	142.4156	264.27	29.98656	481.0701	169.509	153.112	75.32989	44.89577	52.17404	21.46819	21.90301	46.33326	107.3486	32.87646	100.0906	3.067886
"1552900_a_at"	9.557407	44.19611	13.2521	1.785349	112.0729	9.529375	48.18592	50.18983	49.82919	20.05768	260.3749	43.88622	332.4039	131.7481	147.7855	8.556112	52.72781	20.74137	19.8991	44.03426	34.61629	39.43887	48.48172	78.94765	14.32221
"1552902_a_at"	3.970062	3.152635	8.547113	10.24133	166.0367	28.35656	85.84951	53.97213	17.88846	17.6475	52.09357	16.72559	117.1278	153.105	92.65231	60.44756	28.59698	69.34425	11.6656	41.40277	11.04137	131.1804	62.65091	42.2911	78.36656
"1552903_at"	65.70684	97.79136	84.53015	55.65073	125.7382	49.83133	90.10808	175.0261	81.67542	122.6864	122.3822	54.33008	150.7727	148.2598	220.8306	53.83653	61.28788	104.0516	104.1094	38.76893	70.57502	155.7276	22.33348	101.2445	10.60847
"1552904_at"	1.215563	23.60431	26.57338	2.208211	87.55742	2.031112	32.94087	26.43971	30.42117	66.18012	207.1072	41.83378	126.6111	51.59325	97.41318	18.91307	47.08479	2.52695	15.94807	24.46024	27.67391	32.13249	20.8368	46.97184	30.7812
"1552906_at"	3.317346	2.345149	2.691831	18.14052	1.262004	10.74247	32.67795	97.05123	22.54334	35.33404	17.09928	48.25842	13.05221	9.871538	143.8936	37.11468	7.736228	23.39702	11.48181	20.24795	1.553566	34.63914	3.551213	73.33715	15.02854
"1552908_at"	2.374015	30.65831	27.93039	18.42853	31.43296	23.52559	99.82623	62.89598	1.174898	35.72582	33.7173	4.655761	177.9672	71.40543	8.653536	1.981882	51.24014	11.05317	6.016081	41.32671	3.150121	31.86988	47.58775	118.5496	49.98817
"1552910_at"	213.7507	84.78496	414.9972	394.8892	239.4888	202.1442	245.2475	381.6156	309.4247	74.4864	283.8752	141.302	95.23039	115.7206	467.0502	88.76838	37.89579	86.49919	160.8453	68.39582	116.6736	194.4812	122.7688	269.0155	154.3318
"1552911_at"	6.824626	5.900321	12.48685	65.70802	51.56982	4.657345	9.908097	12.36777	41.15346	11.93903	189.9011	3.089736	33.28163	7.031795	171.3511	5.119108	4.986913	27.35455	32.18094	7.693031	17.27056	70.82404	7.000587	49.46539	26.75578
"1552912_a_at"	3.172685	3.305565	5.211375	2.746598	4.773683	7.298014	47.14236	4.401495	32.25797	63.40408	83.37154	11.15043	87.72828	42.81309	170.9114	9.758966	47.36871	29.13246	4.117859	53.17351	21.64206	5.304226	56.56086	31.83928	4.08822
"1552913_at"	9.118234	0.7207819	3.544722	34.96665	47.61123	19.18921	91.68013	38.00261	25.89639	31.24082	113.1099	87.38656	25.51042	10.74582	6.264656	0.8316438	3.332495	4.367326	0.6280342	30.22965	1.338918	13.78599	97.22076	4.546141	5.031456
"1552914_a_at"	14.68086	12.16661	27.00986	63.62542	9.938348	16.60433	20.06417	15.58701	9.911794	21.32833	34.21331	31.05317	44.38868	14.52061	10.81701	7.973962	40.50034	10.18404	38.24572	13.14682	8.465087	23.87779	29.59181	13.44348	8.251223
"1552915_at"	131.2242	49.38857	94.69805	38.23215	110.4164	38.63708	143.2284	5.503408	74.39757	69.56595	314.505	44.9506	65.59061	179.7686	14.19594	54.97023	126.8293	103.076	55.35755	10.07324	82.42178	138.5037	107.7246	100.5293	50.21703
"1552917_at"	42.89267	110.5675	17.52707	60.22221	98.64967	63.26308	98.95409	150.4702	86.33981	91.36157	50.65387	100.3993	368.0421	22.21321	60.26159	43.61782	51.38085	37.86216	28.8803	38.43188	80.28933	100.6573	126.5704	142.1772	12.84065
"1552919_at"	34.02822	20.60356	34.0315	10.94855	3.697368	16.22076	38.83514	6.068207	1.785993	6.453888	15.26266	30.39172	10.42746	15.28736	32.12324	20.6255	6.932406	31.22499	59.85131	19.71716	42.95262	4.534851	3.023099	17.90265	40.66087
"1552921_a_at"	103.9227	194.5073	144.6296	325.9031	231.6007	140.1457	263.1897	44.50473	91.60417	244.0407	698.7776	353.2771	369.5311	64.57157	50.3755	81.24609	152.9958	122.3851	135.4752	118.715	115.0791	146.7715	130.7002	147.5803	157.5305
"1552922_at"	8.802789	0.9493108	19.46502	8.298978	26.21331	1.032723	4.362401	51.23402	36.28281	36.04462	23.39127	7.399114	13.07572	10.04701	48.39172	1.101692	2.570747	6.3881	22.00777	0.7779634	7.233173	9.339008	12.16988	14.8049	4.735738
"1552923_a_at"	10.89589	75.24582	106.793	29.98885	31.89008	32.35445	83.1153	66.44066	99.00133	54.2178	71.8718	30.76228	62.87411	190.6565	24.51571	7.448879	20.47697	40.27066	10.99485	35.21784	10.98397	81.23561	98.94731	96.57875	30.06201
"1552924_a_at"	108.3713	23.88663	153.0794	40.35851	130.0234	9.178911	99.9852	8.002394	20.4072	30.97299	265.9119	125.1486	220.479	114.8648	209.6457	80.96756	126.4641	130.7695	12.9947	66.96698	24.00993	55.96956	77.85876	72.87943	8.908628
"1552925_at"	57.50774	56.05777	9.60838	14.83719	70.54852	2.478973	69.02453	4.442636	40.14267	175.9937	18.00636	5.507607	132.1119	27.08024	45.65223	35.33441	10.08635	8.928143	2.795986	22.30892	6.422704	12.88518	105.696	21.36107	8.975038
"1552927_at"	1.621183	58.95169	6.935258	52.60419	10.91809	30.42601	3.609483	8.608977	25.18431	28.84614	64.6073	5.299225	17.76007	12.39709	105.227	16.52496	4.256821	8.374702	27.37289	38.81778	19.08397	31.23442	42.78406	16.66467	34.57388
"1552928_s_at"	48.19953	37.49289	8.914726	53.28924	51.82244	48.629	54.33879	57.85587	27.62789	54.65446	18.78855	60.80105	20.90932	3.305254	88.44328	16.64392	56.36477	58.36017	42.58386	58.45776	25.90294	63.84488	7.158381	4.168787	34.59296
"1552929_at"	26.15256	13.35545	1.962547	23.29408	5.984154	9.614283	3.398453	116.8931	26.66204	6.985323	163.7171	30.21231	10.59494	40.52661	75.77334	1.230161	47.4141	1.30459	1.681928	3.643459	75.51811	29.48527	63.18526	57.48925	45.12628
"1552930_at"	120.4115	150.0253	134.8505	184.0358	184.1562	149.2064	174.1102	228.6318	168.317	172.1927	416.2	181.4534	330.0188	272.5265	289.9575	196.885	91.44613	188.2096	161.8325	133.4029	144.6278	151.2238	197.9063	232.5818	197.8739
"1552931_a_at"	119.2969	207.044	203.3152	234.2295	77.95046	225.3158	124.3838	183.3506	285.066	155.0688	305.4636	173.9864	289.273	114.7247	48.5439	163.9679	126.9641	102.9563	106.8301	129.1502	102.5087	104.5899	138.6188	112.4143	123.2637
"1552932_at"	20.97849	9.267841	5.812199	8.437384	44.20951	6.82585	11.24792	22.59793	9.847458	2.933066	132.0128	46.17543	286.8403	8.976676	6.76286	1.773679	4.191806	2.373019	6.444763	5.278315	2.490055	14.66995	24.2304	80.70116	3.329702
"1552933_at"	3.382363	43.94946	49.04883	14.86588	23.14231	10.69223	44.1977	11.62665	38.91552	52.41122	159.9105	43.3776	12.67746	10.61911	120.3888	36.33281	77.60053	51.03521	2.491864	43.20588	6.655109	78.18095	77.77038	48.76089	4.014597
"1552935_at"	74.42294	260.183	144.1829	123.7992	279.3561	180.8763	354.9013	193.957	83.50291	371.6461	369.0952	158.1442	151.1462	155.6182	153.2973	30.52588	102.959	134.9228	112.4549	70.77714	33.74046	178.326	180.6497	143.3497	96.42229
"1552937_s_at"	180.6572	270.602	648.7103	240.4427	224.5811	242.8377	208.3802	208.25	228.6015	351.2916	184.6322	261.8553	28.86546	215.1221	167.4865	213.0234	251.397	307.1044	213.3104	333.396	203.5535	149.524	191.3996	175.4372	161.3922
"1552938_at"	4.6143	12.59269	57.50361	10.00294	60.92339	2.508195	43.42397	24.47431	47.14774	11.75678	282.3988	3.655313	13.33803	14.8873	17.87304	3.607325	79.66521	29.74505	10.2929	3.284415	2.237518	19.53417	53.53068	16.9447	3.48461
"1552939_at"	29.89149	29.76284	7.042083	21.15784	43.89184	36.46533	67.50609	2.909322	52.2401	76.34116	217.6384	46.49433	119.6237	123.642	7.078138	18.82611	3.444187	19.28242	21.29894	16.99337	41.40693	27.12378	28.47361	27.36398	43.08983
"1552940_at"	16.34868	8.056571	1.840321	46.7561	20.41278	46.33469	2.278893	73.62449	18.4882	51.09042	180.7564	7.310024	472.9021	14.61913	169.1914	14.19654	3.041406	15.86852	2.121767	49.56992	36.15115	63.73038	89.38173	164.4307	50.64881
"1552942_at"	102.4802	121.9995	164.4173	94.12128	302.7293	114.5339	190.686	127.9896	109.0392	126.8867	489.3211	156.5466	226.4406	32.15754	134.9238	66.50408	167.5131	163.2299	98.4779	62.74612	28.9445	212.0364	133.3508	228.7231	163.8881
"1552943_at"	6.430853	5.393293	1.13514	34.91737	66.99252	15.89762	61.10656	43.9627	51.27698	59.75282	267.1586	81.13767	90.45879	2.955343	105.5844	24.64373	48.8551	8.996129	22.22417	3.021386	39.35561	28.84345	109.4871	29.76887	55.14339
"1552944_a_at"	16.51157	26.68165	24.8553	20.27972	40.67471	8.281466	35.97857	32.61617	24.41181	23.03996	76.94337	9.945371	59.21967	37.46537	393.8541	18.00092	38.41847	25.8131	29.75371	34.53982	26.5698	62.37307	50.723	32.25198	15.08531
"1552946_at"	220.9268	121.2797	159.3602	41.82617	24.80702	131.7456	314.8848	63.08378	221.4395	97.96409	442.5829	141.7972	641.0555	413.2979	591.044	395.6147	113.0379	152.8949	197.1214	80.10984	255.0267	700.1866	304.9551	353.9185	422.495
"1552947_x_at"	233.4056	115.9285	121.2836	75.43867	83.46864	112.2291	150.4823	10.44711	136.6116	107.633	463.2788	108.0546	185.1803	389.5299	336.7725	431.8159	134.0538	183.6908	239.0164	52.86634	194.9053	567.2219	199.3729	469.8735	429.1458
"1552948_at"	3.668572	10.44461	4.764774	5.457808	2.536247	5.996111	61.18084	7.657316	2.671741	4.072948	15.91718	8.985765	13.05461	35.79608	131.9294	3.34258	63.0055	3.848746	6.731353	59.84399	43.12101	10.69275	10.64489	9.803445	9.215034
"1552950_at"	0.9082618	30.34728	2.775048	15.29175	8.026631	4.021649	9.307808	4.746014	43.8549	46.44317	110.0025	43.55671	157.6255	88.66275	20.59387	8.484064	18.64083	7.469435	6.878919	12.39675	1.732276	12.64865	7.885171	72.27113	21.47971
"1552952_at"	31.2883	48.20119	41.00435	93.13483	104.3451	31.27376	51.97677	108.715	59.63754	63.13631	131.1617	174.5181	28.64081	56.9456	22.63603	23.34878	12.07295	49.70092	22.94435	41.10622	38.14668	126.3284	50.58758	125.7566	58.65203
"1552953_a_at"	74.48001	87.97067	164.8538	142.6505	179.9917	128.769	185.289	265.7901	145.8123	78.81192	261.3989	212.7957	14.46816	143.013	180.3889	83.43287	143.1198	90.20267	82.0343	83.8884	121.8929	186.7096	114.2541	153.594	121.6599
"1552954_at"	137.7647	23.23025	16.65545	141.0247	97.27625	7.561215	64.34275	69.54372	28.16286	42.47661	233.6902	83.4087	14.34923	183.6716	13.35316	246.0269	43.4108	76.14718	80.70413	21.62686	90.39668	85.6214	238.2573	33.78387	26.31236
"1552955_at"	29.00558	26.53385	27.24515	48.55115	97.83728	8.264379	85.01137	34.40634	63.09286	99.67178	327.8737	26.64952	20.29285	195.2247	173.3875	30.02231	80.51334	3.993752	62.49983	10.61494	5.691777	78.20522	101.0325	129.9868	55.97889
"1552957_at"	4.322469	1.006478	14.73305	13.95576	65.74232	17.87141	40.52129	38.49552	5.394805	4.209036	59.89993	33.68663	171.2064	27.64841	15.07363	43.30042	104.337	36.11888	54.17728	3.077397	89.25114	54.67446	160.9578	69.97357	64.9606
"1552960_at"	29.22425	29.74649	53.13848	8.119068	4.779057	45.97097	4.032744	11.44547	81.29799	63.43799	17.39136	2.598524	182.8571	4.474911	94.53201	21.62611	55.0316	7.121544	60.72818	4.325146	5.705972	139.3542	83.10583	44.9748	64.23145
"1552961_at"	4.135141	37.99911	49.38342	46.5543	22.81981	49.48564	47.30688	63.80872	42.03392	28.96404	175.4883	30.24914	105.725	12.18382	150.6647	22.70634	9.27372	54.36749	3.731543	4.816511	3.417286	75.77412	107.5167	80.38894	55.83636
"1552964_at"	9.120296	5.807347	17.9437	8.821777	41.38541	6.403096	40.09064	10.77976	32.56799	6.384862	129.5635	7.448252	11.98792	7.935649	26.76633	9.838862	32.95383	14.92381	10.41788	18.321	8.929322	16.69751	3.777985	92.77472	65.76674
"1552965_a_at"	15.14482	4.924971	18.91412	28.43742	91.87766	4.599519	22.09368	3.124888	6.287449	10.48494	206.9527	16.67654	303.7202	73.34309	167.1589	4.491198	103.72	17.75291	3.571144	2.460637	79.43413	65.18178	75.69759	2.75463	71.39479
"1552967_at"	53.77956	5.704874	103.1027	60.86784	101.9371	44.81923	112.4497	54.1092	65.53799	96.87923	349.1729	89.62787	77.11822	115.7073	110.7774	50.95067	91.9347	56.30774	75.4051	50.9507	37.26914	107.1318	51.32	123.2773	10.14727
"1552969_a_at"	32.12717	51.50662	12.58824	54.10785	45.96948	10.81195	7.72328	49.83944	29.9458	48.62457	137.9082	63.63521	30.94603	100.3682	36.71063	37.14684	4.720425	7.793983	11.79269	75.77372	46.62159	161.5251	107.0254	112.0665	57.89563
"1552970_s_at"	51.17997	55.2734	57.07205	80.36159	56.93695	24.10092	86.54778	56.93402	63.94592	98.11926	123.7814	75.41493	28.54759	106.6613	77.05407	51.37247	8.510429	48.47827	40.45361	45.53834	44.9491	77.20914	88.09202	136.4352	81.98129
"1552971_at"	12.67395	29.29827	21.0884	20.51089	3.031318	1.081782	64.6215	72.29713	41.27793	18.75357	114.2841	9.892917	25.07165	15.01857	78.82478	1.839732	47.60188	17.15025	10.33666	16.83959	3.373212	55.97421	14.04357	53.68121	6.392874
"1552972_at"	0.5114514	3.887169	3.11591	0.9889117	1.244485	0.9911935	3.589266	1.276051	27.28934	20.10956	2.231767	33.37568	7.383968	2.318543	4.566463	8.02894	0.2657393	0.3157202	1.309825	12.14931	1.190852	0.317039	46.56842	2.529095	7.279877
"1552973_at"	20.66209	37.73523	88.33781	30.7812	32.64138	74.04312	34.21624	56.88529	46.55819	9.550001	29.82986	15.19846	42.69436	10.80834	26.4215	9.525105	66.52969	56.26972	30.01964	8.801534	13.81241	25.62183	23.66679	26.98674	17.5205
"1552974_at"	0.8790547	3.893269	3.144198	5.487609	7.682591	0.8885149	1.349344	4.170678	5.637773	2.496223	8.973124	21.47582	16.52439	71.73531	20.63888	0.7276353	26.55146	33.98359	1.722178	7.732745	1.659609	6.008878	6.147663	31.18307	2.445678
"1552975_x_at"	3.568002	16.8728	5.435679	34.00117	16.74926	21.08695	78.07803	2.165775	32.71416	37.15561	191.4119	64.56905	42.62845	53.77514	8.7727	2.343881	10.63138	31.9479	49.33155	31.00332	2.84019	15.67227	103.1821	76.86439	6.267485
"1552976_at"	76.60146	131.1772	124.3573	83.86859	269.2893	74.21587	149.2321	148.517	174.4801	155.6325	567.5192	160.4408	485.3543	405.9305	101.5724	110.2024	202.1937	137.3457	114.7339	82.04464	140.7447	157.5887	254.028	199.357	38.54268
"1552977_a_at"	443.9193	255.4331	472.1766	395.9466	278.1557	247.6209	346.0465	354.6098	160.5539	127.7854	322.3706	305.03	517.1998	287.2034	211.3844	359.3685	403.8728	425.964	474.792	431.5698	416.668	235.2552	128.3914	148.9769	238.9688
"1552978_a_at"	541.7698	454.4935	167.04	279.2519	365.5527	413.0594	498.7581	199.7201	174.8184	352.0755	703.6026	316.1904	274.2432	425.6878	446.0906	206.9461	178.58	186.3801	204.1983	131.2487	183.1771	440.8115	279.4349	306.2357	304.7131
"1552979_at"	28.42783	7.979183	6.481139	49.68134	11.12021	22.85484	6.901962	19.59465	60.3668	9.689634	39.73931	74.05413	11.03113	6.89403	2.179906	61.93684	13.38926	5.270041	14.20925	17.66689	8.546721	107.7715	27.07026	84.71848	53.12393
"1552980_at"	137.5001	99.61103	144.2207	77.34998	16.65823	92.98072	160.074	77.49854	97.49438	177.2225	295.3721	88.21686	68.60471	194.8833	43.53878	109.1436	86.8349	115.8864	29.07053	84.00922	113.219	145.5877	140.4006	119.6616	155.3383
"1552982_a_at"	11.68591	8.133399	9.367557	6.311033	7.273455	5.978569	92.25436	138.1115	55.01188	45.03835	213.9645	146.3518	220.2181	240.6176	14.9451	31.4756	3.153692	43.34641	8.053364	16.71252	64.67709	213.6826	9.237032	18.43324	10.43634
"1552985_at"	42.00742	45.54585	48.61647	56.45713	111.2073	24.96082	90.90078	50.85016	84.26991	63.89758	292.4494	100.9167	142.0962	60.81648	33.9295	41.68913	12.53132	82.07581	72.80069	8.687793	27.84966	115.836	49.06427	142.343	46.1995
"1552986_at"	14.46262	129.9459	82.16532	8.414099	5.905815	24.50302	15.16847	52.97362	17.58248	58.88295	65.15943	57.48744	291.7128	27.56141	126.4101	32.04027	37.17406	45.02335	48.50028	70.92917	29.74142	12.99332	8.860868	117.3767	60.45626
"1552987_a_at"	2.949172	12.35641	4.595221	23.15798	39.23438	38.2567	26.97955	48.59218	29.36239	41.13304	44.98517	39.21396	334.5778	11.99063	178.1107	36.1855	58.71428	49.10289	34.63425	18.18876	36.2645	82.15314	24.15544	53.29346	53.62022
"1552988_at"	38.54435	24.52613	32.94598	11.259	2.984214	25.4697	41.26666	51.25286	38.45406	38.91808	19.43293	26.34273	165.4619	61.47807	94.79442	69.26849	36.67256	41.09187	32.75896	35.72564	18.11879	112.202	111.5951	107.3853	89.33949
"1552990_at"	4.539781	10.70592	3.863243	2.242395	5.213069	2.255213	4.807778	4.964688	3.323633	3.209441	18.97062	3.489055	37.29327	9.114402	12.19039	4.511008	6.872573	4.85664	5.646738	9.70742	2.45563	11.15716	4.918134	6.672462	5.230565
"1552991_at"	54.69939	67.05054	9.805913	53.57682	92.99205	4.042425	5.008873	96.38679	35.94088	79.43209	262.7485	51.58937	214.3613	124.8268	132.1731	5.121027	35.17017	8.229281	20.28777	35.49977	7.2876	119.6166	64.79799	49.55067	38.77934
"1552993_at"	1.635723	2.620506	11.16888	4.208563	52.04419	1.856605	4.110143	22.19575	2.539452	2.437191	197.9919	21.58497	11.89183	2.70264	54.92795	1.294905	12.20434	13.38638	8.863757	1.846064	1.169559	6.983357	5.766181	10.63037	6.557477
"1552995_at"	11.59403	20.83483	28.96572	60.79793	27.97195	5.201915	8.536255	126.9973	10.22114	9.483226	31.76508	11.16611	225.6512	30.89053	18.91599	4.729232	47.31549	17.43894	18.95741	5.228774	12.89268	10.45855	9.580504	26.28152	9.918923
"1552997_a_at"	7.939036	72.55746	14.5828	16.25809	113.6416	40.59761	30.82564	37.14836	107.9606	104.7611	483.5278	48.24295	187.9463	49.26418	33.77526	4.169554	47.09381	37.28499	50.53664	3.500064	81.09244	22.28864	34.44449	109.1481	17.52476
"1552998_at"	26.44333	6.12936	7.315605	7.467232	6.170026	34.62663	2.855644	2.328835	7.837014	35.44191	26.11331	66.36969	43.02741	13.95361	3.925812	1.715829	79.00363	3.748191	4.049125	4.952332	9.598084	15.6057	9.137573	13.95356	2.915128
"1552999_a_at"	6.805578	30.4903	88.935	58.72722	38.35416	74.26411	54.67064	4.979041	34.1308	7.779732	10.03112	1.987988	262.9993	87.02692	11.08594	2.010505	11.32915	43.68479	52.36282	36.5426	61.48133	47.68124	2.149185	18.21973	5.300299
"1553002_at"	2.759809	30.70885	71.77342	55.0085	44.11578	2.127216	6.623736	83.95219	64.61424	37.36911	132.1638	44.72591	58.86008	16.29224	17.41386	2.540794	13.91679	9.087403	6.303078	4.585239	5.824988	132.5043	71.27447	77.72726	53.10762
"1553003_at"	6.246986	47.23603	27.29201	69.37514	142.0348	39.90496	148.4476	78.24987	96.31093	32.0853	434.6755	92.30296	24.58941	207.8427	4.025029	12.56627	55.05225	5.32143	43.01789	36.02272	8.119577	48.40006	62.28677	147.2343	9.374091
"1553004_at"	55.67213	43.1652	42.97021	19.90491	6.459501	12.74503	6.495777	15.19712	6.710729	5.038875	68.22746	19.38524	15.94552	70.16334	8.646502	16.94467	11.48323	21.13144	40.04272	25.60506	1.553227	11.33051	28.47754	31.44705	9.083293
"1553006_at"	29.38163	3.295698	5.533425	5.294137	45.42189	2.905311	128.6058	69.81852	19.91484	49.53767	71.88794	18.95639	14.61058	116.5441	29.37576	2.418803	45.12621	14.13916	4.86681	25.95527	9.281571	43.37917	8.581718	17.2318	6.634378
"1553007_a_at"	5.672316	2.20877	3.488869	13.77018	6.076754	2.407357	8.370087	9.027285	9.14477	5.554668	37.38845	31.8962	50.64782	15.40642	22.59069	5.680941	4.006163	4.989332	2.274974	3.194799	58.97044	110.2106	9.329031	4.291419	8.430448
"1553009_s_at"	2.863199	5.921555	4.522583	2.317874	10.71572	4.808424	3.56226	8.20242	5.416663	25.51891	10.61874	4.965498	79.11494	11.27994	8.675271	2.501836	5.619473	3.101398	2.714865	1.429624	3.119195	7.309379	30.39916	7.351706	5.815506
"1553011_at"	2.522764	40.05652	2.959174	5.612885	92.97675	22.15587	155.6473	47.7569	41.91066	109.1111	41.75569	69.51156	403.7621	122.1276	12.79588	21.57878	69.59367	7.8985	8.009076	26.66619	30.18292	45.31749	15.14387	61.44231	57.38384
"1553013_at"	13.56304	15.67641	17.97213	22.86511	135.9998	4.169035	14.47147	10.92212	39.85965	81.76625	238.8706	99.90601	63.46801	71.90292	8.245662	24.81667	8.154576	15.41463	38.40763	35.70696	39.84091	31.9265	80.06055	92.09151	21.06647
"1553015_a_at"	241.4391	211.6667	781.6898	327.4357	187.5726	235.2544	284.8749	167.3809	328.2567	178.8661	266.7263	195.5266	682.4073	211.8329	253.1845	125.197	293.5705	246.7718	155.7705	171.8629	177.3056	312.644	129.5079	187.34	172.5291
"1553016_at"	69.14531	6.80041	10.17484	68.08691	126.8159	38.95212	144.1624	126.373	20.46642	42.03143	315.4633	125.6577	362.8032	42.50765	262.1788	28.9743	13.11465	44.16446	32.66854	40.05954	69.92648	140.2686	111.3008	104.2614	39.12325
"1553019_at"	90.50826	11.60253	33.2213	52.47613	120.8452	45.9981	29.67687	18.72879	36.85926	82.51694	95.1861	136.7333	46.0035	41.59571	10.50781	41.27246	22.29008	122.4876	8.618567	41.4668	55.72275	111.7388	131.7308	126.7995	23.90746
"1553020_at"	22.91112	29.63884	53.45923	35.77859	52.79016	54.33432	38.72873	54.19725	65.29887	117.875	349.4677	100.4045	429.9198	202.7664	149.3872	54.7552	35.39502	39.36644	52.07136	41.16649	74.66825	104.3733	116.619	192.1008	66.76182
"1553021_s_at"	71.77886	141.4332	14.77337	56.07678	165.8663	73.89433	24.39448	12.66115	49.41148	18.25303	293.2259	99.5324	157.7102	15.35401	191.3969	4.934732	68.52461	36.79845	88.12645	4.588569	8.502316	28.73488	10.0802	18.32831	49.41219
"1553022_at"	15.46602	43.00653	3.853197	4.464533	15.53738	21.58937	74.30511	12.9235	5.345882	3.949517	29.77551	2.711336	27.78278	6.014218	4.899947	23.22415	2.421195	22.37425	3.328241	4.567766	3.053172	27.96227	29.62569	70.98213	3.792855
"1553023_a_at"	131.5311	14.0274	27.08257	114.0777	122.8892	51.71648	15.04082	65.33498	70.12492	83.82263	718.5187	96.68123	270.9537	32.61831	104.8834	58.37746	95.44815	33.20852	39.49595	55.05292	61.43222	55.118	44.89946	18.48761	11.46002
"1553024_at"	13.80018	2.225705	2.343973	26.24124	93.54279	14.95988	48.84476	93.00655	29.36269	64.49274	269.3259	91.41969	30.35748	129.0427	15.13427	18.67496	22.16675	15.47371	1.081581	16.65906	1.368213	48.09727	72.18333	23.15318	30.75313
"1553025_at"	44.06591	10.594	39.99532	26.75791	96.01957	4.249075	9.023554	62.43222	34.81308	107.8375	111.8931	103.6771	91.76717	15.76177	192.7273	10.60419	24.69235	15.22048	3.015997	21.74527	13.15229	27.23398	64.36623	25.29798	49.35503
"1553027_a_at"	127.5264	488.9957	15.30659	220.1756	22.56108	109.5565	370.8841	20.79931	148.82	747.2161	397.6856	75.90896	18.78029	5.741765	65.66941	34.09756	5.304584	8.066929	15.35698	25.16834	17.70825	120.896	119.5523	51.31276	70.18909
"1553028_at"	11.00104	7.492796	7.927138	10.65742	15.78688	15.22805	81.04711	12.36637	32.5323	29.74556	85.18414	10.48938	10.27695	4.879836	12.54143	16.60928	17.31346	11.02002	6.192421	23.88391	9.793526	103.2926	15.44476	7.150791	6.978156
"1553030_a_at"	99.1743	155.3808	51.89499	66.887	143.7541	65.35712	127.8968	86.43645	118.9108	131.6414	381.8497	137.196	388.1783	59.7269	338.8956	168.5587	215.7682	145.806	146.2708	137.0374	166.0647	252.7088	191.4377	153.2356	208.7269
"1553031_at"	70.61073	6.958502	28.25	38.14648	4.436875	4.169118	9.9219	15.504	61.52725	19.95881	192.4102	74.41796	245.5381	110.8965	8.451317	19.07743	40.69446	61.70607	51.98354	37.68267	34.86718	74.56966	13.27567	9.004449	28.56425
"1553032_at"	1.640937	10.22465	49.66751	23.59903	88.29205	3.132849	10.16572	11.73904	5.028776	43.90597	89.45184	38.124	317.7843	60.15111	14.71857	3.508526	6.231085	3.313731	4.554866	16.59306	4.247262	51.46151	7.157697	9.31143	2.716225
"1553033_at"	9.577704	17.76886	32.74323	7.340709	28.75201	1.578171	5.146064	12.85268	27.76123	8.663378	21.7434	2.310941	21.05487	23.96511	5.749759	1.098419	8.775423	24.51223	5.487134	3.057597	17.37648	4.946618	8.593038	24.72073	2.104699
"1553034_at"	368.6883	260.08	262.3682	275.2693	166.1885	179.6803	83.16563	114.8855	191.7019	160.4625	347.0763	175.7426	153.9085	298.4645	150.2129	269.9146	143.8201	193.1291	166.4221	103.4058	159.0416	299.3242	301.4644	290.8159	235.324
"1553036_at"	3.744502	81.11493	5.465721	9.215717	52.2341	2.313181	15.20109	2.819437	43.29881	63.48475	247.1565	10.26671	34.84961	10.98509	7.246682	15.90355	3.520016	22.64024	13.104	3.307948	1.479876	9.144361	5.304002	86.89309	5.198214
"1553037_a_at"	46.68161	26.78346	91.97371	23.86116	81.98274	12.09815	75.15552	142.1353	34.15483	35.00053	122.5638	37.24182	145.0333	49.85743	3.028188	21.37367	45.74238	18.59516	3.006886	21.499	49.21244	112.1684	59.53742	129.9332	51.66036
"1553039_a_at"	22.62993	27.19347	38.52084	31.0485	69.23809	16.36711	22.29229	29.65335	9.193222	20.22272	252.4365	35.72282	100.3884	63.06994	40.68087	21.28463	229.0688	159.0377	42.34366	30.83217	36.53105	21.44081	40.31274	27.06148	41.03709
"1553041_at"	7.342124	10.14414	8.348301	6.207439	10.38848	2.685613	11.63864	9.974385	10.81579	11.12471	31.97684	8.672097	12.73162	19.7532	19.592	3.048519	18.34767	11.7918	4.933002	7.037146	8.219307	26.74837	20.63901	14.46622	9.360437
"1553042_a_at"	5.60243	9.152919	30.52123	4.795817	12.11617	47.21751	27.89771	90.3855	6.599907	5.218375	87.85464	64.91353	69.77602	28.93753	132.817	7.293829	31.27359	83.65419	10.22578	13.97751	67.98192	54.38576	71.91675	11.2568	13.6622
"1553043_a_at"	766.8316	247.5001	623.7484	777.0936	261.253	624.9344	588.41	910.4195	153.3725	132.29	1623.554	749.0794	141.7635	286.5924	135.2082	75.84067	471.7048	319.6681	282.8824	516.176	324.4333	15.3333	157.6066	56.79091	71.82154
"1553044_at"	6.218568	39.13278	21.13491	61.2708	78.13541	39.26143	53.29943	9.778604	12.23437	40.71152	103.6485	88.29215	163.9016	96.37395	146.7321	45.22498	130.9467	16.19995	50.96167	12.33823	74.82089	35.11652	18.27282	33.26756	49.2742
"1553045_at"	15.85387	7.190567	5.482823	10.17262	19.67091	5.853348	5.431135	19.3711	12.7497	12.49278	61.06591	8.925541	12.06134	21.13561	18.20266	8.781615	26.02182	4.499515	4.475623	33.21112	10.34606	15.87273	3.460652	7.692555	9.807409
"1553046_s_at"	75.72114	40.67007	122.2456	33.95157	106.138	67.16104	51.87792	19.29859	187.543	26.17259	31.94735	24.63572	44.80398	42.09616	237.1696	3.004039	5.695239	60.91145	65.58078	14.7188	66.63921	25.67602	19.43498	81.58656	16.43756
"1553047_at"	100.588	148.4706	68.19656	151.9656	27.13924	15.6207	168.6798	26.29438	142.4014	141.2605	532.6378	190.0055	103.2128	111.8911	122.5017	92.71439	76.61644	71.66537	27.89977	73.26818	68.72354	223.2133	70.28905	130.4782	143.2391
"1553048_a_at"	86.52237	118.0458	116.3553	103.5383	194.6623	50.74662	112.4669	133.8145	135.7461	155.4031	316.9996	178.772	369.473	269.5181	144.5051	220.9344	124.8983	95.21547	179.0033	175.5009	133.8097	166.8399	228.9295	249.4596	120.029
"1553051_s_at"	52.51543	43.6685	90.63522	98.48259	54.46498	3.660218	5.357635	18.63209	50.70586	6.860929	162.9426	67.53234	95.97372	10.04315	195.9828	2.82893	11.73	51.71402	10.2548	26.24358	9.92822	33.66155	45.46781	108.8031	27.11119
"1553052_at"	5.940272	30.11598	76.35005	14.5017	7.693968	2.092812	75.66346	66.34404	3.516898	8.002515	21.6818	8.151248	84.40615	11.1441	142.89	2.642216	12.57389	6.99526	1.183423	6.011481	5.546951	13.7419	37.12996	5.607859	4.718767
"1553053_at"	12.1853	34.26435	7.278682	11.17117	3.339881	4.884468	54.55157	33.88239	15.93869	4.776396	270.7817	14.49439	10.83171	157.0652	19.36647	1.78652	127.2194	15.29992	3.16967	5.216041	3.411237	12.87282	88.68205	31.25647	10.85033
"1553055_a_at"	102.6303	96.35051	11.93725	111.8422	87.90639	33.29498	120.8354	100.2536	12.14142	59.34753	130.2239	76.86607	164.373	141.4143	3.648768	55.12182	77.38816	61.92588	62.49573	70.98357	65.04384	10.93665	93.67809	36.26175	5.809778
"1553057_at"	11.82061	1.611124	33.08611	32.99394	71.35088	23.32538	12.43252	15.12434	2.452693	11.35767	10.61122	6.694407	25.39102	20.26803	33.21743	21.36104	17.43643	19.90016	64.55123	5.433474	45.17656	47.77998	51.3655	48.31736	58.67334
"1553058_at"	10.8051	7.806344	21.77309	82.20109	24.0442	11.2629	21.76894	18.25295	50.73765	10.65653	23.58034	53.06585	432.9178	165.6041	14.2561	24.17727	26.91419	18.92341	44.3479	35.72339	18.38042	69.93333	116.8496	25.00685	5.533195
"1553059_at"	5.165551	69.60601	85.51556	27.45528	25.72272	5.915316	54.08693	52.89437	68.76815	14.17617	106.9584	41.63015	72.34989	81.59885	13.40356	6.759848	36.85131	6.102568	3.173527	8.431726	12.47068	23.18841	79.85969	54.63178	65.63608
"1553060_at"	66.75843	104.4033	139.1985	36.11246	82.33675	31.53988	62.81351	120.1642	93.03046	69.40269	365.9361	157.5906	14.48671	106.7934	129.0442	74.46766	85.36398	79.04178	93.823	112.3226	102.7073	176.131	15.62605	87.62165	34.21465
"1553061_at"	2.62085	2.899459	14.76551	4.347098	5.063712	3.445116	4.037176	5.72888	12.07545	5.663717	48.70396	8.984056	24.11318	9.266026	10.92862	4.017891	4.353544	2.951255	2.523408	2.717667	10.97797	12.139	7.611456	3.638398	3.789408
"1553062_at"	54.69748	29.24526	14.33647	13.83553	12.94248	10.30742	36.00597	196.2811	18.47172	50.66132	76.9445	20.87828	68.36804	25.06626	17.2133	9.453141	19.2365	11.98873	7.991123	8.756762	24.32525	49.26439	14.22809	11.67845	43.24612
"1553063_at"	100.3053	104.9721	58.17487	69.35393	228.2007	48.30716	10.46469	95.14969	86.04624	122.2586	359.4673	83.79582	174.3549	132.0953	183.9649	53.38781	154.4083	88.33358	96.82566	81.74054	45.79883	145.4185	62.77141	142.4461	11.47274
"1553064_at"	23.34048	12.89113	9.983381	38.55727	4.193252	10.02975	19.58611	22.6708	13.79123	24.01053	153.4715	7.985133	67.94998	18.53193	45.37566	11.98499	10.72977	25.20058	15.68495	6.935017	52.73643	22.93684	10.13709	12.25632	11.45259
"1553066_at"	30.18204	4.400709	48.58453	51.18837	128.5256	16.9363	53.59183	89.19707	60.37291	85.23141	221.5072	163.2328	54.03387	151.4354	131.7909	32.91636	53.66704	28.75743	35.54866	41.51188	53.75843	119.9776	134.6626	63.27853	25.35538
"1553067_a_at"	48.55391	13.57979	24.96178	7.900209	165.1228	10.88317	36.17562	20.53476	19.97685	42.87403	257.7553	62.60282	117.3571	62.637	41.83321	9.033341	22.04117	12.99505	11.34301	5.500887	8.426108	60.19935	87.13238	38.87424	10.64459
"1553069_at"	24.1958	25.22844	8.012613	2.330652	6.412413	38.9846	6.637068	58.63611	2.742298	9.658591	140.4262	82.51265	278.2133	3.024633	22.33412	3.550678	58.09965	8.94217	7.512954	14.3247	8.154252	8.484381	10.36912	24.89299	1.760282
"1553070_a_at"	16.3697	15.95144	13.43759	42.84298	23.24533	52.07739	49.83171	109.6255	7.310059	82.16116	17.13581	14.03978	41.04602	37.37305	28.93347	8.727549	109.1058	11.16283	7.825823	11.83045	30.30817	15.59269	34.38636	68.07785	38.56909
"1553071_a_at"	30.90708	9.768422	30.39221	8.74685	5.146504	4.88037	65.35529	30.76039	34.95107	7.222625	14.21249	7.65735	27.93127	113.0001	168.0965	5.592042	25.84051	24.81714	44.44201	68.59389	2.507816	9.543585	23.09571	17.8908	26.27219
"1553072_at"	7.688313	23.68543	9.365101	30.26044	11.72938	21.1923	9.631109	12.38589	28.35442	54.94377	43.29094	41.1633	245.6463	52.78782	18.18611	44.2453	39.37312	9.510193	28.59045	16.61915	19.22302	114.1877	6.816035	5.499626	39.96832
"1553074_at"	2.029471	17.61139	46.54619	16.50996	32.77418	4.384418	72.46734	6.807633	34.76246	42.31162	136.5562	13.7162	406.8228	12.30565	5.563466	8.993127	25.55261	14.39604	3.731872	2.292842	6.70822	158.5469	92.81219	3.09269	37.01836
"1553075_a_at"	5.337089	29.91265	11.59639	2.168351	5.058448	0.7353625	36.06234	28.81586	27.08266	26.71659	7.876853	2.884326	21.2204	37.82668	7.968626	0.4894632	4.540286	12.57598	2.372713	12.12043	4.229433	15.88798	4.394922	17.38432	2.577697
"1553076_at"	43.42577	2.375667	8.231555	20.70573	40.99028	2.0078	18.79558	14.99671	29.50799	26.3357	40.27508	44.54647	10.51019	63.79865	101.1794	3.067737	17.22987	43.30066	23.71305	2.281771	42.69621	88.19321	70.7298	11.97798	4.270032
"1553077_at"	3.206633	8.851953	31.73272	36.5701	20.73713	3.605243	5.338527	45.90464	7.092171	5.181746	89.89124	14.70877	33.07632	97.17471	7.255248	4.044224	3.908199	3.572666	7.439701	7.893728	45.80712	7.49704	3.991214	27.69121	11.1279
"1553078_at"	26.96861	13.73986	65.77968	29.21317	136.6049	8.049308	29.07805	21.83663	72.58549	80.96049	130.7942	132.7826	268.7415	164.2115	223.2941	33.44873	58.88108	83.74602	32.41945	55.07102	59.88234	30.55346	169.8851	122.4518	67.29067
"1553079_at"	6.47817	27.78762	8.506497	25.10065	40.7945	7.403498	21.06553	14.24958	6.872685	12.02816	24.46538	5.651635	13.02504	19.45624	15.14547	8.037155	45.8469	36.2014	2.949078	37.64064	6.847323	24.28501	46.43283	3.169583	45.63293
"1553080_at"	66.16847	41.3466	57.1911	87.1272	61.59109	46.89337	38.09995	104.7316	61.70835	63.76995	189.4265	53.3053	292.3661	6.75667	188.5035	33.72301	89.95197	47.75909	13.43765	47.28549	2.424848	54.3545	59.40378	3.825706	96.32266
"1553081_at"	25.41556	11.36284	16.93433	168.9272	27.66886	34.17564	100.5272	27.97056	74.8956	159.5045	292.533	76.26865	382.3772	20.46171	50.90388	25.99877	83.82027	105.3341	21.53585	102.0708	14.17253	126.2567	22.86499	29.9918	71.92184
"1553082_at"	118.1782	390.6411	19.567	6.815742	4.953902	24.84555	27.89723	36.03632	3.278475	23.62785	38.51027	25.86323	496.6622	148.2067	362.1756	604.6122	169.8923	221.7114	460.129	98.00237	437.4568	342.117	551.3445	534.3107	558.6043
"1553083_at"	31.41286	31.09689	85.20405	11.60328	22.81403	65.02728	7.3113	72.90298	28.80586	69.74009	471.0291	70.05738	140.3017	4.612986	244.2726	44.88798	8.781807	17.83266	6.668945	4.778799	39.16099	26.6531	5.90284	22.03339	81.22976
"1553084_at"	6.0211	7.4699	75.64327	4.778333	5.227017	20.66112	5.528861	9.473121	34.54395	106.4501	221.5792	51.64999	298.4599	98.11813	73.01099	2.262248	18.71771	33.50936	3.369668	25.04905	42.40498	56.92088	76.22617	7.045825	16.94393
"1553086_at"	1.034132	1.415111	20.9115	1.100637	45.20629	11.19715	39.80878	61.65232	1.332724	3.010922	140.3792	4.842353	117.5104	17.4744	5.358174	1.58803	30.45591	2.336823	33.26011	3.011814	18.88473	19.04117	2.619235	2.456029	4.31208
"1553087_at"	13.17291	25.946	70.79792	17.97135	53.16297	47.59481	54.6288	44.41807	10.88635	23.70793	176.5115	76.50913	24.41279	51.76485	41.5862	12.64447	61.46629	11.23264	45.02595	33.99967	31.09951	64.42489	74.32783	89.91363	59.9552
"1553088_a_at"	61.6091	18.6627	215.3963	138.2026	251.6951	137.9243	136.7609	129.4574	211.9025	136.9265	587.5095	123.7296	511.2032	361.6171	258.8432	90.12826	62.12859	236.7637	106.854	92.73814	168.8461	234.1451	138.4142	222.9192	84.64997
"1553089_a_at"	30.45962	36.92046	15.94579	31.5877	6.703065	1.956172	5.077657	7.256668	4.949086	15.6568	75.99419	26.01833	337.7857	6.948297	80.09043	5.495216	13.75656	11.88736	9.040807	38.05669	3.700258	20.80834	45.12921	8.182851	14.71808
"1553093_a_at"	2.092956	5.498552	4.375144	4.727245	8.753159	0.882993	5.741309	4.279443	3.681226	4.089817	45.35465	32.99309	94.02939	9.987802	3.429897	1.802268	10.17506	2.18141	14.95259	1.560185	3.368195	14.44552	12.8823	3.679457	22.77279
"1553094_at"	4.474603	5.597608	35.48397	8.477393	14.31306	6.975744	39.25612	10.89302	8.870487	9.341941	78.56953	23.01268	295.7881	15.83623	27.6764	51.87061	33.62818	36.69223	30.78164	43.73805	96.42519	96.43743	8.560477	34.88184	22.74537
"1553096_s_at"	601.3414	483.1415	478.3567	757.465	491.5263	507.0385	506.9563	410.7778	543.6159	397.3602	754.3989	492.2942	1084.555	495.1454	927.0186	348.8097	817.5705	709.6635	526.1608	705.954	556.0559	422.0472	426.6106	508.5547	305.19
"1553099_at"	170.6499	201.2373	166.8524	245.8183	126.2321	237.8098	160.6567	166.8633	541.9357	259.7438	157.5756	230.8331	469.0672	370.8099	402.0618	288.0972	403.0495	335.5036	353.1294	245.8721	339.3591	469.1084	357.2293	468.2036	401.0808
"1553101_a_at"	854.4839	811.577	1188.439	772.7497	1043.01	1534.09	935.1299	989.0389	1070.464	705.3193	1418.865	1151.313	1071.327	1076.557	1564.939	1309.952	882.903	1149.329	1092.226	1319.534	1129.058	1114.659	991.3475	1124.743	1250.048
"1553102_a_at"	290.749	216.7067	450.9263	539.8508	969.004	551.7832	142.4784	1138.73	157.646	488.4819	108.0309	930.1173	39.38696	453.8303	356.601	258.3198	1042.294	942.1017	595.84	1181.989	597.416	84.05946	204.3849	202.7813	243.0697
"1553103_at"	1570.21	1372.168	1308.135	1088.092	1474.125	1326.114	1427.975	814.3263	2098.118	1116.226	780.1659	1376.212	1700.494	2160.027	1900.161	2191.546	2431.496	2125.808	1952.228	2358.205	1880.505	1801.16	2215.087	1799.671	1816.936
"1553105_s_at"	713.1643	661.4126	519.1278	390.62	129.1357	775.6529	347.1329	125.0905	330.5769	240.0352	970.8759	73.95834	32.04248	213.3548	225.3257	528.277	266.0842	369.2197	319.8884	130.5149	374.4819	339.6968	504.7328	324.6012	419.1215
"1553106_at"	280.802	594.4765	151.4488	464.4494	152.8719	293.0964	301.7502	164.1544	243.8207	227.2844	371.7492	246.9238	335.6224	112.6815	38.64338	228.4287	139.687	210.0841	233.511	187.2785	195.6749	369.7257	233.2369	241.2025	382.6005
"1553107_s_at"	477.1519	712.6608	410.5494	446.7704	357.1641	822.8151	598.1443	414.9995	819.7048	713.3328	482.8358	272.4281	363.2045	287.9456	275.3204	132.7549	241.6192	199.5846	181.2474	100.6971	122.9083	291.1348	243.8701	293.416	409.6562
"1553108_at"	111.5857	111.6462	224.8884	236.1384	193.2528	193.7812	99.97626	79.9798	253.6689	138.0343	223.9724	251.1829	249.0551	232.3009	152.1539	86.87734	91.25843	87.27839	109.6855	98.3157	69.5959	155.7475	121.3247	214.6552	147.7862
"1553111_a_at"	386.713	207.7773	492.3872	291.5875	252.605	263.5323	261.6864	114.7672	304.4544	320.0115	497.3824	321.1673	475.3679	511.6577	438.7337	671.9318	241.9224	441.8878	459.1942	245.2687	439.8135	473.1859	524.4406	540.5319	501.4341
"1553112_s_at"	145.1363	138.4593	111.7645	245.7159	76.4667	122.6225	88.47704	120.8329	128.3274	173.5491	324.907	171.6958	153.5636	27.61119	9.254224	109.5733	246.6884	158.6936	122.7322	155.161	130.9914	129.9399	198.3031	173.8195	154.0533
"1553113_s_at"	392.2352	330.4778	565.0596	720.2543	302.2012	437.7512	309.4403	200.0551	546.6304	484.1585	263.9932	391.1844	163.9734	226.9041	469.6899	499.0217	517.2843	413.0457	394.884	456.7648	486.4111	482.6715	335.3841	647.2499	525.7904
"1553114_a_at"	275.9172	17.21914	91.56481	87.01871	42.25632	88.09064	118.3855	88.31712	13.04461	35.82402	585.4691	107.6612	223.503	189.468	22.17395	11.96875	335.0138	133.2206	54.32162	132.2454	84.31571	157.5658	181.8806	209.4126	144.6747
"1553115_at"	10.69608	58.17559	10.80515	40.99719	9.911185	20.73086	30.80587	16.48014	27.33402	78.49675	52.33944	45.86223	28.59396	19.76306	123.5086	8.779709	17.67278	28.90915	10.30358	7.961059	17.37617	88.50702	10.73323	29.04955	11.35624
"1553117_a_at"	279.5182	420.7862	434.8329	336.4055	158.5332	444.3509	301.5015	474.381	262.7006	276.7073	204.6339	368.3207	261.3959	196.4656	167.0956	92.54288	340.8136	474.864	221.9291	495.7057	337.946	154.5991	156.8241	159.1392	105.1693
"1553118_at"	217.4554	274.1809	196.7197	282.5547	465.1018	460.4731	389.5278	308.7905	368.2733	185.5941	662.8834	428.9181	231.5329	474.3667	422.455	396.6747	465.2631	307.9333	452.7936	459.2227	481.8949	580.4035	302.4067	614.0472	551.4201
"1553120_at"	31.94803	59.67634	76.35098	43.26674	55.08789	37.3244	131.7043	54.21686	69.62542	84.98066	13.46096	74.31179	221.992	15.06822	182.7699	27.92115	13.35727	3.814094	4.170801	40.55487	48.69812	36.80001	73.72681	50.11106	1.566859
"1553122_s_at"	46.33932	93.57494	64.30992	57.46621	38.29903	81.23765	139.0423	62.83785	101.0171	47.74397	157.7072	49.11509	125.3948	70.88606	139.3178	35.87347	50.28922	44.58602	67.28503	31.43424	44.95714	147.4082	91.61253	49.52355	133.7533
"1553123_at"	66.69569	18.16406	145.8167	68.1748	51.37928	4.945956	4.270834	59.0514	73.71463	100.5435	307.5084	93.21339	224.1411	27.1568	11.45634	8.702786	24.47392	11.53691	4.663976	39.0012	50.47721	71.29761	11.13488	116.4237	54.95975
"1553125_x_at"	51.07602	72.25042	83.79649	95.60331	9.961879	26.9567	71.62836	54.56596	79.54239	51.10176	171.6063	9.893864	223.3658	35.11926	115.4749	34.06863	24.66849	64.11446	36.02312	59.51248	9.702284	60.97644	77.28898	21.01016	30.15582
"1553126_a_at"	2.670633	28.32091	5.093364	21.62023	62.83382	77.39333	87.28316	46.26219	3.320496	8.651237	125.838	63.22452	62.83569	7.491128	12.44896	1.444766	1.609263	21.45684	1.292892	1.51728	1.970918	47.67151	32.72306	81.45444	57.74625
"1553127_a_at"	30.49776	16.93344	18.654	45.98898	6.328815	31.90003	78.5358	7.645389	64.37544	63.59458	289.6613	53.521	173.6755	4.356149	172.1762	21.05878	5.325479	33.35897	24.8744	38.82735	39.51664	131.2241	72.88548	112.6889	32.47223
"1553129_at"	20.4424	44.09574	74.10238	48.90366	58.22178	41.12862	56.31855	113.5549	54.51766	21.00644	106.1769	72.53053	131.5616	81.71593	151.463	35.25222	75.4995	2.507479	34.10087	38.78083	35.24412	11.70281	81.76453	111.6134	38.44613
"1553130_at"	11.66548	4.246461	6.867421	4.772001	20.32162	6.148494	10.12022	6.431268	18.95144	14.93792	45.97836	42.75891	379.9758	36.56139	143.3076	12.12493	18.1203	52.15077	10.00604	26.67095	58.45583	38.68406	6.544306	30.75577	7.481009
"1553131_a_at"	55.49892	47.8274	20.13382	46.87515	72.97077	16.06388	54.17685	69.07127	69.82686	27.50279	908.0413	93.6497	118.1813	41.94865	291.4534	17.72038	40.37327	18.80663	18.93395	22.94055	11.45775	84.32465	135.1574	318.2922	93.80096
"1553132_a_at"	115.5091	101.3195	76.74049	115.8692	188.1862	87.26847	37.95781	374.1866	98.53979	102.9437	153.3858	388.6863	214.8852	190.6795	204.4065	277.5888	655.397	518.7406	406.3315	626.3041	522.2011	572.9121	466.0406	304.6772	535.9548
"1553133_at"	166.58	145.2425	139.9506	420.0665	216.3543	627.4582	136.3942	1028.857	265.6763	202.6743	473.1819	421.5087	294.2132	180.5737	284.8091	170.4919	307.6469	277.8802	351.9047	235.8486	430.6562	620.0554	370.0642	403.2499	285.7295
"1553134_s_at"	32.22161	62.5859	6.172469	57.49276	71.11816	80.17864	21.84822	107.7712	88.45262	68.77457	337.5809	134.2372	302.2634	46.18363	10.378	59.21435	3.962536	30.21141	71.81982	73.85935	132.6856	172.2939	119.8725	118.1118	158.1924
"1553136_at"	117.2396	170.7323	165.8171	132.6153	309.5644	46.47737	201.6667	193.576	130.0652	189.1976	211.0718	93.01231	430.1168	162.4334	390.2304	102.1803	174.0922	148.0883	133.05	142.3259	190.0886	106.076	180.0257	247.6697	214.9344
"1553137_s_at"	111.6325	85.33985	61.83207	1.540943	95.08807	10.23045	24.46722	44.07452	69.13943	107.0227	430.5468	73.55293	404.1447	21.97371	185.2762	25.92152	94.40626	44.5377	59.52762	12.07227	3.384719	22.8272	115.1827	75.38744	44.38154
"1553138_a_at"	37.08484	7.458166	2.445911	34.98229	11.03156	1.727828	16.06032	66.05315	40.3531	26.49047	125.9669	53.66338	29.68472	44.43809	88.04357	10.27509	69.76243	13.35225	10.82929	81.03362	6.409839	7.16946	9.447473	51.54754	56.55503
"1553139_s_at"	7.550013	31.19033	6.021616	51.07419	17.62463	14.78401	7.058244	12.4935	8.343673	58.16809	196.926	4.103693	78.06802	7.92557	27.00965	17.74907	3.807414	29.09411	5.640032	16.37366	26.55787	11.69949	65.19572	12.91666	4.381402
"1553140_at"	81.74844	95.22013	71.49649	66.09711	95.81345	38.58059	41.32729	38.02254	54.95213	54.4236	55.73565	39.33023	7.99409	78.89493	89.98267	119.6962	2.698071	51.78463	72.52627	64.01642	115.2934	87.6473	55.59423	8.338288	106.9082
"1553141_at"	78.17651	168.9271	161.7077	209.2424	43.7157	65.53745	243.0359	58.86912	43.36736	174.4691	232.9188	160.7058	98.46354	54.54034	61.05295	18.34041	9.013553	25.8892	48.68271	46.02055	32.09664	90.03555	91.66672	78.1694	46.96561
"1553142_at"	28.9278	151.1369	99.72589	316.1584	161.15	56.72823	120.9638	136.97	19.05569	143.1424	14.00629	91.74839	14.26492	4.941378	13.71082	22.58006	85.47231	52.35437	56.70472	45.49384	38.93944	68.21603	105.355	86.00298	34.8167
"1553145_at"	223.3634	210.4671	118.2353	94.52707	176.4116	108.7691	112.2621	198.3438	189.5685	170.9855	349.275	270.8786	31.98236	375.7154	335.8169	241.3167	332.1042	260.3838	253.9973	289.9517	256.461	311.0719	223.317	295.6175	247.6176
"1553146_at"	14.29061	27.93456	38.70727	2.988343	80.52598	2.727921	4.257868	64.57914	30.1573	56.01285	83.8973	33.71058	5.870672	24.08353	96.13603	11.75552	3.056243	22.35266	21.18426	32.36516	3.24161	73.672	99.39042	66.41897	11.44862
"1553147_at"	22.47177	1.652527	4.184865	26.43617	8.905108	14.95711	81.71685	13.77125	46.11758	56.17602	67.26036	82.98016	176.2958	5.325925	73.34939	40.97174	77.78212	14.7092	3.397028	44.729	39.98008	66.33241	104.2106	12.55595	46.33086
"1553148_a_at"	103.7013	291.2694	59.43608	247.9343	298.7712	137.3756	296.7482	157.1274	102.3788	126.2505	157.854	216.6001	225.7988	174.8067	160.8847	148.0419	138.0068	130.1948	175.7384	96.66605	212.1782	195.9421	336.2777	300.3119	377.4888
"1553150_at"	30.66364	67.31543	4.671279	46.96784	26.75724	32.74916	31.21999	10.23205	49.31134	65.13889	149.9646	13.47016	149.7743	144.4489	96.29102	35.2488	34.53086	44.09835	45.75658	63.17676	16.20154	51.80267	77.83874	62.67828	78.85168
"1553151_at"	66.57675	7.073949	113.8396	62.03278	262.6485	38.47625	148.326	21.3657	154.6827	52.46081	281.7068	60.58587	20.8882	101.4586	145.0873	3.536497	7.078552	3.401889	26.04993	20.43032	4.775002	52.074	51.11106	24.53363	32.12071
"1553153_at"	138.2883	66.05918	119.1112	126.687	470.8732	85.17439	167.2461	111.6525	466.0869	147.0699	805.8117	137.7579	265.4647	195.1657	96.91064	66.21529	137.381	83.64236	78.98042	125.7095	166.5595	260.1536	220.0465	317.2411	218.1845
"1553155_x_at"	197.4846	96.02908	85.15902	132.1426	430.1095	50.25705	197.8343	176.2392	336.2334	102.3534	548.9578	184.6964	316.2128	174.4614	180.8795	56.53471	75.97235	56.59735	78.01999	101.5224	79.3729	219.5568	115.1421	159.7973	184.7361
"1553156_at"	12.10264	36.75719	56.31716	4.293346	4.392618	5.302125	10.18865	11.03592	13.20928	7.575868	44.72019	13.35652	304.2195	115.3628	30.71043	7.999275	80.09953	19.71545	15.81323	24.13266	96.80963	93.95114	87.33892	20.93224	16.46538
"1553157_at"	70.29396	22.07489	102.2991	58.93011	67.7863	51.73416	18.62461	19.99773	50.20684	115.4629	236.1116	69.25089	50.55894	142.8727	73.31678	44.4987	53.27116	76.33894	18.26693	46.24581	17.87912	135.5768	50.0838	82.32294	32.69561
"1553158_at"	79.96133	101.6211	131.6651	100.8389	234.1821	140.3193	244.4996	510.1567	185.4928	122.2553	191.6801	157.984	21.37776	9.182659	269.3562	276.7709	150.8325	154.3247	125.7288	154.1685	209.791	162.7286	199.9952	207.6369	200.7231
"1553159_at"	24.73527	13.26542	12.02231	12.11728	12.61666	43.68888	57.05103	14.03613	8.712971	15.34801	37.77808	58.70941	14.22319	265.3987	20.21249	25.25316	117.037	26.3207	43.7889	57.87012	51.40429	85.60648	22.27154	12.31316	13.772
"1553162_x_at"	168.1209	217.6184	236.7581	263.6968	122.4942	202.7735	193.532	103.9802	141.1395	207.165	547.2652	112.3843	114.9856	184.3219	24.5483	150.5093	153.5641	255.2215	90.20392	142.8739	122.4037	244.3424	112.5397	184.5604	145.98
"1553163_at"	9.811397	65.02941	56.83534	90.5331	124.8783	53.02677	127.5607	131.1881	88.5019	72.49986	258.4999	87.60498	33.53003	27.95299	161.2695	87.36331	48.68331	52.23243	64.31928	93.16721	89.84247	87.0286	57.2863	202.4132	50.67226
"1553165_at"	54.73416	143.1975	71.38199	21.7008	9.883801	79.37003	44.97655	51.56728	33.12927	97.02787	203.3655	112.3195	50.85361	102.3328	93.22948	48.87711	116.211	175.7291	98.16209	136.1165	56.40355	33.21294	62.46845	127.8925	31.68674
"1553166_at"	50.3415	14.37483	10.66068	74.97005	111.2231	91.2874	163.8374	108.1931	34.11267	46.63761	290.803	25.89675	64.5387	59.23435	56.45028	13.29154	181.2787	16.39142	13.99621	82.57616	29.20944	126.2867	56.4161	163.2284	84.69145
"1553167_a_at"	118.3249	129.304	140.0138	137.279	167.4852	224.3447	88.2524	129.4773	177.495	135.7857	136.3732	202.1039	23.95307	101.356	111.9405	211.0604	175.6355	162.2067	182.9914	194.6912	181.5356	186.8924	179.2968	132.5799	196.2186
"1553168_at"	12.21185	50.80221	38.36221	90.68446	21.4767	22.93689	24.68239	69.90251	11.32027	20.31766	170.3537	26.26332	30.68587	67.65407	34.08676	7.825211	17.62201	15.19739	4.271935	73.90194	15.09245	20.17841	14.07858	19.82862	53.71111
"1553169_at"	117.6622	56.96333	126.1418	38.78221	25.66318	75.13488	46.59268	182.4715	90.58645	26.61901	246.4223	24.21913	471.7444	202.6897	12.84704	73.35028	159.4651	76.98427	94.62418	15.6106	16.74324	45.62875	73.66143	218.2951	52.19399
"1553171_x_at"	183.8351	69.1694	111.0862	62.74891	81.73832	19.33	61.81768	162.8329	11.63528	189.9638	620.6102	110.0444	307.946	243.134	262.9708	72.84805	115.111	93.48951	41.39153	63.70277	64.13458	116.0997	74.16213	42.80742	71.30476
"1553172_at"	410.3321	505.7328	835.1143	476.2667	278.1313	386.4023	408.2784	266.5303	518.4445	361.5237	163.2871	318.8733	456.6057	676.9232	593.9884	696.9913	738.7178	734.3235	791.7972	691.7672	689.0688	306.4847	485.6797	419.3682	423.4622
"1553174_at"	22.75498	56.11116	42.7003	28.28603	8.979137	20.33519	21.08031	18.99821	127.8685	60.43319	438.519	80.0898	76.80094	136.0797	30.3996	31.45229	121.8948	77.42122	13.05397	13.57788	79.50573	213.907	60.29567	70.84518	57.39363
"1553175_s_at"	112.6055	200.3817	62.34016	64.17542	65.0831	50.34364	69.59498	85.56963	76.50864	88.02114	206.2552	113.1195	150.0069	96.16206	7.637038	68.2062	12.17129	101.1627	79.98484	46.79953	51.76853	8.650541	115.8876	163.2909	125.3557
"1553176_at"	20.31023	46.10374	57.96478	3.298817	36.5218	33.01923	58.20429	71.33787	59.16729	11.78332	392.0501	66.24582	321.0901	13.54095	145.0259	28.09345	10.10667	107.2247	3.312373	48.19967	54.67849	47.28677	31.3845	76.62685	31.84753
"1553177_at"	47.08165	23.41078	65.39181	109.6346	164.6301	25.58863	133.7274	108.6559	76.10552	142.305	351.5997	198.3189	90.27659	157.3624	7.914263	40.67388	196.6573	129.2399	107.4983	160.3728	103.719	77.96275	106.6255	75.88861	54.83182
"1553178_a_at"	83.20928	129.9785	167.9131	140.1253	279.9944	43.82071	304.466	115.5231	117.6817	156.4687	220.8237	149.5592	434.6923	292.8729	144.425	91.10698	105.2461	88.84161	87.99659	143.8193	97.12463	198.6062	148.4422	273.9514	134.2018
"1553179_at"	4.864479	46.22307	13.28972	8.643206	14.96206	4.416405	52.93462	14.51116	4.369292	94.70265	264.9452	5.981463	140.4808	9.768327	14.36347	7.868641	39.77113	34.30608	8.534688	40.43328	2.779717	22.01965	12.42362	18.14848	31.41545
"1553180_at"	1.360597	8.98858	34.34055	29.54486	31.5205	3.234227	25.20564	22.28264	1.34663	41.761	217.183	43.72605	38.12019	88.03818	28.50035	2.162944	24.86261	22.32144	4.895794	9.625813	0.6676801	53.83658	46.87941	2.413338	18.73237
"1553181_at"	97.42075	93.73681	18.54784	88.42863	197.0241	102.2669	153.746	144.4066	62.86293	105.5349	693.0827	87.92012	479.8787	142.6886	180.2804	79.18523	118.6805	89.37835	122.6385	87.72568	124.619	226.2297	154.907	297.6813	105.7951
"1553183_at"	3.674213	40.93737	5.582116	3.682303	1.706039	9.196229	5.823104	1.716724	1.486108	30.97234	10.22949	3.436272	19.28719	6.743431	5.19518	18.05919	5.273127	10.17169	7.75905	33.43049	1.863398	5.946734	9.34689	4.680993	2.633867
"1553185_at"	8505.239	8856.152	8659.605	6643.573	23959.76	3402.672	29750.77	16100.91	12967.76	22249.74	41601.96	20885.7	396.4376	4202.967	1522.457	1528.911	1630.791	1487.642	1549.471	1077.665	1122.99	7286.107	29998.77	31427.38	18211.7
"1553186_x_at"	7333.791	7860.38	6250.824	5717.595	16051.24	3185.987	21334.7	14381.97	8378.304	16860.73	35809.44	17361.92	917.7424	4591.377	1576.663	1000.469	1219.971	1455.103	940.8845	1072.163	798.0137	6728.843	25567.81	18013.26	15176.17
"1553188_s_at"	3.343607	2.899051	4.00904	1.67691	3.310182	1.487171	2.784914	2.592547	2.007496	5.81627	17.15844	17.55183	10.11961	3.896316	5.793334	1.276257	3.234902	2.870853	7.912692	7.323965	2.568777	5.133629	5.290887	6.342378	5.466562
"1553190_s_at"	59.75455	146.3775	25.27737	84.11564	90.87688	45.7767	12.04628	71.34429	129.9626	63.4092	77.94377	193.4771	462.4707	87.99821	176.825	50.64054	65.59341	51.70267	91.56401	58.72195	27.14848	245.882	135.329	134.4272	11.26634
"1553191_at"	24.41883	58.60979	8.41106	43.16349	1.800721	6.957342	52.50661	25.03515	62.92533	109.8637	36.59307	4.062597	275.0685	115.4306	17.80213	14.88988	14.05876	12.21609	19.05878	13.82943	4.035582	33.81743	75.26997	30.44318	5.426836
"1553192_at"	88.47285	78.85612	41.4662	55.78471	128.5518	232.7643	136.4398	68.60519	30.89196	80.88932	203.8408	90.6988	355.6347	156.0147	271.3668	106.9217	90.33607	84.61713	105.223	113.5024	84.77425	397.367	122.7566	242.8109	260.0487
"1553193_at"	109.2017	20.54713	6.921175	99.90152	115.0474	177.1344	104.5379	92.59239	80.0992	60.36992	128.9267	87.45118	447.6946	168.5853	175.5095	267.1388	151.2227	184.8022	194.361	186.0772	184.0992	853.8087	247.3096	367.9619	322.1088
"1553194_at"	73.26475	104.8244	5.485663	54.9085	120.0161	85.94927	136.3632	108.951	57.30893	68.79109	190.7623	65.92107	31.65981	42.68824	119.7992	42.60548	10.86236	3.142298	45.4632	47.66953	20.26612	76.49116	105.6936	113.3421	79.98745
"1553196_a_at"	6.098935	5.438157	8.731267	10.92893	11.39342	7.666628	10.02473	121.0888	3.765401	35.80292	11.40835	59.46138	12.72681	74.68208	48.81423	4.878265	206.1804	158.5534	85.77505	153.9848	17.89686	8.183894	5.952881	15.20303	3.996552
"1553197_at"	17.68815	45.30909	14.42519	26.96969	20.69612	2.800565	6.710682	2.094254	34.03648	39.0148	207.2704	41.08565	317.3014	104.1159	3.991243	2.482395	4.685396	12.3961	10.68258	3.647041	19.90187	60.55009	31.89824	45.16426	27.46227
"1553199_at"	14.24029	36.51371	27.30954	2.202209	4.944476	27.0697	10.28441	36.20935	3.202566	30.43476	59.29866	24.7294	10.1066	3.613929	61.53444	21.75135	11.16739	23.88203	4.553681	27.71174	8.423287	6.044491	1.62914	107.3944	1.693479
"1553202_at"	52.53154	43.87695	3.814726	24.60677	94.54203	39.59819	49.32095	80.5929	27.86349	2.597001	17.597	34.84747	150.5724	121.3773	88.05079	109.8183	51.02618	41.80405	47.93897	35.58465	25.56198	22.22909	74.63121	11.49996	48.76609
"1553204_at"	56.43995	11.22583	174.7931	29.62881	287.7916	8.254368	43.64614	124.3387	29.26871	88.07902	266.874	131.8071	399.3896	121.6442	186.606	50.51813	107.1178	163.7432	118.8548	73.93935	157.8521	41.448	123.2065	51.82338	64.32859
"1553205_at"	143.6277	203.29	192.3913	177.1674	170.7344	54.62047	139.2902	269.6126	102.2593	166.4554	560.4391	254.973	311.8199	360.8276	272.8961	159.6344	231.5699	173.4328	237.408	159.6034	227.7133	159.2732	272.0683	295.2208	99.19664
"1553207_at"	89.22501	77.69064	66.09538	95.89212	128.2755	55.21803	72.59157	83.95634	102.3954	28.70654	365.3112	171.9306	21.82853	87.69429	16.40622	74.19427	64.0036	73.04637	59.83923	59.25328	61.06959	52.20315	159.8069	15.39995	45.78648
"1553208_s_at"	29.41196	89.31625	4.777956	25.09036	47.44742	47.33137	3.679926	78.56697	60.4222	86.16305	269.9469	56.9438	22.72226	36.31697	11.60603	19.19911	4.991134	14.66265	3.458364	2.919341	37.72625	10.67356	53.15594	29.38446	58.17794
"1553209_at"	2.92521	63.29753	33.58923	55.92413	36.94622	31.16654	4.078907	94.76106	8.334812	39.6524	107.9675	17.22313	163.3324	163.5349	14.87445	50.12793	84.41917	5.326413	27.37328	27.16615	27.36085	44.82619	68.92153	99.51579	46.38805
"1553211_at"	4.253464	14.98433	4.00182	43.45501	6.760926	11.87921	38.52601	44.52476	24.26793	75.12222	52.55811	98.97747	34.0501	104.5881	7.091368	8.498919	26.08033	5.70072	4.190301	2.455673	2.74869	10.01606	9.154726	4.027917	59.02533
"1553212_at"	127.4297	62.46192	69.04744	84.50805	79.17047	45.66619	115.6062	110.1524	99.60521	38.10628	298.9728	58.35178	177.3563	137.3718	16.65031	56.11071	97.80215	22.17839	76.89198	32.9852	70.95126	101.4756	95.26153	180.2528	7.925705
"1553213_a_at"	7.420316	11.08845	2.849684	8.78261	47.18678	1.725212	10.78174	2.885911	10.67884	2.405815	19.40837	74.30473	52.72547	4.897503	23.54591	3.351371	3.629648	3.792765	2.957125	4.999223	2.953566	6.76817	7.895938	10.12087	23.92949
"1553214_a_at"	25.22482	40.21796	0.9699185	13.5816	2.569743	25.12488	31.5636	13.65484	31.29359	76.91167	16.59362	22.90345	22.84569	89.84583	2.423687	22.78101	4.053548	37.79217	54.63771	35.19533	12.85893	87.0759	60.09554	2.573741	64.90871
"1553215_s_at"	61.63419	164.5349	65.88445	71.61738	11.14083	64.51746	125.9187	131.1388	66.25856	80.03388	10.28004	15.3678	359.9183	160.5079	175.9034	31.89419	11.33148	45.34752	5.34725	13.96779	7.770377	104.8263	125.0064	23.28001	105.3375
"1553216_at"	27.63592	32.19889	52.07252	90.96069	155.2475	111.6335	57.47143	31.01361	113.3635	66.73492	66.9999	90.00858	55.09113	54.31783	98.73566	67.30933	64.71986	85.88967	89.54334	117.6172	134.8314	141.28	64.24274	67.66506	100.8485
"1553217_s_at"	63.04544	72.21748	86.83425	58.08187	114.5748	98.89798	88.34306	132.1895	83.59679	55.24129	106.4558	120.5683	272.4619	37.43658	122.3104	48.09649	75.62393	75.70267	88.94828	138.1989	63.93801	134.561	86.59402	128.828	94.22929
"1553218_a_at"	343.4203	546.6868	246.2132	316.3701	728.2586	511.0228	465.2861	486.9639	462.6113	265.9755	612.8686	681.4246	136.0789	662.7217	720.1603	536.908	584.0081	566.1921	546.4666	640.2983	615.7815	994.2036	872.279	786.8589	967.3301
"1553219_a_at"	28.25712	40.1789	7.295717	75.99087	8.548932	76.45587	4.073198	7.308676	5.568927	83.15036	26.92987	16.79616	23.78566	13.32914	7.712257	20.2578	3.738137	10.32079	4.970447	29.22898	11.66408	26.67816	7.394971	17.32718	9.102168
"1553220_at"	76.03559	82.10558	45.9991	62.59212	127.3731	132.5507	86.56259	121.0853	89.96223	121.6459	258.321	192.0635	53.13924	187.9435	124.2354	120.4252	165.3037	134.0687	155.6985	190.2235	117.0544	213.3833	120.2952	83.70155	119.2005
"1553221_at"	127.3637	87.13035	62.67936	76.70718	219.2395	76.64863	209.1428	118.8847	200.1156	116.1086	454.9792	140.739	31.09119	275.712	299.2321	198.8027	142.4386	132.4869	74.25914	125.2713	152.8324	236.683	300.7065	228.7385	189.8947
"1553222_at"	244.2652	238.3887	55.71696	309.4446	301.5092	143.9286	105.3789	301.3425	289.0861	263.94	116.367	172.3586	51.27214	153.8975	146.25	161.7327	162.1511	160.3748	140.3707	245.8013	88.48955	136.152	177.112	293.5238	143.9353
"1553224_at"	19.93757	5.677881	106.5266	29.73374	25.47072	40.81378	48.88088	7.819839	66.65378	49.64182	158.8727	36.66471	55.09944	9.53893	171.2682	24.86904	11.65197	32.73217	12.65091	34.44257	40.03833	3.346477	50.64936	117.5528	4.747417
"1553225_s_at"	51.08239	131.5034	45.70564	159.7971	129.6974	149.4717	158.5276	187.5148	79.77996	123.1971	22.64906	108.7275	220.011	64.91954	116.7499	86.98675	102.9618	106.1705	91.26817	172.1803	139.2265	117.4929	186.6408	108.8367	222.7015
"1553226_at"	4.515035	4.60853	32.68111	27.44057	141.4177	5.643554	10.42245	11.18815	28.64379	81.21731	13.27349	38.8201	391.1034	34.71741	231.6545	3.598595	5.894732	7.5227	35.91767	22.55823	7.974977	21.65394	8.664898	131.2421	7.29695
"1553227_s_at"	130.0538	250.4822	140.7886	195.5778	226.9651	284.4822	215.1411	199.5669	262.1818	268.4886	234.3388	275.4498	407.1834	221.3695	358.3601	238.8078	320.8996	274.6493	357.1451	348.2658	331.3456	476.2272	375.6643	549.4655	388.2638
"1553228_at"	29.92333	8.971822	32.09848	23.15618	37.36444	27.41176	19.02958	2.776529	47.24104	31.23297	79.17996	32.49205	10.65516	27.13008	103.6756	23.38218	7.073456	20.80374	38.39596	21.01605	36.03643	36.44139	5.315349	94.73302	52.37227
"1553229_at"	93.62645	31.69744	4.31422	62.69695	39.83234	180.7017	104.3996	50.33287	57.89458	70.1075	50.35039	133.2369	74.90083	273.0915	107.5274	198.6736	158.3247	123.2399	187.231	121.356	181.2148	229.3051	86.24349	327.8482	183.7132
"1553232_at"	29.84977	47.96638	22.49714	52.72984	97.16452	28.1941	7.68138	88.6806	85.72968	42.68754	215.7632	101.8025	9.203076	20.87789	56.86922	40.46932	70.67657	24.14314	36.39424	16.73301	76.21996	132.2454	106.7024	16.54352	77.32901
"1553234_at"	106.8188	44.67277	102.3301	2.026937	110.6035	6.456717	172.9719	111.083	23.54677	126.5317	260.5597	101.708	288.3794	192.3291	22.82001	84.45276	4.900086	52.91371	59.63212	6.699684	58.0822	172.2129	139.6917	182.8681	64.43095
"1553235_at"	14.39063	43.49381	162.1473	57.123	103.5907	9.160976	15.42648	19.63129	83.37519	75.83871	424.1202	11.02453	12.88624	134.5189	139.0383	111.8196	99.81227	19.71856	29.20584	119.4676	71.09948	234.2817	90.79753	26.02892	124.4404
"1553237_x_at"	93.68613	136.6235	115.4198	101.7256	32.07984	111.9724	142.6958	151.1152	169.9162	160.9167	255.2159	136.6622	96.20908	50.72959	139.3643	92.64298	48.93646	218.1434	170.5099	82.76826	239.1126	174.1014	102.592	279.9872	242.398
"1553238_a_at"	77.04686	203.713	238.1507	91.77642	108.7649	56.22987	213.9854	143.3684	123.6289	182.5051	337.3118	295.4456	272.5459	31.59143	273.4879	67.29649	26.49192	28.03411	22.86486	80.68211	33.67892	277.6901	66.46514	182.9411	23.89399
"1553239_at"	148.481	26.09111	136.7171	32.79053	117.8638	115.9325	93.76694	163.3844	124.6028	122.7135	487.3499	104.9211	182.1337	253.0857	256.2571	147.921	191.6134	205.6719	198.7965	171.1636	186.7203	190.216	37.4789	216.8876	176.3447
"1553241_at"	7.655731	45.13643	44.99807	50.87548	89.44898	26.41453	57.57718	19.88765	60.21576	97.74133	93.06773	39.53399	31.63389	157.0081	171.1895	4.11529	11.72045	54.10513	8.426235	45.32232	22.71189	80.9558	118.2379	134.0053	40.19944
"1553243_at"	273.4109	194.4197	125.0706	65.77613	1029.258	131.1105	139.4173	1169.948	137.5565	258.381	223.3992	293.0659	635.9874	369.9878	681.8245	693.5021	449.8251	644.9878	691.4758	273.4208	511.8127	531.8759	518.3995	401.0699	462.1767
"1553244_at"	72.04765	93.68319	111.215	173.0055	41.63234	116.6778	167.5913	14.25673	124.9003	123.3535	167.1139	156.1618	16.45303	10.8519	220.3568	35.18728	12.30936	54.06148	8.347249	43.69508	15.35147	33.79502	23.69783	18.182	47.32647
"1553246_a_at"	34.54072	6.807786	120.5694	115.5289	225.1281	89.15394	177.2455	86.46645	115.8132	216.3967	677.6866	121.2617	153.1951	186.1881	233.1949	44.19408	114.7715	55.71149	104.259	69.10204	106.4606	258.0995	310.8719	208.836	116.4435
"1553247_a_at"	76.74076	63.62364	60.49173	52.99775	56.18096	105.6377	33.89309	6.693969	45.52685	29.64321	115.6357	94.54591	251.7618	198.5665	215.3161	456.5773	155.2531	197.1519	258.1875	146.0085	216.5624	487.6458	151.112	339.6843	287.6283
"1553248_at"	104.7691	136.6055	94.2224	17.63825	90.51682	83.53419	11.1826	166.3302	29.21077	11.85889	162.9836	70.04789	28.37693	139.05	101.2536	78.61878	17.24082	56.50767	79.79053	41.98513	105.7521	92.49548	12.96107	108.0692	25.55759
"1553249_at"	23.43581	26.80156	42.49979	3.575649	34.99457	18.23159	5.292686	8.231106	9.471807	48.68527	161.2251	45.05831	83.05993	76.61816	26.25822	4.741533	34.45956	30.91309	2.863351	5.096922	10.89168	18.44216	4.558361	48.86169	18.80957
"1553252_a_at"	218.143	287.9852	194.4396	176.9223	117.7355	112.9604	218.1248	173.934	141.3682	440.1871	397.3281	192.5995	404.2471	148.9179	54.41357	58.55673	116.2263	83.96232	76.34892	98.72221	75.38679	42.26222	51.26224	17.19666	134.2351
"1553253_at"	49.31969	167.3115	56.98973	143.9662	346.6884	116.3597	215.9651	228.6269	198.7636	27.83575	211.6999	152.9965	104.7634	31.99339	59.76668	21.33254	52.00928	62.01848	176.3784	96.68561	127.8378	77.52948	225.8799	204.4272	26.99764
"1553254_at"	21.51258	76.09837	23.38569	2.564984	94.81097	27.11598	68.42099	40.5419	32.16028	82.06257	146.0674	51.08454	27.03009	124.5417	211.9245	46.24794	7.394018	51.08316	43.26688	10.28227	28.75681	72.74389	36.94755	70.22033	2.353346
"1553255_at"	7.586751	15.68234	90.28736	10.77112	39.75668	14.49651	67.55491	68.56247	20.08425	30.86689	167.5936	34.68084	88.30013	55.38568	42.63935	10.29148	24.8283	9.989419	9.335955	10.77005	13.66859	24.64437	78.39705	20.80685	20.9561
"1553257_at"	119.7488	136.3916	100.3239	58.04708	94.8616	56.31044	76.7822	32.57201	31.30054	12.78146	195.3375	133.3497	525.4426	363.6202	595.8027	403.868	223.4237	287.4774	294.9692	202.0284	411.3621	121.7811	327.9722	303.5611	286.8898
"1553258_at"	4.190867	8.476811	25.0324	22.82919	14.30816	14.2651	19.02671	15.9318	42.65929	38.88313	32.18953	9.04317	257.8145	35.44223	39.74406	61.41267	71.10577	8.367436	5.900974	9.080158	38.95639	22.20841	6.616467	92.86846	33.63541
"1553260_s_at"	35.13625	116.1337	5.655712	46.99321	71.12669	0.5695761	47.76955	59.28675	57.84895	176.4542	126.1658	36.26133	199.7739	10.61526	24.58073	12.99928	4.153024	16.12959	30.83071	3.722243	27.94556	66.83031	136.784	5.285716	54.15813
"1553261_x_at"	46.89029	30.20841	13.87208	7.637612	50.79988	16.27663	38.39293	3.552013	25.41086	20.57367	36.23771	30.96874	28.35313	6.269748	41.34751	7.469936	34.71762	26.1943	2.216322	1.574109	31.78598	40.37996	13.67629	116.1891	10.37734
"1553262_a_at"	202.6568	51.42958	78.23425	46.76203	236.821	146.995	234.1777	215.2366	225.862	49.60439	143.4224	199.901	222.3651	56.02339	381.1991	218.5778	279.3268	104.3077	48.93075	78.92723	136.5429	164.8699	390.3568	280.7614	52.30598
"1553263_at"	63.11886	218.6051	212.977	286.3159	365.4596	170.9011	332.5887	231.6366	190.149	214.0997	652.7017	209.7065	518.5568	41.65269	414.3703	124.7444	314.8731	179.9794	181.864	148.0244	266.809	72.54563	249.6356	291.3514	64.83781
"1553264_a_at"	113.6153	11.67923	34.75086	72.63704	36.04058	34.14426	34.44513	136.7805	19.08306	69.49659	235.335	41.01891	599.4504	80.67237	175.4729	57.05147	39.24157	28.88693	47.78759	15.83298	88.37772	161.4048	19.69479	66.21046	16.82011
"1553265_at"	42.74236	69.2197	89.35937	8.283692	26.36258	1.48624	56.98424	7.385654	7.638944	14.95369	137.6078	12.23374	420.5685	36.87183	13.47254	18.77184	81.85329	3.507703	46.74309	33.96967	10.27964	99.03738	35.85977	12.6815	14.89558
"1553266_at"	1.32181	14.60445	0.9479498	14.92259	35.13344	15.11074	1.560725	0.5470781	23.10722	28.84969	27.01824	4.337086	7.626344	16.28079	4.300435	2.398	1.775255	4.271999	1.724741	17.79306	3.303715	0.8769405	1.190436	0.9800206	0.6350806
"1553267_a_at"	8.853192	42.2003	75.56371	5.1917	53.06311	1.419601	32.67078	51.97967	6.167022	62.59335	44.93256	77.87862	259.8309	68.07693	179.5238	32.35017	72.44798	19.45948	7.80848	15.66949	11.84201	38.65494	61.46241	4.670605	25.76619
"1553268_at"	69.60365	23.19287	66.5406	57.05345	160.244	51.67625	101.8591	130.3718	62.36143	15.31371	197.1842	19.62436	12.43184	2.446779	205.5161	51.61665	17.59183	35.07232	41.00928	64.38857	29.50578	61.36772	50.7387	49.84016	5.924016
"1553269_at"	157.6222	135.0556	49.47367	82.2159	69.79754	151.3569	115.4915	119.431	605.6865	118.4161	181.8168	327.7378	48.10158	387.2949	264.1359	432.7457	156.0597	182.0625	366.8365	203.3217	234.9915	655.3397	541.6175	416.0628	456.6686
"1553271_at"	76.59972	116.7917	93.29957	14.73691	87.2771	0.9363867	1.940114	3.506798	41.63259	28.82524	229.0308	52.20976	16.1068	65.90294	112.5523	16.77535	123.4167	136.7991	83.75573	157.2314	51.78078	38.04346	6.622987	3.626812	36.43443
"1553272_at"	5.260735	17.18031	77.65913	99.62217	148.2857	2.894023	193.7007	59.18001	92.96168	90.86166	419.3323	147.9744	177.6475	28.85286	184.3711	16.87618	118.3528	111.2738	47.97308	22.05285	124.8483	226.0335	168.6605	136.1165	85.85588
"1553274_a_at"	201.9533	365.7302	310.5147	472.9991	292.8663	686.3636	452.2226	445.9266	376.0732	783.2742	666.7152	370.7838	465.6808	157.3285	226.9586	162.1476	132.4664	234.487	119.2395	113.058	125.1023	286.5621	266.5706	291.6975	202.5412
"1553275_s_at"	114.8745	297.3202	256.52	43.11798	144.4734	69.00124	164.8397	123.2881	244.6737	275.5835	309.7939	107.7855	208.8678	5.290123	7.254823	65.63815	115.7728	98.50838	78.09435	95.38634	67.77086	2.17153	75.13123	75.14445	62.06333
"1553276_at"	1.280018	31.07871	1.159592	4.765961	7.50152	1.940689	1.959926	7.936459	1.87235	1.861791	82.51335	1.931532	16.04928	26.53741	4.137068	1.492807	15.37357	21.71167	3.002213	16.25395	0.9058657	7.663296	2.289765	1.801914	1.055993
"1553277_at"	28.43154	3.169294	57.77836	27.8989	59.29454	18.06829	27.33585	90.78699	73.11362	54.05103	250.1605	93.54326	156.2278	92.13976	74.15395	0.9130744	2.086648	21.95687	16.02393	2.77639	1.665166	38.35648	51.88062	57.66944	40.79114
"1553279_at"	8.38293	112.7161	10.93378	113.3897	24.75137	9.890389	24.07841	111.882	84.34489	111.1011	409.0954	18.40301	67.36	166.7872	11.02234	60.88235	113.3805	61.30682	65.30103	62.33886	79.16499	19.68166	131.6776	18.81973	14.28872
"1553280_at"	118.8143	104.5274	140.716	107.8001	117.877	80.6955	112.3522	88.20557	56.60625	106.342	125.9077	88.74796	84.93388	194.3311	149.1695	131.0691	157.7061	130.0889	74.14321	111.9824	132.7363	243.4327	242.527	162.6559	107.7549
"1553281_at"	7.530117	5.811485	15.9278	7.013911	13.46564	11.34508	19.88871	21.73195	7.514224	11.75005	43.24771	21.08405	20.48514	5.964795	10.32865	1.505513	9.847177	25.93241	6.877114	4.89144	27.94946	9.87373	15.92762	7.239366	14.47183
"1553282_at"	62.81605	20.67896	23.83469	73.4315	79.01791	30.83775	71.57092	88.74435	6.696906	42.2976	125.1204	59.51725	21.93364	89.87424	159.0762	14.9736	72.93508	41.57385	26.737	37.63233	71.0076	10.02074	32.86424	67.73361	2.561866
"1553284_s_at"	34.55276	31.13756	68.63983	30.16463	83.61787	4.906206	3.764997	98.54166	29.65531	46.25523	123.5345	55.76509	21.81353	24.37469	147.5366	10.78855	50.84646	32.32536	41.66016	59.89671	13.06248	13.99467	62.14283	10.78922	6.275254
"1553285_s_at"	37.59618	21.85457	10.80991	66.72177	112.859	23.16334	87.2508	34.74185	127.1566	25.59278	128.8684	77.87373	13.22734	42.64905	82.58181	14.12586	46.71512	86.56239	41.16272	43.34616	57.52034	68.31211	4.026681	121.6986	46.59383
"1553286_at"	135.2906	67.28315	121.2041	158.5055	147.4418	353.492	134.0467	118.1183	60.06227	215.9453	112.6974	191.3788	312.3571	359.8851	342.3121	267.0821	257.9739	195.6139	267.1425	203.8721	196.9796	417.5359	218.4389	284.9692	181.9105
"1553288_a_at"	60.71891	9.799217	58.36892	77.13073	95.10904	51.81996	122.1343	192.3863	79.16408	63.79564	282.1815	65.83067	364.6539	142.7118	22.86055	54.84906	42.0102	85.72034	88.24096	46.40701	65.20316	96.77771	91.53949	101.8246	86.06408
"1553292_s_at"	113.1283	222.3713	55.76004	58.35627	160.617	85.41602	243.6335	85.15637	83.02542	116.8636	240.8585	140.9575	60.90656	86.29246	208.7173	112.6725	226.3262	265.2746	227.5962	326.2926	163.662	104.7213	156.9232	126.9443	95.38761
"1553293_at"	33.72	3.98687	71.37736	35.8144	3.044221	9.856908	58.76495	13.25877	32.29624	33.02202	398.8745	61.32303	105.7312	111.6284	94.91586	5.125532	59.06492	3.239499	4.150875	2.09027	5.687447	41.66607	57.05298	130.3182	52.96315
"1553295_at"	23.41166	25.60397	29.96488	53.14321	19.52497	27.84188	91.45578	4.104259	51.07688	37.55075	54.7666	32.90722	267.2904	85.29662	79.05326	27.03582	24.22645	2.719284	41.05791	22.94279	68.09001	69.59468	8.906973	60.08351	53.24335
"1553296_at"	1.58199	14.75323	19.11126	28.88842	7.591777	27.41763	11.56323	65.55178	26.01942	70.24792	397.0638	54.60105	10.02894	89.3202	59.51784	1.089681	43.8606	2.433608	37.2077	6.027792	14.94054	27.88849	87.95678	49.34003	17.53713
"1553297_a_at"	948.9957	389.4872	583.9839	549.4057	869.8997	362.9176	685.2897	2230.173	234.7839	51.29243	1899.194	598.2673	38.32172	192.0787	352.2227	143.7592	351.0562	364.7489	360.9714	348.5618	422.5865	145.2157	386.191	221.8875	472.9306
"1553298_at"	16.75798	3.119746	8.317705	24.52184	60.26054	10.83784	20.61393	84.25692	49.00886	73.68818	155.0337	20.66088	68.10124	33.26788	7.574406	10.38124	32.43367	3.561983	7.148237	38.60193	40.56643	46.25549	59.17868	131.8387	69.29767
"1553299_at"	43.20456	62.70445	58.40306	94.72163	58.71389	97.21249	54.66621	43.7882	47.48194	141.7921	273.5055	31.79437	30.47563	15.12359	58.45519	0.6304537	45.95087	26.77631	62.87139	23.90068	36.8894	48.58537	56.09764	59.12094	116.4679
"1553300_a_at"	112.8232	46.73832	61.58136	68.6898	112.0845	44.5789	43.23053	113.333	49.80555	102.0532	149.0802	92.65924	266.8514	14.01086	40.3581	9.735892	27.19533	7.850784	35.57107	83.92191	23.22671	72.26294	80.34077	63.56644	3.331106
"1553301_a_at"	36.08644	72.83184	25.12243	75.34293	96.22692	92.69809	13.96501	45.01447	58.84347	59.92211	29.71018	57.83826	16.85916	37.3941	22.18771	64.87708	11.02251	125.8596	114.1693	41.31639	93.64779	119.6542	11.76872	123.1086	111.1878
"1553303_at"	8.750876	5.00472	89.98325	7.680577	16.00053	47.27624	109.0461	11.82423	12.03288	11.65197	191.9694	13.13407	37.05256	11.83982	154.8373	4.388637	72.25381	67.55983	14.68771	11.75266	9.459085	90.62746	132.0659	115.2673	13.91796
"1553304_at"	178.2818	189.1777	148.3592	124.5077	11.58764	66.54108	187.995	148.5475	140.2992	176.7536	177.0877	105.1659	402.9328	5.981854	120.6038	57.89542	44.60208	77.74963	102.3179	56.8172	101.9377	79.89233	97.55048	154.2517	66.18404
"1553306_at"	5.954123	57.49948	91.32021	32.44683	148.5782	29.83935	92.17446	76.6862	93.05267	89.98921	258.6709	67.09534	170.2254	177.557	240.7037	53.89105	53.12834	52.37322	51.26413	12.34258	41.34634	10.46707	116.0411	48.39748	83.75941
"1553310_at"	10.59366	34.23558	3.54384	9.265579	36.56715	4.227945	28.22725	3.887579	22.39792	6.841941	56.77934	11.41769	184.3118	10.58518	2.60398	2.201121	4.346472	19.7758	1.24689	14.59869	19.71069	38.76283	37.32275	1.785701	28.24385
"1553311_at"	46.51012	5.673948	1.004078	42.9915	90.28545	47.95691	63.63739	88.59247	44.12983	244.2991	397.9458	95.88381	9.153924	41.3784	3.381614	1.771287	45.06486	65.20734	39.15471	41.13895	66.26298	28.20203	74.25648	9.7774	4.064048
"1553313_s_at"	378.9088	491.3608	102.7749	103.7821	177.032	174.5135	306.2834	152.8254	356.1434	399.8166	396.447	151.4664	281.3606	269.3579	202.693	162.575	126.3236	82.78629	156.6843	56.02535	193.1426	432.725	196.6282	285.3964	268.074
"1553314_a_at"	4.678956	7.552658	3.860747	3.610242	5.04898	8.103097	46.80693	3.042526	13.05317	9.321672	35.53063	14.92973	31.01098	13.31634	7.036445	23.43445	45.22493	10.45551	11.30302	14.44736	6.924429	20.38074	26.90035	13.8358	3.983168
"1553315_at"	18.67619	35.4325	28.25278	18.09594	26.05964	17.00285	76.71494	46.67657	35.36963	7.723183	19.38487	58.80706	58.94746	4.082296	36.36978	27.33436	8.544345	54.31415	6.832222	63.11351	38.06342	26.18129	4.507946	72.90137	5.736179
"1553316_at"	129.8228	9.155787	84.41374	431.732	123.8274	5.424994	182.5644	90.68883	66.09771	25.29324	214.2545	131.6785	22.98751	138.7184	68.20185	52.84174	161.9326	67.54597	41.72221	108.7567	7.910955	72.18578	85.1372	52.06865	12.42329
"1553317_s_at"	140.4282	59.65837	43.49665	506.2597	91.84082	62.45573	372.8965	60.5432	82.43555	40.6838	168.0646	101.0064	144.681	240.858	9.382614	1.725265	167.0012	184.2088	87.52859	141.916	40.53468	70.99784	79.51678	96.835	27.03583
"1553318_at"	43.97081	49.96455	76.59869	34.71093	94.31007	34.61294	80.06396	12.92867	92.8839	13.43637	39.84626	99.1165	13.85851	82.74687	82.97647	51.16015	49.68992	66.65212	56.64113	18.25721	9.459798	162.2494	113.8404	121.4591	46.08708
"1553319_at"	4.422158	22.26031	11.07262	5.802437	33.51629	1.989549	103.3853	35.90201	24.36803	33.0929	250.3493	31.55264	212.0181	116.6202	91.9253	29.43508	3.187271	4.591116	14.01609	5.505908	4.188598	75.60736	22.98684	62.40058	16.63938
"1553320_s_at"	12.39548	15.63101	0.7201831	15.76121	51.92498	4.776984	3.761531	2.052687	2.138021	5.671486	10.55699	24.53625	5.355163	3.073922	8.13727	0.5904664	47.74123	36.10703	0.9857167	16.10698	2.656936	1.054427	34.52551	2.456241	8.807645
"1553321_a_at"	27.72006	5.572568	79.14819	59.81207	105.5498	35.64611	54.7598	67.34189	133.1914	25.10105	13.79787	45.46639	165.7387	51.85891	288.6125	20.504	145.4777	60.44696	42.2497	79.02991	26.99116	72.36724	28.31888	113.1117	75.96037
"1553322_s_at"	52.30436	111.2966	89.59044	62.3659	51.55841	106.1539	96.2697	49.69508	17.65935	60.36225	163.8729	42.10464	210.9462	9.595208	87.44086	26.34801	7.004706	41.87513	11.00155	21.85852	64.58295	69.02035	24.40999	26.81124	41.71544
"1553323_a_at"	14.26675	64.18781	74.32168	83.95116	135.9025	99.09518	56.40236	22.91854	70.44647	35.98301	518.0678	80.15495	454.981	23.05905	16.13923	62.55928	28.40799	91.21864	78.85892	77.04797	100.1722	92.65931	79.49247	210.1131	43.28938
"1553325_at"	81.26015	56.19609	7.60544	44.61443	78.87418	56.80555	50.79861	56.93533	33.9141	81.66516	358.1056	88.9802	67.23526	165.5574	13.13462	30.1476	91.1267	57.61653	72.49022	5.867937	84.4108	126.6404	14.05238	85.63535	59.02181
"1553326_at"	14.95347	37.7904	29.53768	3.321773	64.85133	20.76555	78.23675	60.22956	75.57326	9.428872	100.9325	79.82401	294.7622	13.5821	23.96271	14.0928	8.813296	5.721219	42.34819	0.9913484	11.26834	50.80117	59.40099	51.29527	40.00136
"1553327_a_at"	40.70279	55.70797	2.298326	2.225654	88.84649	63.7355	118.8307	34.47304	43.29853	13.20974	324.6086	30.05815	15.84001	14.81574	6.328231	11.87484	61.75104	9.546524	7.550806	63.9066	6.092876	74.88013	76.64266	84.66763	24.01677
"1553328_a_at"	3.991777	67.41648	24.58792	40.54214	58.52316	24.2686	46.49288	2.620041	7.539192	67.35449	228.6293	55.81696	269.5142	130.4425	193.1272	21.51449	43.19177	25.43367	29.45486	16.08542	3.65503	47.54786	22.81151	32.36916	14.77972
"1553329_at"	58.46761	54.54645	78.55488	55.38646	114.9077	50.70118	130.5772	72.54357	101.2931	80.99107	368.0049	87.37588	266.3891	126.493	82.07745	47.33409	75.68368	58.14545	27.05124	73.32087	53.56483	78.23876	17.6518	114.8727	73.13087
"1553330_at"	29.77179	9.326328	42.87668	16.9179	41.04673	24.14284	10.26298	4.910098	15.93492	9.008309	139.2072	15.10033	191.7809	25.43458	20.22583	2.057176	4.442433	5.780544	28.17416	5.000703	3.143441	22.18899	8.182267	5.265679	16.70866
"1553333_at"	25.44886	4.832024	18.99756	53.03389	55.23631	16.38539	24.45544	44.41137	36.94626	4.016709	205.4862	52.65234	19.97246	97.00601	85.01943	5.721873	72.40986	3.513467	8.387997	3.817748	3.202557	59.98198	43.42028	8.130683	8.302842
"1553335_x_at"	57.62365	34.79507	83.5083	6.969984	109.0439	3.617175	139.0609	47.88104	138.6977	170.5702	466.5864	70.97556	15.96149	171.4526	4.243942	20.74745	10.64836	2.429259	47.7141	54.58547	6.636106	78.07915	139.0031	190.2679	46.80024
"1553336_a_at"	9.651672	12.69185	64.20789	19.54713	37.77457	1.695095	2.269401	46.51496	6.595003	48.19451	12.91171	7.586878	12.54494	7.602551	6.438241	2.44044	9.242609	7.979042	2.804669	1.457819	10.31984	18.40763	47.9045	92.45944	3.688905
"1553338_at"	118.9222	102.5294	252.799	287.0354	156.3845	72.04929	197.9766	242.2553	152.9053	174.8973	237.9663	161.0411	244.5275	36.34929	164.6686	101.0677	211.8422	182.0816	127.9992	185.1708	149.4441	28.11382	189.5084	139.4569	70.2561
"1553340_s_at"	23.35608	5.966286	18.90534	69.51965	105.4485	53.89766	126.2569	79.81953	98.7765	83.25366	229.0021	170.8358	25.37301	172.1353	41.12881	6.163625	18.70951	17.61256	90.49158	35.54052	19.7166	71.48289	79.71941	106.5713	98.08455
"1553341_at"	5.918493	3.882387	37.32222	4.921065	15.18813	1.118602	7.675404	8.996866	6.047566	85.28529	190.0848	15.68511	100.8596	21.45783	29.17657	12.33749	27.8462	8.417598	3.757853	3.555854	11.3996	11.84015	8.065157	3.522602	7.829766
"1553344_at"	7.632535	0.747955	1.631212	6.157475	24.18725	30.08222	0.8808996	4.525633	8.889636	4.728174	19.6393	35.76981	222.6118	91.44187	144.7094	0.4243962	0.8173637	0.3118975	0.6587095	4.171108	0.9556398	2.205097	14.63146	27.82522	3.712472
"1553346_a_at"	22.16641	11.99047	58.47125	5.511737	55.62211	5.765418	40.57846	105.8908	12.74369	60.1726	32.07804	5.749559	31.2328	104.3221	140.706	48.97915	75.03273	125.6097	7.307017	40.13206	79.94471	74.59788	31.76939	23.15488	14.13977
"1553347_s_at"	11.65443	38.19309	135.3414	91.47679	111.3029	14.90969	83.20384	105.5805	68.24403	69.96974	142.0911	91.59341	68.45388	14.0495	8.011334	5.968028	88.30248	54.00312	8.72735	23.40472	70.18949	138.6675	62.51393	77.53635	16.41164
"1553348_a_at"	113.4567	134.9231	128.5453	120.6584	88.65045	81.28414	98.65296	147.0178	119.2865	60.20378	137.9067	119.9597	340.4201	161.4799	15.70319	95.97515	73.78287	131.12	137.3431	167.3338	101.1255	149.0844	200.4152	52.09782	116.6654
"1553349_at"	166.7275	457.291	364.3346	42.30652	167.9299	166.6477	246.7719	140.1761	151.8451	304.5492	193.1512	204.2595	19.64026	372.3545	249.1304	249.1965	297.2633	376.4444	98.15299	294.0882	158.3626	114.905	34.03872	189.8368	121.221
"1553350_at"	12.38017	12.01433	19.57049	11.54232	132.5153	18.24232	113.6449	124.6769	50.57502	18.09531	533.7717	37.80043	16.73387	43.44727	26.43485	10.92823	13.43334	51.91235	20.41832	15.11807	8.20869	32.04191	20.06119	13.23281	66.76076
"1553351_at"	35.61398	8.01089	18.21374	21.49987	83.55589	26.28378	46.41433	41.35471	6.90146	17.76156	17.69052	32.88288	276.8413	17.48911	7.155579	43.08627	70.53097	10.98474	34.4426	36.57739	5.085609	13.13863	6.333647	86.83961	12.56406
"1553352_x_at"	92.94486	93.02872	14.40117	133.6129	198.7998	72.6862	193.9958	85.12344	35.75673	90.4581	415.6653	81.49536	186.239	170.6445	182.8093	164.4989	67.61095	69.24496	128.1562	76.40859	83.39851	129.6797	141.1373	166.585	195.8414
"1553354_a_at"	72.67572	87.32605	121.0052	146.7217	171.1583	44.52022	73.01559	225.3186	172.0331	166.8893	279.6229	128.3753	26.40319	173.0548	239.5184	59.17363	122.9808	93.75242	70.40112	94.29076	96.01368	179.197	134.31	136.9591	179.3661
"1553355_at"	7.817686	7.732872	40.66893	6.553393	9.713424	8.261258	11.5887	6.574581	13.70094	7.520893	17.91487	5.130489	160.4082	17.5684	114.9604	4.937004	12.68766	4.105904	7.248116	10.18598	6.84014	8.947607	7.071551	46.04644	2.095722
"1553356_at"	5.90369	19.52867	4.149384	22.10636	61.73858	37.84942	56.72906	24.15172	9.703094	57.58039	226.8628	6.022449	48.14151	1.927542	8.083519	5.162044	12.70471	5.584545	23.54413	0.6448226	1.431345	53.21643	63.55463	43.81064	2.442703
"1553357_at"	9.934352	44.44373	1.543754	36.27885	51.19291	3.525399	49.6678	89.91699	35.0482	3.544347	54.83904	57.51076	12.51462	8.643976	45.53289	4.364707	2.905246	30.59543	4.508304	2.529304	7.26849	7.732624	80.51943	46.69358	38.68557
"1553359_at"	21.70181	38.1949	45.82687	21.33394	64.06411	17.9661	57.81191	80.22503	31.95366	45.5554	186.6281	66.22327	210.7336	47.94452	140.4274	29.382	42.47989	39.30898	25.88841	15.48399	24.25598	138.2297	31.05197	50.08398	25.03574
"1553361_x_at"	22.24796	29.45073	33.98475	22.10829	91.19681	33.29811	36.02618	47.20552	76.84101	57.83655	105.8676	30.64128	69.42599	53.56953	306.0108	12.25759	25.59701	20.02843	24.52537	20.68381	25.12571	256.753	32.56108	45.50956	29.54904
"1553362_at"	1.507492	8.21104	14.09575	2.824253	7.56384	0.7321749	26.64746	50.86028	1.050814	57.57721	29.24054	47.60986	9.350927	56.4553	121.2366	1.200409	1.943555	23.96715	1.516982	1.293866	2.050837	29.27377	31.47708	22.9769	22.71911
"1553363_at"	9.369958	28.89327	46.32261	32.05251	79.04122	54.08266	36.67907	73.65788	54.36276	72.90169	289.8637	55.44347	395.4723	81.18407	24.15101	3.040582	8.600237	3.722755	6.833156	20.63654	44.02988	53.62408	8.969293	57.2689	28.7186
"1553364_at"	4.284683	3.82717	6.720636	4.5107	9.630501	3.927011	117.063	6.233959	53.65993	5.213064	97.78442	61.51797	16.76623	91.66691	18.46475	16.92795	4.521231	1.421596	1.351335	27.49446	1.783099	43.69978	8.745932	27.4168	3.655904
"1553365_at"	28.85758	4.829802	44.06144	35.75591	45.35626	37.90278	23.63912	69.74416	18.46387	26.11959	195.3069	91.44643	73.24719	202.0653	114.3679	27.3265	51.85909	1.91667	10.794	4.544851	40.0379	9.533416	7.489676	82.62282	4.363047
"1553366_s_at"	51.07042	24.92237	18.59968	26.30943	38.04067	8.427939	180.7484	42.98629	82.06576	70.40566	415.66	21.09975	154.9364	116.966	102.6584	14.12003	42.72897	17.41617	11.2474	41.40062	17.65794	21.16433	21.76448	158.7073	29.31076
"1553367_a_at"	66.47726	15.78556	21.11354	24.54528	69.96704	47.13654	56.86033	11.44602	52.01014	42.73256	237.0186	99.16983	155.4596	238.6492	255.2832	40.3026	120.5853	47.78238	53.31555	81.46634	12.23982	151.0943	74.87035	156.0624	68.45593
"1553369_at"	7.057538	12.81548	18.79789	7.899288	84.38664	9.591825	90.20597	12.40001	8.527456	10.82651	38.9767	220.7186	9.328792	13.3627	8.825854	5.33223	105.3984	109.426	89.9893	210.196	96.69034	52.35399	11.50525	99.28741	9.623992
"1553371_at"	17.54628	25.40374	12.84492	8.104169	52.41912	2.859972	23.14825	21.32017	67.49892	5.128728	145.446	29.35167	200.1338	103.311	60.10205	13.92714	30.69172	5.703835	14.27462	1.681763	34.13576	26.51443	57.22039	11.84537	61.24627
"1553372_at"	33.50018	37.48647	44.28923	39.5276	7.697408	30.4827	45.99085	52.16145	50.18642	12.16466	383.2257	11.24809	255.1416	188.3402	25.26396	2.404051	17.46378	7.417218	43.61345	44.75159	38.26609	32.64992	10.15128	15.06488	11.62416
"1553373_at"	57.25013	34.48233	66.58016	37.86984	129.4371	37.87163	125.7877	111.3857	84.37449	62.17609	563.2842	145.7482	77.36814	112.9094	165.642	39.40409	72.51057	5.512327	40.8121	65.10897	68.10737	135.9976	139.2276	158.6788	58.41755
"1553374_at"	38.0205	29.50474	30.20098	50.61155	133.1024	22.0016	44.64496	25.01695	19.58843	41.49111	18.1626	25.41578	79.25637	6.310322	18.00246	6.349532	48.64743	42.36008	55.51999	36.11241	25.6726	37.00391	83.50267	84.34281	42.72121
"1553375_at"	5.44748	67.57486	62.39561	36.89597	12.79727	44.49762	7.189101	14.04517	7.200446	58.67061	52.2711	55.41458	27.49926	41.95013	17.83919	18.68156	49.90861	29.99347	48.09046	38.45081	1.96733	11.09933	13.34838	123.7273	8.280691
"1553376_a_at"	1.722673	22.88801	45.17923	23.96723	22.96141	16.76413	53.5305	45.83449	13.70839	44.44193	216.7699	32.29104	22.48078	42.01804	46.8893	28.40953	37.74591	13.37464	11.7235	4.058208	24.44732	73.03072	41.75793	54.24058	47.67789
"1553378_a_at"	20.36524	52.22662	16.95479	42.48167	5.863448	13.14143	20.22714	10.9627	14.80523	14.8114	214.1772	63.26912	116.6076	133.2485	6.790699	2.823543	11.22675	15.25116	50.52481	16.08076	4.545197	99.04114	8.465401	51.00999	49.42757
"1553380_at"	21.06892	67.0077	24.91493	2.309771	5.093427	1.419009	4.348896	52.96419	1.800221	9.517302	5.880418	92.1115	31.56075	18.59806	5.348604	14.76004	116.169	70.16028	51.27135	123.6458	44.20144	7.939909	2.882773	71.82991	4.8011
"1553383_at"	10.40602	36.35939	64.57792	1.59691	2.394341	1.719318	3.490409	3.537147	3.043905	4.714396	123.5646	3.391471	140.3222	11.78473	16.36094	18.57357	1.7778	1.424762	3.691773	0.721231	12.55994	2.895227	3.371033	1.926933	1.847699
"1553385_at"	2.918686	74.29626	26.09576	4.613622	15.37546	45.80079	120.9658	102.621	73.14521	56.04623	57.50065	13.2744	105.6839	111.6749	155.0949	44.05363	85.51355	8.111715	8.08022	46.28727	34.55579	109.6025	98.59077	67.03915	22.18642
"1553386_at"	95.88858	111.2602	101.3581	130.5685	91.57243	73.56624	56.65799	112.3837	109.4115	77.75475	330.3431	152.1715	295.5215	26.39528	9.918596	22.61036	115.6505	81.71319	118.9471	107.7792	165.3129	171.551	188.4742	130.2151	38.09726
"1553387_at"	61.13862	144.5345	144.404	84.58517	81.1522	52.58099	132.6274	170.8329	39.21169	155.0228	256.635	162.6506	37.6415	215.654	16.47689	66.65046	244.4629	198.9681	79.01144	218.6861	124.9994	95.97624	76.60574	154.2139	83.50033
"1553388_at"	18.13378	15.74134	13.27589	37.24081	14.38028	25.11697	19.39592	15.27	31.2073	1.838363	122.2678	3.752863	148.1187	60.24791	36.18856	3.3899	50.75361	3.05508	2.773212	0.8877678	3.186395	37.39523	2.894466	32.57463	4.220054
"1553389_at"	77.19898	24.59251	102.1866	35.20172	3.706146	51.88604	14.00868	103.6324	101.0197	23.04927	132.1818	52.40301	13.02437	101.0007	82.5657	55.05216	12.69938	31.77643	12.35931	31.28098	32.11195	40.37822	38.38391	54.68024	29.36387
"1553390_at"	3.656031	8.853333	9.717485	6.260551	50.31265	37.66324	27.92162	19.27882	2.766721	68.83632	276.2504	26.66109	18.08315	13.51271	10.76427	25.86453	11.95833	9.956517	37.85623	2.710064	7.140143	64.63681	31.99455	29.14992	4.379303
"1553391_at"	30.56805	13.24449	4.848844	23.62745	39.87936	5.637716	77.05134	55.67323	35.51693	9.29147	196.8713	43.36858	36.4791	15.06893	5.270764	40.77149	43.68907	22.63446	9.534793	11.04107	20.10244	41.12297	44.57244	101.5347	31.44085
"1553392_at"	45.46798	3.965494	31.07089	34.68405	16.20743	22.51743	37.70364	59.76113	43.57892	40.68057	30.35873	2.215635	42.83626	5.274628	66.65983	31.46992	4.539754	2.049775	37.00662	3.162084	4.798578	20.47999	72.68272	121.3532	26.19753
"1553394_a_at"	1.350629	27.96235	61.85909	39.66019	41.42476	28.37304	47.14008	8.26676	20.68744	5.373902	112.0043	2.326442	134.5532	5.962068	69.29617	6.652139	6.20076	5.499905	28.57869	6.662146	41.66755	24.1757	10.80826	56.44311	12.84637
"1553395_a_at"	109.8665	148.1011	163.4431	311.3944	352.4276	184.2508	286.2116	232.0836	362.4865	149.5038	578.6357	262.9617	442.7055	352.3745	285.8047	56.86064	278.6114	231.0924	161.0048	155.4698	217.2704	187.2087	156.7608	130.3439	113.345
"1553396_a_at"	93.64022	249.6194	148.3433	103.5191	82.86705	149.4935	286.2982	129.5532	124.8464	180.9114	37.67062	72.77669	34.65012	140.67	105.869	97.84918	71.55801	107.9235	22.11738	2.279267	56.3422	893.0148	149.4089	298.3796	123.1578
"1553397_at"	119.5942	200.9367	216.3607	224.9813	420.6372	99.52425	249.0817	268.0856	231.6512	172.3416	1330.744	288.0201	601.3124	468.2314	292.8445	129.694	139.3955	160.327	178.8443	111.2978	122.207	283.3677	284.0598	179.3059	235.1688
"1553398_at"	51.87379	15.09833	78.20349	55.82045	87.10863	28.91378	66.72047	72.98643	63.87654	40.11187	470.8558	70.95149	200.4733	92.32294	14.64452	14.35935	8.940802	5.938268	40.57463	12.62652	20.29574	43.10263	126.2862	139.9381	18.15709
"1553399_a_at"	77.89688	160.6366	94.10353	66.7214	32.36324	22.04945	106.5006	89.59407	109.7868	105.9724	518.1075	185.1685	63.93621	111.7776	188.0366	89.27773	124.699	109.0253	80.94901	174.8469	181.2537	300.362	94.97576	253.4807	108.7462
"1553400_a_at"	74.72493	134.8449	75.37357	52.14538	90.23434	61.3736	114.0882	72.63694	43.58664	135.7568	235.6138	61.39641	33.24516	53.59846	227.1501	163.8317	135.509	165.8449	138.7894	182.5282	106.4558	184.0741	165.5992	193.4095	200.0661
"1553401_at"	41.89822	28.85152	42.85212	66.51509	17.53155	39.18148	74.4697	11.93688	6.857515	37.36304	138.641	48.42775	376.36	60.95467	20.31708	43.51561	90.91154	69.34145	59.41868	55.53439	8.255791	50.38686	77.02752	83.10317	45.9118
"1553402_a_at"	62.93624	22.38755	33.02315	90.50995	28.2754	35.97792	57.39445	4.973991	12.44573	80.64226	63.21307	45.6991	51.80296	13.36217	62.87142	52.00829	29.53905	32.18287	45.25407	21.66835	36.67143	74.07327	39.05632	56.37395	49.95198
"1553403_at"	3.27769	4.408119	10.94376	2.897628	8.458783	7.59129	4.67475	21.45508	6.16661	6.218794	22.80657	2.919875	29.94285	24.99825	12.64042	6.233306	9.006588	2.508357	7.747754	4.692379	6.220285	8.728467	14.32941	3.168049	16.49434
"1553405_a_at"	6.263998	4.169602	33.36449	15.12774	62.69419	27.75553	68.84738	41.96023	50.97806	34.53102	175.7451	67.50343	97.99836	10.71696	18.63727	2.726254	71.43375	32.90055	42.50307	5.473553	3.045273	101.8426	58.90287	11.37705	8.56448
"1553407_at"	112.5271	285.3481	213.6263	10.34225	77.36716	48.2679	148.8592	100.5669	37.51852	174.899	183.2817	94.41709	54.94439	316.3284	218.6435	102.1192	142.8647	136.8526	56.26704	97.15468	65.17639	36.15372	107.6669	156.0982	109.1227
"1553409_at"	4.179242	51.30842	2.140819	28.91403	97.39947	2.286462	13.561	139.0142	44.12014	99.34575	49.09234	73.36716	8.914941	5.313841	58.89384	4.237549	15.01192	2.500498	37.22338	2.074219	1.232967	6.697627	80.37643	115.1535	50.06249
"1553410_a_at"	2.203651	13.73611	5.437881	3.088768	3.231901	2.625537	4.65663	3.549092	4.679015	35.76227	18.19391	1.953541	12.01082	3.29003	86.17273	2.029357	25.23544	17.90488	4.570006	23.74761	3.416339	7.649375	3.7827	6.742259	1.786206
"1553411_s_at"	20.24247	38.5346	42.85369	27.94557	76.05074	9.866007	43.25143	31.97531	30.31507	30.82334	120.2658	67.48093	134.1114	131.2939	109.4994	40.71455	23.07738	41.33792	29.32935	2.061626	3.134959	53.43748	57.20456	73.67446	6.541189
"1553412_at"	8.813098	30.82652	59.5621	4.850543	15.31011	29.71809	19.3968	8.386857	10.25234	48.15388	165.8347	78.62743	143.6806	223.7265	14.26642	53.58529	7.208666	5.377767	14.44613	34.48509	3.490204	19.62708	89.22367	4.556537	32.7908
"1553413_at"	5.970478	5.077891	6.268747	10.35335	5.731956	3.616664	11.41746	10.96105	6.467465	6.721809	21.31908	4.180971	13.30514	12.51174	210.3217	32.57587	4.382495	3.904162	2.347475	2.055165	13.97483	7.728991	2.793027	55.67701	5.643134
"1553415_at"	16.57985	5.70322	5.049852	7.89979	5.873228	14.79354	26.66686	3.079248	3.326465	8.180567	44.70785	47.18629	95.58509	7.284416	5.107791	4.66369	22.91376	30.70305	18.48751	2.223076	2.988424	2.682855	78.91776	22.70773	3.947508
"1553417_at"	34.27303	34.34117	83.65694	49.64548	107.6648	46.15295	63.38136	104.8227	56.14705	78.57745	394.2951	86.81421	108.1964	96.77518	31.43537	48.15995	57.48959	75.3444	48.2679	25.53198	43.75875	161.7142	23.38427	109.737	47.4043
"1553418_a_at"	39.89658	49.92474	39.02164	76.42751	68.30833	48.33746	95.54744	109.521	56.39668	9.958381	22.78316	61.26044	162.0118	81.99061	22.54834	31.53243	4.884083	2.546359	21.38711	30.26937	48.37338	42.00454	81.14865	8.604238	29.07462
"1553420_at"	1.544008	32.88287	10.86687	7.063857	10.15953	16.31369	18.69443	45.64477	1.031783	29.38589	169.4735	10.24988	141.7205	8.112396	72.71597	31.82416	4.956374	33.75352	15.96723	5.459328	7.739888	31.12527	32.70081	46.59587	26.37702
"1553422_s_at"	69.76595	69.26189	82.69875	71.31116	76.10207	40.12183	66.2252	93.95081	100.0787	75.67088	340.7771	116.3939	148.295	41.56238	59.8158	33.23746	101.6075	57.87107	39.019	41.80341	10.18649	23.45503	133.9921	97.66903	64.20886
"1553423_a_at"	55.876	16.39369	12.1079	32.29038	2.252433	26.0671	27.94334	6.04361	1.495852	6.40057	69.08844	52.34493	6.290133	102.4414	11.02249	14.82915	44.9508	35.0447	37.82495	29.89394	56.75319	20.12374	4.890781	2.08858	41.78866
"1553424_at"	1.70326	1.675786	3.470059	2.499914	15.56397	0.7291836	16.28924	11.11237	8.247159	2.248232	147.8066	5.401416	49.38873	5.972339	61.7939	1.943568	32.85769	2.003803	2.381943	1.531707	2.633163	4.787079	6.702137	28.81307	16.03125
"1553425_at"	69.73811	73.18745	73.67287	66.30498	195.5137	4.720909	111.2465	108.9032	54.78058	34.53205	657.3026	105.5435	82.32211	12.47452	83.58237	39.75105	3.285228	52.92399	31.7632	28.46603	65.63011	24.99742	89.32153	140.9898	83.21912
"1553426_at"	43.08908	6.442684	27.92808	65.76841	121.9894	46.89001	11.89189	117.9143	29.79169	44.42273	19.30369	58.90342	60.49353	86.66758	5.293166	20.35577	2.404794	18.39697	34.08436	28.9143	7.369147	101.7109	96.57597	102.6661	33.97204
"1553427_at"	5.957024	6.241854	10.88636	11.78248	27.68259	6.093053	7.918234	9.734489	2.044372	9.702341	31.57092	9.541986	29.15187	34.47033	8.509604	9.649693	11.13554	19.8211	6.531858	15.78972	49.8079	18.09258	35.76212	5.244821	5.868462
"1553428_at"	1.217552	20.33406	38.41948	49.08573	47.32043	36.48928	33.04692	36.35593	40.09588	64.0876	314.526	64.18237	9.120582	164.7879	118.318	13.21928	49.18268	52.56767	18.84724	38.23308	3.944391	101.4177	25.25391	63.9578	20.91935
"1553429_at"	62.57298	78.64409	14.55606	32.02158	81.44788	42.40141	72.44521	13.33737	18.95313	123.3178	288.1688	11.22348	413.6737	197.8652	28.29042	57.78314	20.12227	56.57851	57.57504	64.06157	5.869211	28.63299	65.91988	34.85698	65.18401
"1553430_a_at"	3.191605	5.667821	12.28184	12.84659	106.5914	27.36145	45.41541	6.152744	51.35999	7.706954	267.16	55.75594	11.11947	5.621464	256.3989	14.49069	78.87059	27.29191	62.33225	35.00472	3.418032	18.31437	7.715161	12.62576	6.004408
"1553432_s_at"	110.2425	8.882695	13.1858	24.47775	104.1584	5.901155	34.4325	4.895789	22.9427	58.9329	102.4111	18.71077	24.25679	58.61162	132.8579	25.29024	95.50346	2.816487	7.49851	4.815264	46.56839	4.793741	6.675889	16.13329	7.929732
"1553433_at"	49.26726	4.608424	15.91817	25.00233	142.4925	3.956719	96.83289	69.37823	44.80023	89.39616	166.9089	76.38399	23.23352	31.77379	39.71909	8.486148	1.500649	2.902304	16.31275	18.75261	1.944546	51.54493	91.3288	121.6073	65.21406
"1553434_at"	19.30586	37.19391	22.01429	37.1219	40.1586	3.1452	9.075576	3.929068	1.785872	56.66403	220.3498	26.40474	78.52576	8.53025	14.02755	1.004682	5.835206	55.87605	4.034453	7.001723	5.490302	7.239444	23.9316	85.82323	21.14824
"1553435_at"	38.17895	2.537018	46.08994	55.91962	75.99153	6.72392	10.64092	9.811975	5.29061	18.57988	296.2109	76.6806	29.3958	23.00748	183.246	7.461907	25.97781	24.18426	39.17542	8.254745	61.74854	109.9989	35.30236	65.89288	42.73163
"1553436_at"	43.88934	8.971721	13.22111	31.21139	184.0085	6.242647	56.36573	10.7912	38.62688	53.43176	33.05018	100.2565	115.6056	12.6816	142.7726	11.63977	26.44979	3.215164	5.038788	14.4648	51.86585	14.52695	7.245553	16.80085	1.766652
"1553437_at"	44.3153	77.8178	46.10175	82.11687	110.066	68.39268	106.7646	23.33162	54.23541	139.5511	208.6803	84.50109	75.75028	60.45683	43.71382	39.93295	36.1719	88.59536	23.11672	14.04379	80.674	236.9284	77.03793	44.01966	83.67751
"1553438_at"	152.1029	260.4716	198.4698	165.9016	34.43771	63.27304	315.9452	308.4103	138.4375	144.9732	431.1777	188.0429	303.8169	209.6962	215.1082	136.1816	183.7513	202.9642	75.97223	86.04041	119.4494	216.4701	160.4442	290.8394	95.57465
"1553439_at"	74.97257	55.35776	80.8642	18.17548	113.8489	30.99414	133.6546	52.62341	57.79493	148.7921	478.5189	121.5958	395.4364	61.56836	192.2341	8.193829	83.42183	30.20021	14.96201	56.34306	28.30805	64.26477	169.2357	258.5902	28.03059
"1553440_at"	30.748	3.774846	28.39476	5.744498	37.9897	0.9689508	51.47047	30.64194	22.07842	25.81818	204.8577	58.70279	157.876	63.72281	155.9633	3.541842	18.31157	38.69819	55.50923	56.36318	74.22269	43.07251	43.53616	32.28988	51.30136
"1553441_at"	3.389951	0.7526656	0.6737465	2.013496	15.74737	1.47058	7.12514	1.683617	22.64453	10.35406	4.570903	30.95353	14.33341	25.02886	125.5391	0.6505635	1.517294	14.69863	0.7664018	1.930956	0.7757246	1.646251	22.63594	1.268442	20.25293
"1553442_a_at"	41.58598	7.068777	26.20837	7.490937	11.93978	6.612233	4.01685	17.09758	33.69271	7.174059	219.0768	48.61735	50.01152	3.645478	126.6404	5.00417	11.55996	6.354167	8.674268	12.99781	35.55588	7.702173	12.29582	2.273497	10.89422
"1553443_at"	35.58392	71.09804	18.99039	30.35108	17.86395	30.14747	120.4892	38.04151	55.94021	107.5837	143.8742	56.28865	17.44564	139.2288	25.63883	24.06007	30.48947	42.77244	13.74907	5.424575	10.08078	41.12129	41.958	86.72058	4.129
"1553444_a_at"	17.01809	31.18176	55.40384	21.26445	101.7929	21.57276	9.7757	25.13478	61.9792	16.63285	209.424	26.86136	373.6442	12.4796	23.83499	12.54951	52.75203	16.4803	29.76716	14.30394	33.88869	16.20482	40.19768	35.61087	13.54085
"1553446_at"	44.12722	47.35944	13.33552	13.71552	69.03008	20.66618	40.09283	35.54664	34.113	82.0397	349.1714	79.94407	32.17497	9.724308	10.53522	53.46233	16.54548	2.76503	47.35962	30.96774	4.172099	12.06252	116.7957	207.3814	59.64805
"1553447_at"	24.68126	59.30744	12.61923	49.01953	97.41818	6.983049	135.75	85.16557	54.31702	34.15912	280.7217	23.78229	14.55857	4.732344	21.06904	19.47087	4.53158	5.884717	7.189795	5.881104	0.8213606	161.8886	94.99773	92.6604	11.61543
"1553448_at"	2.720939	3.030777	13.10309	3.21081	8.167917	3.777532	8.16674	4.73118	7.117278	3.069485	26.96182	8.086136	9.598606	5.068878	5.504158	5.221352	2.118195	4.443115	3.524327	1.972255	3.357679	9.830939	12.29885	15.36387	3.307965
"1553449_at"	45.69021	39.93525	48.53605	57.78608	3.408304	35.20082	81.67942	5.896182	130.6035	9.620559	305.5172	30.67705	44.99231	5.093103	6.959163	3.092571	36.10814	6.816984	16.73561	42.86245	6.630726	147.503	2.965237	47.27302	30.47999
"1553450_s_at"	28.52226	20.8996	18.09584	11.59279	12.38779	8.459259	16.40755	6.839399	15.46434	23.01528	20.65219	6.013361	22.93046	99.81189	38.11731	2.573889	43.23051	45.7468	2.676756	51.5961	12.52524	83.14157	64.04795	80.58391	34.16532
"1553451_at"	2.359225	6.878397	14.25239	12.93099	29.11414	15.21679	36.40963	26.54976	36.53879	31.93993	231.1218	23.57573	95.62786	4.205637	11.64633	3.698713	7.574893	2.043542	1.640651	2.039669	6.684088	37.28773	34.61342	17.62551	38.5006
"1553452_at"	73.72407	61.33148	48.91272	5.809083	93.88872	46.7309	31.5788	5.675937	41.90044	44.12782	242.543	58.27017	16.92911	69.62508	52.83466	74.73445	9.195958	45.98058	73.59254	36.1014	79.77399	82.67992	121.6509	62.18878	27.98223
"1553453_at"	63.98867	85.80656	55.51453	83.49054	90.28626	56.83929	88.31125	76.82124	81.44061	100.7574	474.4413	135.836	77.59801	99.86754	120.4086	34.70521	50.02619	52.59016	27.23265	46.64123	3.540516	128.0569	133.9845	158.8285	49.17748
"1553454_at"	29.56399	33.90434	4.15099	15.85389	15.26616	19.59488	61.68747	29.39757	2.725752	21.05625	24.19924	37.02463	12.60001	7.621371	117.7427	6.83921	1.727575	14.49139	8.909845	1.467541	30.67183	13.05051	5.306749	73.41746	4.160395
"1553456_at"	26.01198	17.87594	23.90562	28.51104	88.02826	11.32784	77.09483	94.55391	12.83787	60.7782	359.1879	68.77444	9.962683	3.831921	23.15512	33.58303	13.50449	19.827	69.98253	10.19665	17.8484	122.9269	69.76453	21.34592	53.87362
"1553457_at"	4.829344	53.43634	6.808805	7.688485	7.004641	4.03753	55.72732	41.6729	4.636429	13.05426	214.9851	13.02698	24.15981	27.03132	42.55212	5.952125	88.30476	5.439814	74.47089	48.1062	5.644186	9.881281	7.014787	7.966962	6.508372
"1553458_at"	72.35257	97.41586	66.12366	10.58853	225.7178	78.44689	86.34916	9.720139	42.52926	188.492	443.3702	130.4921	13.6572	9.709459	11.59203	39.64409	59.1952	118.5698	89.78163	69.25419	67.08372	46.77178	175.1342	173.907	184.9253
"1553459_at"	6.382718	7.791713	12.13941	8.190899	11.20761	3.698854	9.798094	4.961203	7.843373	6.59822	55.72945	4.626164	17.55051	4.644572	7.194229	4.851439	4.362086	7.356185	5.665856	3.230251	33.31602	18.07468	12.67826	20.39817	6.441684
"1553460_at"	18.76549	11.63354	42.74978	10.80511	8.225976	23.40089	18.51148	9.087702	34.52835	19.90663	44.00006	9.104969	8.309299	13.79354	233.5023	7.118923	117.7299	8.907026	19.84439	41.03023	28.33818	13.1078	12.33912	91.54125	14.57477
"1553461_at"	3.379873	14.34211	6.912438	5.734324	77.53868	2.446522	53.80286	100.2726	43.52763	87.59472	444.9668	88.57103	55.73012	99.75463	91.06656	1.935444	27.10686	1.804928	5.476319	5.366983	18.33413	15.91122	163.71	49.67976	30.50258
"1553462_at"	13.92476	29.38664	17.21808	40.73791	72.78375	3.891778	23.49339	70.49561	42.90617	21.07777	103.873	49.08578	398.0639	71.2193	100.2064	10.2131	29.03433	21.77361	10.65541	32.22776	22.43176	48.59187	22.90919	25.45071	26.98508
"1553464_at"	24.0884	6.545356	152.3291	92.75762	160.212	8.638391	82.27328	48.7395	10.9535	7.213438	241.9639	54.82559	634.5943	14.0511	59.9614	32.45992	78.47825	19.7522	48.4649	30.70711	44.87775	21.43111	28.13385	39.05485	22.48591
"1553465_a_at"	41.72001	9.141651	36.61864	2.318509	57.76218	32.11482	6.922971	13.72279	8.619563	3.750782	13.88607	6.818713	8.465486	81.29638	30.43961	1.144893	3.059628	1.605589	2.411517	3.390517	5.089712	7.694201	9.120725	13.39696	2.042476
"1553466_at"	91.38762	59.52615	38.59603	105.6827	120.0786	15.61769	85.69589	104.9045	147.6181	49.84042	645.8894	224.5433	108.1749	68.10526	206.6697	117.7487	87.59369	80.42861	50.43411	77.21078	32.63841	209.9665	137.6535	228.248	206.5276
"1553467_at"	1.795652	40.13697	5.268249	30.76051	94.22191	35.9278	57.73247	51.24405	48.95953	3.339006	306.278	71.97563	144.6706	141.6507	80.57394	15.4602	27.5359	6.975523	32.83662	3.624001	41.62625	53.32369	34.777	76.56715	20.76273
"1553468_at"	6.097548	27.36205	46.82174	6.340268	10.48429	11.01827	132.6016	22.78501	19.4369	6.861916	180.953	12.55034	39.44067	16.42361	27.36269	32.94458	49.65269	11.76574	23.25492	5.365117	78.44776	25.86115	8.923211	88.14647	29.32945
"1553470_at"	49.20164	48.78989	26.74465	33.48267	9.093564	45.49329	72.17664	68.17323	77.73826	23.8994	153.6736	30.44049	362.0557	175.5689	14.95115	36.71203	53.63244	82.29769	21.80783	19.74541	63.564	11.61247	27.61142	42.54301	63.95398
"1553471_at"	40.59633	28.57135	73.25478	72.22778	40.19782	18.83159	121.7376	136.5638	166.5333	24.98605	557.7624	139.2151	59.43446	47.45546	28.57769	7.847799	78.21803	80.16132	6.932364	26.95286	67.00771	58.14692	194.2605	250.0038	68.64484
"1553472_at"	4.745811	18.19011	13.95646	62.36897	60.7722	13.81223	13.66465	46.35934	65.14366	60.42837	470.3826	111.1966	120.537	123.4435	159.2994	4.212241	57.69521	35.15562	15.36888	7.930766	4.316681	101.1576	78.61182	121.6213	89.63201
"1553474_at"	1.384554	4.924466	32.1548	12.94887	3.042267	0.7648041	67.62811	37.3171	19.78581	63.82302	147.4388	42.24765	162.6395	6.81319	133.841	14.73643	2.680809	2.59061	14.87236	9.810519	0.7655847	24.56848	3.995201	47.30602	37.59487
"1553475_at"	4.025061	57.30553	18.18845	7.057479	84.29668	20.09209	93.44048	4.780046	22.42895	72.64391	232.6131	7.073753	151.1844	17.95457	94.89602	40.41631	69.88779	4.870382	2.667722	4.587628	20.04854	12.78804	72.04305	30.86596	23.02861
"1553478_at"	48.65253	36.65091	21.99091	52.26235	15.65645	10.22507	4.677969	52.19663	26.72621	28.90088	46.76656	67.02037	35.5146	23.43479	14.18876	5.251286	3.262481	10.67817	3.673186	30.46156	51.0632	52.84021	51.79427	15.41312	3.229133
"1553479_at"	33.43061	53.6104	91.43018	39.48945	108.1375	15.92803	87.56223	45.6677	8.110253	86.11329	26.35594	63.56738	24.42205	96.84962	21.05874	18.25935	106.0548	26.4174	17.3109	4.697462	53.75971	67.8871	88.58383	37.60086	16.26559
"1553482_at"	7.540338	4.550241	6.794109	26.79862	9.087708	3.099585	13.00896	3.71136	7.307406	18.50073	260.1105	7.984149	297.7917	5.458253	10.37051	3.555587	6.606243	5.923125	7.09019	5.686523	19.54278	13.58986	9.593376	11.81834	51.47775
"1553483_at"	22.35503	65.99168	7.970942	134.4577	41.48165	25.39687	85.65369	27.68374	70.33248	86.67461	217.1766	14.99119	39.99311	245.4443	164.1993	95.45327	21.91709	57.89733	19.54674	76.51775	15.09682	185.8171	112.9131	245.7365	29.45477
"1553484_at"	32.92891	23.57288	75.06084	49.32663	143.3368	10.93866	6.874873	3.655581	86.85055	68.79411	160.3813	54.60979	6.727461	65.15508	29.33016	15.64156	19.63359	14.72414	2.861323	29.07176	15.87495	56.54295	123.4693	85.64484	49.92947
"1553485_at"	1.920798	65.07681	75.52414	25.60443	43.13654	5.28371	61.91516	37.59047	40.75728	6.875383	61.42131	7.323278	15.06149	183.959	84.32315	5.249111	4.128929	6.161719	5.0021	7.917513	25.12452	11.98232	1.768404	27.15642	14.66158
"1553486_a_at"	4.938292	20.25812	19.11924	26.12341	11.91915	3.174284	51.32943	20.90715	20.53099	47.24449	215.2018	14.66081	14.59326	10.31974	9.43001	8.315027	7.366839	7.393688	34.69278	13.05685	4.39033	89.58646	79.16106	88.77979	29.25653
"1553488_at"	11.65416	41.86057	24.9119	39.37944	6.139338	3.462925	10.39145	79.44189	8.067353	10.48721	13.45645	11.4317	41.98001	14.69776	25.46874	5.255372	9.359377	11.77501	9.570134	8.428562	21.47362	13.22813	89.92671	12.73225	12.53208
"1553489_a_at"	5.0228	4.652008	20.17399	11.68983	7.57291	1.785787	8.029885	3.805003	7.306098	4.78902	24.43466	2.962483	44.66423	18.43119	8.937495	4.521462	5.462455	8.282592	5.659894	10.1866	17.59147	6.76767	5.986135	8.509862	8.343952
"1553491_at"	50.50658	57.84694	32.87154	53.04774	81.61832	39.62423	9.639206	40.84216	80.76888	97.90117	300.2477	74.88422	264.8109	242.0008	163.9494	36.10893	7.27882	47.7439	63.00074	23.2156	47.93761	50.0893	69.30495	55.15989	62.59037
"1553492_a_at"	10.8071	5.83169	11.84831	15.5445	53.95224	21.93399	14.51856	37.92401	32.98354	13.83485	50.8928	9.827973	197.1088	15.49713	79.03859	2.620679	10.94894	8.594294	1.683834	20.1235	25.17561	74.37925	10.56461	3.133542	2.535681
"1553493_a_at"	83.74417	60.91472	151.8939	63.28289	169.9701	63.52809	130.3873	99.36697	11.68807	137.3253	286.8398	33.9048	235.2097	107.0634	186.1726	167.6798	63.03764	28.10834	95.55566	65.76797	144.7781	100.6575	173.0142	169.184	218.2276
"1553494_at"	1.257116	14.72459	2.575055	0.5619818	1.086314	13.11797	1.209545	13.24563	1.495542	1.159539	139.574	5.299377	104.5279	73.0647	81.5466	67.35691	59.42571	63.15096	38.83038	0.8210065	78.49516	100.0943	23.23892	69.30991	70.95957
"1553497_at"	7.785615	7.65647	41.29734	12.2	5.9521	9.034462	92.90187	8.529947	3.405164	10.88338	15.92426	4.909552	36.99935	25.73553	5.152917	2.727269	7.068017	4.356594	7.440713	9.255087	5.700072	6.238816	9.485453	21.83444	8.47847
"1553498_at"	41.16699	107.7861	101.0142	169.7983	363.7237	29.71731	353.8212	124.0061	137.4994	225.542	1037.764	443.6528	14.39872	81.73206	110.4665	54.45642	6.73261	29.16013	38.27963	57.3307	23.93675	140.308	263.9959	261.9077	232.222
"1553499_s_at"	24.97046	48.7496	37.73114	93.3393	180.0044	105.2967	18.50489	115.2797	63.3679	100.772	410.9969	110.1899	50.23272	135.3946	70.71707	63.51828	226.8903	243.5431	185.6284	146.7788	172.8956	197.7375	174.2094	195.6271	99.99018
"1553500_at"	6.996124	8.007497	38.23983	20.13277	46.86685	2.272539	14.4886	5.68407	30.62142	66.53048	243.8013	15.06572	10.93286	114.5741	14.56992	8.410738	7.159653	3.21508	6.202486	2.2756	10.61512	16.4494	17.71635	25.06187	21.68188
"1553502_a_at"	39.4287	6.19256	62.45988	80.11826	2.438241	33.93501	7.934321	34.62357	54.42503	5.713318	94.46828	52.47592	19.00125	13.74258	17.21353	17.30836	63.31262	13.52219	24.05501	35.86569	2.747401	52.60296	43.5005	7.674732	21.19747
"1553504_at"	48.58892	10.1612	35.76258	68.80667	94.94784	43.78494	84.5279	60.47855	24.63983	57.32638	255.7238	135.0754	373.6606	118.5868	7.952865	5.566314	38.1896	8.797741	8.770053	28.4595	69.94737	98.47301	85.37656	73.74937	67.55746
"1553505_at"	39.40863	5.518508	69.88987	57.5605	76.1726	4.634389	51.9432	121.2865	11.85452	61.15506	246.613	101.3554	44.58468	118.0516	12.87278	39.30656	64.25979	81.10097	39.09695	3.074524	35.03707	117.7641	114.8663	99.36918	61.07413
"1553506_at"	18.75145	64.04429	9.133198	29.31748	38.48266	53.53185	96.54559	22.0447	3.881665	36.60608	187.5173	54.7314	64.39828	103.0341	115.0723	23.46184	54.70969	61.20615	29.26104	57.86102	23.71556	76.5967	55.72172	88.98663	59.55711
"1553507_a_at"	123.6923	152.5773	123.3528	115.7939	244.3946	74.70143	176.8671	282.9534	137.185	102.3457	511.6699	256.7494	687.1365	215.9397	257.0496	59.66656	179.0378	178.9922	214.6275	108.1462	216.1093	133.3808	110.4943	214.7605	160.4035
"1553508_at"	66.96885	9.458222	41.0167	30.42672	13.91334	23.76309	5.748418	59.29752	30.85303	12.91292	213.483	86.55779	353.405	129.9782	125.6056	30.04514	91.19597	109.2545	22.75168	111.5156	63.50835	136.8509	35.38206	13.82577	46.84155
"1553510_s_at"	284.9759	270.3156	278.7173	654.4179	450.8635	314.7508	310.6385	414.2373	707.5899	401.7524	424.2379	594.9365	257.8727	398.9809	215.7993	295.2864	491.389	387.2795	379.3932	399.9547	287.3103	405.8174	433.2685	382.52	322.7467
"1553511_at"	4.364969	100.2706	136.5759	92.60088	146.0099	68.22513	110.4266	115.322	108.2306	84.8315	64.21706	7.678544	64.27652	71.2935	16.34267	55.76102	36.1596	80.45332	13.15055	61.23187	66.94764	172.0838	192.8648	75.29694	70.50578
"1553512_at"	92.14146	53.5842	47.40219	18.97792	49.78491	47.7123	135.4535	30.87562	34.299	22.65918	19.10405	14.63398	225.0112	61.24187	8.149072	41.89036	6.218826	4.281591	29.43431	40.27315	14.74422	38.76627	99.07594	14.48817	41.35393
"1553513_at"	22.07492	3.340329	7.778239	37.84719	3.990448	22.47445	10.03526	71.45631	29.63058	6.784085	297.2363	37.64813	82.19977	29.73388	4.879747	3.280006	5.367239	23.0392	1.014266	23.83934	35.05989	45.95317	44.75734	73.6925	3.334461
"1553514_a_at"	52.08338	67.51113	46.4696	42.24967	70.62247	27.7093	55.44243	93.59861	75.86173	125.913	264.6573	78.15136	31.12798	12.03943	97.88425	31.21456	42.58107	54.20466	6.251609	29.97898	2.088881	57.57064	29.75418	66.5764	70.63187
"1553515_at"	23.26591	13.23542	53.78444	34.9038	5.917243	66.89504	12.2041	35.44051	9.544035	28.19456	139.3002	22.84372	110.7421	107.6908	13.89481	8.525743	5.244171	39.83961	13.74615	39.27232	41.50266	19.43775	18.78044	144.1356	10.02186
"1553517_at"	19.49109	31.45295	21.29605	15.83779	10.26713	15.49383	6.254157	18.2716	21.95626	7.216931	15.01783	17.63527	19.91559	63.61376	23.98739	9.867189	40.17258	6.094061	13.73226	11.80459	67.07943	13.35433	22.4552	18.24236	13.69459
"1553518_at"	2.733496	81.12695	15.76127	62.71133	119.5164	5.206879	161.8018	94.11073	7.102355	16.81803	443.669	48.44945	85.21965	10.86394	35.29432	5.951899	21.22489	10.63372	6.400161	5.359287	10.63725	11.42591	55.19516	50.82936	30.75015
"1553519_at"	14.72201	1.881774	39.00158	24.24113	46.48323	16.8803	19.17236	23.07228	37.13443	4.73511	229.9281	41.92681	240.6485	69.95738	10.5266	5.127976	54.23222	24.13768	12.60114	5.696835	1.917169	31.61441	80.00517	4.542452	2.617027
"1553521_at"	1.322887	35.14854	2.306814	2.953459	103.2687	1.906461	8.551857	11.0695	17.58344	72.84297	55.59798	30.26886	251.4701	14.33626	35.5017	4.394797	39.51825	7.445848	56.06321	45.43165	3.505305	38.14679	32.1975	70.78594	5.516637
"1553523_at"	25.45114	30.70402	27.92451	53.44754	61.65393	11.24476	46.73944	94.35438	15.25653	8.881261	306.2496	66.85461	38.12807	6.040536	19.71605	37.02565	52.29306	17.15207	35.46109	32.33102	56.42759	18.30358	13.41638	101.4529	40.31178
"1553524_at"	14.03322	62.81388	13.28784	26.02002	41.98988	2.382852	84.12014	14.53509	12.51157	78.2259	314.5605	2.371476	128.9255	7.907732	27.46302	2.671882	23.81183	31.77748	2.841087	2.109635	38.43361	31.98442	34.21523	79.2262	49.77532
"1553525_at"	31.22946	36.0934	22.32924	45.16969	21.05567	68.99895	62.31647	132.8346	21.29143	8.733873	300.7877	102.1997	18.23316	50.78306	197.8877	17.70892	26.51493	35.87525	17.19785	86.2112	9.024763	29.19592	14.56115	49.21244	85.76413
"1553526_at"	26.26266	17.2612	12.72164	8.70998	29.42354	15.87182	20.7131	18.23777	40.35953	18.6615	61.10157	24.40454	20.62587	78.87325	32.81358	70.94489	76.69184	18.43682	13.98807	103.8819	16.68603	131.3205	104.2745	155.6905	63.0644
"1553527_at"	35.00572	58.71722	71.42689	58.71889	120.2619	36.24941	108.8603	86.12663	44.95376	115.9725	248.9017	102.059	25.74174	194.6446	91.30762	46.43092	126.8363	46.56171	50.66193	69.54008	51.44163	102.7495	62.71361	105.5762	36.05472
"1553528_a_at"	293.5125	355.1999	383.2432	391.3948	396.7227	338.1283	353.2914	323.7033	283.5139	266.6109	559.0061	529.3923	176.238	260.6309	131.9572	285.7357	327.3719	440.5547	401.425	450.8564	318.5053	393.6729	199.9468	275.812	283.7195
"1553529_at"	29.66632	26.14728	7.615619	9.337488	41.02245	12.55545	65.64938	6.54378	18.23981	62.92158	137.874	8.258582	44.62963	15.6788	5.799211	32.65791	2.95149	6.176609	12.15078	4.516361	3.532245	20.93521	8.620275	11.55381	45.50954
"1553530_a_at"	3287.096	6969.357	2052.396	5146.202	4735.059	6437.822	7293.108	4166.593	3572.196	5121.71	4385.621	5794.125	962.5612	690.4866	461.7107	1438.278	989.3364	1183.115	1284.97	1495.696	1200.077	1534.855	2543.053	2106.973	2109.257
"1553531_at"	14.53953	9.94649	8.615829	4.788741	5.141934	1.77491	76.95151	11.69878	4.626277	5.245403	20.13284	9.134007	295.2495	86.03952	142.6955	1.813607	4.946418	58.0167	4.423953	4.171053	9.910889	43.70906	12.82383	65.82227	25.63661
"1553532_a_at"	2.485927	12.53245	6.585248	32.07975	60.86047	6.351531	23.48652	22.00745	60.01796	31.54399	89.12783	14.71747	36.22051	13.56247	8.769783	50.68891	125.0737	9.593416	13.8569	27.9058	6.718205	8.354463	16.55534	15.18394	4.097027
"1553533_at"	46.58366	71.16281	91.98198	78.64223	102.5248	58.76533	9.843456	68.80576	74.92131	88.16178	296.0565	111.8801	260.2889	91.66474	81.80196	44.01097	111.5117	48.83544	52.02611	56.91006	73.22942	135.9745	82.99157	126.1813	89.62757
"1553534_at"	17.20934	51.88539	20.93416	18.59663	100.1244	24.95308	41.34651	70.54529	33.45103	80.15484	125.1997	39.41697	205.5807	76.96439	151.6067	26.90136	12.7373	36.48969	21.86037	42.6933	47.8907	21.21847	50.51072	30.47948	34.47931
"1553535_a_at"	311.701	441.7769	457.094	271.6573	73.75203	212.406	337.6592	21.10235	82.93747	333.8105	577.585	228.9413	349.9418	193.7542	112.626	87.99951	177.9398	179.788	162.7532	187.4096	59.06889	136.9558	278.0312	99.14005	66.7842
"1553536_at"	58.72586	77.40115	3.500517	71.75608	134.8186	23.49553	86.70954	12.51464	90.21843	78.99564	274.7293	135.0423	314.9435	4.174648	20.69487	6.042801	38.07982	91.82767	53.82626	75.73322	32.83311	113.3478	130.4959	71.41271	52.88476
"1553537_at"	23.85432	4.371397	8.729944	3.358061	8.818547	33.47218	8.448468	57.78218	14.75917	19.209	23.42128	35.38213	351.9633	164.5927	33.78422	16.83247	29.25996	12.61038	32.63221	46.32652	40.71611	78.97369	11.22004	87.52859	17.85816
"1553538_s_at"	60369.59	72608.53	95054	52033.89	118074.2	56128.78	105862.9	124581.9	71264.07	54499.22	132004.4	80502.8	16706.71	104084.1	52002.34	48281.62	53836.77	53163.34	44035.59	48974.27	43934.09	59456.21	108775.8	108864	74046.61
"1553539_at"	9.762864	22.628	11.95566	49.23135	89.80252	9.217138	11.87109	85.90205	7.86181	16.29999	68.18426	14.13852	186.6102	102.8386	180.1593	38.85647	13.82099	29.71242	48.869	41.77955	11.12267	49.45242	11.9454	27.64998	6.181813
"1553540_a_at"	28.24958	112.571	43.75557	15.88731	43.88987	61.91428	87.5484	67.24886	57.57573	92.74644	211.6293	129.633	14.64077	23.82302	8.316209	8.658935	19.65726	10.09811	20.29382	11.77905	95.29374	126.0053	22.38281	40.60571	69.15411
"1553541_at"	7.331343	16.72006	6.15765	1.323842	5.697133	8.987081	40.09346	6.977612	8.676335	60.21231	219.7866	6.709846	63.58026	57.15781	5.063071	5.4112	3.02978	11.28503	1.680601	1.311564	14.97292	53.3319	9.807302	59.93021	27.98254
"1553542_at"	98.24466	144.5661	42.6978	69.72826	78.45901	102.3121	195.6302	117.5448	60.64362	99.19284	161.0587	117.9772	43.91961	14.92246	209.1526	72.8978	35.67955	57.33141	117.2457	93.77586	29.80635	128.1943	66.91959	99.01196	108.2307
"1553544_at"	13.74782	90.47624	65.636	35.14592	97.41779	33.16613	46.95631	18.04644	121.8654	75.22507	129.7482	73.51144	204.9778	15.2027	135.7928	4.448939	21.99368	47.39894	94.74672	8.794583	11.26345	84.23818	15.78287	84.02711	45.42719
"1553545_at"	7.550623	12.25354	7.587263	2.833771	8.338745	2.938688	6.304772	3.374956	5.781148	3.356786	20.49208	10.62493	95.93479	79.84323	8.896233	94.0257	5.662232	3.752492	87.54797	37.44548	47.27406	7.417502	13.7884	17.95671	6.228169
"1553546_at"	0.759352	1.92694	3.221845	12.34482	17.11156	1.173965	23.9897	4.431548	1.763942	41.16603	176.4215	23.90695	8.350533	4.272657	7.483437	0.9261531	0.8821927	2.214051	0.5217011	1.522919	1.852448	5.475505	7.652885	16.8465	37.74368
"1553547_at"	3.72718	43.57167	8.906196	34.3918	103.3024	34.21288	40.47181	53.48056	44.93144	76.6355	309.7041	102.7469	264.0768	112.4413	33.93913	19.98793	85.40417	18.9474	43.75744	47.45604	56.83584	79.91144	117.2369	92.36334	38.08956
"1553549_at"	11.1129	7.865572	8.567004	53.6949	29.04337	3.911304	7.267574	44.62743	9.683071	12.68667	285.8585	83.44852	21.3972	102.9042	7.65105	4.350512	14.78906	5.41934	33.79985	6.933639	10.49717	99.97608	102.8791	6.387344	44.09873
"1553550_at"	1.90217	71.68977	3.085228	32.83107	4.771595	6.212687	84.45739	5.093717	7.175191	4.410407	80.27277	2.865657	22.69607	43.43571	161.3041	8.279744	23.94455	44.12147	11.58928	2.10388	20.8299	6.406945	7.552107	6.086967	4.365906
"1553551_s_at"	40220.11	41059.71	54677.86	19734.32	37269.09	29095.32	30321.16	58283.74	18144.42	18912.93	19113.74	36623.42	11753.03	36170.03	20096.67	12547.34	20061.93	16418.62	15383.56	20025.7	18377.01	23805.4	39346.57	47382.95	28862.86
"1553552_at"	10.21309	40.65235	21.02295	19.09328	31.34084	4.06596	77.70969	54.48683	8.489456	12.65897	133.8012	9.562174	345.1035	29.18771	16.13136	7.469576	112.4089	5.133744	54.41174	24.83154	19.25506	126.9345	9.093923	12.28477	14.68106
"1553553_at"	1.408164	43.22767	7.192318	23.19427	138.1181	26.9955	72.00124	14.98322	32.58535	88.04814	201.1985	49.19439	182.5489	46.46139	92.69291	5.736148	29.93429	59.46069	4.205836	20.17706	5.919167	29.9219	9.71712	139.1174	92.45967
"1553555_at"	13.69174	63.53609	14.89658	25.99795	88.79287	41.99766	142.9058	23.91719	62.32628	41.80943	426.0147	40.545	42.57473	75.95505	19.61317	45.51688	16.0784	34.24734	50.74498	20.59087	45.76172	26.48833	18.39825	30.82755	121.0561
"1553556_at"	1.103124	80.27274	10.95079	2.375685	20.7605	2.29106	42.78304	39.22573	22.65516	67.43207	25.5559	94.86442	231.7395	219.7046	189.9344	4.873148	97.49863	28.88328	37.2668	35.03074	9.041754	106.5287	41.40239	75.31105	10.05703
"1553558_at"	4.456993	27.57747	8.911488	5.223364	15.15136	5.517344	7.053706	55.05409	54.11267	6.708228	103.6281	77.56619	9.898268	10.68611	19.14403	2.571722	58.62564	8.622085	26.97162	6.015533	5.836835	11.26323	4.178748	7.603956	4.104115
"1553559_at"	179.6004	117.285	24.76907	114.5292	5.679961	179.1467	87.27656	168.815	18.34184	262.6231	172.8755	129.46	195.9526	302.0225	452.6321	544.7401	194.1228	196.2316	481.44	167.3621	448.037	240.7168	416.9778	326.211	658.6643
"1553560_at"	10.41016	9.070137	9.968184	23.03399	73.87068	37.87077	86.09223	79.83769	38.18665	12.0975	97.30349	12.8271	23.78616	38.34371	31.51424	4.807837	16.01695	11.55229	3.793633	13.02796	8.298459	10.41715	19.21004	98.39743	29.13137
"1553561_at"	24.24579	25.94382	24.82544	34.86966	43.00117	39.79623	28.85796	24.52877	69.06773	15.73367	359.1329	107.2603	218.6004	18.76056	36.28041	19.05917	39.96866	41.40981	47.14563	0.6799459	3.666531	108.1135	73.10177	75.71409	29.63951
"1553562_at"	91.97011	19.37553	101.1678	40.05576	111.5486	8.769935	86.15256	51.5447	111.0124	94.81615	403.972	72.50665	10.10079	28.5268	174.0733	31.68615	60.85622	66.12199	33.72559	65.96896	46.53411	162.217	136.3206	87.48306	46.25382
"1553564_at"	6.296585	9.168611	13.65	47.87519	167.4908	59.66081	137.4117	180.7986	97.6687	89.21704	290.2549	204.096	25.69826	121.2203	20.14264	74.65068	38.9733	56.7535	52.62587	6.781722	84.46404	175.7896	219.926	164.6563	138.6618
"1553565_s_at"	3.716235	105.3042	74.0235	53.8637	22.12372	16.759	5.307953	11.34169	62.86332	103.9192	182.3442	11.89993	90.79412	11.38047	13.90764	17.04981	70.33326	5.061547	8.349381	22.68917	25.9345	55.17282	72.15221	80.94214	10.62041
"1553566_at"	82.03719	11.42775	26.10657	104.0574	49.2009	11.83351	84.73298	16.99483	10.89497	46.33004	66.84486	15.57172	18.69459	6.471084	9.028179	28.7838	10.78617	37.68303	40.48611	44.2161	48.02167	52.60668	18.07977	56.02022	8.79536
"1553567_s_at"	45143.73	51867.83	72336.48	36760.26	65679.64	35298.32	56241.93	92045.22	42178.61	50448.09	42987.05	53325.6	51087.91	172502.5	106956.9	30524.92	68471.88	42264.7	42613.11	36614.57	54829.64	56034.43	77595.67	79085.3	51561.05
"1553568_a_at"	62.66016	116.833	61.82055	73.63332	174.5978	26.90934	134.9315	135.7397	102.9927	5.761696	411.631	159.43	305.6517	70.90257	158.572	27.38957	65.03201	39.24675	9.679603	13.08264	43.52334	157.895	119.2069	73.32982	59.03266
"1553569_at"	50026.17	78993.16	97440.63	49786.7	77942.12	55468.58	69073.77	96734.75	64165.13	65585.47	78573	72754.97	52247.81	147845.1	82334.91	39504.52	66308.36	46585.13	46382.98	44268	54200.27	55176.43	82297.27	97488.5	67199.77
"1553570_x_at"	52600.11	76169.87	98803.49	50707.67	88853.88	54711.2	78552.75	101497.7	67763.2	73447.77	93893.12	77419.75	59838.27	173515.7	102271.4	42122.08	74663.15	50816.02	51273.64	47148.52	60951.88	57593.44	96808.64	105980.1	68961.16
"1553572_a_at"	12.13044	14.60445	20.33539	6.135773	145.143	20.3576	13.6254	40.52596	47.72358	18.21186	64.11477	18.33381	250.6921	75.4331	29.61036	9.312195	89.28631	20.1537	81.3486	8.661253	58.51807	25.03513	17.30842	10.49572	13.09489
"1553573_s_at"	4.102337	15.78324	8.145128	10.36373	8.535622	5.689248	61.16744	2.546152	3.828449	20.22352	27.99026	79.2879	16.39449	11.07997	57.49906	3.734857	38.53785	9.378704	29.20644	7.173874	21.62041	66.66594	16.97534	100.8265	7.78359
"1553574_at"	78.65684	79.43076	38.06378	50.82795	117.1288	24.85143	119.0464	55.79679	35.68684	103.6932	460.6846	65.59703	147.0632	125.9918	163.5781	12.94194	37.97943	5.863536	52.28719	34.28251	44.47643	78.19289	54.14897	118.9905	50.4984
"1553575_at"	1672.616	2306.626	1913.11	2077.768	5201.591	1812.38	2883.347	3183.995	2186.253	4955.572	3283.144	5332.286	898.7296	2309.364	1288.475	1568.857	1351.779	1167.756	1166.974	1074.805	1207.921	1639.052	6129.811	5336.818	3675.758
"1553579_a_at"	9.703365	22.57452	35.05045	48.31252	138.495	9.205515	48.32484	45.52142	31.55422	32.24778	237.3888	75.31155	130.8215	108.9814	127.2979	0.5164287	42.18285	26.62627	13.92927	12.40434	47.61817	49.03485	63.22445	63.20444	23.76682
"1553581_s_at"	1773.124	1381.983	2050.383	2554.998	1336.637	3693.041	1953.744	1657.289	2411.107	2530.379	1875.643	2022.823	1426.818	1739.25	1490.973	1387.059	1574.102	1603.187	1360.636	1426.563	1426.667	3889.406	1543.021	2423.7	1507.534
"1553582_a_at"	41.8344	99.28437	86.0383	38.93787	84.30682	13.4128	57.66273	91.03431	99.51366	53.64671	366.7237	181.023	9.733084	60.70278	35.31728	49.41319	51.7945	57.59309	73.86572	48.77315	50.5351	88.09125	91.64729	151.4669	45.74254
"1553583_a_at"	152.1001	114.1358	88.8767	91.42196	529.9786	77.19336	66.28931	727.8197	56.50607	107.0861	114.436	159.6189	226.7732	151.3731	163.5084	39.77301	87.0674	9.241179	113.5068	48.57791	93.00275	238.9367	125.2026	133.4852	58.28767
"1553584_at"	10.23795	11.13325	57.25127	55.99793	86.59685	23.48438	9.053086	37.25511	131.9233	46.03357	11.83516	54.59789	240.502	135.2451	26.3928	61.03683	16.15498	10.80255	6.793032	8.031272	5.723593	79.42117	4.289515	3.744515	7.040874
"1553585_a_at"	38.64633	38.13382	39.7143	69.0975	66.9308	33.10571	37.03332	64.76831	54.35853	77.99908	90.4072	3.419037	31.64108	122.1512	97.62138	21.44078	84.98527	49.84078	8.838487	7.057771	40.2624	107.3241	64.87498	70.37722	43.53327
"1553586_at"	8.7267	135.9745	56.24143	59.88879	42.01764	64.059	78.01499	48.65712	72.0285	30.24601	41.18628	31.46716	291.2944	340.0619	371.3455	110.5438	26.94649	106.168	5.133963	31.50529	44.08485	73.70493	16.52317	26.96033	93.9954
"1553587_a_at"	800.9958	529.1208	734.0557	1085.05	1244.981	945.5474	1147.846	1393.216	1857.61	647.3666	1287.422	1603.036	1060.942	623.0475	424.1432	496.3187	405.7419	575.0435	613.0469	673.4539	772.3047	599.7559	966.4119	1077.947	465.9657
"1553588_at"	68846.3	78456.42	108597.4	59055.51	121425	59738.33	94286.64	116249.7	63036.66	81152.13	113932.1	93957.3	266585.4	256070.8	236443.6	53571.3	94674.96	64231.23	71376.51	57681.77	81348.38	88704.87	123486	142303.1	80073.23
"1553589_a_at"	2757.822	2854.772	26.45757	59.54274	58.91797	49.8983	80.96187	21.68447	38.3829	65.87144	1356.923	59.95713	721.7438	256.3999	26.65463	44.00122	274.0371	302.281	137.7306	331.6846	204.3508	77.12717	157.6079	96.93468	49.33284
"1553590_at"	12.17316	5.797542	7.997151	18.2026	14.2056	3.068341	33.12614	21.57467	11.78283	14.43438	34.57865	8.95353	36.18693	10.88447	9.030633	6.308328	17.04661	8.474033	4.86998	4.450984	6.929482	9.25708	17.5702	16.3557	6.743925
"1553591_at"	65.25832	26.29025	20.88324	34.00409	13.92116	7.985767	4.406116	10.54548	16.47562	7.826251	72.7887	13.26459	101.4729	106.1956	254.4658	4.868329	20.87646	16.51443	12.13534	5.021568	5.222555	11.58868	50.49528	11.20511	4.717606
"1553592_x_at"	14.86591	84.71622	20.65495	56.08471	19.1913	8.236536	79.20268	18.03775	75.23651	61.1492	259.7302	20.88581	53.81478	5.197863	40.97552	8.46939	10.43468	39.75183	6.946988	3.862901	65.04707	23.68178	96.06965	16.68844	83.96973
"1553593_a_at"	5.515983	12.3107	7.39936	8.981184	21.34078	27.80918	15.87245	9.390582	5.530701	7.93648	38.25144	5.217087	21.6543	9.558926	40.88278	6.50186	9.05108	7.892706	43.90969	5.896272	4.505991	12.89206	7.968879	19.4236	11.27492
"1553594_a_at"	126.9364	359.5565	301.4594	345.4601	560.9681	225.5714	148.4491	490.137	107.8108	399.9302	1026.754	544.0548	467.7856	433.513	545.4471	214.3044	360.4894	165.5629	279.7505	267.3587	163.9295	174.7418	321.0995	245.6881	120.0492
"1553599_a_at"	10.8161	43.75699	62.75986	53.40764	13.69772	42.2743	82.03143	102.5814	88.91277	13.13474	290.9309	115.4281	473.5178	81.6472	120.4897	60.72425	54.36489	63.35538	113.6289	107.5586	33.89284	130.5822	81.765	11.60113	42.13902
"1553600_at"	46.96308	14.32016	46.18831	14.83405	30.94538	44.54646	92.73602	208.9892	31.94373	16.8845	48.75747	18.28707	335.8134	53.78088	23.40017	31.92686	53.96365	8.051034	15.01961	6.258562	67.99728	81.01001	69.93239	21.83614	4.809367
"1553601_a_at"	37.97463	55.99714	48.96847	7.893608	6.924455	27.82643	34.66123	14.09579	44.14046	11.10412	54.13085	5.711339	128.0009	180.6713	190.5812	82.01191	110.7857	49.91413	91.17273	12.68462	75.80141	12.26363	62.43882	110.6965	77.06519
"1553602_at"	280.1117	32.13501	43.84257	48.25848	39.68419	10.20712	92.70282	60.84247	52.87437	59.28549	328.422	86.64227	8.879457	129.0813	143.5879	32.40429	5.625931	42.0208	67.20725	4.172271	49.44822	167.666	134.9005	88.25712	4.555943
"1553603_s_at"	167.2503	197.2566	122.376	138.9827	135.1429	172.1041	168.7251	128.7202	190.8857	154.6939	337.2653	151.7421	17.76207	167.9569	122.0322	187.755	260.0886	198.9831	173.4433	204.9123	159.3499	287.0363	283.0098	334.8685	254.974
"1553604_at"	31.42102	42.20908	19.07675	29.7074	11.06794	34.237	78.04302	12.41693	1.088714	53.04084	111.2296	6.391375	12.49101	133.3487	94.20586	167.9943	26.46761	56.33993	74.91801	27.99685	101.3917	20.4278	60.29924	116.8676	82.53323
"1553605_a_at"	131.023	221.0768	3.136432	28.05615	2.06193	51.00719	297.6574	24.75173	1.678606	206.9146	9.135625	26.43075	43.06213	123.8205	96.39302	487.4431	93.533	135.5076	285.2953	48.03028	178.9923	89.98196	117.5001	317.2742	124.7587
"1553607_at"	8.638627	0.5035162	9.108207	7.874588	9.139347	22.20312	67.96252	72.60677	1.48946	14.92248	11.64494	41.09383	138.2362	52.52553	9.811424	12.22634	3.571182	14.84023	6.230163	14.53181	19.50676	5.081234	45.31016	81.29765	23.50363
"1553608_a_at"	56.04145	38.39429	31.90307	63.07476	19.27997	29.5001	60.34276	104.732	32.08075	67.23804	70.61517	27.20665	110.9044	33.73167	96.91395	1.810508	2.184203	0.9190197	5.525185	56.37381	14.60607	52.20123	104.2104	84.15047	34.51622
"1553611_s_at"	189.2169	133.9683	226.5476	142.4996	257.4686	62.64845	222.684	142.9141	47.58524	200.7848	335.2982	106.3219	152.102	35.42501	332.7592	152.5881	120.1984	97.25204	102.1586	135.9869	179.4186	115.7751	145.5766	107.9524	53.11704
"1553612_at"	190.0325	205.5178	117.3794	261.304	219.4614	140.1705	222.3032	239.7725	255.2082	258.6256	587.4858	231.1361	371.3933	177.2197	188.3891	108.596	175.9228	157.2703	179.2765	145.3847	150.6754	363.2712	232.998	282.7381	303.1484
"1553613_s_at"	2882.174	1143.044	2400.005	1394.843	2283.601	1215.688	1249.313	4327.657	1414.009	840.565	1382.064	1503.001	243.8828	661.4271	603.8708	959.6782	686.1636	968.9393	792.1398	816.4066	568.5674	301.3225	1136.597	396.8018	714.5212
"1553614_a_at"	1.454618	12.59923	1.839122	8.498095	50.91092	2.512082	236.7568	86.89955	6.37439	44.24365	202.3913	107.1534	44.34075	49.73542	130.4863	31.93353	5.58149	11.67152	38.844	25.90447	22.91406	23.06329	68.24027	133.9233	36.91246
"1553618_at"	63.16708	6.354261	30.91646	26.98749	80.87102	15.87924	25.11017	43.00046	59.07498	22.24123	339.9781	107.2107	48.24817	73.64183	46.39595	50.10938	13.92493	45.34859	58.70869	27.83239	5.906027	52.80709	90.08895	64.84326	77.85364
"1553619_a_at"	40.31787	64.95596	7.263613	20.17361	142.8986	41.08077	18.80248	9.547962	37.52305	74.65099	40.69307	111.3879	49.89458	5.865994	17.01679	26.44407	47.19404	11.93055	3.113182	22.99253	39.43253	10.7397	57.93761	149.0075	8.923069
"1553620_at"	6.213686	1.817541	5.165007	5.804539	3.230886	4.17261	4.499189	2.734894	3.771383	2.013564	20.9121	2.794596	70.29576	18.31572	6.401575	3.468422	13.72379	1.39461	5.605028	4.645557	2.735546	6.953418	2.18612	9.200558	4.058731
"1553622_a_at"	59.41903	37.99358	55.17765	70.70731	89.38725	65.44834	16.11158	47.06018	74.73161	41.26955	172.3199	51.80631	19.4688	112.5358	18.61383	42.69773	10.81253	43.57906	63.29647	44.88035	19.79477	57.67456	60.25171	16.70728	80.84528
"1553623_at"	3.981394	9.982822	45.68787	27.51163	49.85994	33.28638	76.30997	7.855144	55.91933	6.799301	28.62799	31.19218	124.7932	6.035245	14.63468	24.14575	80.05486	3.005182	4.776226	2.739619	2.717191	62.29327	4.527878	16.4341	34.81113
"1553625_at"	9.851243	29.09005	14.84947	0.4523711	1.039623	7.886247	20.38887	22.38926	39.29159	38.43628	8.967615	28.44412	242.4586	1.52327	138.4633	15.72484	23.58371	14.44794	8.477135	4.961779	1.669815	22.62388	46.45175	2.659065	1.473281
"1553626_a_at"	177.4586	106.8542	39.60606	74.38216	5.773717	90.4173	59.95118	85.83968	27.60592	76.99782	158.8054	77.75206	95.4425	147.3869	220.7566	217.7227	103.7849	82.05771	142.3004	72.02727	118.9652	265.8987	104.3004	162.3613	382.5762
"1553627_s_at"	98.99347	251.2151	53.13762	30.62093	48.86484	114.3431	4.448202	92.40675	62.70301	40.00882	177.8036	91.18646	9.36663	205.7651	102.1907	173.9295	67.53474	97.43825	100.3382	80.15911	70.66148	277.9745	135.4076	154.2314	190.293
"1553629_a_at"	8.227175	6.314264	70.79382	6.440462	9.527933	5.673445	5.891694	4.050818	5.631356	10.35427	31.3946	25.04028	20.40753	8.887684	20.19289	9.058244	11.55463	4.580778	3.056633	4.756248	3.082871	10.53036	7.356747	20.53385	33.13733
"1553630_at"	22.192	3.221192	9.004362	14.85861	2.667218	22.47382	64.13741	10.11104	52.42206	11.54102	200.8605	5.846214	47.74183	73.35823	56.97306	9.047265	3.615534	14.48234	24.43295	1.75283	23.58535	75.82261	63.26055	8.92204	108.7581
"1553633_s_at"	40.4004	40.2498	55.17468	121.2918	272.9656	42.03769	107.8185	198.9854	143.9204	140.3143	401.8119	298.3485	61.02629	93.51012	197.0768	57.59516	32.70245	80.38449	80.87919	85.67049	40.31031	141.761	160.0484	354.6046	144.9064
"1553634_a_at"	32.72104	5.337255	9.668603	7.374645	58.75806	53.18101	20.61245	11.44546	90.34146	45.58757	434.0063	47.28446	12.13023	4.947814	276.1443	56.65658	99.1982	26.27905	81.02588	45.77573	63.01421	155.1619	60.58274	9.821162	10.11945
"1553635_s_at"	42.82917	32.56215	107.8334	58.07977	133.3595	65.32423	92.9933	140.7743	289.2774	61.43848	132.1489	97.14867	75.27379	115.0853	37.1126	20.29949	16.17908	4.182734	2.23993	13.80199	19.82128	20.7184	70.88683	82.50816	24.48098
"1553636_at"	2.207441	1.781335	2.865313	5.960616	40.16661	2.003015	10.65428	3.954269	5.707679	9.493063	15.08403	2.800509	253.0887	10.22659	29.93566	10.38153	7.637098	4.712534	6.265407	2.691192	4.773574	3.132652	4.150957	3.214522	3.526707
"1553637_s_at"	43.92988	45.05814	60.10715	53.55755	111.2626	50.44896	30.91974	47.77853	58.00297	68.19628	292.9567	126.09	12.93195	46.44403	147.9228	17.08458	79.24615	63.70014	64.24921	73.20469	63.13941	229.5417	110.934	83.1552	51.29477
"1553639_a_at"	161.6825	56.2	272.8712	117.249	140.919	78.49368	125.1908	23.08301	191.9038	84.60545	32.19901	59.98523	136.2218	26.87017	45.1338	54.40577	103.7384	113.0069	14.81702	94.22935	63.39247	51.51765	19.66274	108.7514	49.73947
"1553640_at"	14.48207	88.58665	5.869509	7.908226	15.6782	5.450397	78.88507	147.0159	56.54194	13.98491	261.0357	9.407043	12.69603	154.8428	47.77322	39.64285	95.30995	53.44928	22.22383	9.724203	12.29157	19.72349	49.93729	37.67915	71.96043
"1553641_a_at"	6.298471	42.12981	6.617891	1.907289	8.185473	33.05252	4.361351	48.78049	10.68884	25.15235	15.96535	26.65096	569.2449	169.58	169.9434	5.513043	62.59021	4.180714	17.81926	7.057682	8.169831	35.7303	3.987502	67.26244	2.890004
"1553642_at"	68.36985	19.6595	53.06271	18.91711	94.1296	16.5305	34.34423	237.7028	25.74103	113.116	109.487	63.66263	155.5027	23.69883	25.98007	13.92721	20.65903	26.58123	14.77972	18.93419	11.4861	186.7583	35.49676	51.04439	52.16555
"1553644_at"	93.24789	91.71655	116.583	124.5601	79.17439	63.67552	76.60186	105.4935	108.2018	139.1594	189.1951	139.0193	161.4842	94.61697	315.2868	36.85916	100.5173	60.2639	73.26906	81.34386	80.53424	161.4455	152.6406	126.425	26.35493
"1553645_at"	11.8872	33.02945	32.23871	31.03837	101.1682	20.94193	3.983497	361.1145	27.99516	38.5988	5.373089	174.6708	33.23106	54.48977	9.740544	32.4786	128.8158	112.8965	79.18107	138.1358	68.73615	40.04017	56.77202	8.023244	35.62502
"1553646_at"	123.5488	111.0355	60.8434	162.8928	182.653	208.84	124.2443	91.57483	232.8948	105.8475	78.66468	116.9341	81.13368	72.39485	25.56316	76.39041	130.6587	121.4565	92.05545	78.79508	99.57757	189.3675	84.55602	155.3336	154.0745
"1553647_at"	145.5291	232.662	221.655	171.3961	198.6725	61.36575	178.9168	179.8345	176.9623	114.9509	591.3202	243.787	828.9318	147.5507	270.4784	95.22858	56.42693	112.8676	135.7482	86.5612	81.45164	254.0274	91.76169	201.6306	149.2198
"1553651_at"	3.263223	3.827656	22.03332	39.06851	65.65482	20.78842	59.96025	3.116793	13.37018	28.94371	206.0754	51.66246	287.5822	17.08709	148.6924	19.40121	84.94174	14.18375	4.783938	1.827315	3.111487	40.05531	3.590938	28.51575	15.96788
"1553652_a_at"	26.053	32.94178	58.43262	75.35583	10.10413	60.53643	2.09148	5.639084	84.64456	68.49879	344.1664	172.4223	189.0673	38.37169	6.471668	25.07463	39.4213	50.00304	24.26757	24.67958	15.03687	16.78251	2.298241	22.87327	63.35929
"1553654_at"	178.2822	211.5531	49.06534	79.2711	114.1381	54.77271	127.4704	90.74847	33.04729	225.6434	137.7718	122.1471	460.6933	200.4192	311.1611	246.8193	83.14589	123.9933	176.7338	106.6091	132.6465	211.3129	267.0763	373.9876	345.9839
"1553655_at"	17.83752	37.41467	37.11708	38.46649	86.92062	28.68814	9.960432	13.80857	49.25345	36.92504	204.9702	78.73283	22.82827	3.676761	40.2551	46.56915	40.47961	41.63957	44.85219	0.8254267	57.8349	81.9222	16.431	71.13905	67.47961
"1553656_at"	19.55302	36.0803	15.2045	116.2756	50.57209	21.74208	103.5901	27.75294	5.962436	24.08881	244.3925	109.2802	267.0266	79.71132	17.02397	14.63098	11.94853	24.20973	8.872958	10.32584	14.27174	26.14472	27.89889	76.09608	61.34832
"1553657_at"	9.665628	14.24645	105.6696	6.181752	14.82112	40.32479	7.840486	101.8636	60.15789	60.7552	227.624	56.43687	241.3526	159.2191	30.82818	34.99586	25.92973	21.36579	9.158459	54.29131	9.446235	80.1282	10.80362	94.98473	11.38816
"1553658_at"	66.78188	86.83456	152.6889	89.01318	102.0345	84.93321	156.5678	132.6542	73.61372	131.0709	377.6297	143.7825	188.7231	67.32198	270.1651	26.66457	105.7282	63.442	77.91624	67.52248	93.28536	122.0064	85.9323	117.3727	75.335
"1553660_at"	19.10669	30.96823	44.30711	89.66104	38.27066	47.74562	9.676471	10.62256	28.69909	94.23686	40.50654	15.97474	324.9764	55.45677	117.5959	7.068025	122.1572	31.88383	62.76711	8.389863	85.59763	41.17391	67.15965	75.10401	56.61135
"1553661_a_at"	60.42778	55.27849	24.66341	47.07442	45.27122	45.27047	34.73114	89.15006	82.21284	38.74442	194.4888	77.0731	235.6852	114.7123	251.1232	28.16202	65.84351	88.43105	51.45475	58.2998	63.45681	110.8157	74.35178	73.92539	69.30988
"1553663_a_at"	42.83084	38.94091	18.14578	19.69226	50.59476	25.11877	48.70124	57.99924	34.04682	29.95782	56.22306	31.48483	51.68929	43.31563	138.5016	17.22975	55.88353	30.21841	26.38627	27.30281	24.80065	19.0757	30.21907	13.79409	15.7112
"1553666_at"	40.49889	20.80589	7.844024	48.88092	130.1947	42.97536	81.01962	29.9456	30.28623	62.82473	248.3497	78.74919	246.8294	130.7672	20.09761	96.01662	100.7092	53.95235	35.74597	6.25805	38.96074	68.54822	59.95734	34.75798	64.19158
"1553668_at"	124.3358	163.8511	142.2619	73.70618	123.8822	121.6487	99.41645	5.562904	64.69286	89.05864	42.73431	133.1519	344.2748	101.5858	16.43086	77.70831	177.6192	175.0118	146.5199	185.0037	76.45022	158.4454	141.3788	137.7692	81.97224
"1553670_at"	47.45674	70.00556	86.52474	101.9132	176.1588	67.24467	65.32854	114.7253	39.15285	72.89755	456.8855	111.757	6.0549	6.03266	169.8676	51.54192	60.52288	38.1961	62.37251	49.6735	25.91037	180.2175	14.20245	41.82551	71.87148
"1553672_at"	58.23948	145.9784	315.8351	276.75	177.4013	136.0831	419.2875	162.8521	116.9915	150.9847	331.9474	127.4693	42.86185	11.22259	39.38922	28.68667	111.1468	46.44116	35.63245	24.30643	68.39392	78.33269	73.19583	55.13348	95.31402
"1553673_at"	6.326294	16.21222	4.646538	17.23771	42.36297	9.391897	17.67381	79.24923	9.471087	67.71797	46.53197	101.5265	316.5148	13.98674	94.57478	28.87667	51.32643	25.71479	58.02514	11.23958	6.647691	101.5305	7.51762	12.29562	13.54784
"1553674_at"	16.54489	37.3759	18.07014	61.36075	121.1698	79.2746	75.63906	109.2471	86.85883	65.51241	393.6658	106.2677	36.18438	146.665	39.46441	76.3794	27.54424	57.84898	37.67955	16.64739	47.12432	135.8707	72.41151	250.2691	122.6522
"1553675_at"	25.08951	18.22888	12.07889	8.857818	13.44262	7.144976	155.3551	25.65709	7.77641	7.839068	224.6189	15.23531	9.008159	32.33331	41.15032	51.03557	3.719193	7.944778	4.697578	29.16501	20.78762	16.79306	14.3223	44.33707	2.912776
"1553677_a_at"	1062.539	1150.776	1550.986	1798.086	953.1682	948.4824	1089.527	645.8436	1468.275	908.0026	845.8179	772.0164	1512.224	928.5421	623.3137	696.5717	553.0363	565.3172	596.16	552.893	642.726	999.0547	487.1899	683.4207	686.2665
"1553678_a_at"	6444.89	10564.98	3758.778	7926.038	10828.92	11941.16	12563.69	7757.08	7463.488	11681.92	10338.69	10058.18	2232.084	3327.102	1311.196	3505.319	3158.647	3136.106	3452.665	3760.584	3407.988	4242.131	4830.577	3977.466	3927.674
"1553679_s_at"	79.42487	108.8098	99.2305	71.0253	54.39162	80.67245	47.43212	127.653	75.7803	92.62576	217.2999	56.30007	23.39244	5.052665	136.9322	40.87705	45.38445	6.39536	25.40253	60.8005	50.70695	89.46804	93.52544	38.14795	66.31557
"1553681_a_at"	420.0646	400.5207	499.9463	809.5268	800.4041	322.6386	701.5505	468.4972	413.1531	403.0729	1053.645	478.2098	685.0551	367.6636	231.7514	164.6619	548.0514	465.1828	354.3387	460.4796	381.2465	396.4304	272.1621	294.9062	233.6087
"1553682_at"	48.55543	141.1399	69.73555	32.41631	99.69943	125.02	17.1604	52.08374	39.98233	124.9598	411.1093	24.31965	9.733872	37.55106	82.63458	116.0006	60.81628	13.00625	94.14673	88.88495	91.52301	142.6614	88.34504	86.26744	125.0102
"1553683_s_at"	119.9154	113.9134	94.55618	66.19855	106.8126	142.3508	92.48131	38.22538	57.8149	178.4183	24.40291	77.75627	212.3805	192.9795	489.2303	162.0501	150.1828	149.9214	167.4037	119.2443	161.4312	221.2413	136.1715	263.6145	180.6992
"1553684_at"	218.575	145.7211	62.50238	89.22842	176.3903	193.8689	213.0724	114.9649	126.5029	74.1338	279.3505	59.24304	172.0449	363.5258	488.5912	219.2859	232.0929	216.0759	291.1476	118.0529	184.6186	552.1729	638.5813	581.7298	386.5955
"1553685_s_at"	116.278	96.97411	146.7895	144.0297	74.65725	60.34143	78.17667	50.37006	64.94576	41.81126	126.1567	88.90507	10.14703	148.8323	9.661558	83.82083	140.9991	88.92402	110.9909	80.29631	100.2149	187.5407	10.57262	93.38038	132.6021
"1553686_at"	77.50872	85.3509	66.62043	79.32365	86.3363	72.60103	39.76488	90.11369	29.49869	40.9226	184.4354	107.4707	43.27401	102.6912	257.5339	53.64764	127.2042	107.8754	97.40018	109.836	90.91373	92.4464	47.69754	47.8984	72.09557
"1553688_at"	11.42366	18.38228	92.74115	55.18715	22.38731	53.98146	124.2546	117.6615	15.98933	27.90208	44.3402	14.91275	320.1579	13.14062	85.53545	18.89955	42.25874	10.59243	35.83282	9.778885	14.67922	21.03505	19.43423	14.69939	10.80058
"1553689_s_at"	270.7111	424.9079	488.6336	522.1029	288.0482	390.1564	552.7579	383.8554	580.7136	362.515	385.0435	399.6474	493.0391	121.71	135.2524	303.2715	214.4945	378.3379	302.6716	247.9815	222.0097	305.3589	346.3435	222.4102	353.1692
"1553690_at"	43.4909	101.9361	128.0511	162.4057	160.6521	106.7905	75.83016	103.9524	126.2918	184.3537	494.8555	155.2763	637.823	86.81743	113.817	28.02252	147.2008	73.878	76.55998	104.5673	45.25931	132.1875	123.4922	130.3239	128.2329
"1553691_at"	18.69017	6.46807	25.85462	3.833689	29.84587	14.25978	5.460927	25.89252	2.596298	5.832314	5.465998	40.00327	347.8523	11.92609	42.43486	12.45854	33.35289	3.177824	17.33703	44.98104	4.216177	5.261617	80.51022	9.984632	3.340585
"1553693_s_at"	199.549	428.8893	216.2035	60.7132	108.991	145.9671	73.95111	98.04591	161.0252	250.6223	254.896	235.7599	138.2574	387.7758	335.7626	265.2968	155.3389	299.6041	237.6232	252.768	205.0974	123.3716	177.026	216.2361	236.1666
"1553694_a_at"	162.165	226.8391	178.6345	164.9867	328.6635	230.954	200.8996	225.2097	182.8081	80.73328	236.2112	234.1608	154.9724	165.425	143.4066	146.9568	62.97491	140.2505	195.5258	110.5357	154.495	281.8228	375.6849	299.882	304.2154
"1553695_a_at"	21.14874	128.8857	28.62309	129.1616	95.8348	109.2913	156.8672	243.816	56.65395	204.9523	66.30663	14.22443	359.7847	236.4388	175.7787	142.3234	163.151	54.49321	78.78024	124.6877	177.0341	43.23571	187.9034	40.77377	48.32435
"1553696_s_at"	205.371	204.3518	197.0975	287.3263	221.0793	266.997	199.2447	150.4245	320.2574	255.8076	310.3784	235.7088	643.8858	330.172	316.2029	434.4726	201.977	247.0051	439.9765	242.32	451.7111	743.8237	438.2717	665.584	635.4585
"1553697_at"	34.02708	12.00326	23.90207	40.12059	7.385466	22.52784	38.4231	55.637	52.33904	26.60078	58.69649	35.06563	5.642061	2.357762	85.82335	1.282108	3.675379	15.34691	2.957527	22.2399	39.84669	40.30634	32.00366	19.17703	25.72936
"1553698_a_at"	24.83571	1.613276	31.40007	49.41822	55.67122	20.32489	6.168006	1.350427	16.00018	2.961213	99.37156	43.81406	8.31968	66.35431	10.58834	1.235864	50.32365	23.01867	1.966737	22.08108	43.52441	4.552571	33.41344	3.406686	16.839
"1553701_a_at"	35.88348	31.61329	78.41834	22.81525	46.67941	19.49582	28.28176	58.82762	32.45868	74.19256	88.27762	27.71021	396.7642	39.58212	90.60012	166.1315	16.32187	155.1802	144.2601	129.8121	132.0802	268.4874	27.08678	177.8707	129.8801
"1553702_at"	128.278	76.95013	113.5121	121.1683	25.36096	23.12753	102.1713	125.736	129.1456	94.43974	445.6015	99.43851	308.1148	207.9009	138.89	60.07939	156.1481	142.3422	68.16374	54.76478	73.26785	191.8351	152.6268	87.74244	82.1825
"1553703_at"	1971.873	1983.709	2288.072	1169.821	1093.614	1747.033	1372.849	1195.318	1085.93	1411.291	971.6014	1548.871	2210.975	3390.606	2870.931	3836.415	2478.542	2527.579	2570.201	2236.74	2764.527	2737.487	2781.212	2864.244	2815.23
"1553704_x_at"	1308.506	1203.765	1859.701	960.6973	912.6299	1139.599	927.2527	1161.678	957.9849	903.904	1011.27	1101.653	1911.292	3249.687	2364.24	3039.887	1879.437	1787.885	2137.787	1826.537	2206.275	1831.591	1927.306	2160.773	1918.167
"1553705_a_at"	56.07752	65.85636	3.057739	70.76104	229.2607	41.32559	99.84103	23.09815	196.8336	116.7999	32.14399	100.3122	16.89127	14.01288	17.37869	52.77587	43.0378	31.31726	33.42988	26.77724	35.04303	113.5893	92.07977	102.3057	65.34091
"1553706_at"	110.9173	49.74796	89.83127	24.71228	32.77981	77.64555	107.5858	108.5479	78.35441	4.098041	381.4579	82.71153	194.1687	83.26481	190.8118	31.18699	65.71078	47.15347	43.87102	4.561825	34.75201	4.684989	82.44894	11.553	55.19674
"1553708_at"	11.88497	41.02284	25.54591	70.95402	141.1729	44.08326	70.94681	70.61115	57.6144	74.64503	493.0292	143.7909	92.15768	223.912	132.9614	5.334263	142.5053	127.8213	68.17754	122.8476	74.07938	36.13347	78.77158	149.1288	57.26222
"1553709_a_at"	1006.862	796.528	889.978	1036.832	944.937	841.9486	1313.112	843.0159	1754.144	778.7073	651.0565	1234.674	1154.535	1420.818	1101.516	1316.397	1397.361	1253.688	1106.399	1345.355	1403.003	1142.08	1135.085	1082.708	1130.444
"1553710_at"	30.02072	4.382698	3.221487	1.500413	14.16745	52.91986	6.383018	34.1341	69.5179	29.44608	54.90353	59.11319	241.811	204.0768	234.2963	213.069	60.65893	81.78247	148.2318	46.24799	137.2601	238.9267	122.6157	138.4143	293.7863
"1553711_a_at"	29.9666	63.03044	29.9764	35.99219	131.0913	94.91306	99.72105	141.5867	150.8277	100.2667	200.168	137.1765	121.2088	251.0663	433.4637	277.5728	108.4343	123.2975	186.8838	104.4769	132.5097	368.3126	202.0424	436.5285	390.1839
"1553713_a_at"	100.2753	84.95309	288.6705	264.3185	188.5592	61.00853	137.0848	131.0784	231.3805	152.8264	297.5667	197.6239	62.63268	195.9666	27.99648	80.56753	159.5173	150.4395	110.1503	177.132	60.22435	82.14262	67.05409	64.61969	13.78833
"1553715_s_at"	846.8723	491.6443	527.0353	405.2839	411.1789	745.2653	487.4034	373.3531	346.1921	345.3266	490.5771	372.6278	1786.906	904.8476	1275.94	878.4406	623.1197	528.1044	809.5499	649.0786	794.8477	928.8351	1114.177	975.913	734.9749
"1553717_at"	10.95485	55.14709	117.8243	41.40777	54.40143	15.44849	132.687	18.76334	35.26131	17.93711	279.4765	58.19202	59.72599	128.4129	15.21697	54.86322	122.0654	19.23966	73.11295	82.68964	13.64113	22.79994	18.07692	120.0598	43.6549
"1553718_at"	326.5617	411.3011	293.5751	373.8002	824.7987	374.0557	503.7137	750.6972	504.8837	388.8517	1692.911	707.708	339.005	583.6273	780.3809	535.7227	861.0269	681.6902	686.2337	682.8994	795.8464	572.1794	583.5148	739.3309	650.3879
"1553719_s_at"	140.1701	192.1827	184.9145	161.8092	272.9326	235.5691	230.2515	261.0369	329.481	219.9931	164.7638	310.5154	431.2171	407.6762	379.0633	457.4699	429.7779	578.0278	491.9859	486.0986	428.022	209.6985	344.1012	422.0508	354.0031
"1553720_a_at"	23.461	23.86175	52.20258	83.23466	30.895	6.175934	6.685565	19.72124	18.06781	117.6261	79.67523	133.8821	105.198	23.68601	112.2296	11.34923	57.8667	103.3966	7.660786	71.48693	56.10051	13.1355	24.15155	23.7363	10.18925
"1553721_at"	18.8602	5.546987	24.56896	32.10925	23.32825	21.20114	30.17006	91.43047	75.69839	24.91454	73.25203	49.50048	17.81482	95.39834	16.57824	14.8765	23.19066	2.322648	11.28572	1.471286	5.062996	47.97283	38.96857	46.70606	29.31212
"1553722_s_at"	47.57071	18.27691	42.4715	18.05947	41.40285	15.9398	55.91365	90.93343	130.113	85.86267	153.9032	88.53036	9.352498	4.647901	4.773942	22.46416	52.97843	51.89447	18.51501	38.92252	30.82054	64.13735	20.90881	87.28419	29.98508
"1553723_at"	85.76607	15.56532	90.12295	9.379028	29.97065	37.49287	75.87367	347.5287	33.21336	15.74184	257.7065	39.06789	25.2757	45.18486	17.59843	45.39405	20.57503	14.5596	6.406214	7.489744	59.08335	22.57875	54.03918	11.86587	68.52416
"1553725_s_at"	93.02434	141.8491	152.274	248.5451	225.0574	223.4079	473.7974	221.2602	272.1	156.0582	258.413	282.827	8.818767	22.58131	318.7896	180.2302	244.1491	124.3083	171.409	134.6171	117.3484	184.2211	243.7676	360.0071	265.8159
"1553726_s_at"	92.4054	70.88148	84.56465	77.44977	137.2108	85.03456	43.52368	26.36666	204.1381	104.8342	167.3791	201.5321	254.8393	183.4626	220.1149	197.1917	117.2829	213.7443	159.7732	216.2729	158.6633	223.9027	200.3296	311.4308	173.2807
"1553727_at"	85.73602	14.75097	16.41068	31.31608	12.15012	11.75757	56.03174	55.76965	60.82251	22.56907	44.86251	62.92474	287.6164	132.7124	428.0761	37.92395	114.679	28.20107	27.0668	22.39095	26.20112	44.50054	115.6877	53.09586	91.73066
"1553728_at"	36.67658	44.54485	74.70396	74.33635	65.66176	42.36407	45.31059	47.8624	56.80245	76.48815	212.6705	49.80824	37.33041	74.3506	104.453	29.81855	51.40843	54.3734	30.21845	39.38856	45.33614	83.18352	48.14119	45.92726	56.78643
"1553729_s_at"	75.55702	42.82083	33.92861	9.864747	68.25024	56.91936	4.809224	54.53918	7.122989	46.32015	16.7869	49.71521	38.57437	147.5621	208.5773	29.13319	106.4582	65.89187	36.85481	48.21589	74.70648	30.5768	94.80141	59.09081	18.41393
"1553730_x_at"	64.60008	66.37001	145.2114	63.10528	164.3522	34.13819	34.13206	136.9123	124.3341	38.52361	783.3476	11.57754	58.4834	70.96477	101.9969	40.4309	45.09216	39.058	47.01324	18.4519	43.77155	297.019	29.89517	147.6232	75.80923
"1553732_s_at"	176.2654	320.3211	529.8619	314.9676	248.0583	227.622	68.28426	27.64287	347.6565	330.8798	86.46742	67.68143	88.27892	133.7449	178.6045	122.8811	123.216	141.7389	144.7101	104.9138	154.5013	170.9123	212.5233	116.5881	92.71893
"1553734_at"	28.65605	56.58348	5.3814	45.11269	81.32767	27.97458	2.339572	10.79764	48.02622	39.3532	217.0426	100.2783	21.45027	171.8177	178.6469	141.8652	56.50894	35.21202	90.10345	47.0577	86.12001	96.80061	107.3921	92.11989	97.17035
"1553736_at"	44.73783	30.08447	47.00026	109.4872	146.5964	69.13758	127.4871	279.1379	89.50214	151.8821	584.7634	191.3369	452.3036	6.490589	25.81138	2.425133	80.46641	55.23343	67.2337	77.16682	3.719512	34.69116	132.7257	170.8592	94.43129
"1553739_at"	1.024412	19.3244	1.337868	0.8618414	1.746083	23.77531	7.699688	63.77864	6.499841	29.18574	153.5534	12.58115	23.42202	87.14771	48.9672	0.7436644	2.464027	27.10123	5.16667	25.22227	5.571472	1.642655	1.825695	12.16721	5.620951
"1553740_a_at"	12.14739	66.17443	7.460143	5.828498	21.68284	50.74949	12.02393	14.26709	37.63329	9.595687	31.89321	7.377799	150.9591	21.3132	131.9565	22.23796	129.2617	26.73339	62.69966	9.932765	5.154535	20.18443	11.74031	22.17724	5.555834
"1553741_at"	3.6192	3.753806	5.655165	2.950838	5.419889	1.62475	2.37942	2.380756	6.772882	3.210838	25.09591	3.985604	12.35106	5.712682	23.15589	1.323787	7.174583	1.972327	2.941352	3.796191	1.98949	9.949949	36.74285	4.15349	1.159323
"1553743_at"	598.4503	812.5547	158.1382	312.1967	549.8636	1729.199	289.7236	611.5888	418.5926	337.0479	169.0948	654.9089	1001.833	1002.314	1035.234	1850.009	673.8945	606.5936	1154.565	411.126	1187.708	2374.468	685.9517	1615.698	1800.911
"1553746_a_at"	1.485234	21.88722	6.199018	7.892769	15.00988	68.05019	41.54192	20.50103	58.76155	57.69299	83.71348	98.71416	16.41324	4.061408	7.194476	3.296866	36.71135	32.17973	11.71378	32.79314	2.153233	4.062257	3.818007	96.606	37.66116
"1553747_at"	0.9975092	6.564076	60.14271	2.804312	11.3439	3.878709	12.2075	43.27818	13.19089	3.708415	103.5672	46.02276	17.74417	12.98349	5.666892	3.824532	8.479828	40.12183	3.96195	4.240664	52.77155	58.07974	35.84497	46.73492	12.77563
"1553749_at"	175.778	212.906	508.3308	890.9883	502.2741	287.1584	361.3935	346.7802	590.6127	274.2607	228.6222	687.596	550.3891	306.4309	362.7406	388.953	502.8682	521.7275	446.5094	562.1688	424.2686	443.8407	684.6581	482.596	341.1132
"1553750_a_at"	76.92511	71.97461	99.77711	135.1984	105.1342	91.13359	110.5029	104.8556	115.9511	114.088	337.1003	161.5287	198.9721	2.8614	110.2426	36.82764	126.8479	104.3738	90.15585	137.1002	109.5214	81.17855	148.5795	112.7544	102.3261
"1553752_at"	19.90717	4.30697	9.700465	7.815677	3.194005	4.760119	6.447536	7.744377	12.56385	2.748654	17.61524	10.60465	300.2595	11.35526	240.974	20.88245	9.152595	6.911657	2.837184	4.524503	3.804681	13.53025	5.72832	6.680749	4.373634
"1553755_at"	13.52017	15.1463	25.22157	17.46372	15.6903	7.412998	15.14198	8.721045	15.78486	9.250598	35.85302	33.9379	67.30191	247.4593	111.2908	7.106678	11.44372	16.17812	9.112313	14.31113	21.02469	10.23909	16.05621	16.91363	13.6579
"1553756_at"	94.17999	46.13528	93.80985	38.56512	184.7715	31.95303	97.55126	98.76057	49.67621	20.9999	393.8551	6.797071	268.6588	12.42681	65.84673	11.81723	83.43845	43.61586	6.340218	4.571647	27.57498	90.48023	120.3519	31.08601	45.9983
"1553757_at"	5.405296	22.85242	54.11775	9.009051	27.35056	40.68682	68.6513	60.69073	70.68556	44.26995	207.0167	70.74313	268.823	89.95399	36.73835	4.157003	14.00235	47.67029	18.94004	31.6057	34.53244	11.84193	35.05146	12.57905	6.740415
"1553759_at"	61.53709	34.54389	30.69606	27.10998	18.62845	24.37158	28.30326	35.66184	56.92021	72.31738	9.453669	79.87013	25.49624	32.35908	173.669	27.34769	83.02407	67.32966	43.48048	64.04774	60.93556	169.3885	102.2066	76.79519	77.69964
"1553761_at"	56.85881	15.89471	87.43164	6.541074	16.95272	13.23707	63.81782	17.16868	3.101623	8.914375	48.01396	16.56339	20.36682	25.97838	23.92567	3.443665	11.49708	26.87591	10.63307	5.203784	8.406756	8.841713	109.2953	88.04001	9.600141
"1553764_a_at"	533.5815	891.4342	397.689	532.3936	332.0307	780.4933	615.365	196.2041	207.7213	791.1939	1226.019	558.8583	1011.184	692.8213	722.4113	703.4385	417.355	376.8244	516.1377	325.6298	615.6474	410.9194	730.6094	604.6813	813.0365
"1553765_a_at"	0.7411897	14.74121	1.083571	21.6255	15.17233	13.94381	8.046794	0.9705792	0.8850051	12.53114	4.312792	45.96877	6.635732	10.04316	18.06216	62.06697	39.61012	32.31718	38.84747	36.16786	40.95301	77.31963	27.59835	73.53282	86.80235
"1553768_a_at"	538.5071	555.1097	343.1386	329.5108	172.0228	238.5266	459.3885	180.2717	220.3926	827.2021	367.6877	125.6463	46.25577	75.67664	11.12007	69.49287	11.73706	52.73635	46.93721	60.095	43.17191	196.2567	84.65655	65.28156	90.54183
"1553769_at"	8.100329	8.993674	10.23142	36.68302	91.8569	4.488435	80.6422	28.1276	27.20156	26.50802	53.00891	3.695808	46.62589	14.22486	36.74155	5.759362	14.86826	9.330995	4.070645	4.323668	7.92878	12.94198	22.95434	28.64664	4.176554
"1553770_a_at"	316.2197	125.4096	106.9444	37.4024	13.38784	9.949564	405.9882	115.3577	347.0345	21.88275	650.31	14.15738	242.2692	34.27672	40.57001	17.73224	14.08271	78.46696	81.98466	9.464558	21.34656	129.1888	28.45987	11.27234	47.70621
"1553772_at"	65.07386	47.78437	43.17446	37.721	120.5865	42.69609	58.7379	2.609227	92.27927	27.0313	171.9134	40.84567	279.1239	147.2427	172.623	25.25798	75.24705	28.10498	48.51197	8.520435	13.68462	31.27919	6.655132	75.40755	61.11049
"1553775_at"	71.34023	83.14971	88.80929	76.73515	131.4368	101.2704	140.9462	21.76359	108.3453	71.25623	141.8268	71.79874	19.71911	180.2996	379.1159	162.8539	141.5052	69.99899	108.6942	75.3848	99.61817	259.8002	57.65911	220.4814	329.338
"1553776_at"	22.42965	1.392492	12.41029	14.37979	4.556508	15.5669	23.45539	29.31091	26.98688	20.78588	23.84324	27.65819	130.2449	4.194155	85.61691	1.047175	3.888944	6.66791	2.942301	10.14444	10.55316	18.44056	4.405088	5.817569	26.74994
"1553778_at"	86.79646	107.6608	62.67168	61.35722	9.071245	77.68414	128.9641	162.8377	76.7214	87.345	123.819	65.59665	43.61227	44.49329	245.9468	72.03233	63.07503	122.4086	86.21732	87.48276	125.4181	53.78014	48.71721	11.15483	90.00333
"1553780_at"	80.84561	123.5504	138.5385	117.7054	171.3414	119.675	105.7459	210.5855	131.9826	78.61889	139.8612	133.2874	13.23795	162.0312	282.7255	107.1763	55.33345	172.9798	194.8678	58.83553	82.90877	95.74583	106.9561	194.4075	240.3804
"1553781_at"	15.77674	21.8966	3.877991	29.23912	28.65583	21.08653	50.22442	35.54982	46.25792	6.883848	85.22519	50.55188	210.4223	10.32678	12.61405	10.03379	27.51244	40.44084	22.64649	22.91071	31.15678	25.24105	50.98866	37.63786	1.81943
"1553785_at"	16.96824	86.15277	49.92552	122.4083	129.1095	48.47596	105.4758	238.7226	109.5311	70.10433	53.43872	158.2174	96.94918	92.54686	111.135	8.123972	117.4104	135.3211	180.3022	148.0499	105.1927	16.90644	81.41476	141.5487	10.98304
"1553787_at"	99.40786	96.8163	81.606	174.3457	122.3835	114.5516	139.95	119.8367	56.0545	133.7434	520.9899	205.7668	83.60345	93.37749	153.4021	95.91354	104.6534	45.39967	90.46674	52.89972	59.73668	178.6432	143.164	112.8816	124.5843
"1553789_a_at"	21.70747	27.85423	20.81732	6.772727	19.43326	26.20817	19.82878	82.74249	31.80251	40.29975	28.1717	23.93506	15.67127	5.542977	142.7908	2.322597	7.88998	40.65059	36.34306	19.62172	32.96846	6.403663	54.18491	7.327428	26.20659
"1553792_at"	22.61775	47.62563	64.14356	28.5738	29.89845	4.86779	69.24191	1.187403	0.6360313	44.07233	132.0483	73.80743	9.760858	48.94163	11.09396	31.82689	44.4491	24.4894	47.54819	17.77031	37.9507	48.20612	30.63304	110.6142	28.516
"1553793_a_at"	8.219496	76.11364	40.3286	40.62654	80.45298	53.43557	62.82305	78.21389	56.54468	71.1368	245.1901	53.50544	9.851452	31.94638	49.21012	2.741285	2.734658	26.90232	43.60786	58.52977	8.008945	51.74798	45.01296	156.7467	111.1115
"1553794_at"	4.34922	64.04125	47.17374	30.77139	56.69346	17.97116	8.057303	25.48376	25.62558	66.29249	210.7157	56.36858	16.31261	19.44012	145.5827	35.01208	62.56485	32.68247	2.431001	1.884687	8.511252	37.69342	55.94537	11.34146	2.266096
"1553796_at"	66.18163	83.44276	66.764	42.57168	76.54453	17.32579	107.3219	63.51698	70.29197	60.98609	148.9037	104.02	44.56176	87.3161	11.90035	14.70342	42.34067	46.39818	61.90828	58.02633	2.094058	13.89909	70.16732	61.29454	3.823983
"1553797_a_at"	2.301062	28.32314	59.32413	50.0451	43.32084	26.42874	47.5253	64.74866	78.25254	52.80571	210.2403	94.61811	62.11521	19.68517	2.203707	22.73534	111.7908	42.59675	28.43266	31.14016	43.42358	54.51064	122.8577	97.85101	21.28367
"1553798_a_at"	110.8566	343.7596	166.3617	184.4271	87.73116	559.3612	108.7744	141.9637	82.94836	658.1315	190.3578	141.5092	52.31889	96.76861	5.783051	68.69372	114.4768	48.66294	75.68352	62.72388	75.78354	145.2487	139.5497	118.7801	157.0106
"1553799_at"	7.910212	12.50572	46.7112	46.09702	2.780495	47.06805	36.94446	41.22388	28.7984	43.59166	94.82624	21.66175	216.3497	3.555134	59.88482	24.24865	5.463008	14.47246	53.67053	29.18159	7.861676	77.60091	47.83261	83.52776	25.71141
"1553801_a_at"	88.25079	168.4761	37.3358	231.7128	134.9961	196.6872	89.5363	54.8574	242.9751	334.3199	34.57757	163.6444	44.16012	215.6223	178.1945	300.8687	182.5497	238.9797	200.8061	200.9273	239.1573	276.8937	129.3998	197.7234	253.6324
"1553802_a_at"	44.01622	11.32515	7.34687	6.989758	12.01561	2.86219	23.07655	13.20916	7.200004	16.61987	138.386	27.67413	195.19	186.4095	11.27766	40.27507	70.86901	5.014717	46.10536	11.39014	8.878351	23.17044	65.13875	74.61395	4.520353
"1553803_at"	99.77631	178.5306	288.2196	23.48639	75.92928	19.63953	127.5684	35.68586	192.7666	147.7969	865.444	120.0334	582.0864	376.0865	452.6426	82.60245	172.6109	194.2052	156.2569	109.3591	198.1532	626.9163	43.30915	193.215	138.6276
"1553804_a_at"	3.356949	44.35099	57.79099	18.8648	6.978955	40.37796	4.98164	3.559023	7.454007	64.01459	147.9505	3.24048	62.3364	130.3087	15.44091	26.74597	38.17426	38.90415	8.466832	9.191972	85.7602	11.73501	7.557557	17.24982	7.913461
"1553805_at"	63.83105	32.21949	78.58854	104.9686	171.0694	68.21941	102.0698	64.44377	100.3272	120.6173	324.4121	148.5247	20.3812	211.8085	194.1866	29.34139	9.187322	50.36329	61.32369	3.267383	24.14721	151.6762	120.5178	64.52557	84.07858
"1553808_a_at"	1.09491	3.813068	7.676711	37.12402	24.50169	37.29173	3.868865	8.191031	25.77718	2.23209	40.73015	9.346669	17.52529	107.5462	56.42979	23.31384	22.56614	6.801526	6.648619	23.06905	9.484643	251.3504	40.36728	5.937665	3.574377
"1553809_a_at"	48.10452	29.40786	37.72547	46.73063	77.32386	43.55562	81.23529	96.08805	3.957033	13.11599	344.5776	26.08968	45.36823	13.71079	94.35061	19.12502	80.63187	19.59768	21.51359	28.44543	11.66859	170.5783	57.61945	108.0232	32.57559
"1553810_a_at"	94.01422	68.12257	120.3722	432.7465	145.0004	180.7281	171.7246	71.7364	189.9493	240.9214	258.0709	250.993	68.92776	28.1487	163.3282	30.72124	127.0183	82.62688	68.41607	78.10954	60.3181	71.83768	78.63515	106.7517	60.24164
"1553811_at"	13.51581	22.33963	20.45256	30.41554	11.4116	35.30035	62.89902	4.583898	45.51284	25.79249	184.5674	10.53734	155.9969	68.17001	138.6148	3.792269	14.22456	25.43076	33.66172	2.814984	20.31815	63.83385	1.16748	65.69987	54.68154
"1553812_at"	5.966994	19.36356	4.767889	10.47392	16.11715	3.543176	10.4149	14.8932	10.9732	23.61995	104.2819	15.44399	31.58022	172.4472	213.5953	63.11025	11.39155	6.129777	39.72104	20.10381	56.22336	227.9771	51.09507	96.26168	148.4132
"1553813_s_at"	29.09344	112.537	81.26466	43.40711	14.77921	79.30445	25.59768	5.180466	9.697488	140.7181	225.577	13.75677	481.2422	17.11143	21.58684	155.4202	103.5442	52.9213	85.21458	84.16917	106.5351	322.0153	171.5984	176.1651	156.7417
"1553815_a_at"	120.2036	74.50519	42.64807	96.45187	63.78192	114.9147	135.0615	92.46413	179.3659	24.64418	162.3981	99.90692	37.09671	190.6676	90.48418	215.515	161.6794	217.4011	187.4183	166.1451	145.6923	212.6375	153.9646	179.7175	318.8936
"1553817_at"	5.237658	5.167274	3.377859	26.77869	30.3736	1.375453	9.098156	65.73655	5.691053	5.799575	316.4104	6.207286	56.24437	33.80476	21.7204	7.714916	105.9887	19.57631	44.86062	24.9643	19.74188	29.9834	8.639359	157.7385	22.42648
"1553818_x_at"	21.00204	4.857744	9.454865	5.323191	6.132771	3.409017	31.35268	5.414481	12.18659	7.996779	90.20985	12.40026	56.80084	10.59663	130.2491	2.348722	10.53866	32.27066	2.399614	16.83457	5.412988	55.44618	87.31478	14.63017	4.548935
"1553821_at"	57.97705	49.26304	88.72649	74.243	54.25117	42.07589	93.59293	58.96754	60.79731	39.1653	98.82857	55.08852	217.9153	145.3354	114.2206	33.79148	101.4519	58.60644	68.30584	39.58126	7.719611	114.1236	82.55977	98.42797	41.70657
"1553822_at"	5.978155	5.889422	28.85827	1.409035	38.87825	1.330858	9.319353	6.173314	19.64065	6.400313	12.92757	5.831047	34.0397	6.327078	43.63962	5.222569	4.15986	2.644224	0.5820506	0.6906568	29.00259	2.560587	1.965504	26.86716	3.68692
"1553823_a_at"	36.71584	62.42625	60.56537	43.92136	101.4138	34.03149	69.69064	83.71803	51.54543	51.48107	181.7039	34.86339	253.2278	10.99233	183.8267	24.34235	77.85056	44.71519	51.84559	69.88065	24.0123	121.2739	55.16797	75.13732	28.26342
"1553826_a_at"	101.8764	96.83994	121.2014	147.3757	159.5631	14.44356	52.08247	4.166155	91.26875	137.1066	182.4569	213.8349	659.8321	37.52414	172.827	117.4527	117.8188	95.81556	40.48131	15.01932	128.0535	19.59319	135.0469	143.4608	176.3865
"1553828_at"	54.29593	72.71909	127.9148	104.6103	170.8678	84.29209	122.1466	172.151	111.9379	125.2961	472.5949	79.74439	79.97765	123.1521	217.5096	78.24535	85.02483	70.25964	59.47001	100.8815	45.3176	174.3047	145.198	186.0141	51.72672
"1553829_at"	3.24588	40.71806	1.462357	7.219323	11.08309	4.944296	65.7021	10.38363	2.524806	44.32993	140.7709	4.428407	8.654299	10.77129	7.876117	38.82048	5.260141	36.59778	24.98679	16.5609	38.58892	13.16749	12.38665	64.78487	6.809758
"1553830_s_at"	8.168511	7.331095	10.47813	9.588232	68.50475	14.60244	11.9368	2.170001	36.71962	31.06734	11.53849	8.186302	9.201131	149.766	6.991265	3.258066	19.835	2.247881	4.722415	18.60405	7.056708	3.305966	3.182225	4.539129	54.10823
"1553831_at"	127.4128	141.42	46.37103	79.39319	153.4789	62.32253	176.1042	151.8057	117.5539	135.212	450.5111	86.93915	571.4635	217.2299	297.3756	51.59661	125.4808	125.5169	54.69816	81.25464	27.82578	141.0455	171.8405	151.9605	68.81438
"1553832_at"	110.6842	42.57102	121.8577	60.94474	176.2426	46.17335	163.0717	128.9392	158.4915	111.3099	424.8186	175.5411	43.09684	100.4258	307.3404	65.53032	226.757	104.3553	85.16405	85.51302	84.06491	203.3814	67.37596	93.99142	83.67597
"1553834_at"	36.97476	3.335804	10.06741	16.44945	56.95517	3.873454	14.68114	78.79513	31.57806	38.21756	245.375	21.43264	5.093662	37.9785	50.98772	14.25125	2.512099	2.413094	7.834657	13.57626	13.57685	4.92024	3.692803	82.92414	30.06699
"1553835_a_at"	34.31166	25.59649	23.07401	23.56654	7.535865	27.69788	43.29248	37.81199	42.3656	23.30912	51.5561	32.16478	108.9065	3.028498	83.68951	28.96158	66.0436	56.7353	37.63339	32.05384	26.20565	5.718036	82.83006	3.612335	36.10244
"1553837_at"	3.813612	4.72498	10.46607	6.29644	5.814472	14.0859	12.00825	6.055421	7.094114	10.74414	16.31855	6.715993	42.38387	10.25402	23.51947	3.625575	7.612166	6.702107	5.835439	7.164632	5.71383	16.45857	9.061343	13.23624	6.679014
"1553838_at"	5.877558	46.61338	65.86561	5.236999	4.702175	34.78262	60.51588	40.0717	2.363311	2.426569	168.969	22.52611	30.99675	3.500504	92.07008	27.74086	57.80457	8.348663	4.366932	39.09338	49.72945	9.597807	90.692	73.86352	45.0421
"1553839_at"	52.64235	94.22845	18.45987	68.14417	249.5162	33.37452	41.92395	110.145	63.64186	87.38187	72.40314	164.1226	272.2271	31.98299	19.64238	17.78004	13.40262	70.26752	17.80999	35.17024	84.07216	105.3361	17.76441	18.66088	67.76974
"1553840_a_at"	88.98904	132.39	53.67178	60.56908	126.5469	48.0561	177.5612	132.3896	156.6965	115.1791	452.2021	159.1903	192.3183	126.1979	109.9483	20.40315	152.2941	84.79108	62.5519	66.78918	103.9635	158.1649	239.5015	188.1027	118.5395
"1553842_at"	41.84755	13.9398	6.865807	33.12018	4.945643	25.85051	8.757518	38.8598	34.75343	11.31144	162.5611	77.40807	386.8614	7.420538	13.33007	21.46209	24.49284	24.63349	39.31335	51.46567	33.9434	75.47063	32.01435	58.02588	1.915571
"1553843_at"	66.85897	71.49757	196.8601	56.273	176.6077	80.3	51.31129	113.6041	102.0971	164.7779	261.6551	56.11525	77.93266	98.75826	381.3245	150.3875	231.2372	133.5253	142.8707	81.39462	123.7321	164.159	47.75278	196.2783	154.4908
"1553844_a_at"	2.939014	88.46486	67.00703	61.10461	58.04652	127.9889	6.751665	13.00581	9.175667	69.28104	165.3158	17.62786	89.06743	68.51669	53.30365	44.67317	7.824085	6.308492	11.3864	6.940513	11.08758	27.26568	40.25115	59.64402	50.37901
"1553845_x_at"	88.07384	66.541	136.8441	163.4113	263.1223	17.91825	153.0906	119.6233	122.1508	214.1048	542.1431	214.2739	95.23202	187.0861	42.59958	76.79081	189.8989	155.5857	96.6546	134.3638	142.6615	169.857	184.5503	352.8548	155.2699
"1553846_at"	4.91135	53.12058	4.322891	6.455356	13.4072	35.9803	6.058414	4.319102	7.881692	6.620389	14.60193	5.644668	30.63844	8.118814	6.989706	8.125342	15.96279	6.277334	14.97572	7.123147	8.647364	10.34081	17.22446	6.407035	4.494463
"1553847_a_at"	14.80839	48.48472	39.56016	59.47363	17.67301	26.70872	47.16287	32.40041	9.944337	38.03979	117.8377	85.86914	257.684	212.1784	202.6605	6.011026	47.51559	39.51017	55.54335	27.33227	31.88819	20.12131	11.54137	12.19636	53.49374
"1553849_at"	20.78401	33.21321	1.122019	59.59312	137.2527	28.20078	42.40512	42.03362	61.14745	96.8727	425.6603	110.1835	91.59581	30.92113	14.49848	31.53049	50.47492	37.34911	23.89689	49.22702	3.152738	52.38999	91.36069	95.15971	71.76706
"1553850_at"	80.0605	56.11064	34.72122	49.70114	17.94399	43.36641	103.8637	2.398513	62.84353	61.15174	187.7699	36.10875	66.18778	157.2947	129.3748	45.81211	50.38507	9.756888	59.81594	61.033	75.02348	16.25291	82.57953	65.93824	99.46727
"1553851_at"	6.536833	18.52991	15.5245	9.991039	28.34529	8.614615	55.54392	51.55448	21.70467	45.06644	245.5969	125.1431	201.2597	7.415604	37.91903	6.421278	62.48444	49.52029	9.754467	79.71305	82.75867	8.047095	87.57764	48.93121	4.058634
"1553852_at"	18.0436	6.182443	59.02739	69.60164	34.51889	2.641271	12.35716	42.17773	6.838131	22.66324	139.1706	54.12148	84.7922	3.714382	5.437118	4.290998	2.327677	2.007824	6.66705	26.18677	5.235885	12.95282	9.583392	74.06581	7.117222
"1553856_s_at"	133.7532	63.39696	149.9318	205.495	137.2825	92.88467	152.18	267.0874	93.813	123.3799	290.6537	647.9055	12.27757	185.1302	87.17681	82.52282	385.4407	456.9155	173.611	472.2067	301.4857	108.168	96.31851	16.25108	77.11756
"1553857_at"	226.7784	147.0813	150.4938	170.2964	104.3792	210.6734	131.0956	301.0491	130.1818	146.1079	243.6897	252.1154	479.868	518.9911	523.8757	639.5358	381.4399	424.8647	384.2512	243.9676	403.0938	736.1423	838.7611	732.5052	657.4543
"1553858_at"	247.9072	190.4895	311.2308	174.8489	293.9124	149.9445	170.1503	145.8853	169.7205	131.4621	58.3361	164.3316	389.2421	622.1366	563.1731	443.7253	332.1079	332.9889	377.8997	312.8881	333.0745	264.0688	320.1058	451.498	339.2432
"1553859_at"	4.395704	40.89742	31.68457	41.14495	42.34834	15.02935	7.03949	76.08125	53.12902	107.3039	5.65049	42.60868	34.5146	161.3584	37.18406	39.26682	53.29524	30.84738	56.28714	38.18013	73.50419	94.87937	61.55852	83.99313	72.50182
"1553860_at"	2.814168	4.800608	3.864387	3.450733	9.406519	3.054849	4.616367	6.404587	3.553001	13.11388	18.95705	8.308346	15.40629	12.6577	28.55263	3.228327	3.275152	5.374469	5.95225	9.611061	6.933266	9.191401	3.544413	9.559067	5.327494
"1553861_at"	39.38428	63.04442	30.97635	7.319815	63.56652	41.22594	9.560491	2.97694	56.63608	82.07613	226.7968	11.06444	50.03693	10.39597	12.98835	31.48732	36.76313	33.024	41.1976	30.73593	10.1295	55.09439	75.15518	7.052375	27.38598
"1553863_at"	46.82079	74.74358	11.35856	121.4832	252.1121	71.35361	80.21986	79.20864	48.745	128.4445	257.2417	128.7275	46.55291	100.9889	131.2863	23.04947	55.01859	10.91171	12.43509	32.92076	60.33405	97.13984	96.34032	168.5806	74.17471
"1553864_at"	30.25931	1.404185	37.4534	1.201728	2.522672	3.935553	1.347929	20.73616	24.82914	20.51287	141.1518	9.175611	18.03441	98.90849	5.625565	1.796604	26.53032	16.20501	1.595784	0.8304958	5.408249	7.512314	5.390194	8.055447	20.59849
"1553865_a_at"	68.13348	57.99602	70.51752	54.06878	141.1149	28.84205	93.65349	9.582753	33.91251	61.45325	167.2146	60.83963	23.53128	8.244279	93.42547	14.34705	32.04945	16.68913	58.11308	17.00434	9.188659	46.85173	68.73779	134.1798	56.4512
"1553868_a_at"	9.697565	26.3967	39.65904	36.8199	40.67907	8.040075	14.73138	18.99662	35.80112	17.6353	17.20413	31.6974	6.446238	81.13164	12.71032	24.31274	42.10937	42.48078	29.14398	31.3438	18.50064	102.0352	57.79034	93.693	61.86694
"1553869_at"	22.10839	33.96857	2.652552	4.41543	81.82434	33.98101	76.2481	17.14087	31.59832	2.061574	227.966	100.6275	8.134936	18.10579	47.29778	8.497273	45.60222	20.65454	25.19596	41.86318	3.320517	9.479174	34.54601	17.20982	14.439
"1553871_at"	65.60141	66.36048	24.13982	89.61556	31.2267	65.10218	144.2581	34.87632	18.24569	33.7108	83.04232	59.83653	43.46233	22.55326	59.24589	16.66299	77.82361	15.59653	82.05715	11.77057	120.9232	104.626	129.5466	113.5683	85.81703
"1553872_at"	126.8187	115.7149	67.51936	91.46188	98.70534	68.13992	145.8461	46.22655	127.5243	128.1052	597.8832	44.47136	506.3504	225.4829	71.0676	57.78789	53.94609	76.55804	136.7818	111.6643	108.7062	198.2918	186.4708	152.1844	88.64889
"1553873_at"	50.1063	22.66306	35.89808	2.018076	9.494866	19.30575	64.79221	148.0527	49.52226	40.8499	335.054	96.72209	98.25397	23.79155	12.71667	56.23923	111.627	85.70292	23.31046	114.1929	64.92072	87.40233	60.93564	41.76709	3.616664
"1553874_a_at"	24.3518	4.649813	61.10488	30.38132	3.345661	2.676533	13.50044	7.628714	49.36459	15.92528	8.130681	7.046957	222.1494	7.337518	25.43615	7.14395	4.390713	9.669731	15.1814	4.378947	3.487008	4.743571	11.56441	11.83731	9.563867
"1553875_s_at"	101.3573	19.10364	10.48401	16.66863	43.66882	42.84967	22.37542	20.71998	15.54227	8.934562	65.16171	15.31136	187.3336	56.80253	86.01497	3.920528	15.03221	100.7674	51.38158	7.049051	56.22484	46.98071	23.7543	76.69003	8.097909
"1553876_at"	2.694563	30.87568	23.33407	43.57499	3.416188	9.571877	5.165809	88.61866	44.96616	38.63756	136.5297	8.455459	9.102057	160.448	53.84995	32.01616	1.774906	5.88274	35.47382	5.422554	18.26887	58.00816	87.90795	66.69873	28.35074
"1553878_at"	33.31029	26.79643	71.77868	40.05157	94.3568	31.06697	106.5785	33.64661	81.34273	87.08266	318.8488	78.75217	251.0485	34.52284	175.6597	44.43264	22.24711	48.32026	34.31331	42.10075	21.0605	103.0991	136.6609	149.2683	51.11063
"1553879_a_at"	90.13054	46.60435	52.30276	67.53635	46.48195	10.92771	38.11802	8.191334	71.71963	84.3018	389.5358	98.41408	50.41889	8.532043	91.10253	10.44415	28.17769	55.17172	15.29253	52.80285	10.45892	76.90112	76.96655	97.91804	11.70374
"1553880_at"	16.37737	44.774	11.57329	1.733662	5.441881	1.361629	4.469337	5.759939	31.62922	6.746775	9.867439	29.44885	57.66845	23.21918	4.765643	3.85958	8.59289	2.795727	1.541809	5.450453	6.536233	7.914488	116.4234	6.336573	33.51334
"1553881_at"	52.3041	99.13531	49.66205	30.37936	98.8747	40.37111	110.9435	50.63733	59.40099	83.07783	188.6063	59.0468	85.21271	102.9799	102.0152	66.91158	70.88627	76.39685	67.71374	90.42729	71.27703	103.5563	53.94861	50.84929	56.02308
"1553882_at"	8.388067	21.0655	23.5181	18.36258	6.742597	6.400152	4.88974	6.759836	29.03542	3.340223	211.3297	36.13292	504.0067	194.221	71.42366	25.91518	22.14011	21.88484	41.06953	1.081187	17.52596	51.95253	5.385546	57.09167	2.495035
"1553883_at"	20.49136	49.15545	10.14517	22.26046	69.1013	36.71575	24.18263	72.98824	47.88821	80.61472	222.3255	85.178	24.01065	32.2165	4.414552	40.1125	26.13165	22.06904	44.19263	2.398076	49.02678	39.60224	91.95685	105.4657	68.29232
"1553885_x_at"	33.02663	17.90934	1.747645	31.51567	101.0712	28.8009	62.10301	53.8454	2.878999	41.51516	231.2519	138.9731	211.8529	85.80163	91.73994	27.96328	1.265463	4.766239	51.84599	11.78344	2.144361	46.85505	107.369	79.21719	49.09037
"1553886_at"	4.538902	2.821382	6.703188	22.19216	138.4239	10.357	54.31864	72.87068	46.78447	34.79379	343.2793	46.15567	168.877	2.425976	8.973226	18.87247	28.91619	3.561915	1.06713	46.06932	28.07452	12.61846	57.78934	163.9709	38.90589
"1553887_at"	9.494101	18.81598	15.22297	2.489843	26.67352	5.154378	56.94582	93.36633	24.75695	21.1799	95.03686	54.09248	148.8654	108.5826	4.795965	4.366482	11.42284	18.71367	42.22656	20.90985	2.928051	13.01652	3.508924	48.72839	10.58946
"1553888_at"	23.18349	8.945335	15.38968	7.379974	12.40681	6.383749	9.826987	6.872231	5.900142	21.45014	52.22795	12.70075	30.72083	73.77528	20.29293	5.375549	82.46965	7.128894	4.546688	3.730363	4.329516	101.6415	14.48204	117.7205	5.985636
"1553889_at"	3.468347	13.25882	9.368358	42.52652	39.79718	3.986973	14.02115	38.06663	15.24487	76.48194	49.05417	18.06114	15.63073	7.435108	26.44005	4.486724	8.309388	8.778646	9.151285	6.14398	18.24487	13.29195	8.049299	18.93448	4.635492
"1553890_s_at"	153.5591	123.2129	218.922	48.51751	16.1278	12.54801	37.04954	17.05721	39.06124	32.23635	286.1553	100.3408	402.5344	175.9263	212.155	84.28015	27.65123	113.476	51.38337	138.2224	41.59879	236.7942	96.43504	73.70302	105.0669
"1553891_at"	97.32565	12.68793	17.2797	92.32552	185.0551	52.62553	18.54083	77.85089	77.27384	15.80642	345.98	134.5108	171.0589	12.32771	12.78341	13.55913	20.38009	11.00328	95.5386	7.240397	80.2803	286.2456	13.94703	157.5198	20.45222
"1553893_at"	57.76033	48.64732	6.982047	5.183435	108.1068	42.43631	94.68581	13.2003	10.29399	6.130453	58.04356	8.156746	231.0356	30.43898	22.26115	42.32343	26.54193	54.69894	68.59705	47.55553	44.49386	130.2276	24.74909	169.2378	75.34752
"1553894_at"	49.0013	52.78251	27.92726	33.89558	83.68398	24.63628	33.9842	4.510772	12.1773	75.14446	225.2995	29.84801	13.71455	4.916373	16.31778	46.1223	68.80954	20.58187	80.69172	36.49971	45.64172	47.95329	64.39259	134.76	116.9758
"1553895_at"	45.47406	87.51777	91.70699	32.22653	41.4229	43.98571	85.88643	34.04229	37.21341	48.65456	39.36031	88.67616	222.0437	18.34506	86.01798	31.43112	22.56848	6.726943	32.1474	26.25413	78.60397	70.16881	59.77557	121.0805	37.20303
"1553898_a_at"	4.036943	3.240886	33.65113	5.069216	61.64653	2.659421	3.612653	39.4535	2.854133	2.558316	48.35574	1.288689	14.08404	4.285828	39.66882	1.525485	5.6866	2.380702	1.496188	25.09139	3.930939	9.904598	4.393755	11.19092	4.946964
"1553900_s_at"	22.44286	25.12065	47.63775	81.97002	35.75088	5.696974	18.80949	19.06869	17.26441	14.65602	275.6378	9.965144	523.1011	35.58808	24.57157	53.29208	166.5105	16.62187	103.0962	51.04868	15.09674	176.0432	157.5713	18.63517	18.76157
"1553901_x_at"	176.6867	239.6891	176.8637	88.4724	143.3306	134.322	233.2692	76.33165	77.64787	155.9159	433.4587	94.58608	534.0153	197.4502	264.1635	213.5007	63.78583	216.3871	86.50063	100.6825	105.5084	307.4905	106.1996	312.7033	255.2684
"1553905_at"	10.21096	7.986773	2.507832	7.965305	28.01748	17.27926	3.269655	9.496306	33.82233	35.23034	231.6213	45.35391	18.06291	71.22014	88.81966	29.36229	6.457896	35.54568	37.98002	32.5625	10.16644	64.59193	142.1468	123.4976	32.75639
"1553906_s_at"	1720.502	1267.037	4290.147	3798.16	1668.73	1434.843	1175.332	1919.461	854.1009	1205.619	2159.134	2620.23	1066.899	1202.684	1318.007	900.6494	7373.736	5682.226	2893.113	7395.641	3134.608	804.7563	663.4216	633.7492	671.3921
"1553907_a_at"	3.60253	1.499254	27.29673	11.89284	28.95097	25.67369	14.61511	35.52195	11.42603	57.17191	185.1685	79.09852	17.30101	37.81437	61.66408	23.53743	29.18381	7.581142	1.993993	25.64244	5.743542	36.69247	38.67641	94.08302	2.074571
"1553909_x_at"	138.9986	304.8506	169.5708	79.88042	300.2192	80.86111	389.8604	167.8486	105.8644	128.4342	625.1838	169.5072	64.26916	270.4232	225.9695	65.32183	215.1576	79.11298	87.53848	103.7688	22.65272	8.687341	51.91752	287.8516	141.8328
"1553910_at"	62.15105	77.38604	89.7963	191.7913	196.8421	18.78589	122.0889	13.32297	90.47592	63.55666	187.3719	73.78756	31.2154	37.77471	170.9074	11.99395	16.11742	89.8554	41.8121	66.33529	48.67246	20.99096	54.90232	86.38224	39.4146
"1553911_at"	6.086946	11.99323	8.73029	4.009051	76.60895	2.7358	35.08408	12.75179	62.02237	3.488047	49.40141	2.710872	62.09938	56.33997	53.32726	5.244965	21.52751	3.822783	2.889565	1.646443	40.48216	3.542266	44.51213	3.009295	7.271374
"1553912_at"	11.89075	34.26034	23.35902	14.6183	52.55221	1.588319	47.05168	61.96145	1.336086	33.4602	123.9833	32.85924	295.2531	9.552095	6.815843	7.797324	3.273751	13.76071	15.43305	13.82801	13.10421	47.03487	52.32082	33.02195	10.15106
"1553914_at"	20.49468	6.292513	12.08716	36.06306	8.669855	4.564885	76.31528	31.3036	7.539577	67.16969	132.9505	11.2099	28.77787	138.4958	5.869686	11.83576	108.1445	9.709545	38.28849	27.09394	101.669	53.08866	9.224438	5.891097	45.97601
"1553915_at"	3.425992	0.1954057	12.769	24.65984	18.18045	22.32904	59.57038	22.52376	54.76068	11.89002	100.7581	53.17347	160.4756	26.65842	13.47619	16.5799	5.130733	7.52618	20.44963	0.8743051	1.113778	33.21902	6.262902	61.61485	12.34103
"1553917_at"	107.3875	78.48538	61.99058	72.78768	71.69159	69.2549	82.0044	66.34531	58.59038	120.4115	378.2053	160.2536	41.5486	75.10626	112.3015	57.90002	108.595	103.0519	79.24755	52.56546	121.9734	181.6621	79.22948	120.4775	116.7087
"1553918_at"	7.270427	47.96357	44.9203	15.14345	69.85567	8.05094	7.255845	14.55083	16.44123	76.09208	73.35494	24.42743	193.5239	7.653888	119.4976	33.89577	8.779391	38.20615	20.22341	29.91393	50.78987	48.02913	86.90132	73.0049	49.83125
"1553919_at"	67.31618	35.22938	106.1286	22.0187	6.848571	9.424664	7.185128	3.339889	8.679901	89.06275	138.8736	20.51297	19.59369	74.95481	82.68901	43.0838	110.0817	9.401375	52.89223	9.908364	6.188882	59.41663	103.5125	99.40862	11.58246
"1553920_at"	31.35159	30.47325	5.160805	10.95667	92.69239	20.27039	70.68365	88.35918	49.37208	80.13855	310.9092	78.78065	27.70429	48.78878	38.62288	23.50617	75.8919	13.10532	1.645762	9.12094	12.03481	56.75214	51.93763	108.7632	36.66954
"1553923_at"	78.49219	100.5326	21.93992	40.99691	119.2816	3.233656	134.3048	46.66372	79.39316	48.83842	320.2896	103.6927	62.30472	130.0092	18.74838	32.22019	91.80599	53.14073	11.9763	28.86166	7.726006	74.12921	38.22573	131.7967	43.77678
"1553924_at"	1.808623	16.67921	3.1823	1.196574	7.057661	2.422363	64.24487	38.28298	9.652928	6.595424	21.66546	29.32801	9.168896	5.512401	127.5998	0.9552356	4.002269	5.036519	9.954368	6.425645	3.313466	27.98119	64.79575	3.233047	32.7038
"1553927_at"	11.44718	26.80224	11.61756	8.526609	26.07096	13.92003	25.46344	54.84447	56.69952	11.83176	14.58676	18.7491	306.5867	84.02518	30.63044	9.004041	36.69299	13.21157	22.62811	11.39038	6.785133	27.15166	18.18644	7.326024	9.069168
"1553928_at"	627.671	469.5447	410.0368	454.1375	329.3844	605.3981	532.3968	405.2004	370.3289	474.5824	385.7365	425.1785	499.6481	380.9661	601.7148	706.1725	344.5278	334.774	559.5742	327.0349	388.0076	741.6381	505.4364	596.774	639.1048
"1553929_at"	10.2823	35.80396	12.44543	7.196488	6.943727	2.631835	10.01075	4.596728	5.136308	11.60728	16.60687	7.182291	17.37921	20.94397	16.43943	5.637337	9.808609	10.58276	7.825147	25.15369	3.293365	8.918881	16.08215	4.105495	8.813208
"1553930_at"	9.566834	7.844231	7.215338	15.41802	64.29895	16.24149	2.904757	1.769646	17.14067	8.349509	65.02845	6.72323	6.547574	1.694404	28.63675	10.41354	3.538176	29.31548	24.5298	12.48732	21.79916	37.6918	66.95222	34.42466	31.22964
"1553931_at"	55.74856	50.73679	49.45211	58.33032	112.5576	23.73522	57.70951	52.3225	70.83057	81.26125	457.9562	11.39474	67.53838	30.19629	6.831985	57.86508	17.74321	66.56976	49.3925	13.53273	63.12	118.59	116.3621	89.86648	64.74215
"1553934_at"	1.306197	42.06966	5.531265	32.16902	86.7739	5.817778	11.20245	81.02406	40.02783	74.30782	346.412	109.686	10.55221	52.69982	10.02359	19.72654	6.874547	34.03746	0.9798201	36.54221	11.58362	65.04329	42.15482	46.56682	15.92241
"1553935_at"	2.585632	40.13099	5.318586	3.5381	27.91739	21.40681	5.906126	58.74988	4.125977	58.1596	182.1474	58.84649	93.60645	24.39964	4.323462	25.18228	3.914817	2.242448	3.336215	15.04742	26.2347	7.670424	53.01607	6.415414	68.5754
"1553936_a_at"	28.73293	28.81681	6.761581	21.75053	19.34077	6.769673	14.19758	10.81041	19.15993	7.599976	113.1636	58.50686	436.2363	80.26469	22.74735	51.13086	129.0425	81.30636	85.27451	58.13002	8.427837	20.78295	117.9519	4.137368	4.343693
"1553938_a_at"	72.95594	69.99755	32.29243	3.735686	5.84076	48.34344	10.48715	69.56194	38.2603	51.67941	101.1657	28.23291	187.3103	86.94171	12.57926	39.83316	36.57945	53.09911	7.153801	36.81823	13.80439	12.8012	12.02019	64.87075	16.66548
"1553940_a_at"	151.6476	198.0011	144.0417	207.9302	218.1163	230.794	153.1824	120.0741	179.1467	170.0743	261.881	173.3082	97.38915	245.4299	174.949	106.6227	72.04949	117.1798	179.4309	68.24158	168.3934	184.2285	253.6399	179.1811	334.6039
"1553943_at"	89.83589	64.63238	138.222	67.4819	17.33818	49.34424	206.298	148.2524	103.784	131.51	467.0246	128.1377	606.8909	197.2258	254.5998	72.75391	67.33525	123.1082	140.1228	97.56606	142.4744	300.5049	98.14664	245.822	88.40096
"1553944_at"	5.957173	31.67345	2.10439	67.15274	7.677647	3.91526	3.148223	6.634982	46.7147	75.25961	25.93003	19.53422	16.34384	47.36732	13.21834	4.501771	13.55302	19.82796	6.925505	2.037199	11.21272	48.05996	7.820194	74.85387	22.97783
"1553945_at"	34.42916	48.6703	13.0253	15.49478	9.549056	7.532264	49.71702	47.14765	66.51501	74.64643	168.5274	113.0194	444.7442	52.83078	267.054	36.54547	98.2701	44.76925	85.39526	101.2542	56.79399	37.48952	53.71077	62.18296	42.91108
"1553946_at"	7.67297	13.86231	17.50059	12.97552	9.128822	6.545578	18.37578	10.49693	14.68449	18.559	83.61828	17.11815	187.1497	13.56796	27.98038	4.377708	9.080849	5.515499	3.16225	4.672728	50.44637	44.1761	19.73054	66.35335	5.960832
"1553947_at"	154.14	132.645	167.9527	84.88084	79.37745	159.1682	77.28508	310.9978	137.8643	138.5787	93.80952	247.8646	77.60873	293.1788	15.18756	217.5232	232.1265	218.156	148.6091	259.1566	208.7983	179.5523	148.6057	147.9484	103.3683
"1553949_at"	8.671339	11.6699	7.442353	12.27709	15.47709	4.803849	22.13253	14.30181	13.19531	12.11334	282.7189	13.3126	38.4337	7.592701	19.07538	6.391736	6.647509	4.815947	7.680436	5.789506	12.33706	20.01252	11.77121	29.72187	24.78811
"1553952_at"	147.3191	53.42036	164.6322	32.71712	192.7798	91.39216	238.7435	199.6324	163.8927	178.1951	535.165	200.5113	83.81454	198.7038	371.4609	24.50564	62.68693	127.7926	162.9331	67.65877	123.2891	245.456	89.02052	315.2375	101.7854
"1553954_at"	1007.828	962.2696	1308.734	1594.933	1080.882	1803.607	1226.457	1064.387	2418.365	733.0989	676.9272	1209.111	1567.453	1352.407	1654.499	1978.932	951.882	1132.222	1440.246	1135.706	1513.253	2893.984	2316.208	2138.942	2125.205
"1553955_at"	1666.818	2155.451	1060.313	1651.322	1783.124	2845.99	1308.952	1504.384	1394.009	1560.876	1089.647	1816.49	3012.175	2625.247	3545.582	4000.95	2293.541	2936.67	3454.982	3030.185	3110.721	3356.608	3247.686	5179.866	4179.469
"1553956_at"	543.2092	712.3709	723.1318	1045.365	806.2014	1430.876	702.269	358.9587	948.4238	1270.46	901.027	981.7039	492.1863	263.9626	511.8404	596.9823	326.5719	443.597	464.0416	401.3213	617.306	656.9736	683.255	920.311	617.4934
"1553957_at"	432.8016	282.7966	348.6305	357.5343	357.8793	464.7887	527.0555	321.1711	194.997	376.1422	397.2271	389.5249	914.5058	551.2585	967.678	811.6022	462.0385	481.9169	441.6399	458.0341	503.5012	584.9313	495.5496	714.8126	703.8863
"1553959_a_at"	1519.43	1807.52	2950.439	2487.625	883.0278	1326.37	1719.065	974.8843	2655.414	2865.202	732.2797	1557.367	953.972	992.9968	1062.161	1527.684	1264.5	1194.019	1062.692	1236.885	1101.706	643.8517	835.0515	541.2287	710.0107
"1553960_at"	912.9563	980.3829	2298.418	954.3406	889.2802	920.0771	1021.649	1039.607	627.8297	1075.932	948.8222	422.6147	502.4105	464.0313	354.4415	729.9467	386.0793	455.9212	690.0146	464.9943	584.7961	696.3127	564.663	468.7823	589.0753
"1553961_s_at"	451.0748	375.0578	837.7542	386.5297	552.6842	244.3011	559.5151	589.9852	359.1422	360.3988	535.2121	213.4276	179.9337	660.7166	38.37142	293.1471	356.7858	222.9594	405.3452	212.0373	306.8461	207.4569	302.5147	371.1544	352.4106
"1553962_s_at"	65.59675	36.02645	102.0415	70.65321	41.23057	18.26618	75.94811	108.4465	80.05623	9.677823	162.7565	50.33072	227.9835	7.115911	136.0913	30.14159	19.37787	53.35662	21.49485	55.72413	76.71093	98.72614	72.79288	84.09229	51.32331
"1553963_at"	1.565714	0.9305882	0.8544688	4.081535	2.451361	2.004077	3.821274	3.643854	5.096651	1.626934	2.889479	2.52848	19.07773	19.6261	13.95037	4.117033	5.135469	5.41013	1.147061	15.18205	16.24174	2.007954	6.753874	3.632158	4.979765
"1553965_x_at"	3.473176	8.544305	5.969735	4.135226	13.58306	1.408198	21.3716	56.65742	5.181474	6.426805	23.00725	16.73661	10.68153	3.234446	34.8791	3.299401	12.79028	2.47311	4.170987	23.67824	6.659188	4.310437	27.12496	9.205172	4.859007
"1553967_at"	36.28975	115.4732	89.92552	32.76396	104.5446	26.02392	140.0031	180.0048	69.7786	90.5938	485.9457	129.4706	175.7307	16.91572	13.46889	34.0388	118.4366	2.91545	45.649	50.80786	101.0487	66.80259	77.19547	80.03106	18.42056
"1553968_a_at"	237.9187	227.2588	479.0608	289.5334	230.134	217.6589	371.5288	228.1793	89.88974	207.389	844.5014	276.8817	159.807	61.26431	477.7104	165.2023	415.691	266.9828	210.3055	305.0577	227.1581	183.4185	275.4901	141.1364	136.9301
"1553970_s_at"	8.382636	11.61843	11.21869	36.54227	16.44486	3.73341	12.54141	14.16397	4.155457	4.180393	181.3333	7.658086	73.07376	9.467584	171.6984	30.02716	12.71403	27.30251	30.65498	23.12176	3.885935	11.50919	12.26359	60.91185	4.152626
"1553971_a_at"	122.1701	242.4515	109.3037	25.6377	125.7794	102.5715	5.679856	265.6009	144.5782	120.9179	161.1492	142.2632	259.9314	367.0724	348.6336	209.4904	271.9783	210.7413	145.1122	206.2543	244.4251	314.7883	220.5962	213.3856	235.7514
"1553972_a_at"	265.7658	305.361	344.6259	230.6806	280.5305	708.6389	427.3422	191.6781	212.6157	500.0491	651.7028	171.9306	765.0457	660.4816	740.1929	537.3069	353.8692	367.3193	415.302	348.5239	396.3787	329.8706	397.6104	494.6572	528.6933
"1553973_a_at"	236.6219	55.97369	37.44984	58.53452	19.53548	57.45834	41.43297	109.0671	73.38204	69.40707	540.2177	66.51138	39.5755	36.69817	54.41824	12.01104	9.469113	53.1101	31.24568	85.01723	22.45662	79.96137	93.03923	45.76111	46.92826
"1553974_at"	764.4498	732.3923	418.8687	534.2209	695.5911	435.9695	615.8555	828.1964	393.932	758.505	405.7249	741.3967	805.4434	1011.191	1035.362	1833.504	981.7957	1194.474	1579.387	1140.533	1382.796	1836.891	1357.497	1712.434	1387.882
"1553976_a_at"	1103.093	1182.736	1733.811	1631.288	1175.788	1242.969	1531.956	423.4493	935.2139	1366.4	1124.986	878.6592	1398.538	1411.569	1997.856	1584.947	749.7336	878.8563	1079.039	673.2358	1059.501	2494.272	1812.31	1876.392	1867.359
"1553977_a_at"	242.4428	115.0021	169.3736	120.4929	335.8179	171.9989	192.2742	230.9206	453.2177	156.6737	252.2434	216.7518	656.5558	511.6524	311.6705	417.8353	402.127	313.0521	597.2222	327.6009	630.4137	1002.752	696.5975	718.7201	524.8214
"1553978_at"	764.8423	839.2567	562.2116	669.6491	490.5672	399.9442	626.4868	661.0028	362.7679	687.8257	643.9799	617.7826	1328.286	441.2101	685.5529	723.64	365.57	555.211	598.5887	682.3338	998.3367	608.9193	699.321	682.61	709.7245
"1553979_at"	1959.965	1660.014	2990.866	2412.018	1877.904	2645.44	2071.451	2107.673	1574.561	2083.941	1465.337	2379.786	709.1846	2517.663	2474.577	1887.943	2781.238	2502.64	2142.138	2568.576	2211.785	2817.378	2282.994	2715.869	2819.939
"1553982_a_at"	398.1408	166.9664	203.2259	126.8489	250.814	122.6111	366.456	377.5645	156.0317	25.5848	574.897	146.5963	23.96043	85.40571	99.79288	60.89213	156.1136	184.3062	166.2631	170.5586	129.3405	112.9431	306.3033	54.23639	28.84045
"1553983_at"	445.3703	306.8034	503.0263	283.2583	299.3918	223.4557	438.8372	286.6593	474.4742	475.9395	586.5359	241.8689	648.9752	389.5451	162.1142	245.4996	329.2155	227.4271	170.9026	230.1869	134.291	314.629	321.6349	254.8629	204.9502
"1553984_s_at"	1392.675	1482.146	2210.213	2025.492	1762.017	1264.793	963.2177	768.362	1901.653	2371.246	1513.589	2117.576	1194.123	863.6484	972.9456	932.8242	1159.494	805.1424	1024.049	942.186	1104.16	722.2465	1028.032	789.8975	864.1301
"1553986_at"	633.1749	891.6617	505.6751	237.1198	77.32565	633.1711	890.8544	137.5532	182.327	91.56422	685.9677	103.2765	881.2271	1721.568	1958.203	665.554	664.6723	589.4838	583.1597	527.3165	498.2364	2520.699	866.4792	434.9521	2654.352
"1553987_at"	412.5745	586.7117	565.7289	893.4294	849.2166	709.3152	894.111	673.2153	800.9539	798.9576	812.0998	977.2076	671.1371	811.9755	551.9127	729.6353	722.5209	654.1054	785.529	651.6392	732.5349	1088.957	1106.459	1111.107	836.8682
"1553989_a_at"	32.72482	42.20309	14.85914	42.91106	13.50926	4.819953	14.32843	26.20088	80.01749	63.76298	110.3207	21.42831	380.194	35.03582	72.80762	28.88263	14.10536	18.08856	34.12181	6.84426	9.754601	67.6022	21.99943	92.36901	13.31572
"1553990_at"	18.33452	122.3949	16.20004	37.51944	77.51035	66.6834	12.86972	114.9079	88.59838	70.41885	52.93067	122.961	30.70551	14.1884	341.4072	7.651237	178.0992	151.901	85.48406	102.1814	92.07867	114.5146	95.22839	211.5635	83.96115
"1553991_s_at"	304.9907	197.5768	178.8483	136.9833	170.5869	183.8196	80.5282	156.9233	121.2571	195.4037	215.0522	161.9255	234.1777	212.7432	275.3488	231.3129	136.9765	168.6146	234.5592	118.0985	268.2029	263.495	303.0921	274.091	307.717
"1553992_s_at"	208.8165	178.4652	139.9395	106.7411	143.0715	256.4788	103.8653	147.6059	124.9703	187.2226	319.6226	126.1554	542.1149	311.7682	432.0815	484.3385	309.956	304.2432	385.7073	255.6986	364.0501	489.999	280.137	374.1646	126.1899
"1553993_s_at"	1936.289	1623.367	2621.331	912.77	1034.641	1068.44	918.3604	967.1349	276.8967	1195.672	523.3145	818.8126	1023.835	1690.188	1807.623	1975.798	1502.387	1445.262	1396.309	1645.308	1373.23	1202.687	971.5322	634.1085	1267.491
"1553994_at"	1013.681	1903.394	961.8975	1386.529	636.8506	1640.893	396.3982	275.9036	128.0462	2974.74	1621.365	985.9525	698.1848	305.1203	391.8717	732.9018	339.6429	376.9958	445.0623	372.4488	325.4717	373.5024	438.6525	321.4182	526.7469
"1553995_a_at"	709.6948	1096.912	657.4277	741.3951	438.0717	888.5963	378.0394	329.8811	79.22424	1690.366	877.7924	785.6835	35.38705	261.5623	301.5176	531.7292	219.4319	207.9068	271.7242	209.3762	206.2088	270.2292	371.5547	226.5145	410.413
"1553997_a_at"	468.7068	576.6859	618.4503	294.5152	155.0219	354.6626	339.4948	218.0528	239.9249	494.6404	914.2891	223.1349	236.7056	174.5833	168.5263	84.60351	238.6522	126.4709	173.8801	153.3521	158.8436	189.1757	208.0203	204.4542	61.55107
"1553998_at"	80.96629	110.0964	60.20748	66.88913	18.21962	207.5598	61.42531	194.3009	65.71188	58.20755	69.6394	251.6248	889.9518	812.6226	1077.982	781.9913	633.3181	497.191	722.7694	507.6294	986.8165	732.3524	675.3478	539.313	971.9219
"1554001_at"	176.7101	136.9121	195.0109	191.1299	119.592	154.3749	270.288	112.3192	161.8766	352.6476	225.0911	247.4362	143.0818	127.1499	8.689869	223.3758	142.6095	107.605	167.2243	109.6177	131.7646	254.9671	91.75074	220.6433	273.0631
"1554003_at"	395.0994	384.9483	152.0367	156.8084	187.3977	248.0354	133.0271	532.7595	154.6351	480.3671	581.5371	220.6881	397.6018	599.1482	523.6818	451.6339	223.628	264.576	248.5967	241.4017	442.1913	552.9487	506.7662	497.8191	578.1415
"1554004_a_at"	334.1098	443.3297	197.5629	107.845	137.2801	366.1139	99.75323	190.609	105.8768	258.919	229.002	248.4311	480.6306	331.9077	288.6606	354.0003	116.7908	94.61508	187.4537	163.6863	217.6445	387.2611	422.711	393.045	457.7335
"1554006_a_at"	230.3894	257.2444	105.5003	53.30825	33.84107	92.53526	21.80102	94.6599	65.58254	113.3594	55.70744	49.5637	447.6126	89.85247	153.5874	75.25199	27.88075	27.05137	60.05151	100.791	143.1045	161.8826	153.7434	62.74424	165.1548
"1554007_at"	1190.201	500.5367	152.7025	245.4082	554.5242	1885.883	539.9713	313.0972	503.2914	252.9246	385.8521	467.1787	5759.415	4509.093	4798.783	8329.246	2617.762	3774.839	4900.318	2702.188	4667.813	3987.196	3931.847	6115.98	7133.147
"1554008_at"	585.9357	1042.847	390.7582	379.9725	122.8927	514.9152	770.1457	309.1428	279.4757	576.5499	393.4626	397.0152	8.109351	116.3242	231.5184	162.8616	199.2411	184.8497	139.2488	145.8765	94.00021	243.1325	263.9222	111.2867	58.91725
"1554010_at"	315.3565	409.9284	449.7748	301.0648	263.5543	257.2632	294.2795	142.4529	319.6312	512.5812	612.6868	349.6755	279.0737	146.1399	387.4401	184.0903	211.4983	254.0725	280.2702	235.8011	215.2074	396.2961	216.7648	428.4622	186.5873
"1554012_at"	16.17667	0.5780946	29.08445	10.57578	39.87152	1.791803	4.643844	26.68521	3.13739	24.70639	167.4216	27.75612	14.27769	4.316774	53.26276	0.7733633	37.18925	3.080785	0.6679436	1.317449	1.646905	25.38072	22.26931	1.411491	2.934864
"1554014_at"	654.0452	692.6609	348.8159	497.519	457.2545	567.4634	299.9362	689.7097	464.0691	764.4861	441.0208	587.7749	412.0278	609.5934	703.636	893.9911	1020.916	945.8091	934.2304	853.6629	871.2255	1361.331	706.5362	882.152	1149.325
"1554015_a_at"	270.8842	194.5971	249.2966	240.1965	198.0785	279.3052	203.6086	279.4682	249.2046	328.129	250.3331	308.5685	39.84927	99.91772	97.64594	369.5801	285.9352	259.5201	410.0884	354.4047	465.2653	679.094	488.7658	558.9422	756.275
"1554016_a_at"	609.9238	671.5787	987.9694	408.5797	716.0601	313.0888	480.0265	772.733	397.8276	761.1136	1444.975	352.1415	414.1183	462.4992	586.4006	415.8095	643.6197	588.3135	488.5454	447.9009	518.3681	384.0676	541.2172	354.3461	343.5101
"1554017_at"	88.41205	93.49715	56.10342	92.48654	49.41361	56.49729	82.52705	65.24948	52.15848	89.9747	107.3236	101.863	439.742	202.4687	46.11113	220.3547	81.07445	92.83951	159.7843	89.39027	229.2621	213.4863	97.39657	180.065	196.5707
"1554018_at"	1277.591	1140.206	481.4847	935.5012	244.272	427.9116	1843.2	195.7058	1411.214	499.6681	1327.792	786.2446	206.3212	285.0028	215.5762	239.7983	296.5436	305.0153	299.1791	460.9642	228.7621	139.4602	171.4456	108.5344	113.6059
"1554019_s_at"	59.09413	133.6836	92.19945	199.9333	152.4427	308.3393	279.2184	119.4825	421.5382	200.6872	571.3047	347.5898	389.95	102.0991	123.1644	114.3385	231.2057	160.4834	93.18372	109.1183	187.118	342.9991	102.2984	312.7052	150.9223
"1554020_at"	184.3244	252.8635	199.9054	308.0611	130.7497	228.3549	251.1582	172.6333	113.2246	360.2123	495.5151	293.6936	76.89873	130.4514	316.7905	183.2738	427.3885	448.4954	247.7536	502.0898	211.3241	226.1636	281.1266	177.3391	139.6527
"1554021_a_at"	1147.595	816.1033	584.7165	824.7682	607.3474	1432.311	1000.082	838.1531	2464.644	793.6556	665.8099	526.7336	891.2928	1643.037	1036.446	1330.329	1283.263	1007.135	942.2261	870.5152	1060.528	1948.383	828.227	1583.744	1461.302
"1554022_at"	6.830573	18.87097	6.157658	3.856099	42.33853	26.07161	21.36318	57.17762	8.827576	17.72548	268.0795	2.395181	139.4474	27.69622	29.2794	2.906754	2.586633	4.366703	5.35076	1.279144	41.0978	8.461091	2.761669	2.47857	2.542092
"1554023_s_at"	100.3753	174.1936	283.1548	145.8836	82.09453	62.26545	111.6068	184.519	113.7146	228.7325	806.9932	155.1279	188.9053	389.1983	262.978	45.80907	189.5754	159.9728	108.1429	164.2703	117.8494	90.81064	175.3879	168.1346	130.9458
"1554026_a_at"	118.0113	277.4437	250.3906	126.9746	234.9859	79.64106	218.9287	119.1988	173.5863	270.5938	562.0765	137.5541	11.5439	27.23673	89.7237	72.43575	46.35339	71.36959	87.07797	72.72057	69.00152	142.0629	482.9449	74.27372	70.4733
"1554027_a_at"	82.33586	36.60269	68.60564	73.03498	97.17523	117.2802	32.63501	38.70269	41.42723	56.15438	147.3835	97.6749	230.6868	214.502	164.5676	280.1969	104.5504	135.4462	220.2916	84.2282	136.156	225.3103	208.8577	215.7578	188.9927
"1554029_a_at"	155.7222	254.511	106.412	154.3665	60.77494	195.4229	183.6272	133.528	122.4645	213.3799	315.0647	94.89179	181.102	159.6092	91.90824	36.11595	17.22758	44.61926	45.69618	35.48445	83.42023	140.6135	115.0018	9.156056	73.1494
"1554030_at"	168.3209	64.84031	107.5128	74.71595	114.5411	108.3694	66.2627	60.21169	95.30022	5.133579	211.8438	71.47083	427.6373	5.592177	184.0587	17.88075	95.04945	81.78427	90.05993	71.79684	74.52176	164.7476	150.6766	162.6253	87.42624
"1554032_at"	7.693159	63.39603	4.557312	9.973079	9.854436	3.188968	10.72188	61.0542	55.12094	3.050388	24.05345	8.502692	67.72837	12.45799	6.708436	38.93627	31.06038	5.579853	34.8812	1.637523	4.11377	28.9771	18.67252	8.061709	55.85138
"1554033_at"	12.54342	7.253561	4.209449	3.878883	27.56923	2.81618	19.4264	12.85619	7.462043	7.749721	13.66348	4.017254	346.1599	87.04135	151.3549	1.615648	5.016775	10.96437	4.065568	4.720329	3.86618	13.16938	3.414505	7.50305	3.893722
"1554034_a_at"	5.64568	48.33746	6.640631	5.363281	5.387943	18.73977	4.374629	6.172001	13.0189	37.5074	32.5777	2.347433	15.16121	156.1248	15.6102	7.806781	4.396241	49.48285	26.85992	2.982393	27.10689	22.39141	9.959565	3.903622	40.7193
"1554036_at"	44.22395	71.99243	201.9037	242.6217	125.2258	60.24506	136.9039	158.9773	81.09573	77.92545	165.8116	177.2237	16.49225	3.239553	264.8788	77.9974	113.6649	99.98306	131.3661	143.0318	96.29671	106.1981	38.02476	147.097	132.9631
"1554037_a_at"	51.55114	21.55247	140.8203	112.0486	65.55081	76.5675	117.4409	145.1882	79.78952	24.59214	177.0874	112.5825	346.6062	87.7073	159.0594	43.97446	72.39253	72.64474	95.06499	132.524	98.42115	128.7536	60.29166	137.8067	125.7716
"1554038_at"	58.80415	124.7388	49.00838	49.10224	146.6177	61.35791	58.63606	169.6577	184.0416	58.83552	450.871	187.9408	182.6504	9.506304	35.39687	11.73825	76.47659	112.2112	35.30093	62.13842	85.22625	175.7268	183.4352	184.3143	69.85327
"1554039_at"	139.8739	219.5865	272.4545	126.0244	87.21597	127.6567	134.5738	161.587	181.2253	178.538	17.43492	110.5009	249.9436	228.3179	5.917577	75.86832	214.1496	153.4947	141.1478	80.39388	75.38094	222.9027	180.9385	125.3713	65.08171
"1554041_at"	10.3513	47.42229	79.85654	52.30518	59.92764	1.713557	41.62083	43.25884	46.13636	74.84308	310.3604	65.19956	293.0849	209.4575	166.5853	29.80334	69.78457	61.52444	60.95408	26.94095	47.17312	175.5663	32.10138	99.55907	50.26193
"1554042_s_at"	85.47964	70.98692	93.41383	46.05326	96.04111	94.21237	47.20944	59.75338	112.1505	70.54287	402.7392	163.298	196.1778	180.9222	229.1516	41.52084	11.98214	16.90595	15.4111	60.93815	29.45904	182.6183	42.14563	189.0259	69.66035
"1554043_a_at"	151.0439	68.05809	87.33542	99.03924	14.48456	93.08118	101.7452	92.32987	295.6546	173.8393	50.19255	158.1199	121.9879	206.2003	263.7524	148.8899	84.16919	58.77607	91.58451	59.89076	129.3039	186.8171	191.0552	175.2083	93.20757
"1554044_a_at"	66.65117	136.6648	110.8384	114.6469	1185.697	58.76698	134.8402	2810.966	80.32141	142.983	693.6088	295.2722	346.4557	131.3679	157.5122	65.82066	54.20415	38.98213	85.22213	109.1465	9.438892	17.76529	260.5551	240.9118	93.15179
"1554045_at"	114.7479	70.21814	120.089	60.16499	156.9915	123.3111	73.77203	142.246	79.64421	83.18804	17.30777	123.4381	30.12486	22.29615	29.61378	45.32518	90.00224	47.96695	37.52463	88.52971	114.5945	85.34849	183.8838	135.4653	93.76309
"1554047_at"	160.2617	80.83717	428.6692	396.1961	185.6018	327.2815	91.42251	76.66527	101.1936	91.71786	266.7655	173.9565	357.5174	10.87892	86.91582	69.65052	55.51086	69.38658	31.51433	99.51009	80.52177	235.83	114.8174	138.3289	76.27969
"1554049_s_at"	53.03867	115.4292	104.341	101.9332	193.0043	30.20864	49.24235	77.02039	130.1261	106.6025	359.3866	166.0441	235.676	187.1871	28.25591	154.3929	106.0022	202.3271	187.8471	184.7254	278.8509	252.5579	152.2722	77.34388	227.1624
"1554050_at"	238.8684	171.1439	123.8544	103.3943	202.9168	108.1363	59.07642	88.02058	126.9741	142.0013	461.5133	125.3296	83.33368	270.2303	129.7814	126.6393	227.3115	180.9068	150.5383	99.14787	171.4984	209.9631	234.541	253.5929	115.4308
"1554052_at"	207.2848	189.681	176.4419	265.5269	116.8481	120.9327	125.1738	137.2687	166.8471	193.8106	436.4979	192.1654	142.2902	8.532349	212.2925	114.2674	141.3359	148.2412	138.2043	187.0582	184.3861	99.285	148.2831	193.495	74.49795
"1554053_at"	122.275	64.98139	160.4016	191.4594	204.7319	131.3207	605.6335	167.9044	249.7067	61.00033	378.788	218.2004	277.3365	260.5282	325.9325	386.9703	155.6127	130.7711	268.1626	165.2722	203.8908	192.152	396.9395	292.9367	307.1754
"1554057_at"	200.2645	307.7423	369.6599	279.493	278.6902	222.4953	284.4233	170.9731	337.3598	418.0941	414.6872	346.8775	770.8716	535.7822	687.5732	474.3939	444.4318	320.6754	412.3788	414.8186	510.2142	395.792	425.4612	449.5662	460.2403
"1554059_at"	111.1136	63.81296	130.6059	115.9233	137.7616	118.6836	142.1215	165.5196	90.17281	57.45898	289.987	171.4321	266.8347	13.07129	8.896172	105.4582	169.5356	85.94756	112.2608	71.32515	69.34658	292.3131	134.1447	281.2224	141.439
"1554060_s_at"	75.85085	40.09871	46.39128	9.360638	81.96259	92.98982	16.55312	24.01098	8.697211	72.93391	234.3493	63.16015	148.1638	139.9366	255.5472	168.3814	158.398	85.8307	160.229	71.81874	135.3919	228.386	65.53533	182.7581	163.107
"1554062_at"	105.7772	60.33525	3.615633	34.1768	547.658	3.464967	110.0589	272.8055	61.4878	44.07696	123.1097	114.9289	280.4539	276.1791	20.92193	57.63754	76.50351	21.48849	129.7621	22.03988	62.69559	8.028626	229.9297	49.5268	87.18162
"1554063_at"	109.4927	82.74957	137.4779	159.3239	151.1539	116.6029	166.071	182.1038	178.692	166.7698	99.25265	168.6765	274.048	51.02229	109.9446	113.3372	148.5707	117.973	29.8218	140.9168	55.31655	147.6434	208.6393	137.4888	40.43448
"1554065_at"	86.1927	18.69631	172.9731	15.92886	39.2993	104.1114	139.3738	273.623	58.10798	14.66519	50.95296	66.20689	337.5201	152.4133	301.2696	59.24807	18.77473	24.2462	64.01788	44.44962	16.86765	227.2222	31.2862	187.5348	19.04719
"1554067_at"	406.9411	532.597	403.254	481.566	528.8983	608.9159	531.2444	484.1816	342.9191	764.067	569.571	934.0467	321.3013	566.9031	772.2582	976.9642	607.2184	1032.88	827.1351	1205.404	863.3351	918.6138	660.3639	992.182	774.4124
"1554068_s_at"	103.5632	129.0554	14.53215	94.9431	122.5771	75.16938	27.4688	19.51364	52.87526	124.6055	33.10774	191.2119	13.72609	129.9097	175.4029	243.7763	332.0177	334.1408	289.3518	347.8417	214.5639	216.547	195.3667	156.7163	169.5434
"1554069_at"	3.968185	8.005764	23.35091	10.48708	18.81417	7.757344	98.26159	25.83646	7.32499	14.68022	92.34321	12.23328	54.00972	81.85906	83.67352	10.79947	11.92092	13.65716	8.769415	23.63778	10.33959	19.604	13.5667	13.54983	7.278482
"1554071_at"	38.18066	4.752512	7.08338	9.284882	86.23141	0.9463591	29.665	1.319393	16.62398	2.634616	12.0891	5.587522	169.0816	47.25299	35.79407	6.852016	31.71642	21.73491	31.75553	28.36197	28.84843	56.90974	1.359637	82.13479	3.745115
"1554072_s_at"	27.74078	40.55218	7.366786	15.16191	59.91628	27.46504	27.81291	27.28913	33.07642	24.11705	43.90544	2.840799	20.38492	100.821	98.10906	32.09697	66.89211	9.419376	41.63052	20.24923	13.44026	76.94126	36.00741	55.65288	38.42772
"1554074_s_at"	65.95145	39.47734	149.2152	10.68515	130.134	66.25813	191.5346	151.5357	100.3433	137.394	92.12898	34.89499	87.96906	57.5941	46.82324	41.14947	73.45482	79.2718	44.63334	125.731	41.39831	53.87594	80.91455	46.45517	22.49479
"1554076_s_at"	247.0738	309.1171	282.4799	149.4722	207.48	328.8953	389.3672	153.6239	134.1178	184.4067	236.7494	312.8922	241.1939	268.7625	272.3036	247.2297	158.4447	152.4103	201.9023	159.9863	196.4174	373.0545	348.4338	205.3622	246.0986
"1554077_a_at"	155.34	217.6156	314.1841	262.6359	75.16146	136.3015	302.4427	243.7151	268.9697	325.6388	316.4356	152.9681	190.2523	297.3585	389.8587	227.2443	173.1522	198.5053	141.8284	149.2596	214.3685	269.2728	364.2422	375.3424	243.7532
"1554078_s_at"	1522.229	1653.216	1510.674	1830.751	1302.985	1298.4	1470.081	1346.401	1467.54	1623.486	1039.396	1545.778	1784.677	1138.576	1782.734	2182.431	1855.331	1727.36	1615.517	1892.205	1714.476	1401.794	1778.302	1421.228	1451.87
"1554079_at"	713.3024	469.729	468.3479	277.4543	459.5212	534.1494	792.4221	794.8901	491.0393	401.4955	458.6839	401.8048	1609.011	1163.604	2986.456	2562.176	971.3202	1134.506	1651.439	995.9414	1642.749	1462.976	1731.958	957.8312	1928.515
"1554080_at"	295.8459	311.909	399.7784	733.2549	523.0094	317.6661	297.2852	499.7993	848.0715	542.7495	258.2839	557.8718	390.8869	335.8805	170.6808	358.5797	303.5154	399.8206	352.5471	411.7347	253.2655	575.7523	224.4991	265.6669	392.0338
"1554082_a_at"	397.3985	603.4504	1386.387	807.6187	295.3983	530.5599	623.3195	256.304	710.8804	801.5217	811.1946	516.9005	210.7319	257.92	277.7737	191.7766	325.1167	304.6699	165.8167	347.0548	226.4794	229.691	265.2925	378.0893	246.6209
"1554084_a_at"	490.032	606.3138	702.3421	460.1953	229.4514	138.5251	468.3366	191.6524	403.0251	389.8115	326.9844	281.6381	238.6756	318.2701	41.45119	205.8503	294.037	241.8288	238.8033	206.5107	160.0569	309.706	229.1375	164.8001	209.8411
"1554085_at"	188.2154	270.874	461.8372	207.6707	255.1866	251.6723	289.9393	139.0872	318.5178	338.3767	547.8999	346.7781	328.9498	247.4636	351.3134	336.6485	429.3648	380.0907	266.0734	338.8832	231.3083	254.6115	198.167	305.2	244.4581
"1554086_at"	117.1389	144.7415	43.32826	60.20491	83.84753	63.52941	98.34423	108.8643	72.53458	172.0996	315.2705	129.9758	212.5788	2.691671	140.9808	45.58105	93.95468	50.15685	75.07977	112.1793	89.28577	139.1991	43.41486	144.3634	66.14482
"1554089_s_at"	2832.138	3192.163	3009.172	3780.89	2885.289	3646.306	3068.136	3527.05	1982.401	1892.851	2222.599	2323.217	2139.626	2569.638	2531.969	3135.427	2622.445	2406.375	2931.648	2339.692	3159.532	4300.523	4421.93	3565.773	4312.503
"1554091_a_at"	133.297	123.9068	151.3671	112.1285	203.763	111.6021	177.6935	148.7261	91.68998	141.5054	260.3422	77.93369	21.03517	185.8694	105.6097	149.8356	155.0778	111.0711	137.1588	135.2031	132.2802	221.8949	126.3161	158.8671	136.2311
"1554093_a_at"	712.5404	499.2494	558.5934	845.6234	868.5669	958.4318	905.9758	901.539	866.0672	669.8513	780.7675	1017.592	1315.527	1254.446	1074.581	1006.584	1071.502	1055.371	1065.29	971.7538	1055.644	1106.639	1051.674	1402.862	1084.366
"1554094_at"	72.66086	99.70728	152.7739	62.78444	52.29775	161.2323	110.8402	82.11907	79.00393	58.20471	436.6428	88.52208	242.9426	36.68734	66.13386	47.89172	31.32469	13.51375	6.707819	62.90489	8.107459	10.06789	36.91929	20.27308	3.667801
"1554095_at"	307.886	209.4481	208.6955	290.9941	83.94257	203.1355	176.9429	120.2247	281.0545	495.0011	395.7901	225.2259	85.38008	266.8604	91.44593	133.9401	169.1856	185.3255	141.8515	228.4698	177.8754	291.1122	55.71923	131.5827	106.2865
"1554096_a_at"	73.30482	92.09219	49.11249	90.94515	68.33408	65.12259	122.9858	42.56401	93.59401	128.1415	31.65526	46.88111	10.63125	11.17811	67.25281	41.89068	50.22928	30.50788	84.37899	56.94136	39.26387	88.75066	4.698534	8.724182	38.54431
"1554097_a_at"	791.2536	387.9908	260.7147	398.8819	160.4723	466.0211	612.1707	63.88638	280.2513	706.587	1712.512	214.8058	525.5588	186.9069	317.689	175.2764	285.9021	127.0336	160.0013	155.403	208.2463	161.7477	213.4837	210.7798	150.4735
"1554098_at"	17.77098	157.3335	54.05813	49.65005	65.82458	50.73344	40.49792	93.14868	81.20841	77.20154	97.78409	80.95426	266.4733	221.7327	181.6538	32.03092	110.2457	81.22488	65.41077	33.5178	53.46625	90.10116	95.88208	152.6669	75.58761
"1554099_a_at"	91.26049	116.8903	131.8329	166.4633	179.6886	103.5012	190.6495	166.1439	59.10814	97.27271	315.7569	169.9423	353.3846	187.6644	135.0363	152.332	172.8782	157.3635	204.0954	137.7032	255.9246	282.0645	198.947	226.9173	171.4509
"1554101_a_at"	140.663	135.9185	77.84818	108.54	58.8805	132.5417	243.3835	82.90835	23.41412	120.6775	97.28345	47.55647	165.1809	15.11217	104.1955	79.47315	84.52789	48.24966	71.00463	118.0079	23.13515	37.56622	62.67732	101.9561	115.797
"1554102_a_at"	134.3665	128.2091	148.5081	98.65444	98.29804	93.52429	198.2799	95.80775	41.17985	130.1126	289.818	80.15199	26.94794	189.6518	101.4027	88.04638	127.8534	94.41566	135.1167	73.23286	98.40863	162.9932	115.47	40.60132	155.7751
"1554103_at"	86.64923	76.74408	112.706	121.6779	151.1324	25.32327	13.24316	127.0612	10.68833	94.88641	319.1953	119.4123	350.5709	139.2944	220.229	87.73109	204.7095	108.027	88.47313	105.7241	128.6982	151.9148	242.261	169.0173	196.0197
"1554105_at"	181.508	352.6967	364.4873	307.3555	176.7503	178.374	333.532	185.1884	498.0128	701.3757	349.9451	263.8569	156.4023	344.2465	199.248	196.09	299.5284	227.3822	243.8138	164.4615	222.8433	274.9216	253.3876	229.0986	194.081
"1554106_at"	278.0379	291.1742	257.5055	206.9505	194.4049	209.5889	180.7106	262.225	315.2318	231.7695	378.651	226.9134	71.53001	404.2014	44.41935	134.7974	98.87255	148.5396	163.3704	135.3152	79.47025	281.7567	320.6494	258.0181	316.8821
"1554108_at"	57.09334	75.24651	33.81097	48.19591	54.51677	18.17905	28.56928	71.69803	36.60076	47.08765	73.06095	93.0064	352.0081	114.9233	190.0672	108.2616	113.5318	109.3934	116.4188	108.0368	78.55788	85.18902	188.4476	104.8223	99.09952
"1554110_at"	198.3393	223.3795	378.7906	142.0863	14.77453	157.0982	29.26917	42.07611	108.9847	249.5338	683.8911	68.21033	229.1544	14.31663	7.762394	11.50168	14.15595	15.08939	11.34355	57.78789	10.65151	158.9297	86.45573	26.73465	46.94476
"1554112_a_at"	83.64291	46.96233	18.93521	58.90781	185.4959	112.9438	259.0693	167.8612	141.1058	99.51887	448.8536	105.6016	293.6449	23.80615	162.8003	143.5742	140.4106	134.843	80.56353	117.1485	161.2921	154.7961	175.7643	85.86992	190.2712
"1554113_a_at"	51.74731	38.85133	90.90468	14.56194	55.64666	56.19321	34.07299	63.64524	73.87011	120.9065	105.3889	126.8302	231.327	183.899	41.54557	38.35297	4.066721	49.02203	4.063273	11.96435	65.80578	22.14577	26.71404	105.42	52.32064
"1554114_s_at"	97.33179	50.42651	59.9645	110.6359	48.31005	50.21618	61.66582	113.0612	63.16588	76.76673	121.5647	130.6824	97.51552	193.9851	190.9811	15.41722	44.27918	86.23136	80.31488	110.2786	131.7042	86.97491	101.5008	57.46089	58.33542
"1554115_at"	72.09773	13.02038	72.51609	102.0904	11.27604	56.17377	116.1767	117.9422	63.79968	93.64368	401.2778	150.1924	28.59976	58.92899	30.97253	62.165	111.1986	102.7271	87.03905	72.42342	82.08035	167.3822	98.34381	78.88181	55.45499
"1554116_s_at"	81.67913	53.09195	273.9471	120.4479	115.4283	69.65926	112.1544	116.6558	113.291	106.1611	394.2881	135.329	233.5309	188.2922	289.9645	42.98358	85.45624	95.48659	96.73331	96.04503	75.07104	150.9413	114.2649	190.1964	101.7651
"1554117_at"	26.59667	21.55066	243.5955	19.58784	311.0655	109.9034	26.81496	124.029	16.26575	24.17292	182.7088	22.78881	65.18475	34.54736	313.6551	20.8452	23.87205	110.3334	50.94368	85.80417	132.8414	172.9879	63.27181	96.79375	30.17047
"1554119_at"	88.6396	99.83849	104.0122	89.75156	113.2807	106.4473	96.28572	109.728	48.52546	62.55487	415.9054	124.1654	346.5406	29.92318	188.573	71.52565	76.50304	44.9874	33.97792	79.83631	105.377	105.0388	158.1621	102.8038	50.36707
"1554121_at"	2.481577	3.639622	2.327578	17.42525	11.0789	5.293616	39.77668	12.8336	1.531753	7.94561	275.0645	33.36094	46.32501	47.42122	22.93994	1.611933	5.362154	6.351989	1.598595	2.230621	6.315516	70.25562	3.198801	7.971107	26.866
"1554122_a_at"	6.993764	38.43417	7.657203	57.55513	62.3632	40.75077	13.06067	153.7064	6.798336	3.986633	52.56512	9.096126	6.81524	9.803617	116.5735	21.31321	100.527	7.464095	14.08944	33.01265	60.30917	16.72828	12.28416	84.38081	113.9867
"1554125_a_at"	10.75848	6.312096	77.0351	31.7803	59.28498	24.55126	20.25338	48.73452	3.904366	2.418515	13.37867	53.58486	495.0051	101.072	118.4035	30.13731	5.215928	3.104596	29.13688	20.48989	37.07727	98.06532	68.80563	61.168	50.7972
"1554126_at"	523.1412	639.8202	614.4397	779.2345	662.4291	549.8531	936.3541	548.1373	256.3304	624.7097	1424.386	997.7109	721.3279	266.1758	70.77724	246.175	106.4224	359.344	278.5345	229.2232	289.4323	245.3764	507.0172	360.5348	313.0128
"1554127_s_at"	341.8772	453.2437	436.3189	498.3845	387.3653	518.3538	859.8798	464.2527	182.7875	521.428	404.4735	556.0102	22.04654	158.2517	10.48354	118.8365	15.25181	14.5497	14.50952	45.63701	152.0031	143.2307	219.0827	59.38988	144.8775
"1554128_at"	38.98826	6.613022	4.673216	7.166909	7.047059	6.289573	8.467034	15.68097	7.601671	25.15775	82.63976	15.15362	324.4295	68.2943	340.5807	127.4978	53.64391	17.47806	33.0971	9.231119	44.03593	32.71906	67.68227	35.91245	23.16059
"1554129_a_at"	55.56186	69.90874	44.58217	46.83987	32.36703	27.58537	13.56828	59.07485	38.72909	57.12378	37.81495	22.74397	383.4303	104.5713	38.44333	198.6073	64.31316	79.09538	41.51783	21.93059	87.62106	244.4382	139.2365	107.0827	166.5319
"1554131_at"	15.76341	14.15861	57.95913	35.93763	10.93082	13.75689	1.210598	4.155244	34.32235	46.16231	7.18155	33.42193	165.7098	69.00599	25.13676	13.02557	13.1074	10.6145	12.41692	40.8726	14.0615	16.40854	3.993091	32.28904	11.7931
"1554132_a_at"	288.9639	394.585	255.8094	429.3425	255.557	318.7633	357.9499	287.3997	182.1378	398.6673	226.95	181.6811	419.3492	183.4393	174.7544	153.6221	185.1699	205.3448	121.4354	218.5255	157.2348	168.1162	230.5755	82.5149	242.9682
"1554133_at"	42.44398	48.24403	39.35241	27.87278	5.679004	53.0016	5.884237	1.807305	43.92466	27.27601	89.43814	24.36584	127.2895	89.50826	59.97569	2.276196	41.49439	6.156945	1.559875	5.504402	25.57157	5.724735	35.77755	1.76556	1.668954
"1554140_at"	100.7924	105.0032	4.03316	96.38145	70.23212	152.5838	285.849	45.11672	263.1654	201.7236	213.5851	112.6467	259.9469	216.8166	292.9661	335.1613	183.6389	200.1682	264.5904	136.0521	309.6441	337.138	352.0881	499.3931	374.6372
"1554141_s_at"	43.77734	31.11373	3.130251	61.81656	101.228	84.66676	55.94905	9.044103	138.1179	53.64038	106.4318	69.56212	41.16789	84.91069	225.9464	111.9436	21.0535	68.76945	16.49188	75.42351	114.5423	164.4928	98.46305	121.5293	326.446
"1554142_at"	23.9346	2.306328	2.703836	3.937097	2.536201	16.94188	0.6099999	14.19043	15.20028	2.904202	2.788096	31.6361	157.8833	2.644649	146.4034	77.88197	3.189518	29.32677	51.6566	19.8041	55.59774	148.6994	35.55613	1.925483	24.57681
"1554143_a_at"	43.75823	63.64505	53.44461	48.30257	78.48088	53.75805	39.49914	82.7077	46.16106	28.46375	267.0957	123.6919	72.87586	261.98	290.8436	300.0647	183.8828	130.7685	277.926	136.9948	309.3056	491.7724	313.3369	493.945	320.9994
"1554145_a_at"	248.0369	315.2542	155.2808	170.4338	251.4876	276.2135	211.6785	81.0935	161.1519	200.1297	369.5324	270.3215	495.7511	275.2019	238.888	212.1422	240.3923	295.974	242.9906	257.6193	216.563	302.2315	273.4553	380.6396	225.562
"1554147_s_at"	38.77499	52.55161	2.551491	1.877867	74.88655	73.99125	52.13888	4.020988	3.13834	68.62146	156.3917	65.90536	275.9814	79.69753	172.7342	168.8296	124.1185	102.0514	130.7955	103.2515	123.9152	176.5592	198.8344	194.0209	201.9777
"1554148_a_at"	323.0543	371.6487	336.9187	654.8868	531.3416	476.1426	815.2938	466.3885	385.1292	537.4761	864.2015	540.3263	534.9594	771.9293	696.8939	1002.319	747.2413	768.8701	852.602	790.9125	777.0726	746.3203	1185.902	814.2697	936.6914
"1554149_at"	1555.978	1348.247	1391.127	3654.622	2951.054	2498.405	2166.609	2324.09	2992.006	2135.887	1777.014	2698.382	1331.999	2492.265	2286.839	1587.067	3278.177	2380.446	2369.042	2381.333	2584.651	3167.411	2207.894	2744.202	2188.158
"1554151_at"	93.6129	147.8828	204.0564	160.7314	186.2042	109.9936	204.0291	237.2499	161.6499	210.7778	679.8657	241.3964	457.2202	82.67058	182.2397	58.30618	208.6483	195.1884	147.0131	192.0949	111.9673	198.5841	204.5454	152.8842	96.8115
"1554152_a_at"	70.03943	87.3251	95.33142	61.31241	107.7266	67.33484	40.07686	90.09001	69.19093	104.431	78.37473	75.14493	191.1338	65.56297	127.5092	52.48008	85.40932	101.4601	76.88713	95.10362	123.3715	120.6	141.3658	51.74012	58.12165
"1554153_a_at"	516.4743	464.6234	684.8047	551.3503	342.6052	411.6888	227.0843	734.8583	326.5925	283.9414	339.6089	375.4978	129.0904	382.0925	165.9093	268.5219	368.9415	295.5642	240.8047	313.1305	270.5502	121.0974	269.0426	157.2129	346.7099
"1554154_at"	233.9674	212.0912	191.4264	248.7338	190.1333	229.8573	287.2682	297.6187	357.6718	174.5598	67.97717	166.735	86.8586	365.1999	43.01384	165.7243	143.491	199.7262	168.1093	153.1726	131.3492	263.7493	6.20333	142.7023	182.5049
"1554155_at"	196.8194	205.1492	148.5113	221.7416	132.8033	223.5471	222.8746	193.9465	444.7905	110.828	188.6146	188.8053	256.2757	171.1665	54.03284	230.7615	281.7646	229.954	245.7078	273.7416	224.6239	216.2697	240.2572	419.6212	232.6384
"1554156_a_at"	2.705012	8.840488	7.613069	2.342387	2.102467	1.815202	3.990417	1.576067	5.553021	3.012929	225.8607	7.403726	30.23444	3.543868	39.80288	2.867606	3.883097	6.136498	18.63644	1.630303	3.606072	5.019952	5.496483	56.70152	2.038058
"1554157_a_at"	64.95543	63.96058	143.3547	58.23766	137.8142	63.02949	122.6624	147.5186	95.84174	125.6717	391.8	56.65112	32.62196	21.12273	233.1204	123.3712	95.59801	95.88626	80.20444	45.75049	131.0645	155.5479	62.41801	82.15304	63.26892
"1554158_at"	53.7191	36.57898	58.07877	104.2861	71.13612	111.0267	75.38568	80.58839	49.91144	88.67145	6.823945	28.54824	10.26566	39.82401	74.21056	33.08709	67.46775	55.03712	58.18243	55.83393	32.61945	63.54814	110.2888	63.94737	12.88027
"1554159_a_at"	19.0891	82.0839	7.028073	87.80344	12.70395	125.9887	9.374817	97.17538	15.95317	22.42112	19.94017	25.00717	11.36895	31.97371	7.74384	2.812008	61.00615	26.82539	50.16495	15.38396	87.53329	19.04468	63.8365	97.0704	25.66104
"1554160_a_at"	223.0194	132.8448	219.1332	150.7631	229.5252	101.4017	207.615	80.41331	225.5379	339.2129	474.8439	171.6852	315.8556	74.45827	167.6723	149.8689	216.7943	117.1514	151.4953	103.5324	184.7303	238.9598	249.9008	229.9754	151.587
"1554161_at"	62.78182	64.16985	74.35908	10.90421	68.9448	50.69232	25.85154	76.33112	96.26044	70.98251	187.1051	49.97597	23.81408	33.31326	196.462	64.42167	54.86023	76.45471	172.3934	121.5112	154.3878	145.89	133.4473	211.1622	169.757
"1554163_at"	97.20509	138.2179	93.67888	100.4015	61.68319	5.016699	71.63132	206.7446	103.7022	153.9513	32.8335	91.75343	16.09441	4.25539	107.2975	3.309183	55.91613	26.99391	69.8261	3.07352	21.34428	129.9682	89.13553	83.24289	71.46484
"1554165_at"	26.89505	1.874135	29.43908	7.419983	6.248194	4.249276	7.201992	1.368514	32.30591	79.16604	216.7258	78.87714	399.0919	59.9317	21.02193	3.274674	83.18228	4.01117	1.377271	30.13869	6.246598	15.78211	24.09872	10.77552	4.691203
"1554167_a_at"	1005.351	936.7161	739.3242	1551.756	1793.493	1185.423	1581.052	1578.875	1596.701	950.1817	1297.737	1383.215	365.3335	645.299	583.3818	892.2761	883.4376	927.436	904.2937	991.8217	1012.288	997.7631	1214.195	1195.816	1314.131
"1554168_a_at"	5615.223	4156.586	4776.281	3866.558	3854.036	2961.693	4502.964	5364.638	4172.322	4246.789	3134.263	4251.339	1649.781	2784.63	2528.692	1863.779	4936.955	4752.94	3160.874	4965.541	3012.037	1946.601	1739.546	1533.812	1718.818
"1554170_a_at"	153.2774	179.4399	193.7994	212.0675	179.8469	278.1274	279.535	170.1125	177.3303	218.1988	432.1775	223.3911	674.5575	310.8203	349.3443	270.2483	276.7784	262.8242	349.3094	333.2309	277.713	258.0694	207.9882	209.094	220.4816
"1554171_at"	133.6683	296.6452	204.0882	168.0787	156.5032	124.1285	186.6838	132.448	203.8699	577.7012	271.99	107.7531	213.1444	243.5117	341.3252	132.1659	178.4846	92.51769	176.5765	160.0235	163.795	165.2264	57.59312	135.9422	153.3197
"1554172_a_at"	187.3551	273.9968	181.8253	150.1716	20.58293	103.0551	131.1537	129.1337	106.7282	323.8843	90.40939	67.75964	23.48683	127.1935	43.46344	139.1137	171.896	120.9119	96.5023	130.5267	153.9841	179.6452	145.0943	176.2256	104.3334
"1554173_at"	53.56298	25.81573	21.14571	22.01095	103.1756	55.57482	32.85966	255.0114	161.5089	27.25903	132.7944	29.59155	71.24261	31.97267	114.4283	14.05717	24.6949	56.37761	67.27208	21.659	21.61461	47.9409	48.82703	39.85648	16.11405
"1554175_at"	127.5565	175.3421	108.164	88.86162	209.3223	83.51186	137.3286	200.9889	95.20344	34.31293	238.9052	130.6659	273.7083	176.6456	162.151	34.06094	106.342	60.71835	93.02199	66.93941	7.595726	69.63341	52.293	64.33598	45.58457
"1554176_a_at"	52.59959	40.06922	66.42831	34.51508	63.82631	67.3627	69.01991	2.008807	65.56403	40.08397	218.539	69.71196	229.9198	172.9953	229.5219	365.7495	74.50387	164.2391	245.7498	84.87649	98.47739	187.3209	194.4824	176.2638	234.7428
"1554177_a_at"	108.1143	118.6898	119.7091	265.3837	186.3407	455.2347	370.4235	198.8453	193.5936	404.9404	289.5379	172.7598	624.732	518.5977	274.473	542.6758	330.6592	339.0513	416.2232	221.5251	395.7094	659.7947	299.7398	641.0182	436.4342
"1554178_a_at"	627.2985	470.6656	545.9258	461.0951	371.1072	527.0452	407.9189	677.7087	888.028	710.5465	320.3075	486.4874	682.999	1209.615	1022.62	617.7063	784.1121	740.8937	542.8326	726.3961	636.8521	1375.72	614.0595	823.9631	841.303
"1554179_s_at"	478.2691	294.1609	286.6442	54.94066	318.1775	122.7305	183.8214	180.9044	21.46714	93.76965	431.0968	143.9078	172.4484	166.7214	27.87582	55.09492	173.0442	208.2644	171.2201	123.6317	83.31495	56.73254	109.9973	23.29903	162.634
"1554181_at"	4.011539	8.280629	8.210292	29.60637	18.14107	6.621112	22.23567	39.02707	8.722588	105.0625	54.74789	9.858584	43.2775	6.568089	21.00013	3.475292	5.233759	17.65778	4.874897	5.704874	10.78946	13.4106	10.22283	13.75813	11.13123
"1554182_at"	185.5993	65.02576	63.53448	30.14379	133.3638	100.2288	102.1532	102.7714	90.20692	115.9651	248.2322	130.5582	346.1839	209.5049	261.3165	118.6987	124.6113	122.9737	137.8288	125.8426	128.3369	190.3989	347.1419	137.4079	148.0582
"1554183_s_at"	89.23371	96.64163	48.05036	39.63453	157.6195	26.10159	63.59457	22.05557	56.9697	26.08559	304.1507	40.99445	58.60079	267.1732	225.4849	103.5184	105.5826	143.9769	150.9409	16.8092	120.8195	163.3343	282.1344	197.9939	81.65961
"1554185_at"	53.79385	137.8105	63.92802	73.53023	81.73888	77.72171	50.8316	9.361511	118.4521	129.3038	228.005	56.40468	18.48642	45.23764	112.8468	131.6664	140.5141	79.22272	87.90614	93.94868	63.11045	204.8244	141.8755	144.3026	146.6717
"1554187_at"	46.79185	63.91296	91.46741	11.37768	6.407663	11.57639	11.91966	6.529235	68.27635	67.26372	259.1967	68.66803	33.66048	96.73299	122.881	44.73107	37.97984	79.4882	41.02916	40.89717	13.71614	118.6392	18.4929	64.97652	88.64603
"1554188_at"	136.637	103.8818	219.5449	129.8673	97.77689	89.58496	29.88199	139.3582	16.84506	55.02007	66.55296	228.5949	203.1814	192.5831	77.59219	42.38459	33.90419	39.18179	114.4765	50.19709	37.31665	99.48926	85.96134	134.2895	63.58938
"1554190_s_at"	1.248996	21.24044	73.95626	39.43487	3.984053	3.418751	64.99783	29.81254	1.390165	57.71841	182.3379	2.017489	5.79852	9.908298	25.02161	0.9505799	42.96253	8.607985	33.1069	1.700028	9.093799	7.878579	55.84829	3.638044	51.1521
"1554192_s_at"	235.4486	219.518	173.6071	210.6747	500.1826	131.1466	262.4209	198.4859	257.9908	285.1045	638.9891	242.32	39.505	263.1567	455.4323	100.2057	192.5154	192.9835	32.28939	182.3685	116.2337	347.2876	219.9492	248.0316	75.13936
"1554193_s_at"	41.34566	78.41223	80.37117	53.126	58.10728	43.70738	43.87156	129.1621	130.5384	129.3215	342.063	84.57301	409.9765	114.9007	195.2765	31.35564	56.06309	69.14071	67.49935	77.57429	126.5386	55.01899	47.94376	57.07396	66.3208
"1554194_at"	6.657687	12.85042	74.30255	12.03424	10.60489	40.43809	13.11277	11.45802	29.88701	15.49326	48.69289	15.33705	134.6449	33.24178	26.99005	17.20044	14.21364	12.3918	9.00157	8.475969	32.61871	7.193953	15.18917	50.28467	2.794031
"1554195_a_at"	851.3616	1787.578	1228.804	532.2537	19.61304	268.05	1134.963	56.97257	12.89363	309.6556	278.0749	100.1948	40.15522	8.590668	14.82875	10.54842	6.070863	12.58906	12.53714	50.04934	15.46246	21.58678	261.2247	11.05854	12.86262
"1554196_at"	1.500144	3.015042	18.06892	30.09706	7.306051	14.0681	36.53404	52.23833	1.229888	1.475625	12.29367	22.8181	16.10469	6.728773	5.019595	1.529192	4.238823	1.307202	3.962088	11.37827	2.086915	12.98866	2.154946	2.169755	7.331589
"1554198_at"	6.546296	12.9144	16.15346	31.72294	74.04782	42.04487	15.70501	65.76854	112.6183	15.96662	36.81186	13.64351	67.00874	28.51049	28.03838	19.59107	82.59146	10.29095	11.18793	48.69323	10.91864	167.6496	98.93301	177.9654	59.28448
"1554199_at"	2.92945	55.31513	6.284781	4.460067	32.04953	1.549846	2.177678	75.64074	7.931725	43.90605	131.8999	48.7867	235.3461	4.018365	10.6864	2.095558	35.61871	3.573159	7.979345	2.011527	18.8047	8.980422	9.421239	7.963024	4.159995
"1554201_at"	93.8901	111.47	50.2993	108.5468	148.8422	77.02143	153.861	208.2352	141.1981	78.60847	412.5174	111.0412	63.19746	418.5699	31.07891	21.34757	132.8681	103.1353	95.84789	46.37437	61.33589	47.98677	51.77786	33.49792	123.2843
"1554202_x_at"	132.0174	84.26175	188.5691	268.4785	348.5176	138.5629	171.0473	177.1788	164.6148	146.3943	706.1109	206.1126	644.4747	322.1419	290.7992	70.90602	120.2482	141.8348	160.1896	32.77079	240.6638	201.4431	130.0338	253.7475	61.66596
"1554203_at"	6.312899	42.40093	5.888754	7.31824	3.493188	45.07	2.802596	96.73267	42.42753	11.57992	105.5251	3.265288	184.3964	85.45139	6.253211	20.4011	66.84421	6.990075	1.846691	1.645664	18.22775	44.87839	18.99673	45.1826	11.92096
"1554205_s_at"	106.5617	70.97289	67.13531	30.1412	126.9327	61.60016	55.9251	58.02792	100.8248	83.21693	351.0851	121.1038	448.7367	128.6355	92.14058	29.56349	73.13605	85.5933	72.01309	74.32053	47.15619	152.9799	51.16636	146.2687	82.84177
"1554206_at"	100.9064	170.6284	127.684	174.7989	207.5259	133.3045	233.2377	121.1519	128.5613	230.3223	37.40147	110.0987	33.01624	65.90871	33.71704	53.97979	116.6242	84.96994	66.67795	94.63266	70.50672	77.60329	91.55083	48.93674	72.90023
"1554208_at"	215.2411	170.6504	129.0932	226.2581	275.3189	190.4662	169.5874	283.6767	249.1259	226.1235	299.5854	427.0587	114.4282	411.8778	294.1524	120.4623	790.3516	690.9171	412.9569	812.6666	400.8165	148.3186	139.2265	156.4372	183.6704
"1554210_at"	5.781107	5.80139	9.417484	2.677226	12.10096	2.132264	3.571527	1.988388	8.537401	10.19759	24.98582	7.296619	80.96906	4.236777	235.4873	2.625527	37.78553	3.204334	1.520887	2.375943	3.756622	7.276485	4.987766	7.018996	3.283611
"1554212_s_at"	16.6356	14.78873	21.93361	53.42937	98.43056	33.84478	97.68247	60.28159	44.14832	69.8993	276.0384	83.61868	259.9118	107.07	216.8105	12.98198	35.82406	29.20463	11.76968	11.61676	2.926721	30.48906	49.99827	66.44113	9.574778
"1554213_at"	32.50943	258.6952	143.6742	48.3293	113.7371	50.72519	50.33758	189.263	21.87231	95.73026	423.4716	79.67858	149.6168	35.67655	120.8254	36.03852	14.28237	30.78583	53.22528	63.51777	19.60282	47.84864	25.558	56.25285	35.95755
"1554214_at"	5.394776	7.939871	14.82628	4.248271	50.97417	3.088671	78.55301	11.08448	2.709819	11.57586	6.294762	5.649946	19.05927	3.898148	48.43702	3.433003	4.206013	3.9817	10.20509	14.98747	10.00992	14.59245	10.51759	6.751901	22.18905
"1554216_at"	17.96476	9.314412	52.33706	101.9896	60.74585	52.92333	45.44508	48.21742	5.010387	95.06438	105.7502	42.02585	15.39061	1.648211	97.70471	25.64498	31.56889	25.85023	8.363321	8.456031	42.76289	6.432587	1.639123	65.95126	41.34233
"1554217_a_at"	76.09319	148.2354	63.11052	107.6181	117.8024	112.6925	166.4039	117.4669	83.44891	88.21767	209.5005	62.52718	21.86736	67.66862	13.90067	38.30187	3.744894	44.93758	29.72308	64.62374	37.72585	76.55006	63.07949	96.0353	56.53015
"1554219_at"	26.52267	112.0022	117.9871	134.323	10.21494	50.01579	23.30037	161.9811	14.13124	16.75974	183.6731	112.583	27.37119	119.8252	178.6997	35.69815	33.41395	59.51314	9.557047	17.85075	38.13315	228.2363	62.69271	21.96536	10.27747
"1554220_a_at"	105.27	119.3719	103.4387	131.9565	156.6122	85.48309	90.90395	109.0489	98.73903	173.5575	654.105	98.70982	343.8768	82.41595	284.4118	25.13191	42.38301	98.5852	48.95908	49.47593	57.03231	140.2044	219.5636	144.7653	82.13536
"1554222_at"	13.645	11.53226	31.01411	7.749574	23.78311	11.72466	15.23141	13.38262	17.62367	30.38698	37.56754	20.55839	222.0526	256.4707	30.57935	5.760093	28.12905	71.84194	14.00931	53.06498	22.5065	14.55892	18.42939	24.64299	19.14753
"1554224_at"	5.894394	2.02908	6.509382	5.948153	15.56106	1.535319	13.28848	3.844819	10.30742	8.328354	25.39673	6.323322	104.7545	20.98895	131.1267	7.38641	8.38552	16.07902	4.97477	8.491361	49.9338	15.05367	12.18262	5.939444	5.316719
"1554225_a_at"	35.01994	24.88242	25.07055	88.52158	175.3924	19.19627	87.75414	150.251	91.90982	77.42508	342.632	167.3263	274.0354	5.51606	177.0362	5.224336	48.84006	32.63685	37.24496	30.51351	39.93462	87.89935	126.417	72.55434	121.6628
"1554228_a_at"	6.897097	51.90141	6.464402	13.03534	10.47986	6.922852	9.393996	28.20944	9.809228	10.01318	135.0656	5.47136	69.04112	31.44805	9.81831	8.709192	7.386046	9.431028	6.118613	3.979666	9.128632	23.92111	8.852465	7.183474	34.275
"1554229_at"	115.9916	207.3142	152.2753	188.0749	127.4212	129.5901	90.24325	242.1467	129.3137	163.6639	376.8647	177.7633	310.8585	152.7585	170.905	100.4731	235.2467	126.7998	157.4649	170.4404	112.9701	207.0999	286.8729	186.0191	196.1012
"1554231_a_at"	22.00754	85.71991	52.59	91.00989	93.31889	83.41434	139.7241	14.35152	72.97841	178.6429	345.8605	61.86744	399.7162	209.0234	27.56064	73.96062	12.88029	10.1911	7.954273	39.15957	37.043	216.739	248.1219	184.1867	127.7104
"1554232_a_at"	13.56711	7.620643	3.679287	36.8196	45.69793	40.28908	72.83746	7.064613	34.47158	51.64265	43.43748	8.068765	22.90986	11.04855	7.660458	5.106554	34.59955	11.80973	8.008187	18.32966	5.688286	87.23997	50.97795	111.2618	8.673761
"1554233_at"	61.6883	15.17258	14.93893	26.49562	169.222	63.59772	137.315	214.2889	238.708	54.25104	338.3834	194.1553	20.40101	126.8435	4.150092	25.83469	45.57091	11.82869	11.87658	11.25376	24.91251	36.70414	34.65176	86.29332	52.13095
"1554234_at"	91.5238	38.91878	3.516119	25.54522	55.58776	92.27169	34.8647	110.235	129.1242	83.93655	208.2828	47.79736	487.4863	334.4648	323.0761	351.0002	96.89896	57.67513	189.4139	69.37363	205.4983	609.3383	195.9582	357.6399	244.8864
"1554235_at"	5.063612	1.29757	46.35596	15.95115	3.114062	1.463134	6.058622	17.37795	2.372466	5.781548	20.09906	6.050336	255.7915	7.092573	137.259	2.22674	1.453733	6.578312	2.022101	14.16998	30.03542	15.83189	32.60899	5.392551	21.85068
"1554237_at"	292.7321	282.0366	146.4483	214.4906	188.2171	115.7658	139.3685	114.4012	151.7541	178.7618	500.2668	131.4382	265.7594	144.5702	152.1855	155.192	349.339	146.3473	143.5149	133.4949	168.647	404.1742	398.7992	413.9015	151.8889
"1554239_s_at"	371.828	359.3958	146.4764	277.1589	377.3902	549.249	92.229	118.5157	350.7549	363.9416	54.45947	606.0835	469.9218	328.9591	985.2444	970.0579	415.7435	608.107	803.4868	549.0524	797.9483	519.4471	438.9925	555.9039	720.621
"1554240_a_at"	724.2394	347.3381	806.4747	724.842	409.2368	356.6208	398.8217	1083.673	168.8826	286.0857	895.1373	842.8075	326.2946	627.686	29.07622	124.1376	1443.682	1107.568	649.348	1217.498	698.399	157.3535	100.538	88.64061	134.7865
"1554241_at"	637.9975	480.2857	778.981	536.7632	379.7633	608.3077	599.595	263.5834	686.0272	699.7059	550.844	372.6149	854.6041	1037.17	941.1449	542.8078	701.1421	637.6708	713.14	522.9024	612.7289	468.9995	283.5984	367.7022	538.2081
"1554242_a_at"	87.05664	3.755446	2.471298	26.63128	106.7169	1.638597	8.794858	69.36823	191.1334	30.45602	12.47659	51.66711	49.96396	5.161435	10.2183	18.54571	107.705	149.1782	45.81151	109.7916	48.20808	12.87809	93.01385	9.297999	55.97719
"1554245_x_at"	269.0971	381.2913	286.498	295.7484	261.9918	228.58	358.9494	346.9692	280.7318	401.8406	28.75909	326.3242	146.3656	293.5061	55.71178	169.7893	359.3568	335.1089	260.6783	285.5196	259.6434	533.2385	292.6586	319.9886	277.1214
"1554246_at"	23.85676	131.0417	42.69816	8.511647	82.31351	15.41899	20.20582	53.4554	12.64539	13.79187	39.37865	14.11197	655.0936	203.7902	320.1267	300.8105	90.70856	153.2375	165.0678	120.3822	150.4058	224.42	256.3936	256.5987	264.2091
"1554248_at"	120.8775	182.3068	146.5639	149.8702	161.4035	125.9226	177.7214	279.7162	133.0168	190.4836	477.4912	182.4683	77.18352	238.447	304.4766	111.5721	263.7456	141.7683	77.14548	215.0205	212.8565	121.9312	269.7304	249.4557	128.4757
"1554249_a_at"	238.6426	327.9055	271.0205	164.463	117.8286	183.6325	238.0381	156.1004	147.0408	233.1324	43.54349	171.1011	9.446474	179.2774	229.0571	146.9406	74.96345	123.1766	229.7909	136.2659	209.2123	152.016	185.0618	133.5504	239.5883
"1554250_s_at"	170.8933	241.1297	173.3526	149.2701	190.9528	167.0683	180.0318	179.6147	94.16244	159.2995	550.5504	525.8475	13.94739	541.4404	234.7187	99.35394	605.3586	599.3017	305.4695	721.2725	296.5219	70.89647	232.6603	213.8783	150.1914
"1554251_at"	237.9516	393.0677	388.7453	368.436	373.3441	520.4017	664.8617	406.3443	985.4164	903.3237	641.6562	567.5296	153.1874	465.2501	344.2084	313.7449	539.1756	421.8135	351.18	517.9464	399.5493	513.1129	663.7256	439.7444	474.0403
"1554252_a_at"	59.14251	5.466489	33.74296	24.05883	82.97276	31.2079	123.1409	131.1509	49.35037	51.22178	315.9178	72.14079	461.7329	34.99267	28.36285	39.00328	22.51758	12.49734	47.68227	6.364245	26.42986	57.27082	34.79068	43.09776	56.05853
"1554253_a_at"	123.0072	102.0064	79.20164	134.2173	261.6719	75.79551	214.2809	122.3293	143.8699	110.8985	518.0948	163.302	378.9046	180.018	56.46911	72.02087	101.4242	132.0011	103.39	89.35796	48.19774	156.3124	122.6583	172.9413	97.62118
"1554256_a_at"	189.3111	191.436	219.5974	161.6183	140.0688	189.4734	124.6018	14.9138	113.2611	130.0717	328.2032	122.2832	176.6232	64.61542	56.81556	97.46127	99.09481	72.63419	101.8949	90.2505	94.53017	51.96022	56.96882	124.0213	63.26445
"1554258_a_at"	340.7003	191.7975	68.19708	98.47894	124.881	136.1614	181.4929	126.3771	106.4578	136.2615	942.6144	264.4289	144.0302	214.8813	329.5812	6.619228	130.7453	95.8902	104.2822	110.7876	153.2851	69.48344	114.0263	260.4874	87.60501
"1554259_at"	15.32887	18.923	18.45021	91.13665	118.8845	15.89511	59.2449	23.95997	21.7618	18.63978	92.0645	16.26258	17.23069	121.8549	52.35938	15.86113	69.61427	31.29785	20.16647	5.857418	10.60528	29.18532	29.25653	35.40481	62.49307
"1554260_a_at"	266.3366	379.0578	207.0123	388.0576	320.1746	214.4125	244.4116	349.497	276.8344	326.9101	419.0852	372.9868	8.99974	278.6507	107.4204	124.6133	322.8768	264.1684	136.9842	288.1071	322.9376	86.21463	103.6439	240.9569	233.1031
"1554261_at"	48.09959	51.74915	38.67292	29.52439	62.77488	18.80351	34.17791	14.92605	4.04087	23.00247	273.7361	35.8444	82.51636	6.370608	13.16508	29.0568	27.05042	27.73013	19.9802	16.50816	21.57968	46.7759	79.68923	60.48462	37.07834
"1554262_s_at"	8.158158	5.416135	11.4868	74.87959	12.8315	50.59262	76.10842	60.47531	35.97934	3.589764	39.52673	77.27803	53.06027	240.4034	77.45801	8.652572	8.451172	11.06447	5.80391	108.5486	5.628923	109.2926	8.318049	29.52942	43.11144
"1554264_at"	40.77509	29.82867	105.2359	155.2895	53.22361	23.88978	61.15509	9.541848	19.36743	61.18005	49.15872	35.26195	9.870096	46.58873	6.594672	3.805571	7.409811	35.16694	16.71734	22.25639	15.3485	56.74244	37.42447	61.92053	15.78673
"1554266_at"	90.53479	132.8058	86.05782	75.16345	119.3659	79.9388	87.67979	14.88829	135.9092	138.6945	88.57121	152.8846	174.6934	167.1649	159.7413	134.5618	52.70523	162.6282	144.4928	158.7933	159.1687	69.6573	158.8782	110.5305	125.1952
"1554268_at"	97.84571	82.74323	116.9676	97.7981	96.7645	50.71379	89.84232	114.4546	81.15407	27.09875	110.9423	80.19959	456.7027	148.7534	194.2123	100.9875	106.8876	55.86882	125.173	49.73701	123.4759	66.96771	113.6106	12.96767	102.444
"1554271_a_at"	198.9377	209.9082	715.3938	760.9953	371.7227	352.975	556.4682	105.1174	360.9222	262.8739	212.9559	345.6257	225.3667	163.8742	265.851	106.6197	126.7405	198.5885	134.7647	195.3926	121.7337	105.3266	76.77419	102.5866	157.0568
"1554272_at"	53.12721	4.132182	42.31908	32.85738	4.453883	22.99577	3.872147	28.49961	6.771734	13.03481	124.8116	3.060525	54.42881	26.74628	56.37568	9.214282	41.75232	2.08173	2.641798	27.69809	4.509292	1.164407	8.60181	4.600009	5.240391
"1554273_a_at"	36.22115	55.57801	49.76161	30.43582	4.328466	44.36713	79.64378	40.11827	3.251507	92.78019	108.7431	79.7075	8.182674	81.30203	8.665739	4.108464	79.15228	81.08721	25.79908	63.58372	45.74952	6.665581	14.49519	4.781963	51.64909
"1554274_a_at"	108.4188	90.65694	99.21399	89.83939	31.2995	48.29654	39.43849	136.1023	175.5862	103.8211	178.4548	89.83421	501.8194	165.8843	269.4135	22.34043	89.94508	16.50359	3.030437	38.03687	50.06028	85.18749	90.67073	90.11631	32.53473
"1554276_at"	6.170919	7.047967	3.534297	5.993614	13.58041	5.103008	13.44134	58.02698	9.793757	13.2675	68.89352	2.283736	327.5067	14.77914	16.13667	15.26425	5.912376	10.94694	5.986667	18.71214	1.78017	10.26651	9.960397	8.913008	4.521202
"1554277_s_at"	7.241199	54.10475	7.17621	89.78242	10.5083	60.4941	15.93557	3.743902	38.72568	129.9758	18.94198	88.44508	18.877	93.87606	3.813757	1.905166	4.765088	10.36773	3.508699	4.290837	2.986027	11.98413	2.317713	50.55858	6.909507
"1554279_a_at"	81.29752	80.2793	72.39803	94.98677	25.81729	65.01613	41.49016	110.0408	24.67659	207.4961	26.05714	77.48316	12.74266	98.17088	17.81812	55.598	47.96031	99.25786	76.79256	106.1362	65.12449	58.54737	110.9069	110.9829	8.437322
"1554280_a_at"	47.12439	46.91549	44.68382	75.16525	19.20135	41.26535	63.50239	100.4244	86.40619	92.28051	133.4253	100.3863	248.0923	28.8511	92.10137	66.6245	32.92392	30.6795	48.77908	39.00476	6.45435	125.9167	99.64087	128.7449	111.0218
"1554281_at"	2.121377	17.45425	22.20908	21.11473	79.68633	14.10401	4.406643	4.190196	10.83264	0.9077344	106.6213	4.185329	235.4507	33.98756	80.12636	6.838827	3.478308	2.536783	1.414366	6.375987	1.627945	42.64418	3.51545	28.27172	24.72662
"1554283_at"	216.273	249.5657	315.1456	111.5094	106.1651	97.43196	154.0263	532.3684	116.3945	295.2777	299.6761	193.7133	164.4666	196.7036	20.2026	121.2702	136.9641	113.9875	193.8627	210.9244	123.1071	137.2457	118.2337	118.0657	67.80656
"1554285_at"	307.1502	230.3697	427.8507	620.8782	381.0993	249.1499	333.6334	343.8378	174.5323	86.29494	370.8039	354.5433	59.15414	164.6418	91.85359	55.82734	232.8483	315.241	103.8822	277.1654	324.5401	46.64102	125.253	139.3048	123.8993
"1554286_at"	64.02522	53.72786	161.7913	56.97803	161.4424	45.17831	192.367	128.2969	137.9989	84.51384	473.1106	108.7408	159.7004	11.79251	127.4846	47.3101	98.286	89.69504	30.91853	24.86563	61.78063	93.068	167.5612	193.5392	106.8183
"1554287_at"	220.549	261.9988	192.1201	199.4404	113.2478	321.0932	246.1511	221.6493	241.165	255.6588	240.0497	179.031	148.137	305.129	145.2296	153.1586	192.9214	185.5926	154.5018	162.2554	145.4204	351.2318	389.5106	304.4153	219.8987
"1554288_at"	20.20976	32.88282	13.94547	40.71887	37.83959	34.94679	12.31518	65.88699	7.443533	73.1683	321.1727	11.02436	40.27446	204.4364	3.808579	1.949565	7.673807	29.97166	2.759081	33.42767	32.67505	18.12532	18.1409	46.56975	9.454128
"1554290_at"	64.47094	107.6299	63.10275	87.96314	100.5543	59.35763	126.6613	82.23929	93.12682	210.4978	140.6823	167.098	209.5652	4.740559	8.482357	70.025	20.84904	115.1759	55.21459	55.40053	35.86025	163.392	118.8544	83.37204	41.04366
"1554291_at"	38.19249	85.57932	57.26006	70.88618	59.07207	73.2823	69.69528	64.83865	79.01639	58.41596	24.51453	108.9745	10.29999	154.0144	115.7916	32.62446	26.94101	42.60689	92.13231	66.53572	48.34668	69.55453	164.9522	163.2318	91.28481
"1554292_a_at"	53.5953	41.3003	54.12726	63.01884	45.86102	51.20636	37.40388	27.71344	56.24895	5.329681	149.2657	58.5164	14.3376	66.41996	14.71184	66.73522	21.85405	40.10873	42.45741	57.39281	37.42612	48.0456	76.76936	67.98106	9.000677
"1554293_at"	1.918666	20.10991	82.45449	20.57553	55.091	17.74472	38.04927	5.840405	4.12292	31.16691	182.907	27.21537	4.700385	3.861549	26.82744	1.965562	72.74607	22.7043	1.564378	45.13076	1.5279	52.26652	29.56525	42.65358	2.907518
"1554294_s_at"	32.00608	14.49429	57.19302	45.95227	42.85204	26.14141	8.466129	75.30962	56.75014	72.41077	36.08099	72.44715	33.67024	118.5487	85.80679	39.6584	35.03992	64.42661	23.10382	36.86261	38.73475	47.61129	98.3138	70.16692	53.24026
"1554295_x_at"	18.10179	27.90117	4.816132	38.9179	3.709783	49.19012	2.646796	41.42793	33.47212	177.5428	101.1419	72.82304	24.1516	40.43739	80.29185	5.067924	10.8727	1.769192	29.06151	26.3034	4.55442	13.15273	9.261282	112.9193	25.47898
"1554296_at"	33.66217	14.51225	2.941565	18.80794	71.11339	0.9808933	60.91925	38.02467	4.706785	24.47492	128.0965	23.99824	21.6137	2.649239	19.49334	1.0683	2.172618	1.23677	0.4751837	1.678292	0.5047219	3.395901	3.411417	1.992601	10.75906
"1554298_a_at"	1.250969	0.9465794	5.793158	16.65079	4.295088	0.7143519	8.585175	35.8847	2.327838	16.33355	13.43401	20.78105	7.283163	4.330506	52.05953	24.40938	38.33125	49.29835	27.48425	1.327471	0.5857726	24.67674	25.48643	29.5527	15.10723
"1554299_at"	9.834159	4.754014	6.021042	6.26912	6.018392	2.915415	105.1431	9.687197	30.42411	7.511199	208.7034	5.518108	20.84879	7.6334	6.909474	26.10369	11.89498	8.1167	34.12402	33.19059	7.81152	44.79934	2.558002	4.077621	52.5006
"1554300_a_at"	20.64046	15.96343	58.25363	42.85848	83.90093	144.0097	102.9162	72.80389	36.73976	51.66475	469.501	11.1629	102.9544	202.1732	38.67038	214.7738	70.35556	78.51155	152.0363	53.8567	151.8893	129.8127	14.91383	131.5307	121.3877
"1554301_at"	0.8754687	3.891789	3.48963	2.264416	19.14337	1.551735	5.018057	13.86411	3.329828	29.06442	5.049791	4.352917	30.35438	41.40854	8.684577	20.93626	37.03336	3.227019	4.817742	1.07164	5.190001	4.54665	4.833496	5.141209	9.606293
"1554302_s_at"	57.36714	52.60102	76.36411	5.27445	97.23054	38.4216	47.21722	91.92007	8.40572	41.64133	206.8437	56.89113	31.74756	8.977655	4.712338	26.46809	52.83023	43.29468	8.152142	15.8443	48.37603	84.00226	36.29829	156.9342	47.99204
"1554303_at"	57.37622	52.41461	54.69872	115.8849	92.19096	56.66599	150.1783	176.9784	97.73058	160.1657	315.3249	104.6834	195.7215	24.3897	147.6976	46.85118	69.04539	12.14652	58.97596	40.70954	52.47815	93.53056	58.73441	94.28664	49.14108
"1554305_at"	10.63541	10.28964	134.8653	6.010806	65.46877	44.3785	85.31413	21.71509	44.45628	84.32392	179.9997	10.02998	20.18035	87.82205	116.2382	35.64467	50.53559	86.48659	106.8649	10.59566	42.4222	34.56861	19.47663	21.15918	12.26691
"1554306_at"	48.05926	21.77042	33.05294	90.72712	75.90311	56.81995	101.991	105.8827	67.92465	49.54731	62.12662	99.25783	55.58571	21.72053	141.9887	64.18869	172.5229	153.7829	95.69475	197.1736	100.1964	77.01022	100.8008	13.24322	83.62115
"1554307_at"	3.498673	26.46104	52.96622	25.67229	10.42587	26.81434	44.53682	138.0574	9.289479	15.79575	301.9415	64.62357	270.8859	87.94137	40.56456	31.2562	11.23271	8.237006	20.7084	2.205031	4.607758	48.90608	74.71284	61.48241	54.41542
"1554308_s_at"	2.564643	11.86475	4.869681	14.66791	97.02927	0.6207556	8.254298	63.40784	25.03304	47.78698	244.8791	87.44521	28.09941	154.4825	50.76422	8.800788	84.47896	3.443366	13.75298	1.282751	23.61604	44.60738	24.87219	80.78278	38.10334
"1554309_at"	63.23298	94.88544	142.174	80.5235	75.52119	27.96544	63.74309	34.87684	131.5589	110.9682	33.24584	120.5014	193.4953	1.777905	126.5696	42.10281	22.89499	75.1767	23.61833	52.40804	39.77303	6.948709	10.11121	65.1196	47.75689
"1554310_a_at"	56.9445	127.5391	110.2009	86.50689	58.53469	41.91575	54.93862	78.05571	76.75187	90.02923	261.6375	10.98992	16.83156	21.62101	66.03807	21.39772	32.90492	43.26863	25.93839	29.31347	28.02199	31.36799	69.98964	95.08868	28.51261
"1554311_a_at"	30.74409	53.24495	41.88601	27.995	8.264978	22.34279	19.98382	7.401917	31.5454	22.31742	193.7942	15.05681	42.69921	85.30219	81.87074	11.56376	40.10008	40.86374	38.2641	30.72441	16.10862	23.89603	9.969962	5.099446	34.2296
"1554312_at"	96.98145	79.74291	91.64343	156.5751	211.7712	83.7203	164.4208	170.0886	150.9188	151.0585	366.873	354.4131	187.8445	128.3872	239.8718	53.63976	123.8395	186.3771	239.1617	189.8827	84.53804	316.5558	165.0269	168.5969	112.8115
"1554314_at"	24.75108	24.10505	19.72066	40.00411	55.92532	21.0225	78.09907	71.8833	34.60043	225.7749	251.6327	68.36247	165.6462	187.9284	197.835	39.96056	64.53875	50.20892	32.48145	28.45835	36.04523	45.02702	61.06392	47.76148	36.04625
"1554316_at"	95.75133	202.7054	226.2705	151.1521	144.9532	116.4534	229.5453	110.9406	176.5556	245.9033	460.044	227.776	347.4143	219.9135	211.644	125.2482	150.2059	174.3092	124.6157	224.3514	131.1174	178.2989	175.3183	245.5145	161.3802
"1554317_s_at"	204.6777	215.1907	336.8003	313.6953	97.51114	165.5426	189.5585	121.554	179.4058	306.944	362.6555	273.7345	63.02768	107.6741	183.1823	93.02152	168.4863	174.4507	130.5654	131.6321	210.0833	219.4153	68.09776	145.4325	74.75025
"1554318_at"	45.25281	53.30269	102.6854	41.59837	103.2527	26.64782	111.4048	176.7551	29.72111	92.6849	309.4718	74.60276	291.9384	84.53371	74.92982	42.87773	14.19114	62.14171	47.7935	29.46333	32.51146	147.7136	151.3483	227.0296	88.35355
"1554319_at"	2.047006	28.0121	6.486618	7.559566	7.571783	1.363369	4.492751	56.95586	43.61773	29.97446	176.0532	42.06197	6.348777	75.54689	10.48207	1.022268	3.665295	4.728344	20.94608	11.81573	27.10824	3.251978	31.79077	15.68513	13.72991
[truncated: 12,501,924 more chars]
